# Supplementary material for: The Extreme Environment Microbiome Catalog (EEMC): a global resource for microbial diversity and antimicrobial discovery
Source: Nat Commun. 2026 Apr 2;17:4791. doi: 10.1038/s41467-026-71145-0 (PMC13219616; doi:10.1038/s41467-026-71145-0)
Supplement: Supplementary file 3 — Dataset 1-5 [file 41467_2026_71145_MOESM3_ESM.xlsx]

## Sheet: Supplmentary Data 1
Supplementary Data 1. The information of metagenomes collected from public databases.
Environment type	ProjectID	Reference
deep-sea	PRJNA954901	Distinct diversity patterns and assembly mechanisms of prokaryotic microbial sub-community in the water column of deep-sea cold seeps
deep-sea	PRJNA820494	Microbial diversity and biogeochemical cycling potential in deep-sea sediments associated with seamount, trench, and cold seep ecosystems
deep-sea	PRJNA390944	A comprehensive genomic catalog from global cold seeps
deep-sea	PRJNA431796	A comprehensive genomic catalog from global cold seeps
deep-sea	PRJEB32776	A comprehensive genomic catalog from global cold seeps
deep-sea	PRJNA553005	A comprehensive genomic catalog from global cold seeps
deep-sea	PRJNA485648	A comprehensive genomic catalog from global cold seeps
deep-sea	PRJNA598277	A comprehensive genomic catalog from global cold seeps
deep-sea	PRJNA248084	A comprehensive genomic catalog from global cold seeps
deep-sea	PRJNA612576	A comprehensive genomic catalog from global cold seeps
deep-sea	PRJNA738468	A comprehensive genomic catalog from global cold seeps
deep-sea	PRJNA739036	A comprehensive genomic catalog from global cold seeps
deep-sea	PRJNA707313	A comprehensive genomic catalog from global cold seeps
deep-sea	PRJNA722826	A comprehensive genomic catalog from global cold seeps
deep-sea	PRJNA739005	A comprehensive genomic catalog from global cold seeps
deep-sea	PRJNA679168	A comprehensive genomic catalog from global cold seeps
deep-sea	PRJNA831433	Phylogenetically and catabolically diverse diazotrophs reside in deep-sea cold seep sediments
cryosphere	PRJNA528687	H2 Metabolism revealed by metagenomic analysis of subglacial sediment from East Antarctica
cryosphere	PRJNA170725	Microbial responses to herbivory-induced vegetation changes in a high-Arctic peatland
cryosphere	PRJNA915120	Sulfur-cycling chemolithoautotrophic microbial community dominates a cold, anoxic, hypersaline Arctic spring
cryosphere	PRJNA821074	The Polar Fox Lagoon in Siberia harbours a community of Bathyarchaeota possessing the potential for peptide fermentation and acetogenesis
cryosphere	PRJNA813429	A genome and gene catalog of glacier microbiomes
cryosphere	PRJEB12327	Light-dependent microbial metabolisms drive carbon fluxes on glacier surfaces
cryosphere	PRJNA360211	Contamination of the Arctic reflected in microbial metagenomes from the Greenland ice sheet
cryosphere	PRJNA445613	Microbial Metabolic Redundancy Is a Key Mechanism in a Sulfur-Rich Glacial Ecosystem
cryosphere	PRJNA283341	Analysis of virus genomes from glacial environments reveals novel virus groups with unusual host interactions
cryosphere	PRJNA781406	Genomic and metabolic adaptations of biofilms to ecological windows of opportunity in glacier-fed streams
cryosphere	PRJDB11497	Metagenomics reveals global-scale contrasts in nitrogen cycling and cyanobacterial light-harvesting mechanisms in glacier cryoconite
cryosphere	PRJNA560154	Radiation impacts gene redundancy and biofilm regulation of cryoconite microbiomes in Northern Hemisphere glaciers
cryosphere	PRJEB35712	Phylogenetically and functionally diverse microorganisms reside under the Ross Ice Shelf
cryosphere	PRJNA932945	Bacterial community distribution and functional potentials provide key insights into their role in the ecosystem functioning of a retreating Eastern Himalayan glacier
cryosphere	PRJEB59067	Metagenome-assembled genomes from High Arctic glaciers highlight the vulnerability of glacier-associated microbiota and their activities to habitat loss
cryosphere	PRJNA944391	Metagenomic insights into novel microbial lineages with distinct ecological functions in the Arctic glacier foreland ecosystems
cryosphere	PRJEB41174	A Taxon-Wise Insight Into Rock Weathering and Nitrogen Fixation Functional Profiles of Proglacial Systems
cryosphere	PRJNA673486	MinION sequencing from sea ice cryoconites leads to de novo genome reconstruction from metagenomes
cryosphere	PRJNA699250	Elevational Constraints on the Composition and Genomic Attributes of Microbial Communities in Antarctic Soils
cryosphere	PRJNA942590	Exploring microbial diversity in Greenland Ice Sheet supraglacial habitats through culturing-dependent and -independent approaches
cryosphere	PRJNA630822	Multiple energy sources and metabolic strategies sustain microbial diversity in Antarctic desert soils
cryosphere	OEP003241	Microbial Community Structure and Metabolic Potential at the Initial Stage of Soil Development of the Glacial Forefields in Svalbard
cryosphere	PRJCA017393	A genome and gene catalog of the aquatic microbiomes of the Tibetan Plateau
cryosphere	PRJNA448431	The microbiome of cryospheric ecosystems
cryosphere	PRJNA620110	The microbiome of cryospheric ecosystems
cryosphere	PRJNA620185	The microbiome of cryospheric ecosystems
cryosphere	PRJNA406058	The microbiome of cryospheric ecosystems
cryosphere	PRJNA406057	The microbiome of cryospheric ecosystems
cryosphere	PRJNA88155	The microbiome of cryospheric ecosystems
cryosphere	PRJNA620106	The microbiome of cryospheric ecosystems
cryosphere	PRJNA620187	The microbiome of cryospheric ecosystems
cryosphere	PRJNA620032	The microbiome of cryospheric ecosystems
cryosphere	PRJNA620107	The microbiome of cryospheric ecosystems
cryosphere	PRJNA620031	The microbiome of cryospheric ecosystems
cryosphere	PRJNA620111	The microbiome of cryospheric ecosystems
cryosphere	PRJNA406055	The microbiome of cryospheric ecosystems
cryosphere	PRJNA620188	The microbiome of cryospheric ecosystems
cryosphere	PRJNA405376	The microbiome of cryospheric ecosystems
cryosphere	PRJNA620108	The microbiome of cryospheric ecosystems
cryosphere	PRJNA620030	The microbiome of cryospheric ecosystems
cryosphere	PRJNA406056	The microbiome of cryospheric ecosystems
hyperacid	SRP226684	Mining of novel secondary metabolite biosynthetic gene clusters from acid mine drainage
hyperacid	SRP288126	Mining of novel secondary metabolite biosynthetic gene clusters from acid mine drainage
hyperacid	SRP093762	Mining of novel secondary metabolite biosynthetic gene clusters from acid mine drainage
hyperacid	SRP149873	Mining of novel secondary metabolite biosynthetic gene clusters from acid mine drainage
hyperacid	SRP201756	Mining of novel secondary metabolite biosynthetic gene clusters from acid mine drainage
hyperacid	SRP009106	Mining of novel secondary metabolite biosynthetic gene clusters from acid mine drainage
hyperacid	ERP002170	Mining of novel secondary metabolite biosynthetic gene clusters from acid mine drainage
hyperacid	SRP093591	Mining of novel secondary metabolite biosynthetic gene clusters from acid mine drainage
hyperacid	SRP132763	Mining of novel secondary metabolite biosynthetic gene clusters from acid mine drainage
hyperacid	SRP218093	Mining of novel secondary metabolite biosynthetic gene clusters from acid mine drainage
hyperacid	SRP102076	Mining of novel secondary metabolite biosynthetic gene clusters from acid mine drainage
hyperacid	SRP096619	Mining of novel secondary metabolite biosynthetic gene clusters from acid mine drainage
hyperacid	PRJNA666025	Mining of novel secondary metabolite biosynthetic gene clusters from acid mine drainage
hyperacid	PRJNA554371	Metagenome-Assembled Genomes of Novel Taxa from an Acid Mine Drainage Environment
hyperacid	PRJNA515819	Genome-resolved metagenomics reveals depth-related patterns of microbial community structure and functions in a highly stratified, AMD overlaying mine tailings
deep-sea	PRJNA546572	Genomic comparison of deep-sea hydrothermal genera related to Aeropyrum, Thermodiscus and Caldisphaera, and proposed emended description of the family Acidilobaceae
deep-sea	PRJNA495050	Genomic comparison of deep-sea hydrothermal genera related to Aeropyrum, Thermodiscus and Caldisphaera, and proposed emended description of the family Acidilobaceae
deep-sea	PRJNA502668	Genomic comparison of deep-sea hydrothermal genera related to Aeropyrum, Thermodiscus and Caldisphaera, and proposed emended description of the family Acidilobaceae
deep-sea	PRJNA502670	Genomic comparison of deep-sea hydrothermal genera related to Aeropyrum, Thermodiscus and Caldisphaera, and proposed emended description of the family Acidilobaceae
deep-sea	PRJNA469232	Genomic comparison of deep-sea hydrothermal genera related to Aeropyrum, Thermodiscus and Caldisphaera, and proposed emended description of the family Acidilobaceae
deep-sea	PRJNA469240	Genomic comparison of deep-sea hydrothermal genera related to Aeropyrum, Thermodiscus and Caldisphaera, and proposed emended description of the family Acidilobaceae
deep-sea	PRJNA502672	Genomic comparison of deep-sea hydrothermal genera related to Aeropyrum, Thermodiscus and Caldisphaera, and proposed emended description of the family Acidilobaceae
deep-sea	PRJNA469233	Genomic comparison of deep-sea hydrothermal genera related to Aeropyrum, Thermodiscus and Caldisphaera, and proposed emended description of the family Acidilobaceae
deep-sea	PRJNA469237	Genomic comparison of deep-sea hydrothermal genera related to Aeropyrum, Thermodiscus and Caldisphaera, and proposed emended description of the family Acidilobaceae
deep-sea	PRJNA502671	Genomic comparison of deep-sea hydrothermal genera related to Aeropyrum, Thermodiscus and Caldisphaera, and proposed emended description of the family Acidilobaceae
deep-sea	PRJEB36324	High-quality draft genome of Gammaproteobacterial SUP05 cluster from non-buoyant hydrothermal plumes of ultraslow spreading Gakkel Ridge (Central Arctic Ocean)
deep-sea	PRJNA901380	First shotgun metagenomics study of Juan de Fuca deep-sea sediments reveals distinct microbial communities above, within, between, and below sulfate methane transition zones
deep-sea	PRJNA776705	Metagenome-based analysis of carbon-fixing microorganisms and their carbon-fixing pathways in deep-sea sediments of the southwestern Indian Ocean
deep-sea	PRJEB49968	High abundance of hydrocarbon-degrading Alcanivorax in plumes of hydrothermally active volcanoes in the South Pacific Ocean
deep-sea	PRJNA875076	Evolutionary diversification of methanotrophic ANME-1 archaea and their expansive virome
deep-sea	PRJNA385762	Genome-resolved evidence for functionally redundant communities and novel nitrogen fixers in the deyin-1 hydrothermal field, Mid-Atlantic Ridge
deep-sea	CNP0002004	Metagenomic analysis reveals wide distribution of phototrophic bacteria in hydrothermal vents on the ultraslow-spreading Southwest Indian Ridge
deep-sea	PRJDB6687	Metabolic Potential of As-yet-uncultured Archaeal Lineages of Candidatus Hydrothermarchaeota Thriving in Deep-sea Metal Sulfide Deposits
deep-sea	PRJNA290197	Post-translational modifications are enriched within protein functional groups important to bacterial adaptation within a deep-sea hydrothermal vent environment
deep-sea	PRJEB19456	A community-supported metaproteomic pipeline for improving peptide identifications in hydrothermal vent microbiota
deep-sea	PRJEB7866	A community-supported metaproteomic pipeline for improving peptide identifications in hydrothermal vent microbiota
deep-sea	PRJEB9204	A community-supported metaproteomic pipeline for improving peptide identifications in hydrothermal vent microbiota
deep-sea	PRJEB12000	A community-supported metaproteomic pipeline for improving peptide identifications in hydrothermal vent microbiota
deep-sea	PRJEB15541	A community-supported metaproteomic pipeline for improving peptide identifications in hydrothermal vent microbiota
deep-sea	PRJEB24039	A community-supported metaproteomic pipeline for improving peptide identifications in hydrothermal vent microbiota
deep-sea	SRP004929	A community-supported metaproteomic pipeline for improving peptide identifications in hydrothermal vent microbiota
deep-sea	PRJNA234377	A community-supported metaproteomic pipeline for improving peptide identifications in hydrothermal vent microbiota
deep-sea	PRJNA283159	A community-supported metaproteomic pipeline for improving peptide identifications in hydrothermal vent microbiota
deep-sea	PRJNA290104	A community-supported metaproteomic pipeline for improving peptide identifications in hydrothermal vent microbiota
deep-sea	PRJNA312413	A community-supported metaproteomic pipeline for improving peptide identifications in hydrothermal vent microbiota
deep-sea	PRJNA314399	A community-supported metaproteomic pipeline for improving peptide identifications in hydrothermal vent microbiota
deep-sea	PRJNA319143	A community-supported metaproteomic pipeline for improving peptide identifications in hydrothermal vent microbiota
deep-sea	PRJNA338830	A community-supported metaproteomic pipeline for improving peptide identifications in hydrothermal vent microbiota
deep-sea	PRJNA361177	A community-supported metaproteomic pipeline for improving peptide identifications in hydrothermal vent microbiota
deep-sea	PRJNA362212	A community-supported metaproteomic pipeline for improving peptide identifications in hydrothermal vent microbiota
deep-sea	PRJNA368383	A community-supported metaproteomic pipeline for improving peptide identifications in hydrothermal vent microbiota
deep-sea	PRJNA368384	A community-supported metaproteomic pipeline for improving peptide identifications in hydrothermal vent microbiota
deep-sea	PRJNA368386	A community-supported metaproteomic pipeline for improving peptide identifications in hydrothermal vent microbiota
deep-sea	PRJNA368388	A community-supported metaproteomic pipeline for improving peptide identifications in hydrothermal vent microbiota
deep-sea	PRJNA368391	A community-supported metaproteomic pipeline for improving peptide identifications in hydrothermal vent microbiota
deep-sea	PRJNA368393	A community-supported metaproteomic pipeline for improving peptide identifications in hydrothermal vent microbiota
deep-sea	PRJNA368394	A community-supported metaproteomic pipeline for improving peptide identifications in hydrothermal vent microbiota
deep-sea	PRJNA406718	A community-supported metaproteomic pipeline for improving peptide identifications in hydrothermal vent microbiota
deep-sea	PRJNA406717	A community-supported metaproteomic pipeline for improving peptide identifications in hydrothermal vent microbiota
deep-sea	PRJNA406719	A community-supported metaproteomic pipeline for improving peptide identifications in hydrothermal vent microbiota
deep-sea	PRJNA428436	A community-supported metaproteomic pipeline for improving peptide identifications in hydrothermal vent microbiota
deep-sea	PRJDB5777	Pangenomics Analysis Reveals Diversification of Enzyme Families and Niche Specialization in Globally Abundant SAR202 Bacteria
deep-sea	PRJNA405476	Diversity and distribution of viruses inhabiting the deepest ocean on Earth
deep-sea	PRJNA444462	Diversity and distribution of viruses inhabiting the deepest ocean on Earth
deep-sea	PRJNA405470	Diversity and distribution of viruses inhabiting the deepest ocean on Earth
deep-sea	PRJNA405471	Diversity and distribution of viruses inhabiting the deepest ocean on Earth
deep-sea	PRJNA412741	Deep-sea Bacteroidetes from the Mariana Trench specialize in hemicellulose and pectin degradation typically associated with terrestrial systems
deep-sea	PRJNA479337	The microbiome and its association with antibiotic resistance genes in the hadal biosphere at the Yap Trench
deep-sea	PRJNA723166	Revealing the full biosphere structure and versatile metabolic functions in the deepest ocean sediment of the Challenger Deep
deep-sea	PRJNA680430	Genomic and transcriptomic dissection of Theionarchaea in marine ecosystem
deep-sea	PRJNA629672	Composition and Ecological Roles of the Core Microbiome along the Abyssal-Hadal Transition Zone Sediments of the Mariana Trench
deep-sea	PRJNA957232	Microbial Dimethylsulfoniopropionate Cycling in Deep Sediment of the Mariana Trench
deep-sea	PRJNA859662	Comparison of prokaryotes between Mount Everest and the Mariana Trench
deep-sea	PRJNA541485	Deep-sea Bacteroidetes from the Mariana Trench specialize in hemicellulose and pectin degradation typically associated with terrestrial systems
deep-sea	PRJEB57745	Metagenome-assembled genomes of deep-sea sediments: changes in microbial functional potential lag behind redox transitions
deep-sea	PRJNA635214	Microbiomes in the Challenger Deep slope and bottom-axis sediments
hypersaline	CNP0003352	Improved Assembly of Metagenome-Assembled Genomes and Viruses in Tibetan Saline Lake Sediment by HiFi Metagenomic Sequencing
hypersaline	PRJNA679647	Metagenomic insights into the environmental adaptation and metabolism of Candidatus Haloplasmatales, one archaeal order thriving in saline lakes
hypersaline	PRJNA493912	Diversity and Metabolism of Microbial Communities in a Hypersaline Lake along a Geochemical Gradient
hypersaline	PRJNA493952	Diversity and Metabolism of Microbial Communities in a Hypersaline Lake along a Geochemical Gradient
hypersaline	PRJNA661775	Metagenomics dataset used to characterize microbiome in water and sediments of the lake Solenoe (Novosibirsk region, Russia)
hypersaline	PRJNA549802	Abundant Taxa and Favorable Pathways in the Microbiome of Soda-Saline Lakes in Inner Mongolia
hypersaline	PRJNA388130	A comparative metagenomic study reveals microbial diversity and their role in the biogeochemical cycling of Pangong lake
hypersaline	PRJNA895852	Mining the microbiome of Lake Afdera to gain insights into microbial diversity and biosynthetic potential
hypersaline	PRJNA932976	Metagenomic assembled genomes indicated the potential application of hypersaline microbiome for plant growth promotion and stress alleviation in salinized soils
hypersaline	PRJNA951920	Metagenomic assembled genomes indicated the potential application of hypersaline microbiome for plant growth promotion and stress alleviation in salinized soils
hypersaline	PRJNA993288	Microbiology of Big Soda Lake, a multi-extreme meromictic volcanic crater lake in the Nevada desert
hypersaline	PRJNA865792	Microbiome and metagenomic analysis of Lake Hillier Australia reveals pigment-rich polyextremophiles and wide-ranging metabolic adaptations
hypersaline	PRJNA377096	A shared core microbiome in soda lakes separated by large distances
hypersaline	PRJNA847603	A Transiently Hypersaline Microbial Mat Harbors a Diverse and Stable Archaeal Community in the Cuatro Cienegas Basin, Mexico
hypersaline	PRJNA820349	Functional differentiation determines the molecular basis of the symbiotic lifestyle of Ca. Nanohaloarchaeota
hypersaline	PRJNA699472	Active lithoautotrophic and methane-oxidizing microbial community in an anoxic, sub-zero, and hypersaline High Arctic spring
hypersaline	PRJNA658631	Potential role for microbial ureolysis in the rapid formation of carbonate tufa mounds
hypersaline	PRJEB43308	Inverted microbial community stratification and spatial-temporal stability in hypersaline anaerobic sediments from the S'Avall solar salterns
hypersaline	PRJEB25599	Modern arsenotrophic microbial mats provide an analogue for life in the anoxic Archean
hypersaline	PRJNA551135	Proto-dolomite formation in microbial consortia dominated by Halomonas strains
hypersaline	PRJEB27445	Predominance of deterministic microbial community dynamics in salterns exposed to different light intensities
hypersaline	PRJNA343765	Temporal Analysis of the Microbial Community from the Crystallizer Ponds in Cabo Rojo, Puerto Rico, Using Metagenomics
hypersaline	PRJNA522308	Metabolic Potential of Microbial Communities in the Hypersaline Sediments of the Bonneville Salt Flats
hypersaline	SRP012433	A metagenomics roadmap to the uncultured genome diversity in hypersaline soda lake sediments
hypersaline	PRJNA876575	Metagenomic Insights into Microbial Community Structure, Function, and Salt Adaptation in Saline Soils of Arid Land, China
hypersaline	PRJNA728237	Metagenomics analysis revealing the occurrence of antibiotic resistome in salt lakes
terrestrialgeothermal	PRJNA507515	Influence of Geochemistry in the Tropical Hot Springs on Microbial Community Structure and Function
terrestrialgeothermal	PRJEB46766	A metagenomic insight into the microbiomes of geothermal springs in the Subantarctic Kerguelen Islands
terrestrialgeothermal	PRJNA563887	Metagenomics revealing molecular profiling of community structure and metabolic pathways in natural hot springs of the Sikkim Himalaya
terrestrialgeothermal	PRJNA331180	Physiology, Metabolism, and Fossilization of Hot-Spring Filamentous Microbial Mats
terrestrialgeothermal	PRJNA568220	Ecological Dichotomies Arise in Microbial Communities Due to Mixing of Deep Hydrothermal Waters and Atmospheric Gas in a Circumneutral Hot Spring
terrestrialgeothermal	PRJNA568221	Ecological Dichotomies Arise in Microbial Communities Due to Mixing of Deep Hydrothermal Waters and Atmospheric Gas in a Circumneutral Hot Spring
terrestrialgeothermal	PRJNA761511	Thermophiles and carbohydrate-active enzymes (CAZymes) in biofilm microbial consortia that decompose lignocellulosic plant litters at high temperatures
terrestrialgeothermal	PRJNA673998	Genome-resolved metagenomics revealed metal-resistance, geochemical cycles in a Himalayan hot spring
terrestrialgeothermal	PRJNA419931	Metagenome-assembled genomes provide new insight into the microbial diversity of two thermal pools in Kamchatka, Russia
terrestrialgeothermal	PRJNA335670	Metagenomic Analysis of Hot Springs in Central India Reveals Hydrocarbon Degrading Thermophiles and Pathways Essential for Survival in Extreme Environments
terrestrialgeothermal	PRJDB7293	The Relationship Between Microbial Community Structures and Environmental Parameters Revealed by Metagenomic Analysis of Hot Spring Water in the Kirishima Area, Japan
terrestrialgeothermal	PRJNA622280	Genome-Resolved Metagenomics and Detailed Geochemical Speciation Analyses Yield New Insights into Microbial Mercury Cycling in Geothermal Springs
terrestrialgeothermal	PRJNA479576	Metagenomic analysis of geothermal water reservoir sites exploring carbohydrate-related thermozymes
terrestrialgeothermal	PRJNA540576	Microbial diversity analysis and screening for novel xylanase enzymes from the sediment of the Lobios Hot Spring in Spain
terrestrialgeothermal	PRJNA336655	Comparative Metagenomics Highlight a Widespread Pathway Involved in Catabolism of Phosphonates in Marine and Terrestrial Serpentinizing Ecosystems
terrestrialgeothermal	PRJNA643424	Spatial Metagenomics of Three Geothermal Sites in Pisciarelli Hot Spring Focusing on the Biochemical Resources of the Microbial Consortia
terrestrialgeothermal	PRJNA611516	Time series metagenomic sampling of the Thermopyles, Greece, geothermal springs reveals stable microbial communities dominated by novel sulfur-oxidizing chemoautotrophs
terrestrialgeothermal	PRJNA392119	Geochemical and Metagenomic Characterization of Jinata Onsen, a Proterozoic-Analog Hot Spring, Reveals Novel Microbial Diversity including Iron-Tolerant Phototrophs and Thermophilic Lithotrophs
hyperarid	PRJNA592367	Differences in Precipitation Regime Shape Microbial Community Composition and Functional Potential in Namib Desert Soils
hyperarid	PRJNA889009	Capturing the microbial dark matter in desert soils using culturomics-based metagenomics and high-resolution analysis
hyperarid	PRJNA560058	Cellular life from the three domains and viruses are transcriptionally active in a hypersaline desert community
hyperarid	PRJNA665391	Leave no stone unturned: individually adapted xerotolerant Thaumarchaeota sheltered below the boulders of the Atacama Desert hyperarid core
hyperarid	PRJNA484015	Halophilic microbial community compositional shift after a rare rainfall in the Atacama Desert
hyperarid	PRJNA727938	Metabolic versatility of soil microbial communities below the rocks of the hyperarid Dalangtan Playa
hyperarid	PRJNA664610	Atmospheric chemosynthesis is phylogenetically and geographically widespread and contributes significantly to carbon fixation throughout cold deserts
hyperarid	PRJNA623622	Rock structure drives the taxonomic and functional diversity of endolithic microbial communities in extreme environments
hyperarid	PRJNA808683	Adaptations of endolithic communities to abrupt environmental changes in a hyper-arid desert
hyperarid	PRJNA513364	Pre-Cambrian roots of novel Antarctic cryptoendolithic bacterial lineages
hyperarid	PRJNA513365	Pre-Cambrian roots of novel Antarctic cryptoendolithic bacterial lineages
hyperarid	PRJNA513368	Pre-Cambrian roots of novel Antarctic cryptoendolithic bacterial lineages
hyperarid	PRJNA513374	Pre-Cambrian roots of novel Antarctic cryptoendolithic bacterial lineages
hyperarid	PRJNA540872	Metagenomics of Atacama Lithobiontic Extremophile Life Unveils Highlights on Fungal Communities, Biogeochemical Cycles and Carbohydrate-Active Enzymes
subsurface	PRJEB14680	Bacteria and Metabolic Potential in Karst Caves Revealed by Intensive Bacterial Cultivation and Genome Assembly
subsurface	PRJNA551378	Bacteria and Metabolic Potential in Karst Caves Revealed by Intensive Bacterial Cultivation and Genome Assembly
subsurface	PRJNA617107	Bacteria and Metabolic Potential in Karst Caves Revealed by Intensive Bacterial Cultivation and Genome Assembly
subsurface	PRJNA621655	Bacteria and Metabolic Potential in Karst Caves Revealed by Intensive Bacterial Cultivation and Genome Assembly
subsurface	PRJNA621659	Bacteria and Metabolic Potential in Karst Caves Revealed by Intensive Bacterial Cultivation and Genome Assembly
subsurface	PRJNA621663	Bacteria and Metabolic Potential in Karst Caves Revealed by Intensive Bacterial Cultivation and Genome Assembly
subsurface	PRJNA291107	Krumholzibacteriota and Deltaproteobacteria contain rare genetic potential to liberate carbon from monoaromatic compounds in subsurface coal seams
subsurface	PRJNA678021	Krumholzibacteriota and Deltaproteobacteria contain rare genetic potential to liberate carbon from monoaromatic compounds in subsurface coal seams
subsurface	PRJNA654911	Krumholzibacteriota and Deltaproteobacteria contain rare genetic potential to liberate carbon from monoaromatic compounds in subsurface coal seams
subsurface	PRJNA620438	Krumholzibacteriota and Deltaproteobacteria contain rare genetic potential to liberate carbon from monoaromatic compounds in subsurface coal seams
subsurface	PRJNA621148	Krumholzibacteriota and Deltaproteobacteria contain rare genetic potential to liberate carbon from monoaromatic compounds in subsurface coal seams
subsurface	PRJNA620439	Krumholzibacteriota and Deltaproteobacteria contain rare genetic potential to liberate carbon from monoaromatic compounds in subsurface coal seams
subsurface	PRJNA621149	Krumholzibacteriota and Deltaproteobacteria contain rare genetic potential to liberate carbon from monoaromatic compounds in subsurface coal seams
subsurface	PRJNA340462	Comparative Metagenomics Highlight a Widespread Pathway Involved in Catabolism of Phosphonates in Marine and Terrestrial Serpentinizing Ecosystems
subsurface	PRJNA265986	Comparative Metagenomics Highlight a Widespread Pathway Involved in Catabolism of Phosphonates in Marine and Terrestrial Serpentinizing Ecosystems
subsurface	PRJNA265029	Genomic comparisons of a bacterial lineage that inhabits both marine and terrestrial deep subsurface systems
subsurface	PRJNA578106	Environmental Selection and Biogeography Shape the Microbiome of Subsurface Petroleum Reservoirs
subsurface	PRJNA278302	Environmental Selection and Biogeography Shape the Microbiome of Subsurface Petroleum Reservoirs
subsurface	PRJNA378566	Environmental Selection and Biogeography Shape the Microbiome of Subsurface Petroleum Reservoirs
subsurface	PRJNA729662	Environmental Selection and Biogeography Shape the Microbiome of Subsurface Petroleum Reservoirs
subsurface	PRJNA404452	Active sulfur cycling in the terrestrial deep subsurface
subsurface	PRJNA404453	Active sulfur cycling in the terrestrial deep subsurface
subsurface	PRJNA444021	Active sulfur cycling in the terrestrial deep subsurface
subsurface	PRJNA472439	Active sulfur cycling in the terrestrial deep subsurface
subsurface	PRJNA518421	Diverse ecophysiological adaptations of subsurface Thaumarchaeota in floodplain sediments revealed through genome-resolved metagenomics
subsurface	PRJNA518422	Diverse ecophysiological adaptations of subsurface Thaumarchaeota in floodplain sediments revealed through genome-resolved metagenomics
subsurface	PRJNA572113	Diverse ecophysiological adaptations of subsurface Thaumarchaeota in floodplain sediments revealed through genome-resolved metagenomics
subsurface	PRJNA572114	Diverse ecophysiological adaptations of subsurface Thaumarchaeota in floodplain sediments revealed through genome-resolved metagenomics
subsurface	PRJNA539171	Diverse ecophysiological adaptations of subsurface Thaumarchaeota in floodplain sediments revealed through genome-resolved metagenomics
subsurface	PRJNA539636	Diverse ecophysiological adaptations of subsurface Thaumarchaeota in floodplain sediments revealed through genome-resolved metagenomics
subsurface	PRJNA572115	Diverse ecophysiological adaptations of subsurface Thaumarchaeota in floodplain sediments revealed through genome-resolved metagenomics
subsurface	PRJNA518425	Diverse ecophysiological adaptations of subsurface Thaumarchaeota in floodplain sediments revealed through genome-resolved metagenomics
subsurface	PRJNA337895	Genome-Resolved Meta-Analysis of the Microbiome in Oil Reservoirs Worldwide
subsurface	PRJNA487892	Genome-Resolved Meta-Analysis of the Microbiome in Oil Reservoirs Worldwide
subsurface	PRJNA962994	Distinct Depth-Discrete Profiles of Microbial Communities and Geochemical Insights in the Subsurface Critical Zone
subsurface	PRJNA978621	Deep Isolated Aquifer Brines Harbor Atypical Halophilic Microbial Communities in Quebec, Canada
subsurface	PRJNA288027	Thousands of microbial genomes shed light on interconnected biogeochemical processes in an aquifer system
subsurface	PRJNA414521	Targeted isolation based on metagenome-assembled genomes reveals a phylogenetically distinct group of thermophilic spirochetes from deep biosphere
subsurface	PRJNA308990	Fluctuations in populations of subsurface methane oxidizers in coordination with changes in electron acceptor availability
subsurface	PRJNA295907	Potential for hydrogen-oxidizing chemolithoautotrophic and diazotrophic populations to initiate biofilm formation in oligotrophic, deep terrestrial subsurface waters
subsurface	PRJNA279923	Microbial metagenomes from three aquifers in the Fennoscandian shield terrestrial deep biosphere reveal metabolic partitioning among populations
subsurface	PRJNA752507	Metagenomic Investigation of a Low Diversity, High Salinity Offshore Oil Reservoir
subsurface	SRP109823	Microbial metabolism and adaptations in Atribacteria-dominated methane hydrate sediments
subsurface	PRJNA700657	Hydrogen and dark oxygen drive microbial productivity in diverse groundwater ecosystems
subsurface	PRJNA308326	Long-term CRISPR locus dynamics and stable host-virus co-existence in subsurface fractured shales
subsurface	PRJNA699054	High niche specificity and host genetic diversity of groundwater viruses

## Sheet: Supplementary Data 2
Supplementary Data 2. The characteristics of the 78,213 genomes of the EEMC.
Genome	Genome type	Genome quality	is.OTU	Seqs_count	Genome length (bp)	N50 (bp)	GC content (%)	Completeness (%)	Contamination (%)	Secondary cluster	Env_type	Env_type_sub	Taxanomic clade	Kingdom	Phylum	Class	Order	Family	Genus	Species	LSU_rRNA_count	SSU_rRNA_count	5S_rRNA_count	tRNA_count	Metagenomic sample	Qualityscore
EEMC.bin.1	MAGs	Medium_quality	OTU	156	1872602	22648	41.84	53.45	5.17	1932_0	deep-sea	hydrothermal	d__Bacteria;p__Pseudomonadota;c__Zetaproteobacteria;o__Mariprofundales;f__Mariprofundaceae;g__Ghiorsea;s__	Bacteria	Pseudomonadota	Zetaproteobacteria	Mariprofundales	Mariprofundaceae	Ghiorsea	NA	0	0	0	14	CNS0328357	27.6
EEMC.bin.2	MAGs	Medium_quality	OTU	661	1749852	3152	42	65.58	7.32	20789_1	deep-sea	hydrothermal	d__Bacteria;p__Campylobacterota;c__Campylobacteria;o__Campylobacterales;f__Sulfurimonadaceae;g__S145-25;s__S145-25 sp024277445	Bacteria	Campylobacterota	Campylobacteria	Campylobacterales	Sulfurimonadaceae	S145-25	S145-25 sp024277445	0	0	0	28	CNS0328357	28.98
EEMC.bin.3	MAGs	High_quality	not.OTU	86	3092135	61901	37.31	92.83	2.09	2419_1	deep-sea	hydrothermal	d__Bacteria;p__Pseudomonadota;c__Gammaproteobacteria;o__Enterobacterales;f__Alteromonadaceae;g__GCA-2401725;s__GCA-2401725 sp015487235	Bacteria	Pseudomonadota	Gammaproteobacteria	Enterobacterales	Alteromonadaceae	GCA-2401725	GCA-2401725 sp015487235	1	1	4	44	CNS0328357	82.38
EEMC.bin.4	MAGs	Medium_quality	not.OTU	43	1809692	80663	35.45	91.41	1.15	20968_0	deep-sea	hydrothermal	d__Bacteria;p__Campylobacterota;c__Campylobacteria;o__Campylobacterales;f__Sulfurospirillaceae;g__JAADIZ01;s__	Bacteria	Campylobacterota	Campylobacteria	Campylobacterales	Sulfurospirillaceae	JAADIZ01	NA	0	0	1	37	CNS0328357	85.66
EEMC.bin.5	MAGs	Medium_quality	not.OTU	50	1720406	48541	33.19	85.29	0	23590_0	deep-sea	hydrothermal	d__Bacteria;p__Bacteroidota;c__Bacteroidia;o__Flavobacteriales;f__JAADED01;g__JALSPZ01;s__	Bacteria	Bacteroidota	Bacteroidia	Flavobacteriales	JAADED01	JALSPZ01	NA	0	0	1	29	CNS0328357	85.29
EEMC.bin.6	MAGs	Medium_quality	not.OTU	157	1694660	14802	32.99	94.32	2.69	20982_0	deep-sea	hydrothermal	d__Bacteria;p__Campylobacterota;c__Campylobacteria;o__Campylobacterales;f__JALSKU01;g__JALSKU01;s__	Bacteria	Campylobacterota	Campylobacteria	Campylobacterales	JALSKU01	JALSKU01	NA	0	0	0	30	CNS0328357	80.87
EEMC.bin.7	MAGs	Medium_quality	OTU	35	1901626	101003	43.72	97.97	0.81	20783_0	deep-sea	hydrothermal	d__Bacteria;p__Campylobacterota;c__Campylobacteria;o__Campylobacterales;f__Sulfurimonadaceae;g__QNZR01;s__QNZR01 sp024277395	Bacteria	Campylobacterota	Campylobacteria	Campylobacterales	Sulfurimonadaceae	QNZR01	QNZR01 sp024277395	0	0	0	26	CNS0328357	93.92
EEMC.bin.8	MAGs	Medium_quality	not.OTU	183	1951111	19163	35.6	75.76	0.41	20388_0	deep-sea	hydrothermal	d__Bacteria;p__Campylobacterota;c__Campylobacteria;o__Campylobacterales;f__Sulfurimonadaceae;g__;s__	Bacteria	Campylobacterota	Campylobacteria	Campylobacterales	Sulfurimonadaceae	NA	NA	0	0	1	18	CNS0328357	73.71
EEMC.bin.9	MAGs	Medium_quality	not.OTU	370	1555361	7226	46.64	57.47	2	3220_0	deep-sea	hydrothermal	d__Bacteria;p__Desulfobacterota;c__Dissulfuribacteria;o__Dissulfuribacterales;f__QOAL01;g__QOAL01;s__	Bacteria	Desulfobacterota	Dissulfuribacteria	Dissulfuribacterales	QOAL01	QOAL01	NA	0	0	0	18	CNS0328357	47.47
EEMC.bin.10	MAGs	Medium_quality	not.OTU	231	1531338	11090	42.68	95.93	1.36	9184_1	deep-sea	hydrothermal	d__Bacteria;p__Aquificota;c__Aquificae;o__Aquificales;f__QOAS01;g__QOAS01;s__	Bacteria	Aquificota	Aquificae	Aquificales	QOAS01	QOAS01	NA	0	0	2	37	CNS0328357	89.13
EEMC.bin.11	MAGs	Medium_quality	not.OTU	151	1006409	7665	48.68	50	0	20633_0	deep-sea	hydrothermal	d__Bacteria;p__Campylobacterota;c__Campylobacteria;o__Campylobacterales;f__Sulfurovaceae;g__JAAXPZ01;s__	Bacteria	Campylobacterota	Campylobacteria	Campylobacterales	Sulfurovaceae	JAAXPZ01	NA	0	0	0	16	CNS0328357	50
EEMC.bin.12	MAGs	Medium_quality	OTU	72	1399871	26356	43.88	93.33	0.05	27685_1	deep-sea	hydrothermal	d__Archaea;p__Halobacteriota;c__Archaeoglobi;o__Archaeoglobales;f__Archaeoglobaceae;g__WAKM01;s__	Archaea	Halobacteriota	Archaeoglobi	Archaeoglobales	Archaeoglobaceae	WAKM01	NA	0	0	1	35	CNS0328357	93.08
EEMC.bin.13	MAGs	Medium_quality	not.OTU	176	983054	8700	39.6	58.41	0	21047_0	deep-sea	hydrothermal	d__Bacteria;p__Caldisericota;c__Caldisericia;o__Caldisericales;f__Caldisericaceae;g__AUK232;s__	Bacteria	Caldisericota	Caldisericia	Caldisericales	Caldisericaceae	AUK232	NA	0	0	0	12	CNS0328357	58.41
EEMC.bin.14	MAGs	Medium_quality	not.OTU	51	1386580	34322	38.09	88.63	0.42	21159_0	deep-sea	hydrothermal	d__Bacteria;p__Aquificota;c__Desulfurobacteriia;o__Desulfurobacteriales;f__Desulfurobacteriaceae;g__Desulfurobacterium_A;s__Desulfurobacterium_A indicum	Bacteria	Aquificota	Desulfurobacteriia	Desulfurobacteriales	Desulfurobacteriaceae	Desulfurobacterium_A	Desulfurobacterium_A indicum	1	0	1	35	CNS0328357	86.53
EEMC.bin.15	MAGs	Medium_quality	not.OTU	34	1675966	72067	38.62	95.08	1.16	4051_0	deep-sea	hydrothermal	d__Bacteria;p__Campylobacterota_A;c__Desulfurellia;o__Desulfurellales;f__Hippeaceae;g__S144-51;s__	Bacteria	Campylobacterota_A	Desulfurellia	Desulfurellales	Hippeaceae	S144-51	NA	1	1	0	44	CNS0328357	89.28
EEMC.bin.16	MAGs	Medium_quality	not.OTU	151	792208	8399	40.52	50.72	1.9	21181_0	deep-sea	hydrothermal	d__Bacteria;p__Aquificota;c__Desulfurobacteriia;o__Desulfurobacteriales;f__Desulfurobacteriaceae;g__Desulfurobacterium_B;s__	Bacteria	Aquificota	Desulfurobacteriia	Desulfurobacteriales	Desulfurobacteriaceae	Desulfurobacterium_B	NA	0	0	0	8	CNS0328357	41.22
EEMC.bin.17	MAGs	Medium_quality	not.OTU	185	1432812	11159	36.39	78.25	3.18	21084_0	deep-sea	hydrothermal	d__Bacteria;p__Aquificota;c__Aquificae;o__Hydrogenothermales;f__Hydrogenothermaceae;g__Persephonella;s__	Bacteria	Aquificota	Aquificae	Hydrogenothermales	Hydrogenothermaceae	Persephonella	NA	0	0	1	18	CNS0328357	62.35
EEMC.bin.18	MAGs	Medium_quality	OTU	290	1010917	3776	32	53.42	7.31	20466_0	deep-sea	hydrothermal	d__Bacteria;p__Campylobacterota;c__Campylobacteria;o__Campylobacterales;f__Sulfurovaceae;g__JAADEQ01;s__	Bacteria	Campylobacterota	Campylobacteria	Campylobacterales	Sulfurovaceae	JAADEQ01	NA	0	0	1	10	CNS0328357	16.87
EEMC.bin.19	MAGs	Medium_quality	not.OTU	154	2133971	21417	42.08	72.57	1.72	17565_0	deep-sea	hydrothermal	d__Bacteria;p__Bacteroidota;c__Bacteroidia;o__Bacteroidales;f__F082;g__Sulfidibacterium;s__	Bacteria	Bacteroidota	Bacteroidia	Bacteroidales	F082	Sulfidibacterium	NA	0	1	0	31	CNS0328357	63.97
EEMC.bin.20	MAGs	Medium_quality	not.OTU	69	1030135	26762	44.05	74.51	0.81	26496_0	deep-sea	hydrothermal	d__Archaea;p__Thermoplasmatota;c__Thermoplasmata;o__Aciduliprofundales;f__Aciduliprofundaceae;g__Aciduliprofundum;s__	Archaea	Thermoplasmatota	Thermoplasmata	Aciduliprofundales	Aciduliprofundaceae	Aciduliprofundum	NA	1	0	0	26	CNS0328357	70.46
EEMC.bin.21	MAGs	Medium_quality	not.OTU	46	2606685	100410	34.52	97.97	5.56	20669_2	deep-sea	hydrothermal	d__Bacteria;p__Campylobacterota;c__Campylobacteria;o__Campylobacterales;f__Sulfurimonadaceae;g__GCA-2733885;s__GCA-2733885 sp024280035	Bacteria	Campylobacterota	Campylobacteria	Campylobacterales	Sulfurimonadaceae	GCA-2733885	GCA-2733885 sp024280035	0	0	0	34	CNS0328357	70.17
EEMC.bin.22	MAGs	Medium_quality	not.OTU	60	1146731	29774	32.32	56.62	0	16451_0	deep-sea	hydrothermal	d__Bacteria;p__Bacteroidota;c__Bacteroidia;o__Flavobacteriales;f__Flavobacteriaceae;g__JALSVQ01;s__	Bacteria	Bacteroidota	Bacteroidia	Flavobacteriales	Flavobacteriaceae	JALSVQ01	NA	0	1	0	21	CNS0328357	56.62
BGI80	in-house isolates	High_quality	OTU	89	4248666	193582	57.28	99.57	0.16	14176_0	deep-sea	coldseep	d__Bacteria;p__Pseudomonadota;c__Alphaproteobacteria;o__Rhodobacterales;f__Rhodobacteraceae;g__Shimia;s__	Bacteria	Pseudomonadota	Alphaproteobacteria	Rhodobacterales	Rhodobacteraceae	Shimia	NA	1	1	1	42	BGI80	98.77
BGIA119	in-house isolates	High_quality	not.OTU	21	3677287	883869	41.32	99.59	0	18322_2	deep-sea	coldseep	d__Bacteria;p__Bacillota;c__Bacilli;o__Bacillales;f__Bacillaceae;g__Bacillus;s__Bacillus altitudinis	Bacteria	Bacillota	Bacilli	Bacillales	Bacillaceae	Bacillus	Bacillus altitudinis	1	1	1	68	BGIA119	99.59
BGIA3	in-house isolates	High_quality	not.OTU	29	3905655	566428	41.03	99.48	0.04	18322_2	deep-sea	coldseep	d__Bacteria;p__Bacillota;c__Bacilli;o__Bacillales;f__Bacillaceae;g__Bacillus;s__Bacillus altitudinis	Bacteria	Bacillota	Bacilli	Bacillales	Bacillaceae	Bacillus	Bacillus altitudinis	1	1	1	68	BGIA3	99.28
BGIA4	in-house isolates	High_quality	not.OTU	25	3662724	926430	41.46	99.59	0.41	18322_4	deep-sea	coldseep	d__Bacteria;p__Bacillota;c__Bacilli;o__Bacillales;f__Bacillaceae;g__Bacillus;s__Bacillus safensis	Bacteria	Bacillota	Bacilli	Bacillales	Bacillaceae	Bacillus	Bacillus safensis	2	1	1	57	BGIA4	97.54
BGIA5	in-house isolates	High_quality	OTU	20	4130545	581431	39.17	98.68	0.88	18257_1	deep-sea	coldseep	d__Bacteria;p__Bacillota;c__Bacilli;o__Bacillales_G;f__Fictibacillaceae;g__Fictibacillus;s__	Bacteria	Bacillota	Bacilli	Bacillales_G	Fictibacillaceae	Fictibacillus	NA	2	1	2	55	BGIA5	94.28
BGIAA10	in-house isolates	High_quality	not.OTU	36	4338036	340415	45.91	99.59	0	18314_3	deep-sea	coldseep	d__Bacteria;p__Bacillota;c__Bacilli;o__Bacillales;f__Bacillaceae;g__Bacillus;s__Bacillus paralicheniformis	Bacteria	Bacillota	Bacilli	Bacillales	Bacillaceae	Bacillus	Bacillus paralicheniformis	2	1	2	77	BGIAA10	99.59
BGIAA11	in-house isolates	High_quality	OTU	32	4160037	330660	39.83	98.68	3.31	18259_0	deep-sea	coldseep	d__Bacteria;p__Bacillota;c__Bacilli;o__Bacillales_G;f__Fictibacillaceae;g__Fictibacillus;s__	Bacteria	Bacillota	Bacilli	Bacillales_G	Fictibacillaceae	Fictibacillus	NA	2	1	5	59	BGIAA11	82.13
BGIAA12	in-house isolates	Medium_quality	OTU	84	5351304	216642	35.17	96.44	1.52	18323_10	deep-sea	coldseep	d__Bacteria;p__Bacillota;c__Bacilli;o__Bacillales;f__Bacillaceae_G;g__Bacillus_A;s__Bacillus_A fungorum	Bacteria	Bacillota	Bacilli	Bacillales	Bacillaceae_G	Bacillus_A	Bacillus_A fungorum	1	1	0	49	BGIAA12	88.84
BGIAA14	in-house isolates	High_quality	not.OTU	54	3857261	170947	40.97	99.59	0	18322_2	deep-sea	coldseep	d__Bacteria;p__Bacillota;c__Bacilli;o__Bacillales;f__Bacillaceae;g__Bacillus;s__Bacillus altitudinis	Bacteria	Bacillota	Bacilli	Bacillales	Bacillaceae	Bacillus	Bacillus altitudinis	1	1	1	68	BGIAA14	99.59
BGIAA15	in-house isolates	High_quality	not.OTU	16	4106782	1039690	43.51	99.81	0.12	18319_3	deep-sea	coldseep	d__Bacteria;p__Bacillota;c__Bacilli;o__Bacillales;f__Bacillaceae;g__Bacillus;s__Bacillus subtilis	Bacteria	Bacillota	Bacilli	Bacillales	Bacillaceae	Bacillus	Bacillus subtilis	2	2	1	57	BGIAA15	99.21
BGIAA16	in-house isolates	High_quality	not.OTU	34	5693944	1160183	37.59	99.43	0.69	18413_0	deep-sea	coldseep	d__Bacteria;p__Bacillota;c__Bacilli;o__Bacillales;f__Bacillaceae_H;g__Priestia;s__Priestia megaterium_D	Bacteria	Bacillota	Bacilli	Bacillales	Bacillaceae_H	Priestia	Priestia megaterium_D	2	1	2	68	BGIAA16	95.98
BGIAA19	in-house isolates	High_quality	not.OTU	27	4114560	318460	46.24	98.96	0	18314_1	deep-sea	coldseep	d__Bacteria;p__Bacillota;c__Bacilli;o__Bacillales;f__Bacillaceae;g__Bacillus;s__Bacillus licheniformis	Bacteria	Bacillota	Bacilli	Bacillales	Bacillaceae	Bacillus	Bacillus licheniformis	1	1	1	78	BGIAA19	98.96
BGIAA6	in-house isolates	High_quality	not.OTU	31	3978870	670565	46.39	99.63	0.12	18317_1	deep-sea	coldseep	d__Bacteria;p__Bacillota;c__Bacilli;o__Bacillales;f__Bacillaceae;g__Bacillus;s__Bacillus velezensis	Bacteria	Bacillota	Bacilli	Bacillales	Bacillaceae	Bacillus	Bacillus velezensis	1	2	1	76	BGIAA6	99.03
BGIAA7	in-house isolates	Medium_quality	OTU	62	6808927	341905	47.12	99.85	0.29	18325_0	deep-sea	coldseep	d__Bacteria;p__Bacillota;c__Bacilli;o__Paenibacillales;f__Paenibacillaceae;g__Paenibacillus;s__Paenibacillus silvae	Bacteria	Bacillota	Bacilli	Paenibacillales	Paenibacillaceae	Paenibacillus	Paenibacillus silvae	3	1	0	56	BGIAA7	98.4
BGIAB1	in-house isolates	High_quality	OTU	76	3813813	134073	37.21	98.68	1.32	3894_0	deep-sea	coldseep	d__Bacteria;p__Bacillota;c__Bacilli;o__Bacillales_A;f__Planococcaceae;g__Solibacillus;s__	Bacteria	Bacillota	Bacilli	Bacillales_A	Planococcaceae	Solibacillus	NA	1	1	3	55	BGIAB1	92.08
BGIAB11	in-house isolates	High_quality	OTU	25	3892664	533872	39.4	98.68	1.21	18257_2	deep-sea	coldseep	d__Bacteria;p__Bacillota;c__Bacilli;o__Bacillales_G;f__Fictibacillaceae;g__Fictibacillus;s__	Bacteria	Bacillota	Bacilli	Bacillales_G	Fictibacillaceae	Fictibacillus	NA	1	1	2	59	BGIAB11	92.63
BGIAB5	in-house isolates	Medium_quality	OTU	41	6448360	422485	49.76	99.73	1.97	3879_0	deep-sea	coldseep	d__Bacteria;p__Bacillota;c__Bacilli;o__Brevibacillales;f__Brevibacillaceae;g__Brevibacillus;s__	Bacteria	Bacillota	Bacilli	Brevibacillales	Brevibacillaceae	Brevibacillus	NA	2	1	0	89	BGIAB5	89.88
BGIAB7	in-house isolates	High_quality	OTU	20	3818063	419030	44.35	99.34	0.22	18399_0	deep-sea	coldseep	d__Bacteria;p__Bacillota;c__Bacilli;o__Bacillales_D;f__Amphibacillaceae;g__Terribacillus;s__	Bacteria	Bacillota	Bacilli	Bacillales_D	Amphibacillaceae	Terribacillus	NA	1	1	3	56	BGIAB7	98.24
BGIAB8	in-house isolates	Medium_quality	not.OTU	100	4202199	88231	36.56	99.33	0.22	18246_0	deep-sea	coldseep	d__Bacteria;p__Bacillota;c__Bacilli;o__Bacillales_D;f__Amphibacillaceae;g__Virgibacillus;s__Virgibacillus chiguensis	Bacteria	Bacillota	Bacilli	Bacillales_D	Amphibacillaceae	Virgibacillus	Virgibacillus chiguensis	1	3	0	57	BGIAB8	98.23
BGIAC10	in-house isolates	High_quality	not.OTU	24	5065843	1186883	38.05	99.43	0.03	18413_0	deep-sea	coldseep	d__Bacteria;p__Bacillota;c__Bacilli;o__Bacillales;f__Bacillaceae_H;g__Priestia;s__Priestia zanthoxyli	Bacteria	Bacillota	Bacilli	Bacillales	Bacillaceae_H	Priestia	Priestia zanthoxyli	2	1	2	66	BGIAC10	99.28
BGIAC4	in-house isolates	High_quality	not.OTU	66	5797172	413142	37.51	99.43	0.78	18413_0	deep-sea	coldseep	d__Bacteria;p__Bacillota;c__Bacilli;o__Bacillales;f__Bacillaceae_H;g__Priestia;s__Priestia megaterium	Bacteria	Bacillota	Bacilli	Bacillales	Bacillaceae_H	Priestia	Priestia megaterium	3	1	3	68	BGIAC4	95.53
BGIAC6	in-house isolates	High_quality	not.OTU	29	4504265	271427	48.49	98.68	1.75	18047_2	deep-sea	coldseep	d__Bacteria;p__Bacillota;c__Bacilli;o__Bacillales_B;f__Bacillaceae_B;g__Rossellomorea;s__Rossellomorea marisflavi_A	Bacteria	Bacillota	Bacilli	Bacillales_B	Bacillaceae_B	Rossellomorea	Rossellomorea marisflavi_A	2	1	2	73	BGIAC6	89.93
BGIAC8	in-house isolates	High_quality	not.OTU	36	3990456	435621	46.32	99.81	0	18317_1	deep-sea	coldseep	d__Bacteria;p__Bacillota;c__Bacilli;o__Bacillales;f__Bacillaceae;g__Bacillus;s__Bacillus velezensis	Bacteria	Bacillota	Bacilli	Bacillales	Bacillaceae	Bacillus	Bacillus velezensis	1	1	1	74	BGIAC8	99.81
BGIAC9	in-house isolates	High_quality	not.OTU	36	5710241	612327	35.09	98.68	0.42	18323_11	deep-sea	coldseep	d__Bacteria;p__Bacillota;c__Bacilli;o__Bacillales;f__Bacillaceae_G;g__Bacillus_A;s__Bacillus_A wiedmannii	Bacteria	Bacillota	Bacilli	Bacillales	Bacillaceae_G	Bacillus_A	Bacillus_A wiedmannii	1	2	2	52	BGIAC9	96.58
BGIB10	in-house isolates	High_quality	not.OTU	13	3769617	594431	47.54	99.33	1.33	18416_0	deep-sea	coldseep	d__Bacteria;p__Bacillota;c__Bacilli;o__Bacillales_D;f__Halobacillaceae;g__Halobacillus;s__Halobacillus litoralis_B	Bacteria	Bacillota	Bacilli	Bacillales_D	Halobacillaceae	Halobacillus	Halobacillus litoralis_B	2	1	3	58	BGIB10	92.68
BGIB12	in-house isolates	High_quality	OTU	18	3474775	345801	39.53	98.68	0.88	18258_0	deep-sea	coldseep	d__Bacteria;p__Bacillota;c__Bacilli;o__Bacillales_G;f__Fictibacillaceae;g__Fictibacillus;s__	Bacteria	Bacillota	Bacilli	Bacillales_G	Fictibacillaceae	Fictibacillus	NA	1	1	3	64	BGIB12	94.28
BGIB13	in-house isolates	High_quality	not.OTU	27	3713967	678843	41.25	99.59	0	18322_2	deep-sea	coldseep	d__Bacteria;p__Bacillota;c__Bacilli;o__Bacillales;f__Bacillaceae;g__Bacillus;s__Bacillus altitudinis	Bacteria	Bacillota	Bacilli	Bacillales	Bacillaceae	Bacillus	Bacillus altitudinis	1	1	1	68	BGIB13	99.59
BGIB3	in-house isolates	High_quality	not.OTU	15	3673494	1846549	41.27	99.59	0	18322_2	deep-sea	coldseep	d__Bacteria;p__Bacillota;c__Bacilli;o__Bacillales;f__Bacillaceae;g__Bacillus;s__Bacillus altitudinis	Bacteria	Bacillota	Bacilli	Bacillales	Bacillaceae	Bacillus	Bacillus altitudinis	1	1	1	65	BGIB3	99.59
BGIB4	in-house isolates	High_quality	not.OTU	67	5395734	503827	37.84	99.43	0.12	18413_0	deep-sea	coldseep	d__Bacteria;p__Bacillota;c__Bacilli;o__Bacillales;f__Bacillaceae_H;g__Priestia;s__Priestia zanthoxyli	Bacteria	Bacillota	Bacilli	Bacillales	Bacillaceae_H	Priestia	Priestia zanthoxyli	2	3	1	73	BGIB4	98.83
BGIB6	in-house isolates	High_quality	OTU	115	3170609	61417	43.47	99.53	0.27	2380_0	deep-sea	coldseep	d__Bacteria;p__Pseudomonadota;c__Gammaproteobacteria;o__Pseudomonadales;f__Moraxellaceae;g__Psychrobacter;s__Psychrobacter faecalis	Bacteria	Pseudomonadota	Gammaproteobacteria	Pseudomonadales	Moraxellaceae	Psychrobacter	Psychrobacter faecalis	1	1	1	42	BGIB6	98.18
BGIB8	in-house isolates	High_quality	not.OTU	66	5099086	171824	43.88	99.34	1.21	18429_0	deep-sea	coldseep	d__Bacteria;p__Bacillota;c__Bacilli;o__Bacillales_G;f__Fictibacillaceae;g__Fictibacillus_C;s__Fictibacillus_C enclensis	Bacteria	Bacillota	Bacilli	Bacillales_G	Fictibacillaceae	Fictibacillus_C	Fictibacillus_C enclensis	1	1	2	63	BGIB8	93.29
BGIBH	in-house isolates	High_quality	not.OTU	20	4176234	1040805	43.45	99.81	0.12	18319_3	deep-sea	coldseep	d__Bacteria;p__Bacillota;c__Bacilli;o__Bacillales;f__Bacillaceae;g__Bacillus;s__Bacillus subtilis	Bacteria	Bacillota	Bacilli	Bacillales	Bacillaceae	Bacillus	Bacillus subtilis	1	1	1	57	BGIBH	99.21
BGIC1	in-house isolates	High_quality	not.OTU	19	3717970	922417	41.21	99.59	0.08	18322_2	deep-sea	coldseep	d__Bacteria;p__Bacillota;c__Bacilli;o__Bacillales;f__Bacillaceae;g__Bacillus;s__Bacillus altitudinis	Bacteria	Bacillota	Bacilli	Bacillales	Bacillaceae	Bacillus	Bacillus altitudinis	1	1	1	68	BGIC1	99.19
BGIC6	in-house isolates	High_quality	OTU	25	4466006	909717	40.8	100	0.23	2448_5	deep-sea	coldseep	d__Bacteria;p__Pseudomonadota;c__Gammaproteobacteria;o__Enterobacterales;f__Alteromonadaceae;g__Pseudoalteromonas;s__Pseudoalteromonas lipolytica_C	Bacteria	Pseudomonadota	Gammaproteobacteria	Enterobacterales	Alteromonadaceae	Pseudoalteromonas	Pseudoalteromonas lipolytica_C	3	2	1	93	BGIC6	98.85
BGIC9	in-house isolates	High_quality	not.OTU	46	4885174	304515	41.17	100	0.84	2448_1	deep-sea	coldseep	d__Bacteria;p__Pseudomonadota;c__Gammaproteobacteria;o__Enterobacterales;f__Alteromonadaceae;g__Pseudoalteromonas;s__Pseudoalteromonas shioyasakiensis	Bacteria	Pseudomonadota	Gammaproteobacteria	Enterobacterales	Alteromonadaceae	Pseudoalteromonas	Pseudoalteromonas shioyasakiensis	2	1	1	98	BGIC9	95.8
BGID1	in-house isolates	High_quality	not.OTU	24	3849446	972866	41.09	99.59	0	18322_2	deep-sea	coldseep	d__Bacteria;p__Bacillota;c__Bacilli;o__Bacillales;f__Bacillaceae;g__Bacillus;s__Bacillus altitudinis	Bacteria	Bacillota	Bacilli	Bacillales	Bacillaceae	Bacillus	Bacillus altitudinis	1	1	1	62	BGID1	99.59
BGID19	in-house isolates	Medium_quality	not.OTU	20	4100976	390778	44.48	99.41	1.59	18306_2	deep-sea	coldseep	d__Bacteria;p__Bacillota;c__Bacilli;o__Bacillales;f__Bacillaceae;g__Bacillus_P;s__Bacillus_P indicus	Bacteria	Bacillota	Bacilli	Bacillales	Bacillaceae	Bacillus_P	Bacillus_P indicus	1	1	0	48	BGID19	91.46
BGID21	in-house isolates	High_quality	not.OTU	55	4158510	206443	53.83	100	1.13	15067_0	deep-sea	coldseep	d__Bacteria;p__Pseudomonadota;c__Gammaproteobacteria;o__Pseudomonadales;f__Halomonadaceae;g__Vreelandella;s__Vreelandella sulfidaeris	Bacteria	Pseudomonadota	Gammaproteobacteria	Pseudomonadales	Halomonadaceae	Vreelandella	Vreelandella sulfidaeris	2	2	1	58	BGID21	94.35
BGIE1	in-house isolates	High_quality	OTU	42	4394460	202333	40.64	98.56	1.08	18295_1	deep-sea	coldseep	d__Bacteria;p__Bacillota;c__Bacilli;o__Bacillales;f__Bacillaceae_I;g__Sutcliffiella_A;s__Sutcliffiella_A horikoshii_E	Bacteria	Bacillota	Bacilli	Bacillales	Bacillaceae_I	Sutcliffiella_A	Sutcliffiella_A horikoshii_E	2	1	2	62	BGIE1	93.16
BGIE5	in-house isolates	Medium_quality	not.OTU	48	5331433	302640	54.58	100	0.86	15064_1	deep-sea	coldseep	d__Bacteria;p__Pseudomonadota;c__Gammaproteobacteria;o__Pseudomonadales;f__Halomonadaceae;g__Vreelandella;s__Vreelandella titanicae	Bacteria	Pseudomonadota	Gammaproteobacteria	Pseudomonadales	Halomonadaceae	Vreelandella	Vreelandella titanicae	2	1	0	58	BGIE5	95.7
BGIF3	in-house isolates	High_quality	OTU	37	3557225	209885	38.57	99.34	0.22	18163_0	deep-sea	coldseep	d__Bacteria;p__Bacillota;c__Bacilli;o__Bacillales_B;f__Jeotgalibacillaceae;g__Jeotgalibacillus;s__	Bacteria	Bacillota	Bacilli	Bacillales_B	Jeotgalibacillaceae	Jeotgalibacillus	NA	2	1	1	51	BGIF3	98.24
BGIG1	in-house isolates	Medium_quality	OTU	73	2698827	128183	47.22	100	0	2195_3	deep-sea	coldseep	d__Bacteria;p__Pseudomonadota;c__Gammaproteobacteria;o__Enterobacterales;f__Alteromonadaceae;g__Idiomarina;s__Idiomarina baltica	Bacteria	Pseudomonadota	Gammaproteobacteria	Enterobacterales	Alteromonadaceae	Idiomarina	Idiomarina baltica	2	1	0	48	BGIG1	100
BGIG10	in-house isolates	Medium_quality	not.OTU	38	4477188	368018	40.78	100	0.23	2448_5	deep-sea	coldseep	d__Bacteria;p__Pseudomonadota;c__Gammaproteobacteria;o__Enterobacterales;f__Alteromonadaceae;g__Pseudoalteromonas;s__Pseudoalteromonas lipolytica_C	Bacteria	Pseudomonadota	Gammaproteobacteria	Enterobacterales	Alteromonadaceae	Pseudoalteromonas	Pseudoalteromonas lipolytica_C	3	1	0	96	BGIG10	98.85
BGIG11	in-house isolates	High_quality	OTU	16	4522213	1064606	44.08	99.34	1.21	18429_0	deep-sea	coldseep	d__Bacteria;p__Bacillota;c__Bacilli;o__Bacillales_G;f__Fictibacillaceae;g__Fictibacillus_C;s__Fictibacillus_C enclensis	Bacteria	Bacillota	Bacilli	Bacillales_G	Fictibacillaceae	Fictibacillus_C	Fictibacillus_C enclensis	1	1	2	63	BGIG11	93.29
BGIG12	in-house isolates	High_quality	OTU	46	2913752	160004	50.99	99.94	0.22	2201_0	deep-sea	coldseep	d__Bacteria;p__Pseudomonadota;c__Gammaproteobacteria;o__Enterobacterales;f__Alteromonadaceae;g__Idiomarina;s__Idiomarina aquatica	Bacteria	Pseudomonadota	Gammaproteobacteria	Enterobacterales	Alteromonadaceae	Idiomarina	Idiomarina aquatica	3	1	1	48	BGIG12	98.84
BGIG2	in-house isolates	High_quality	OTU	20	3466174	854089	45.36	99.34	0	6840_0	deep-sea	coldseep	d__Bacteria;p__Bacillota;c__Bacilli;o__Bacillales_A;f__Planococcaceae;g__Planococcus;s__Planococcus okeanokoites	Bacteria	Bacillota	Bacilli	Bacillales_A	Planococcaceae	Planococcus	Planococcus okeanokoites	2	1	1	42	BGIG2	99.34
BGIG8	in-house isolates	Medium_quality	not.OTU	113	3434339	89278	56.96	100	0.43	15071_0	deep-sea	coldseep	d__Bacteria;p__Pseudomonadota;c__Gammaproteobacteria;o__Pseudomonadales;f__Halomonadaceae;g__Vreelandella;s__Vreelandella aquamarina	Bacteria	Pseudomonadota	Gammaproteobacteria	Pseudomonadales	Halomonadaceae	Vreelandella	Vreelandella aquamarina	1	1	0	57	BGIG8	97.85
BGIO4	in-house isolates	High_quality	not.OTU	22	4287152	553572	45.84	98.86	0	18314_1	deep-sea	coldseep	d__Bacteria;p__Bacillota;c__Bacilli;o__Bacillales;f__Bacillaceae;g__Bacillus;s__Bacillus licheniformis	Bacteria	Bacillota	Bacilli	Bacillales	Bacillaceae	Bacillus	Bacillus licheniformis	1	1	1	78	BGIO4	98.86
BGIQ3	in-house isolates	High_quality	OTU	81	5924108	298129	35.19	98.68	1.44	18323_1	deep-sea	coldseep	d__Bacteria;p__Bacillota;c__Bacilli;o__Bacillales;f__Bacillaceae_G;g__Bacillus_A;s__Bacillus_A proteolyticus	Bacteria	Bacillota	Bacilli	Bacillales	Bacillaceae_G	Bacillus_A	Bacillus_A proteolyticus	2	1	2	51	BGIQ3	91.48
BGIQ7	in-house isolates	Medium_quality	OTU	75	4586460	242033	66.69	98.94	0.94	14364_1	deep-sea	coldseep	d__Bacteria;p__Pseudomonadota;c__Alphaproteobacteria;o__Rhodobacterales;f__Rhodobacteraceae;g__Limimaricola;s__Limimaricola soesokkakensis	Bacteria	Pseudomonadota	Alphaproteobacteria	Rhodobacterales	Rhodobacteraceae	Limimaricola	Limimaricola soesokkakensis	1	1	0	43	BGIQ7	94.24
BGIQ8	in-house isolates	High_quality	not.OTU	21	5121760	783088	37.92	99.43	0.09	18413_0	deep-sea	coldseep	d__Bacteria;p__Bacillota;c__Bacilli;o__Bacillales;f__Bacillaceae_H;g__Priestia;s__Priestia aryabhattai	Bacteria	Bacillota	Bacilli	Bacillales	Bacillaceae_H	Priestia	Priestia aryabhattai	3	2	2	59	BGIQ8	98.98
BGIR10	in-house isolates	High_quality	OTU	23	3893402	285382	39.57	98.68	1.55	18255_0	deep-sea	coldseep	d__Bacteria;p__Bacillota;c__Bacilli;o__Bacillales_G;f__Fictibacillaceae;g__Fictibacillus;s__	Bacteria	Bacillota	Bacilli	Bacillales_G	Fictibacillaceae	Fictibacillus	NA	1	1	3	65	BGIR10	90.93
BGIR11	in-house isolates	High_quality	OTU	19	3779748	705529	44.44	99.34	0.83	18426_0	deep-sea	coldseep	d__Bacteria;p__Bacillota;c__Bacilli;o__Bacillales_G;f__Fictibacillaceae;g__Fictibacillus;s__	Bacteria	Bacillota	Bacilli	Bacillales_G	Fictibacillaceae	Fictibacillus	NA	1	1	2	63	BGIR11	95.19
BGIR12	in-house isolates	High_quality	not.OTU	47	5852995	1199901	37.55	99.43	0.69	18413_0	deep-sea	coldseep	d__Bacteria;p__Bacillota;c__Bacilli;o__Bacillales;f__Bacillaceae_H;g__Priestia;s__Priestia megaterium	Bacteria	Bacillota	Bacilli	Bacillales	Bacillaceae_H	Priestia	Priestia megaterium	2	1	1	68	BGIR12	95.98
BGIR15	in-house isolates	High_quality	not.OTU	22	3728055	458829	41.4	99.59	0.41	18322_4	deep-sea	coldseep	d__Bacteria;p__Bacillota;c__Bacilli;o__Bacillales;f__Bacillaceae;g__Bacillus;s__Bacillus safensis	Bacteria	Bacillota	Bacilli	Bacillales	Bacillaceae	Bacillus	Bacillus safensis	1	1	1	57	BGIR15	97.54
BGIR4	in-house isolates	High_quality	OTU	14	4135121	2558290	39.47	98.68	1.55	18254_1	deep-sea	coldseep	d__Bacteria;p__Bacillota;c__Bacilli;o__Bacillales_G;f__Fictibacillaceae;g__Fictibacillus;s__	Bacteria	Bacillota	Bacilli	Bacillales_G	Fictibacillaceae	Fictibacillus	NA	2	1	3	65	BGIR4	90.93
BGIR5	in-house isolates	High_quality	not.OTU	19	3693900	568678	41.29	99.59	0	18322_2	deep-sea	coldseep	d__Bacteria;p__Bacillota;c__Bacilli;o__Bacillales;f__Bacillaceae;g__Bacillus;s__Bacillus altitudinis	Bacteria	Bacillota	Bacilli	Bacillales	Bacillaceae	Bacillus	Bacillus altitudinis	1	1	1	68	BGIR5	99.59
BGIR6	in-house isolates	High_quality	not.OTU	21	4531165	466905	44.1	99.34	1.21	18429_0	deep-sea	coldseep	d__Bacteria;p__Bacillota;c__Bacilli;o__Bacillales_G;f__Fictibacillaceae;g__Fictibacillus_C;s__Fictibacillus_C enclensis	Bacteria	Bacillota	Bacilli	Bacillales_G	Fictibacillaceae	Fictibacillus_C	Fictibacillus_C enclensis	1	1	6	64	BGIR6	93.29
BGIS11	in-house isolates	High_quality	not.OTU	13	3960637	2960416	39.28	98.68	1.55	18254_3	deep-sea	coldseep	d__Bacteria;p__Bacillota;c__Bacilli;o__Bacillales_G;f__Fictibacillaceae;g__Fictibacillus;s__Fictibacillus halophilus	Bacteria	Bacillota	Bacilli	Bacillales_G	Fictibacillaceae	Fictibacillus	Fictibacillus halophilus	1	1	3	64	BGIS11	90.93
BGIS23	in-house isolates	Medium_quality	OTU	61	4271733	146175	43.94	99.41	1.15	18306_1	deep-sea	coldseep	d__Bacteria;p__Bacillota;c__Bacilli;o__Bacillales;f__Bacillaceae;g__Bacillus_P;s__	Bacteria	Bacillota	Bacilli	Bacillales	Bacillaceae	Bacillus_P	NA	2	1	0	54	BGIS23	93.66
BGIS24	in-house isolates	High_quality	not.OTU	70	5602006	333511	37.58	99.43	1.18	18413_0	deep-sea	coldseep	d__Bacteria;p__Bacillota;c__Bacilli;o__Bacillales;f__Bacillaceae_H;g__Priestia;s__Priestia megaterium	Bacteria	Bacillota	Bacilli	Bacillales	Bacillaceae_H	Priestia	Priestia megaterium	2	2	6	70	BGIS24	93.53
BGIS7	in-house isolates	High_quality	OTU	49	4166141	191939	41.99	98.36	0.24	18431_0	deep-sea	coldseep	d__Bacteria;p__Bacillota;c__Bacilli;o__Bacillales_B;f__DSM-25281;g__Falsibacillus;s__	Bacteria	Bacillota	Bacilli	Bacillales_B	DSM-25281	Falsibacillus	NA	2	1	3	64	BGIS7	97.16
BGIS9	in-house isolates	High_quality	OTU	47	4278129	214472	44.72	97.98	0.68	22481_0	deep-sea	coldseep	d__Bacteria;p__Bacillota;c__Bacilli;o__Bacillales;f__Bacillaceae;g__Metabacillus_B;s__Metabacillus_B sp003816055	Bacteria	Bacillota	Bacilli	Bacillales	Bacillaceae	Metabacillus_B	Metabacillus_B sp003816055	1	1	1	55	BGIS9	94.58
BGIT12	in-house isolates	High_quality	not.OTU	44	3615129	207528	41.35	99.59	0.14	18322_1	deep-sea	coldseep	d__Bacteria;p__Bacillota;c__Bacilli;o__Bacillales;f__Bacillaceae;g__Bacillus;s__Bacillus xiamenensis	Bacteria	Bacillota	Bacilli	Bacillales	Bacillaceae	Bacillus	Bacillus xiamenensis	1	1	2	59	BGIT12	98.89
BGIT13	in-house isolates	High_quality	OTU	20	3661098	861200	41.3	99.59	0.21	18322_3	deep-sea	coldseep	d__Bacteria;p__Bacillota;c__Bacilli;o__Bacillales;f__Bacillaceae;g__Bacillus;s__Bacillus australimaris	Bacteria	Bacillota	Bacilli	Bacillales	Bacillaceae	Bacillus	Bacillus australimaris	1	2	1	61	BGIT13	98.54
BGIT15	in-house isolates	High_quality	OTU	32	3195177	272844	67.45	100	0.09	14055_1	deep-sea	coldseep	d__Bacteria;p__Pseudomonadota;c__Alphaproteobacteria;o__Caulobacterales;f__Caulobacteraceae;g__Brevundimonas;s__Brevundimonas diminuta	Bacteria	Pseudomonadota	Alphaproteobacteria	Caulobacterales	Caulobacteraceae	Brevundimonas	Brevundimonas diminuta	1	1	1	45	BGIT15	99.55
BGIT4	in-house isolates	High_quality	not.OTU	21	3772161	639967	41.56	99.59	0.41	18322_4	deep-sea	coldseep	d__Bacteria;p__Bacillota;c__Bacilli;o__Bacillales;f__Bacillaceae;g__Bacillus;s__Bacillus safensis	Bacteria	Bacillota	Bacilli	Bacillales	Bacillaceae	Bacillus	Bacillus safensis	2	1	1	59	BGIT4	97.54
BGIT6	in-house isolates	High_quality	not.OTU	30	5309576	4075213	37.89	99.43	0.05	18413_0	deep-sea	coldseep	d__Bacteria;p__Bacillota;c__Bacilli;o__Bacillales;f__Bacillaceae_H;g__Priestia;s__Priestia zanthoxyli	Bacteria	Bacillota	Bacilli	Bacillales	Bacillaceae_H	Priestia	Priestia zanthoxyli	2	1	1	58	BGIT6	99.18
BGIT7	in-house isolates	High_quality	OTU	17	3956624	955667	41.43	100	1.1	24119_0	deep-sea	coldseep	d__Bacteria;p__Bacillota;c__Bacilli;o__Bacillales_G;f__HB172195;g__Anaerobacillus_A;s__Anaerobacillus_A sp947387515	Bacteria	Bacillota	Bacilli	Bacillales_G	HB172195	Anaerobacillus_A	Anaerobacillus_A sp947387515	2	1	2	85	BGIT7	94.5
BGIT8	in-house isolates	High_quality	OTU	145	6284492	114853	34.79	99.43	1.29	18323_5	deep-sea	coldseep	d__Bacteria;p__Bacillota;c__Bacilli;o__Bacillales;f__Bacillaceae_G;g__Bacillus_A;s__	Bacteria	Bacillota	Bacilli	Bacillales	Bacillaceae_G	Bacillus_A	NA	2	1	2	51	BGIT8	92.98
BGIV2	in-house isolates	Medium_quality	OTU	36	3322398	315855	38.42	100	0.27	2322_0	deep-sea	coldseep	d__Bacteria;p__Pseudomonadota;c__Gammaproteobacteria;o__Pseudomonadales;f__Moraxellaceae;g__Acinetobacter;s__Acinetobacter junii	Bacteria	Pseudomonadota	Gammaproteobacteria	Pseudomonadales	Moraxellaceae	Acinetobacter	Acinetobacter junii	1	1	0	64	BGIV2	98.65
BGIV4	in-house isolates	High_quality	OTU	70	5174979	268293	49.36	99.57	1.51	2360_0	deep-sea	coldseep	d__Bacteria;p__Pseudomonadota;c__Gammaproteobacteria;o__Pseudomonadales;f__Cellvibrionaceae;g__Microbulbifer;s__	Bacteria	Pseudomonadota	Gammaproteobacteria	Pseudomonadales	Cellvibrionaceae	Microbulbifer	NA	1	1	1	50	BGIV4	92.02
BGIZ11	in-house isolates	Medium_quality	OTU	101	3338152	71462	37.97	99.34	0.88	18164_0	deep-sea	coldseep	d__Bacteria;p__Bacillota;c__Bacilli;o__Bacillales_B;f__Jeotgalibacillaceae;g__Jeotgalibacillus;s__	Bacteria	Bacillota	Bacilli	Bacillales_B	Jeotgalibacillaceae	Jeotgalibacillus	NA	1	2	0	43	BGIZ11	94.94
BGIZ12	in-house isolates	High_quality	OTU	109	5763231	162616	37.84	98.63	2.71	18249_0	deep-sea	coldseep	d__Bacteria;p__Bacillota;c__Bacilli;o__Bacillales_B;f__DSM-1321;g__Peribacillus;s__Peribacillus butanolivorans	Bacteria	Bacillota	Bacilli	Bacillales_B	DSM-1321	Peribacillus	Peribacillus butanolivorans	1	3	5	69	BGIZ12	85.08
BGIZ15	in-house isolates	Medium_quality	OTU	44	4792237	439797	36.02	99.43	0.93	18324_0	deep-sea	coldseep	d__Bacteria;p__Bacillota;c__Bacilli;o__Bacillales;f__Bacillaceae_G;g__Bacillus_A;s__	Bacteria	Bacillota	Bacilli	Bacillales	Bacillaceae_G	Bacillus_A	NA	2	1	0	41	BGIZ15	94.78
BGIZ18	in-house isolates	High_quality	OTU	47	3532656	252396	41.42	99.59	0	18322_1	deep-sea	coldseep	d__Bacteria;p__Bacillota;c__Bacilli;o__Bacillales;f__Bacillaceae;g__Bacillus;s__Bacillus xiamenensis	Bacteria	Bacillota	Bacilli	Bacillales	Bacillaceae	Bacillus	Bacillus xiamenensis	2	1	1	59	BGIZ18	99.59
BGIZ2	in-house isolates	High_quality	OTU	38	4175578	272780	44.75	99.41	1.29	18306_3	deep-sea	coldseep	d__Bacteria;p__Bacillota;c__Bacilli;o__Bacillales;f__Bacillaceae;g__Bacillus_P;s__	Bacteria	Bacillota	Bacilli	Bacillales	Bacillaceae	Bacillus_P	NA	1	1	1	44	BGIZ2	92.96
BGIZ23	in-house isolates	High_quality	OTU	51	3810814	189955	36.38	99.33	1.33	18245_1	deep-sea	coldseep	d__Bacteria;p__Bacillota;c__Bacilli;o__Bacillales_D;f__Amphibacillaceae;g__Virgibacillus;s__	Bacteria	Bacillota	Bacilli	Bacillales_D	Amphibacillaceae	Virgibacillus	NA	2	3	2	60	BGIZ23	92.68
BGIZ25	in-house isolates	High_quality	OTU	33	4553397	432144	45.34	99.59	1.18	18312_0	deep-sea	coldseep	d__Bacteria;p__Bacillota;c__Bacilli;o__Bacillales;f__Bacillaceae;g__Bacillus;s__Bacillus sonorensis	Bacteria	Bacillota	Bacilli	Bacillales	Bacillaceae	Bacillus	Bacillus sonorensis	1	1	1	78	BGIZ25	93.69
BGIZ28	in-house isolates	High_quality	OTU	58	4290063	205176	46.13	99.59	0.97	18313_0	deep-sea	coldseep	d__Bacteria;p__Bacillota;c__Bacilli;o__Bacillales;f__Bacillaceae;g__Bacillus;s__Bacillus glycinifermentans	Bacteria	Bacillota	Bacilli	Bacillales	Bacillaceae	Bacillus	Bacillus glycinifermentans	2	1	1	69	BGIZ28	94.74
BGIZ5	in-house isolates	High_quality	OTU	13	3746097	2611930	44.14	99.34	0.66	18427_0	deep-sea	coldseep	d__Bacteria;p__Bacillota;c__Bacilli;o__Bacillales_G;f__Fictibacillaceae;g__Fictibacillus;s__	Bacteria	Bacillota	Bacilli	Bacillales_G	Fictibacillaceae	Fictibacillus	NA	1	1	3	68	BGIZ5	96.04
BGIZ7	in-house isolates	High_quality	OTU	59	5076273	197907	40.69	98.77	0.76	18424_0	deep-sea	coldseep	d__Bacteria;p__Bacillota;c__Bacilli;o__Bacillales_B;f__DSM-1321;g__Bacillus_AI;s__	Bacteria	Bacillota	Bacilli	Bacillales_B	DSM-1321	Bacillus_AI	NA	3	3	3	74	BGIZ7	94.97
BGIZ9	in-house isolates	High_quality	not.OTU	34	5596594	551961	37.66	99.43	0.1	18413_0	deep-sea	coldseep	d__Bacteria;p__Bacillota;c__Bacilli;o__Bacillales;f__Bacillaceae_H;g__Priestia;s__Priestia megaterium	Bacteria	Bacillota	Bacilli	Bacillales	Bacillaceae_H	Priestia	Priestia megaterium	2	2	2	75	BGIZ9	98.93
EEMC.bin.23	MAGs	Medium_quality	OTU	24	777029	48708	33.08	67.82	0	21770_0	deep-sea	hydrothermal	d__Bacteria;p__Patescibacteria;c__Paceibacteria;o__Moranbacterales;f__UBA9337;g__JALSQF01;s__	Bacteria	Patescibacteria	Paceibacteria	Moranbacterales	UBA9337	JALSQF01	NA	1	1	0	40	CNS0328358	67.82
EEMC.bin.24	MAGs	Medium_quality	OTU	1031	4943504	5917	66.76	73.51	0.88	5818_0	deep-sea	hydrothermal	d__Bacteria;p__Myxococcota;c__UBA796;o__UBA796;f__CAJQPC01;g__CAJQPC01;s__	Bacteria	Myxococcota	UBA796	UBA796	CAJQPC01	CAJQPC01	NA	0	0	0	29	CNS0328358	69.11
EEMC.bin.25	MAGs	Medium_quality	OTU	71	1745012	37360	34.13	85.15	2.46	20762_0	deep-sea	hydrothermal	d__Bacteria;p__Campylobacterota;c__Campylobacteria;o__Campylobacterales;f__Sulfurimonadaceae;g__Sulfurimonas;s__	Bacteria	Campylobacterota	Campylobacteria	Campylobacterales	Sulfurimonadaceae	Sulfurimonas	NA	0	1	0	39	CNS0328358	72.85
EEMC.bin.26	MAGs	Medium_quality	OTU	48	1023427	32088	56.96	63.52	0.61	20375_0	deep-sea	hydrothermal	d__Bacteria;p__Campylobacterota;c__Campylobacteria;o__Campylobacterales;f__Sulfurovaceae;g__Nitratifractor;s__	Bacteria	Campylobacterota	Campylobacteria	Campylobacterales	Sulfurovaceae	Nitratifractor	NA	0	0	0	31	CNS0328358	60.47
EEMC.bin.27	MAGs	Medium_quality	OTU	617	3699613	7361	32.6	77.97	9.14	21925_0	deep-sea	hydrothermal	d__Bacteria;p__Bacteroidota;c__Bacteroidia;o__Bacteroidales;f__NBLH01;g__NBLH01;s__NBLH01 sp021647685	Bacteria	Bacteroidota	Bacteroidia	Bacteroidales	NBLH01	NBLH01	NBLH01 sp021647685	0	0	0	32	CNS0328358	32.27
EEMC.bin.28	MAGs	Medium_quality	OTU	110	2163010	26623	67.97	91.09	1.52	13216_0	deep-sea	hydrothermal	d__Bacteria;p__Pseudomonadota;c__Alphaproteobacteria;o__Rhizobiales;f__Aestuariivirgaceae;g__Thermopetrobacter;s__	Bacteria	Pseudomonadota	Alphaproteobacteria	Rhizobiales	Aestuariivirgaceae	Thermopetrobacter	NA	0	0	0	43	CNS0328358	83.49
EEMC.bin.29	MAGs	Medium_quality	not.OTU	35	1581901	74073	37.99	94.94	1.27	21159_0	deep-sea	hydrothermal	d__Bacteria;p__Aquificota;c__Desulfurobacteriia;o__Desulfurobacteriales;f__Desulfurobacteriaceae;g__Desulfurobacterium_A;s__Desulfurobacterium_A indicum	Bacteria	Aquificota	Desulfurobacteriia	Desulfurobacteriales	Desulfurobacteriaceae	Desulfurobacterium_A	Desulfurobacterium_A indicum	0	0	1	39	CNS0328358	88.59
EEMC.bin.30	MAGs	Medium_quality	OTU	167	1075746	7277	53.47	67	0.25	866_1	deep-sea	hydrothermal	d__Archaea;p__Methanobacteriota_B;c__Thermococci;o__Thermococcales;f__Thermococcaceae;g__Thermococcus;s__	Archaea	Methanobacteriota_B	Thermococci	Thermococcales	Thermococcaceae	Thermococcus	NA	0	0	1	15	CNS0328358	65.75
EEMC.bin.31	MAGs	Medium_quality	OTU	251	2935477	15593	41.4	91.56	1.54	2682_0	deep-sea	hydrothermal	d__Bacteria;p__Pseudomonadota;c__Gammaproteobacteria;o__Methylococcales;f__Methylomonadaceae;g__JALSJK01;s__	Bacteria	Pseudomonadota	Gammaproteobacteria	Methylococcales	Methylomonadaceae	JALSJK01	NA	0	0	0	35	CNS0328358	83.86
EEMC.bin.32	MAGs	Medium_quality	OTU	189	2232720	17669	32.64	91.18	1.84	23605_0	deep-sea	hydrothermal	d__Bacteria;p__Bacteroidota;c__Bacteroidia;o__Flavobacteriales;f__JAADED01;g__JALSPZ01;s__	Bacteria	Bacteroidota	Bacteroidia	Flavobacteriales	JAADED01	JALSPZ01	NA	0	0	0	33	CNS0328358	81.98
EEMC.bin.33	MAGs	Medium_quality	OTU	33	1433079	70494	40.88	95.36	1.27	21181_0	deep-sea	hydrothermal	d__Bacteria;p__Aquificota;c__Desulfurobacteriia;o__Desulfurobacteriales;f__Desulfurobacteriaceae;g__Desulfurobacterium_B;s__	Bacteria	Aquificota	Desulfurobacteriia	Desulfurobacteriales	Desulfurobacteriaceae	Desulfurobacterium_B	NA	0	0	2	39	CNS0328358	89.01
EEMC.bin.34	MAGs	Medium_quality	OTU	218	2238703	14906	45.64	90.12	0.76	2992_0	deep-sea	hydrothermal	d__Bacteria;p__Pseudomonadota;c__Gammaproteobacteria;o__Methylococcales;f__Methylomonadaceae;g__Methylomarinum;s__Methylomarinum sp016097405	Bacteria	Pseudomonadota	Gammaproteobacteria	Methylococcales	Methylomonadaceae	Methylomarinum	Methylomarinum sp016097405	0	0	0	28	CNS0328358	86.32
EEMC.bin.35	MAGs	Medium_quality	OTU	37	2587288	87319	55.34	98.81	0.73	3675_5	deep-sea	hydrothermal	d__Bacteria;p__Desulfobacterota;c__Desulfobulbia;o__Desulfobulbales;f__Desulfobulbaceae;g__BMS3Abin13;s__	Bacteria	Desulfobacterota	Desulfobulbia	Desulfobulbales	Desulfobulbaceae	BMS3Abin13	NA	0	0	0	43	CNS0328358	95.16
EEMC.bin.36	MAGs	Medium_quality	OTU	362	2104647	7133	66.79	79.98	2.63	15386_0	deep-sea	hydrothermal	d__Bacteria;p__Pseudomonadota;c__Gammaproteobacteria;o__S140-43;f__S140-43;g__S140-43;s__	Bacteria	Pseudomonadota	Gammaproteobacteria	S140-43	S140-43	S140-43	NA	0	1	0	33	CNS0328358	66.83
EEMC.bin.37	MAGs	Medium_quality	OTU	49	2127019	64973	31.83	88.93	0.42	23951_1	deep-sea	hydrothermal	d__Bacteria;p__Bacteroidota;c__Bacteroidia;o__Flavobacteriales;f__Flavobacteriaceae;g__Lutibacter;s__	Bacteria	Bacteroidota	Bacteroidia	Flavobacteriales	Flavobacteriaceae	Lutibacter	NA	0	0	0	32	CNS0328358	86.83
EEMC.bin.38	MAGs	Medium_quality	OTU	250	1709434	9666	43.44	89	0.61	2135_0	deep-sea	hydrothermal	d__Bacteria;p__Pseudomonadota;c__Gammaproteobacteria;o__Thiomicrospirales;f__Thiomicrospiraceae;g__Thiomicrorhabdus;s__Thiomicrorhabdus sp021648185	Bacteria	Pseudomonadota	Gammaproteobacteria	Thiomicrospirales	Thiomicrospiraceae	Thiomicrorhabdus	Thiomicrorhabdus sp021648185	0	0	0	31	CNS0328358	85.95
EEMC.bin.39	MAGs	Medium_quality	OTU	575	2193540	4796	52.35	85.03	3.57	5625_0	deep-sea	hydrothermal	d__Bacteria;p__Verrucomicrobiota;c__Kiritimatiellia;o__Kiritimatiellales;f__Pontiellaceae;g__Pontiella;s__	Bacteria	Verrucomicrobiota	Kiritimatiellia	Kiritimatiellales	Pontiellaceae	Pontiella	NA	0	1	0	36	CNS0328358	67.18
EEMC.bin.40	MAGs	Medium_quality	OTU	1235	2328424	1997	70.54	62.13	1.21	14645_0	deep-sea	hydrothermal	d__Bacteria;p__Desulfobacterota_C;c__Deferrisomatia;o__Deferrisomatales;f__Deferrisomataceae;g__JAJRUI01;s__JAJRUI01 sp024277875	Bacteria	Desulfobacterota_C	Deferrisomatia	Deferrisomatales	Deferrisomataceae	JAJRUI01	JAJRUI01 sp024277875	1	0	1	25	CNS0328358	56.08
EEMC.bin.41	MAGs	Medium_quality	OTU	156	1000304	7145	37.91	61.75	0	20758_0	deep-sea	hydrothermal	d__Bacteria;p__Campylobacterota;c__Campylobacteria;o__Campylobacterales;f__Sulfurimonadaceae;g__Sulfurimonas;s__	Bacteria	Campylobacterota	Campylobacteria	Campylobacterales	Sulfurimonadaceae	Sulfurimonas	NA	0	0	0	11	CNS0328358	61.75
EEMC.bin.42	MAGs	Medium_quality	not.OTU	84	2892871	54055	37.44	92.49	0.69	2419_1	deep-sea	hydrothermal	d__Bacteria;p__Pseudomonadota;c__Gammaproteobacteria;o__Enterobacterales;f__Alteromonadaceae;g__GCA-2401725;s__GCA-2401725 sp015487235	Bacteria	Pseudomonadota	Gammaproteobacteria	Enterobacterales	Alteromonadaceae	GCA-2401725	GCA-2401725 sp015487235	0	0	3	42	CNS0328358	89.04
EEMC.bin.43	MAGs	Medium_quality	OTU	321	1356713	5546	50.8	85.56	1.73	1926_0	deep-sea	hydrothermal	d__Bacteria;p__Pseudomonadota;c__Zetaproteobacteria;o__Mariprofundales;f__Mariprofundaceae;g__Ghiorsea;s__	Bacteria	Pseudomonadota	Zetaproteobacteria	Mariprofundales	Mariprofundaceae	Ghiorsea	NA	0	0	0	21	CNS0328358	76.91
EEMC.bin.44	MAGs	High_quality	OTU	26	1704836	95841	51.66	98.37	1.63	21242_0	deep-sea	hydrothermal	d__Bacteria;p__Aquificota;c__Aquificae;o__Aquificales;f__Aquificaceae;g__Hydrogenivirga;s__	Bacteria	Aquificota	Aquificae	Aquificales	Aquificaceae	Hydrogenivirga	NA	1	1	1	41	CNS0328358	90.22
EEMC.bin.45	MAGs	Medium_quality	OTU	453	3934105	12358	49.49	94.01	1.2	5527_0	deep-sea	hydrothermal	d__Bacteria;p__Calditrichota;c__Calditrichia;o__Calditrichales;f__J004;g__J004;s__	Bacteria	Calditrichota	Calditrichia	Calditrichales	J004	J004	NA	0	0	0	37	CNS0328358	88.01
EEMC.bin.46	MAGs	Medium_quality	OTU	30	1787635	80337	35.81	90.31	0.61	20709_0	deep-sea	hydrothermal	d__Bacteria;p__Campylobacterota;c__Campylobacteria;o__Campylobacterales;f__Sulfurimonadaceae;g__Sulfurimonas;s__	Bacteria	Campylobacterota	Campylobacteria	Campylobacterales	Sulfurimonadaceae	Sulfurimonas	NA	0	0	0	24	CNS0328358	87.26
EEMC.bin.47	MAGs	Medium_quality	OTU	304	2952237	12987	57.49	86.95	2.53	2529_0	deep-sea	hydrothermal	d__Bacteria;p__Pseudomonadota;c__Alphaproteobacteria;o__Rhodobacterales;f__Rhodobacteraceae;g__Amylibacter;s__	Bacteria	Pseudomonadota	Alphaproteobacteria	Rhodobacterales	Rhodobacteraceae	Amylibacter	NA	0	0	0	33	CNS0328358	74.3
EEMC.bin.48	MAGs	Medium_quality	OTU	48	2028361	63889	30.14	88.33	0.98	20928_0	deep-sea	hydrothermal	d__Bacteria;p__Campylobacterota;c__Campylobacteria;o__Campylobacterales;f__Sulfurospirillaceae;g__Sulfurospirillum_A;s__	Bacteria	Campylobacterota	Campylobacteria	Campylobacterales	Sulfurospirillaceae	Sulfurospirillum_A	NA	0	0	1	17	CNS0328358	83.43
EEMC.bin.49	MAGs	Medium_quality	not.OTU	162	1880311	17771	68.69	88.51	3.12	14623_3	deep-sea	hydrothermal	d__Bacteria;p__Deinococcota;c__Deinococci;o__Deinococcales;f__Marinithermaceae;g__WFXV01;s__WFXV01 sp015490435	Bacteria	Deinococcota	Deinococci	Deinococcales	Marinithermaceae	WFXV01	WFXV01 sp015490435	1	1	1	37	CNS0328358	72.91
EEMC.bin.50	MAGs	Medium_quality	OTU	187	4213713	31331	62.26	93.39	1.29	14811_3	deep-sea	hydrothermal	d__Bacteria;p__Desulfobacterota;c__Desulfobacteria;o__Desulfobacterales;f__JALSRD01;g__JALSRD01;s__	Bacteria	Desulfobacterota	Desulfobacteria	Desulfobacterales	JALSRD01	JALSRD01	NA	1	1	0	42	CNS0328358	86.94
EEMC.bin.51	MAGs	High_quality	OTU	467	7892121	26241	62.75	94.94	1.33	4136_0	deep-sea	hydrothermal	d__Bacteria;p__Planctomycetota;c__Planctomycetia;o__Planctomycetales;f__Planctomycetaceae;g__JAADHY01;s__	Bacteria	Planctomycetota	Planctomycetia	Planctomycetales	Planctomycetaceae	JAADHY01	NA	1	1	1	52	CNS0328358	88.29
EEMC.bin.52	MAGs	High_quality	OTU	55	1298554	45311	44.14	95.16	0	26496_0	deep-sea	hydrothermal	d__Archaea;p__Thermoplasmatota;c__Thermoplasmata;o__Aciduliprofundales;f__Aciduliprofundaceae;g__Aciduliprofundum;s__	Archaea	Thermoplasmatota	Thermoplasmata	Aciduliprofundales	Aciduliprofundaceae	Aciduliprofundum	NA	1	1	1	36	CNS0328358	95.16
EEMC.bin.53	MAGs	Medium_quality	OTU	51	2236978	64614	32.88	85.86	2.98	23976_0	deep-sea	hydrothermal	d__Bacteria;p__Bacteroidota;c__Bacteroidia;o__Flavobacteriales;f__Flavobacteriaceae;g__GCA-2747695;s__	Bacteria	Bacteroidota	Bacteroidia	Flavobacteriales	Flavobacteriaceae	GCA-2747695	NA	0	0	0	32	CNS0328358	70.96
EEMC.bin.54	MAGs	Medium_quality	OTU	225	763455	4434	33.78	70.12	0.56	2769_0	deep-sea	hydrothermal	d__Bacteria;p__Patescibacteria;c__Gracilibacteria;o__UBA4473;f__UBA4473;g__JALVIB01;s__	Bacteria	Patescibacteria	Gracilibacteria	UBA4473	UBA4473	JALVIB01	NA	1	1	1	32	CNS0328358	67.32
EEMC.bin.55	MAGs	Medium_quality	OTU	176	1553880	14977	48.73	81.56	0.55	20633_0	deep-sea	hydrothermal	d__Bacteria;p__Campylobacterota;c__Campylobacteria;o__Campylobacterales;f__Sulfurovaceae;g__JAAXPZ01;s__	Bacteria	Campylobacterota	Campylobacteria	Campylobacterales	Sulfurovaceae	JAAXPZ01	NA	0	0	0	20	CNS0328358	78.81
EEMC.bin.56	MAGs	Medium_quality	OTU	95	1427970	18268	32.53	69.2	1.22	20774_0	deep-sea	hydrothermal	d__Bacteria;p__Campylobacterota;c__Campylobacteria;o__Campylobacterales;f__Sulfurimonadaceae;g__Sulfurimonas;s__	Bacteria	Campylobacterota	Campylobacteria	Campylobacterales	Sulfurimonadaceae	Sulfurimonas	NA	0	0	1	22	CNS0328358	63.1
EEMC.bin.57	MAGs	Medium_quality	OTU	322	2218392	8233	27.67	78.23	1.31	23989_0	deep-sea	hydrothermal	d__Bacteria;p__Bacteroidota;c__Bacteroidia;o__Flavobacteriales;f__Flavobacteriaceae;g__S010-17;s__	Bacteria	Bacteroidota	Bacteroidia	Flavobacteriales	Flavobacteriaceae	S010-17	NA	0	0	1	25	CNS0328358	71.68
EEMC.bin.58	MAGs	Medium_quality	OTU	41	2165918	84596	35.62	94.26	0.41	20388_0	deep-sea	hydrothermal	d__Bacteria;p__Campylobacterota;c__Campylobacteria;o__Campylobacterales;f__Sulfurimonadaceae;g__;s__	Bacteria	Campylobacterota	Campylobacteria	Campylobacterales	Sulfurimonadaceae	NA	NA	0	0	1	33	CNS0328358	92.21
EEMC.bin.59	MAGs	Medium_quality	OTU	214	1447978	11491	58.95	87.38	2.73	20373_0	deep-sea	hydrothermal	d__Bacteria;p__Campylobacterota;c__Campylobacteria;o__Campylobacterales;f__Sulfurovaceae;g__Nitratifractor;s__	Bacteria	Campylobacterota	Campylobacteria	Campylobacterales	Sulfurovaceae	Nitratifractor	NA	0	0	1	39	CNS0328358	73.73
EEMC.bin.60	MAGs	Medium_quality	OTU	181	3510223	28140	62.74	94.64	0	3680_0	deep-sea	hydrothermal	d__Bacteria;p__Desulfobacterota;c__Desulfobulbia;o__Desulfobulbales;f__Desulfobulbaceae;g__DRKI01;s__	Bacteria	Desulfobacterota	Desulfobulbia	Desulfobulbales	Desulfobulbaceae	DRKI01	NA	0	0	0	42	CNS0328358	94.64
EEMC.bin.61	MAGs	Medium_quality	OTU	1248	2091599	1700	39.44	57.03	5.72	3707_0	deep-sea	hydrothermal	d__Bacteria;p__Desulfobacterota;c__Desulfobacteria;o__Desulfobacterales;f__Desulfobacteraceae;g__WGCX01;s__	Bacteria	Desulfobacterota	Desulfobacteria	Desulfobacterales	Desulfobacteraceae	WGCX01	NA	0	0	0	15	CNS0328358	28.43
EEMC.bin.62	MAGs	Medium_quality	OTU	796	1329270	1701	73.95	50.06	0	6135_0	deep-sea	hydrothermal	d__Bacteria;p__Acidobacteriota;c__Thermoanaerobaculia;o__Thermoanaerobaculales;f__Sulfomarinibacteraceae;g__;s__	Bacteria	Acidobacteriota	Thermoanaerobaculia	Thermoanaerobaculales	Sulfomarinibacteraceae	NA	NA	0	0	0	16	CNS0328358	50.06
EEMC.bin.63	MAGs	Medium_quality	OTU	1262	2165530	1700	65.38	53.56	7.4	14314_1	deep-sea	hydrothermal	d__Bacteria;p__Pseudomonadota;c__Alphaproteobacteria;o__Rhodobacterales;f__Rhodobacteraceae;g__JAJRUE01;s__JAJRUE01 sp024277955	Bacteria	Pseudomonadota	Alphaproteobacteria	Rhodobacterales	Rhodobacteraceae	JAJRUE01	JAJRUE01 sp024277955	0	0	0	23	CNS0328358	16.56
EEMC.bin.64	MAGs	Medium_quality	OTU	92	2461011	42575	62.9	95.43	0.75	15335_0	deep-sea	hydrothermal	d__Bacteria;p__Pseudomonadota;c__Gammaproteobacteria;o__GCA-001735895;f__GCA-001735895;g__S144-22;s__	Bacteria	Pseudomonadota	Gammaproteobacteria	GCA-001735895	GCA-001735895	S144-22	NA	0	1	0	31	CNS0328358	91.68
EEMC.bin.65	MAGs	Medium_quality	OTU	476	1722934	3977	30.33	56.15	2.16	23917_0	deep-sea	hydrothermal	d__Bacteria;p__Bacteroidota;c__Bacteroidia;o__Flavobacteriales;f__Crocinitomicaceae;g__Putridiphycobacter;s__	Bacteria	Bacteroidota	Bacteroidia	Flavobacteriales	Crocinitomicaceae	Putridiphycobacter	NA	0	0	0	8	CNS0328358	45.35
EEMC.bin.66	MAGs	Medium_quality	OTU	1278	2587800	2175	63.3	65.89	2.94	4774_1	deep-sea	hydrothermal	d__Bacteria;p__Chloroflexota;c__Anaerolineae;o__JAADDB01;f__JAADDB01;g__;s__	Bacteria	Chloroflexota	Anaerolineae	JAADDB01	JAADDB01	NA	NA	1	0	2	22	CNS0328358	51.19
EEMC.bin.67	MAGs	Medium_quality	OTU	896	2024187	2485	57.9	61.46	3.5	15406_0	deep-sea	hydrothermal	d__Bacteria;p__Pseudomonadota;c__Gammaproteobacteria;o__SZUA-152;f__SZUA-152;g__DRQN01;s__	Bacteria	Pseudomonadota	Gammaproteobacteria	SZUA-152	SZUA-152	DRQN01	NA	0	0	0	28	CNS0328358	43.96
EEMC.bin.68	MAGs	Medium_quality	OTU	251	1589571	7566	38.38	83.35	3.01	20993_0	deep-sea	hydrothermal	d__Bacteria;p__Campylobacterota;c__Campylobacteria;o__Campylobacterales;f__QNZT01;g__JANTGR01;s__	Bacteria	Campylobacterota	Campylobacteria	Campylobacterales	QNZT01	JANTGR01	NA	0	0	0	22	CNS0328358	68.3
EEMC.bin.69	MAGs	Medium_quality	OTU	295	2315025	10519	36.41	87.49	0.56	21560_0	deep-sea	hydrothermal	d__Bacteria;p__Bacteroidota;c__Ignavibacteria;o__Ignavibacteriales;f__Melioribacteraceae;g__WGAL01;s__	Bacteria	Bacteroidota	Ignavibacteria	Ignavibacteriales	Melioribacteraceae	WGAL01	NA	0	0	0	30	CNS0328358	84.69
EEMC.bin.70	MAGs	High_quality	OTU	539	1911493	4383	45.77	90.18	2.01	27717_0	deep-sea	hydrothermal	d__Archaea;p__Halobacteriota;c__Archaeoglobi;o__Archaeoglobales;f__Archaeoglobaceae;g__Geoglobus;s__	Archaea	Halobacteriota	Archaeoglobi	Archaeoglobales	Archaeoglobaceae	Geoglobus	NA	1	1	1	34	CNS0328358	80.13
EEMC.bin.71	MAGs	Medium_quality	OTU	412	2560940	8075	41.68	80.29	0.64	20169_0	deep-sea	hydrothermal	d__Bacteria;p__Spirochaetota;c__Spirochaetia;o__B11-G9;f__B11-G9;g__B11-G9;s__	Bacteria	Spirochaetota	Spirochaetia	B11-G9	B11-G9	B11-G9	NA	1	2	1	36	CNS0328358	77.09
EEMC.bin.72	MAGs	Medium_quality	OTU	52	1677395	77775	41.99	94.17	8.25	27093_0	deep-sea	hydrothermal	d__Archaea;p__Thermoproteota;c__Nitrososphaeria;o__Geothermarchaeales;f__JDFR-13;g__Geothermarchaeum;s__	Archaea	Thermoproteota	Nitrososphaeria	Geothermarchaeales	JDFR-13	Geothermarchaeum	NA	1	1	1	43	CNS0328358	52.92
EEMC.bin.73	MAGs	Medium_quality	OTU	101	1692528	25349	41.81	92.78	0.2	2124_0	deep-sea	hydrothermal	d__Bacteria;p__Pseudomonadota;c__Gammaproteobacteria;o__Thiomicrospirales;f__Thiomicrospiraceae;g__Hydrogenovibrio;s__	Bacteria	Pseudomonadota	Gammaproteobacteria	Thiomicrospirales	Thiomicrospiraceae	Hydrogenovibrio	NA	1	0	1	28	CNS0328358	91.78
EEMC.bin.74	MAGs	Medium_quality	OTU	161	867825	6411	62.02	50	1.72	2264_0	deep-sea	hydrothermal	d__Bacteria;p__Pseudomonadota;c__Gammaproteobacteria;o__Thiomicrospirales;f__Thiomicrospiraceae;g__Sulfurivirga;s__	Bacteria	Pseudomonadota	Gammaproteobacteria	Thiomicrospirales	Thiomicrospiraceae	Sulfurivirga	NA	0	0	0	15	CNS0328358	41.4
EEMC.bin.75	MAGs	Medium_quality	OTU	39	2071988	93478	31.49	93.44	0.17	23719_0	deep-sea	hydrothermal	d__Bacteria;p__Bacteroidota;c__Bacteroidia;o__Flavobacteriales;f__Flavobacteriaceae;g__CAMZLD01;s__	Bacteria	Bacteroidota	Bacteroidia	Flavobacteriales	Flavobacteriaceae	CAMZLD01	NA	0	0	0	33	CNS0328358	92.59
EEMC.bin.76	MAGs	Medium_quality	OTU	194	2068662	15865	37.97	94.02	1.71	21138_0	deep-sea	hydrothermal	d__Bacteria;p__Acidobacteriota;c__Holophagae;o__Thermotomaculales;f__Thermotomaculaceae;g__;s__	Bacteria	Acidobacteriota	Holophagae	Thermotomaculales	Thermotomaculaceae	NA	NA	0	0	0	39	CNS0328358	85.47
EEMC.bin.77	MAGs	Medium_quality	OTU	37	2909638	152013	53.81	98.59	0.88	2966_0	deep-sea	hydrothermal	d__Bacteria;p__Pseudomonadota;c__Gammaproteobacteria;o__Tenderiales;f__Tenderiaceae;g__JALTMR01;s__	Bacteria	Pseudomonadota	Gammaproteobacteria	Tenderiales	Tenderiaceae	JALTMR01	NA	0	1	0	44	CNS0328358	94.19
EEMC.bin.78	MAGs	Medium_quality	OTU	62	1970337	44446	69.47	88.51	2.13	14614_2	deep-sea	hydrothermal	d__Bacteria;p__Deinococcota;c__Deinococci;o__Deinococcales;f__Marinithermaceae;g__Oceanithermus;s__	Bacteria	Deinococcota	Deinococci	Deinococcales	Marinithermaceae	Oceanithermus	NA	1	1	1	43	CNS0328358	77.86
EEMC.bin.79	MAGs	Medium_quality	OTU	69	2176425	45090	31.14	93.31	0.39	23981_0	deep-sea	hydrothermal	d__Bacteria;p__Bacteroidota;c__Bacteroidia;o__Flavobacteriales;f__Flavobacteriaceae;g__S010-17;s__	Bacteria	Bacteroidota	Bacteroidia	Flavobacteriales	Flavobacteriaceae	S010-17	NA	0	0	0	33	CNS0328358	91.36
EEMC.bin.80	MAGs	Medium_quality	OTU	217	1451302	8494	36.7	62.63	1.75	20738_0	deep-sea	hydrothermal	d__Bacteria;p__Campylobacterota;c__Campylobacteria;o__Campylobacterales;f__Sulfurimonadaceae;g__Sulfurimonas;s__	Bacteria	Campylobacterota	Campylobacteria	Campylobacterales	Sulfurimonadaceae	Sulfurimonas	NA	0	0	0	20	CNS0328358	53.88
EEMC.bin.81	MAGs	Medium_quality	OTU	74	1610913	30206	33.66	85.47	5.12	20719_0	deep-sea	hydrothermal	d__Bacteria;p__Campylobacterota;c__Campylobacteria;o__Campylobacterales;f__Sulfurimonadaceae;g__Sulfurimonas;s__	Bacteria	Campylobacterota	Campylobacteria	Campylobacterales	Sulfurimonadaceae	Sulfurimonas	NA	0	0	2	30	CNS0328358	59.87
EEMC.bin.82	MAGs	Medium_quality	OTU	246	2162857	11572	62.87	86.51	1.47	15381_0	deep-sea	hydrothermal	d__Bacteria;p__Pseudomonadota;c__Gammaproteobacteria;o__Methylococcales;f__Methylothermaceae;g__Methylohalobius;s__	Bacteria	Pseudomonadota	Gammaproteobacteria	Methylococcales	Methylothermaceae	Methylohalobius	NA	0	0	0	27	CNS0328358	79.16
EEMC.bin.83	MAGs	Medium_quality	OTU	94	2893176	56584	42.14	96.59	1.08	17565_0	deep-sea	hydrothermal	d__Bacteria;p__Bacteroidota;c__Bacteroidia;o__Bacteroidales;f__F082;g__Sulfidibacterium;s__	Bacteria	Bacteroidota	Bacteroidia	Bacteroidales	F082	Sulfidibacterium	NA	0	0	0	43	CNS0328358	91.19
EEMC.bin.84	MAGs	Medium_quality	OTU	311	3470328	14964	48.76	89.08	6.77	3693_0	deep-sea	hydrothermal	d__Bacteria;p__Desulfobacterota;c__Desulfobulbia;o__Desulfobulbales;f__Desulfobulbaceae;g__DRLX01;s__	Bacteria	Desulfobacterota	Desulfobulbia	Desulfobulbales	Desulfobulbaceae	DRLX01	NA	0	0	1	45	CNS0328358	55.23
EEMC.bin.85	MAGs	Medium_quality	OTU	118	1406563	16938	28.11	89.55	1.16	20471_0	deep-sea	hydrothermal	d__Bacteria;p__Campylobacterota;c__Campylobacteria;o__Campylobacterales;f__Sulfurovaceae;g__JAADEQ01;s__	Bacteria	Campylobacterota	Campylobacteria	Campylobacterales	Sulfurovaceae	JAADEQ01	NA	0	0	0	30	CNS0328358	83.75
EEMC.bin.86	MAGs	Medium_quality	OTU	95	2767470	57926	38.73	94.35	1.22	2621_0	deep-sea	hydrothermal	d__Bacteria;p__Pseudomonadota;c__Gammaproteobacteria;o__UBA6429;f__UBA6429;g__JAGLTQ01;s__JAGLTQ01 sp027076405	Bacteria	Pseudomonadota	Gammaproteobacteria	UBA6429	UBA6429	JAGLTQ01	JAGLTQ01 sp027076405	1	1	0	28	CNS0328358	88.25
EEMC.bin.87	MAGs	Medium_quality	OTU	66	1689089	36194	32.8	95.77	0.58	20982_0	deep-sea	hydrothermal	d__Bacteria;p__Campylobacterota;c__Campylobacteria;o__Campylobacterales;f__JALSKU01;g__JALSKU01;s__	Bacteria	Campylobacterota	Campylobacteria	Campylobacterales	JALSKU01	JALSKU01	NA	0	0	0	31	CNS0328358	92.87
EEMC.bin.88	MAGs	Medium_quality	OTU	879	1691277	2025	49.64	60.55	0.99	24009_0	deep-sea	hydrothermal	d__Bacteria;p__Bacteroidota;c__Bacteroidia;o__Chitinophagales;f__S012-47;g__S012-47;s__	Bacteria	Bacteroidota	Bacteroidia	Chitinophagales	S012-47	S012-47	NA	0	0	0	14	CNS0328358	55.6
EEMC.bin.89	MAGs	Medium_quality	OTU	97	2948039	52382	32.67	93.82	0	21918_0	deep-sea	hydrothermal	d__Bacteria;p__Bacteroidota;c__Bacteroidia;o__Bacteroidales;f__JAADGE01;g__JAADGE01;s__	Bacteria	Bacteroidota	Bacteroidia	Bacteroidales	JAADGE01	JAADGE01	NA	1	0	1	38	CNS0328358	93.82
EEMC.bin.90	MAGs	Medium_quality	OTU	116	2354376	33083	39.83	91.41	1.55	3141_0	deep-sea	hydrothermal	d__Bacteria;p__Pseudomonadota;c__Gammaproteobacteria;o__Thiotrichales;f__Thiotrichaceae;g__S015-18;s__	Bacteria	Pseudomonadota	Gammaproteobacteria	Thiotrichales	Thiotrichaceae	S015-18	NA	0	0	0	33	CNS0328358	83.66
EEMC.bin.91	MAGs	Medium_quality	OTU	70	1514604	49470	32.99	71.45	0.82	20713_0	deep-sea	hydrothermal	d__Bacteria;p__Campylobacterota;c__Campylobacteria;o__Campylobacterales;f__Sulfurimonadaceae;g__Sulfurimonas;s__	Bacteria	Campylobacterota	Campylobacteria	Campylobacterales	Sulfurimonadaceae	Sulfurimonas	NA	1	0	1	34	CNS0328358	67.35
EEMC.bin.92	MAGs	Medium_quality	OTU	45	673128	26045	34.4	72.12	0	26721_0	deep-sea	hydrothermal	d__Archaea;p__Nanoarchaeota;c__Nanoarchaeia;o__Pacearchaeales;f__GW2011-AR1;g__JAGVXH01;s__	Archaea	Nanoarchaeota	Nanoarchaeia	Pacearchaeales	GW2011-AR1	JAGVXH01	NA	1	1	1	30	CNS0328358	72.12
EEMC.bin.93	MAGs	Medium_quality	OTU	285	1167840	6043	35.82	53.04	5.64	20748_0	deep-sea	hydrothermal	d__Bacteria;p__Campylobacterota;c__Campylobacteria;o__Campylobacterales;f__Sulfurimonadaceae;g__Sulfurimonas;s__	Bacteria	Campylobacterota	Campylobacteria	Campylobacterales	Sulfurimonadaceae	Sulfurimonas	NA	0	1	1	12	CNS0328358	24.84
EEMC.bin.94	MAGs	Medium_quality	OTU	473	2012625	5669	60.99	86.16	3.3	3546_0	deep-sea	hydrothermal	d__Bacteria;p__WOR-3;c__Hydrothermia;o__S141-80;f__S141-80;g__JALUJC01;s__	Bacteria	WOR-3	Hydrothermia	S141-80	S141-80	JALUJC01	NA	0	1	1	40	CNS0328358	69.66
EEMC.bin.95	MAGs	Medium_quality	OTU	68	2288632	64226	65.96	89.13	1.1	13221_1	deep-sea	hydrothermal	d__Bacteria;p__Pseudomonadota;c__Alphaproteobacteria;o__Rhizobiales;f__Aestuariivirgaceae;g__Thermopetrobacter;s__	Bacteria	Pseudomonadota	Alphaproteobacteria	Rhizobiales	Aestuariivirgaceae	Thermopetrobacter	NA	0	1	0	39	CNS0328358	83.63
EEMC.bin.96	MAGs	High_quality	not.OTU	129	1738252	27244	43.48	97.39	1.53	27685_1	deep-sea	hydrothermal	d__Archaea;p__Halobacteriota;c__Archaeoglobi;o__Archaeoglobales;f__Archaeoglobaceae;g__WAKM01;s__	Archaea	Halobacteriota	Archaeoglobi	Archaeoglobales	Archaeoglobaceae	WAKM01	NA	1	1	1	41	CNS0328358	89.74
EEMC.bin.97	MAGs	High_quality	OTU	35	2575516	149961	47.32	92.54	0.6	3220_0	deep-sea	hydrothermal	d__Bacteria;p__Desulfobacterota;c__Dissulfuribacteria;o__Dissulfuribacterales;f__QOAL01;g__QOAL01;s__	Bacteria	Desulfobacterota	Dissulfuribacteria	Dissulfuribacterales	QOAL01	QOAL01	NA	1	2	1	45	CNS0328358	89.54
EEMC.bin.98	MAGs	Medium_quality	OTU	74	1946759	39199	62.67	77.14	0.43	13214_0	deep-sea	hydrothermal	d__Bacteria;p__Pseudomonadota;c__Alphaproteobacteria;o__Rhizobiales;f__Aestuariivirgaceae;g__Thermopetrobacter;s__Thermopetrobacter sp024279095	Bacteria	Pseudomonadota	Alphaproteobacteria	Rhizobiales	Aestuariivirgaceae	Thermopetrobacter	Thermopetrobacter sp024279095	1	1	1	33	CNS0328358	74.99
EEMC.bin.99	MAGs	Medium_quality	OTU	206	1413197	10458	43.26	97.76	1.49	9184_1	deep-sea	hydrothermal	d__Bacteria;p__Aquificota;c__Aquificae;o__Aquificales;f__QOAS01;g__QOAS01;s__	Bacteria	Aquificota	Aquificae	Aquificales	QOAS01	QOAS01	NA	0	0	2	32	CNS0328358	90.31
EEMC.bin.100	MAGs	Medium_quality	OTU	8	650107	85066	48.74	65.19	0.63	27905_0	deep-sea	hydrothermal	d__Archaea;p__Thermoproteota;c__Thermoprotei_A;o__Sulfolobales;f__NBVN01;g__WAOL01;s__	Archaea	Thermoproteota	Thermoprotei_A	Sulfolobales	NBVN01	WAOL01	NA	0	0	1	33	CNS0328358	62.04
EEMC.bin.101	MAGs	Medium_quality	OTU	24	993689	67141	32.91	75.84	0	21516_0	deep-sea	hydrothermal	d__Bacteria;p__Patescibacteria;c__Gracilibacteria;o__CAIRYL01;f__CAIRYL01;g__SZUA-1403;s__	Bacteria	Patescibacteria	Gracilibacteria	CAIRYL01	CAIRYL01	SZUA-1403	NA	2	1	1	31	CNS0328358	75.84
EEMC.bin.102	MAGs	Medium_quality	OTU	575	2078965	4353	59.26	81.1	3.12	3053_0	deep-sea	hydrothermal	d__Bacteria;p__Pseudomonadota;c__Gammaproteobacteria;o__Chromatiales;f__Sedimenticolaceae;g__Thiolapillus;s__	Bacteria	Pseudomonadota	Gammaproteobacteria	Chromatiales	Sedimenticolaceae	Thiolapillus	NA	1	0	1	25	CNS0328358	65.5
EEMC.bin.103	MAGs	Medium_quality	OTU	228	2509238	22039	40.37	93.17	0	193_0	deep-sea	hydrothermal	d__Bacteria;p__Bacteroidota;c__Bacteroidia;o__SpSt-205;f__JAADEI01;g__JAADEI01;s__JAADEI01 sp024280615	Bacteria	Bacteroidota	Bacteroidia	SpSt-205	JAADEI01	JAADEI01	JAADEI01 sp024280615	0	0	0	42	CNS0328358	93.17
EEMC.bin.104	MAGs	Medium_quality	OTU	281	2370131	12170	34.75	89.89	1.65	23607_0	deep-sea	hydrothermal	d__Bacteria;p__Bacteroidota;c__Bacteroidia;o__Flavobacteriales;f__JAADED01;g__WGBX01;s__	Bacteria	Bacteroidota	Bacteroidia	Flavobacteriales	JAADED01	WGBX01	NA	0	0	0	31	CNS0328358	81.64
EEMC.bin.105	MAGs	Medium_quality	OTU	62	1070023	22717	55.88	51.72	0	2265_0	deep-sea	hydrothermal	d__Bacteria;p__Pseudomonadota;c__Gammaproteobacteria;o__Thiomicrospirales;f__Thiomicrospiraceae;g__Sulfurivirga;s__	Bacteria	Pseudomonadota	Gammaproteobacteria	Thiomicrospirales	Thiomicrospiraceae	Sulfurivirga	NA	0	0	0	29	CNS0328358	51.72
EEMC.bin.106	MAGs	Medium_quality	OTU	65	1791858	47370	33.16	92.28	0.74	23590_0	deep-sea	hydrothermal	d__Bacteria;p__Bacteroidota;c__Bacteroidia;o__Flavobacteriales;f__JAADED01;g__JALSPZ01;s__	Bacteria	Bacteroidota	Bacteroidia	Flavobacteriales	JAADED01	JALSPZ01	NA	0	0	0	29	CNS0328358	88.58
EEMC.bin.107	MAGs	Medium_quality	OTU	104	2016462	34084	34.63	89.71	0.37	23591_0	deep-sea	hydrothermal	d__Bacteria;p__Bacteroidota;c__Bacteroidia;o__Flavobacteriales;f__JAADED01;g__WGBX01;s__	Bacteria	Bacteroidota	Bacteroidia	Flavobacteriales	JAADED01	WGBX01	NA	1	0	1	31	CNS0328358	87.86
EEMC.bin.108	MAGs	Medium_quality	OTU	394	2610629	8507	58	79.64	3.46	14481_1	deep-sea	hydrothermal	d__Bacteria;p__Pseudomonadota;c__Alphaproteobacteria;o__Rhodobacterales;f__Rhodobacteraceae;g__Profundibacter;s__	Bacteria	Pseudomonadota	Alphaproteobacteria	Rhodobacterales	Rhodobacteraceae	Profundibacter	NA	0	0	0	25	CNS0328358	62.34
EEMC.bin.109	MAGs	Medium_quality	OTU	88	527208	8280	28.64	71.39	4.31	4365_0	deep-sea	hydrothermal	d__Bacteria;p__Patescibacteria;c__Paceibacteria;o__UBA9973;f__UBA1006;g__UBA1006;s__	Bacteria	Patescibacteria	Paceibacteria	UBA9973	UBA1006	UBA1006	NA	1	1	1	35	CNS0328358	49.84
EEMC.bin.110	MAGs	Medium_quality	OTU	1313	3194944	2800	66.67	78.49	1.65	6444_0	deep-sea	hydrothermal	d__Bacteria;p__Armatimonadota;c__UBA5377;o__UBA5377;f__FEN-943;g__;s__	Bacteria	Armatimonadota	UBA5377	UBA5377	FEN-943	NA	NA	0	0	0	26	CNS0328358	70.24
EEMC.bin.111	MAGs	Medium_quality	OTU	158	1410337	11492	34.44	54.74	7.02	20726_0	deep-sea	hydrothermal	d__Bacteria;p__Campylobacterota;c__Campylobacteria;o__Campylobacterales;f__Sulfurimonadaceae;g__Sulfurimonas;s__	Bacteria	Campylobacterota	Campylobacteria	Campylobacterales	Sulfurimonadaceae	Sulfurimonas	NA	0	0	0	12	CNS0328358	19.64
EEMC.bin.112	MAGs	Medium_quality	OTU	41	1716735	75377	38.64	98.77	1.16	4051_0	deep-sea	hydrothermal	d__Bacteria;p__Campylobacterota_A;c__Desulfurellia;o__Desulfurellales;f__Hippeaceae;g__S144-51;s__	Bacteria	Campylobacterota_A	Desulfurellia	Desulfurellales	Hippeaceae	S144-51	NA	0	0	0	43	CNS0328358	92.97
EEMC.bin.113	MAGs	Medium_quality	OTU	61	1665153	51915	36.18	90.62	0.41	21084_0	deep-sea	hydrothermal	d__Bacteria;p__Aquificota;c__Aquificae;o__Hydrogenothermales;f__Hydrogenothermaceae;g__Persephonella;s__	Bacteria	Aquificota	Aquificae	Hydrogenothermales	Hydrogenothermaceae	Persephonella	NA	0	0	1	25	CNS0328358	88.57
EEMC.bin.114	MAGs	Medium_quality	OTU	111	2752157	33272	63.02	94.01	1.41	15400_1	deep-sea	hydrothermal	d__Bacteria;p__Pseudomonadota;c__Gammaproteobacteria;o__SZUA-152;f__SZUA-152;g__DRQN01;s__	Bacteria	Pseudomonadota	Gammaproteobacteria	SZUA-152	SZUA-152	DRQN01	NA	0	0	0	28	CNS0328358	86.96
EEMC.bin.115	MAGs	Medium_quality	OTU	142	1946408	21956	32.16	82.13	0.67	16451_0	deep-sea	hydrothermal	d__Bacteria;p__Bacteroidota;c__Bacteroidia;o__Flavobacteriales;f__Flavobacteriaceae;g__JALSVQ01;s__	Bacteria	Bacteroidota	Bacteroidia	Flavobacteriales	Flavobacteriaceae	JALSVQ01	NA	0	0	0	33	CNS0328358	78.78
EEMC.bin.116	MAGs	Medium_quality	OTU	495	1007977	2282	40.41	69.21	0.46	26719_0	deep-sea	hydrothermal	d__Bacteria;p__Thermotogota;c__Thermotogae;o__Mesoaciditogales;f__Mesoaciditogaceae;g__Mesoaciditoga;s__	Bacteria	Thermotogota	Thermotogae	Mesoaciditogales	Mesoaciditogaceae	Mesoaciditoga	NA	0	0	0	21	CNS0328358	66.91
EEMC.bin.117	MAGs	Medium_quality	OTU	232	2428678	13193	40.13	87.43	4.8	8157_0	deep-sea	hydrothermal	d__Bacteria;p__Pseudomonadota;c__Gammaproteobacteria;o__Thiotrichales;f__Thiotrichaceae;g__Cocleimonas;s__	Bacteria	Pseudomonadota	Gammaproteobacteria	Thiotrichales	Thiotrichaceae	Cocleimonas	NA	0	0	1	28	CNS0328358	63.43
EEMC.bin.118	MAGs	Medium_quality	OTU	47	1844379	112209	45.85	93.5	0.41	20360_0	deep-sea	hydrothermal	d__Bacteria;p__Campylobacterota;c__Campylobacteria;o__Campylobacterales;f__Hydrogenimonadaceae;g__Hydrogenimonas;s__	Bacteria	Campylobacterota	Campylobacteria	Campylobacterales	Hydrogenimonadaceae	Hydrogenimonas	NA	0	1	0	35	CNS0328358	91.45
EEMC.bin.119	MAGs	Medium_quality	OTU	41	1213215	47152	33.68	56.84	3.67	20711_0	deep-sea	hydrothermal	d__Bacteria;p__Campylobacterota;c__Campylobacteria;o__Campylobacterales;f__Sulfurimonadaceae;g__Sulfurimonas;s__	Bacteria	Campylobacterota	Campylobacteria	Campylobacterales	Sulfurimonadaceae	Sulfurimonas	NA	0	0	0	25	CNS0328358	38.49
EEMC.bin.120	MAGs	Medium_quality	OTU	241	1487500	8778	33.98	67.23	0.05	23171_0	deep-sea	hydrothermal	d__Bacteria;p__Bacteroidota;c__Bacteroidia;o__Flavobacteriales;f__Crocinitomicaceae;g__UBA4466;s__	Bacteria	Bacteroidota	Bacteroidia	Flavobacteriales	Crocinitomicaceae	UBA4466	NA	0	0	0	9	CNS0328358	66.98
EEMC.bin.121	MAGs	Medium_quality	OTU	213	2298555	13205	30.67	61.6	3.45	23952_0	deep-sea	hydrothermal	d__Bacteria;p__Bacteroidota;c__Bacteroidia;o__Flavobacteriales;f__Flavobacteriaceae;g__Lutibacter;s__	Bacteria	Bacteroidota	Bacteroidia	Flavobacteriales	Flavobacteriaceae	Lutibacter	NA	0	0	1	26	CNS0328358	44.35
EEMC.bin.122	MAGs	Medium_quality	OTU	128	1903118	22905	36.63	79.81	2.46	20538_0	deep-sea	hydrothermal	d__Bacteria;p__Campylobacterota;c__Campylobacteria;o__Campylobacterales;f__Sulfurovaceae;g__Sulfurovum;s__	Bacteria	Campylobacterota	Campylobacteria	Campylobacterales	Sulfurovaceae	Sulfurovum	NA	0	0	0	27	CNS0328358	67.51
EEMC.bin.123	MAGs	Medium_quality	OTU	67	2122399	60703	32.89	98.72	2.13	20959_0	deep-sea	hydrothermal	d__Bacteria;p__Campylobacterota;c__Campylobacteria;o__Campylobacterales;f__Sulfurospirillaceae;g__JAADIZ01;s__JAADIZ01 sp024280575	Bacteria	Campylobacterota	Campylobacteria	Campylobacterales	Sulfurospirillaceae	JAADIZ01	JAADIZ01 sp024280575	0	0	2	33	CNS0328358	88.07
EEMC.bin.124	MAGs	Medium_quality	OTU	80	1789110	43053	34.37	79.73	2.72	20701_0	deep-sea	hydrothermal	d__Bacteria;p__Campylobacterota;c__Campylobacteria;o__Campylobacterales;f__Sulfurimonadaceae;g__Sulfurimonas;s__	Bacteria	Campylobacterota	Campylobacteria	Campylobacterales	Sulfurimonadaceae	Sulfurimonas	NA	0	0	1	20	CNS0328358	66.13
EEMC.bin.125	MAGs	Medium_quality	OTU	233	2239904	12217	49.59	73.8	1.09	3692_1	deep-sea	hydrothermal	d__Bacteria;p__Desulfobacterota;c__Desulfobulbia;o__Desulfobulbales;f__Desulfobulbaceae;g__DRLX01;s__	Bacteria	Desulfobacterota	Desulfobulbia	Desulfobulbales	Desulfobulbaceae	DRLX01	NA	0	0	0	33	CNS0328358	68.35
EEMC.bin.126	MAGs	Medium_quality	OTU	138	3723169	47784	36.29	90.42	0.92	2425_1	deep-sea	hydrothermal	d__Bacteria;p__Pseudomonadota;c__Gammaproteobacteria;o__Enterobacterales;f__Alteromonadaceae;g__GCA-2401725;s__	Bacteria	Pseudomonadota	Gammaproteobacteria	Enterobacterales	Alteromonadaceae	GCA-2401725	NA	0	0	0	39	CNS0328358	85.82
EEMC.bin.127	MAGs	Medium_quality	OTU	476	2255259	7179	33.97	89.96	2.45	23172_0	deep-sea	hydrothermal	d__Bacteria;p__Bacteroidota;c__Bacteroidia;o__Flavobacteriales;f__Crocinitomicaceae;g__UBA4466;s__	Bacteria	Bacteroidota	Bacteroidia	Flavobacteriales	Crocinitomicaceae	UBA4466	NA	0	0	0	19	CNS0328358	77.71
EEMC.bin.128	MAGs	Medium_quality	OTU	235	3722405	25968	45.25	91.14	2.2	21378_0	deep-sea	hydrothermal	d__Bacteria;p__Calditrichota;c__Calditrichia;o__Calditrichales;f__Calditrichaceae;g__Caldithrix;s__	Bacteria	Calditrichota	Calditrichia	Calditrichales	Calditrichaceae	Caldithrix	NA	0	1	0	33	CNS0328358	80.14
EEMC.bin.129	MAGs	Medium_quality	OTU	351	1387515	4966	42.75	86.69	1.67	26481_0	deep-sea	hydrothermal	d__Archaea;p__Thermoplasmatota;c__Thermoplasmata;o__Aciduliprofundales;f__Aciduliprofundaceae;g__JAADDK01;s__	Archaea	Thermoplasmatota	Thermoplasmata	Aciduliprofundales	Aciduliprofundaceae	JAADDK01	NA	1	1	1	30	CNS0328358	78.34
EEMC.bin.130	MAGs	Medium_quality	OTU	63	974494	25483	30.54	66.83	1.98	21772_0	deep-sea	hydrothermal	d__Bacteria;p__Patescibacteria;c__Paceibacteria;o__Moranbacterales;f__GCA-2747515;g__GCA-2747515;s__	Bacteria	Patescibacteria	Paceibacteria	Moranbacterales	GCA-2747515	GCA-2747515	NA	1	1	1	38	CNS0328358	56.93
EEMC.bin.131	MAGs	Medium_quality	OTU	152	3155630	29685	45.52	95.83	0.79	3673_0	deep-sea	hydrothermal	d__Bacteria;p__Desulfobacterota;c__Desulfobulbia;o__Desulfobulbales;f__Desulfobulbaceae;g__;s__	Bacteria	Desulfobacterota	Desulfobulbia	Desulfobulbales	Desulfobulbaceae	NA	NA	0	0	0	41	CNS0328358	91.88
EEMC.bin.132	MAGs	Medium_quality	OTU	152	1987509	18322	65.27	86.32	6	13224_0	deep-sea	hydrothermal	d__Bacteria;p__Pseudomonadota;c__Alphaproteobacteria;o__Rhizobiales;f__Aestuariivirgaceae;g__Thermopetrobacter;s__	Bacteria	Pseudomonadota	Alphaproteobacteria	Rhizobiales	Aestuariivirgaceae	Thermopetrobacter	NA	0	1	1	42	CNS0328358	56.32
EEMC.bin.133	MAGs	High_quality	OTU	32	1366330	107296	40.06	94.64	0	21047_0	deep-sea	hydrothermal	d__Bacteria;p__Caldisericota;c__Caldisericia;o__Caldisericales;f__Caldisericaceae;g__AUK232;s__	Bacteria	Caldisericota	Caldisericia	Caldisericales	Caldisericaceae	AUK232	NA	1	1	1	42	CNS0328358	94.64
EEMC.bin.134	MAGs	Medium_quality	OTU	17	799292	88150	34.26	84.27	1.69	21771_0	deep-sea	hydrothermal	d__Bacteria;p__Patescibacteria;c__Paceibacteria;o__Moranbacterales;f__UBA9337;g__LSNR01;s__	Bacteria	Patescibacteria	Paceibacteria	Moranbacterales	UBA9337	LSNR01	NA	2	1	1	38	CNS0328358	75.82
EEMC.bin.135	MAGs	Medium_quality	OTU	104	7935027	148578	61.99	96.37	0.48	15792_1	deep-sea	hydrothermal	d__Bacteria;p__Pseudomonadota;c__Gammaproteobacteria;o__Burkholderiales;f__Burkholderiaceae;g__Paraburkholderia;s__Paraburkholderia agricolaris	Bacteria	Pseudomonadota	Gammaproteobacteria	Burkholderiales	Burkholderiaceae	Paraburkholderia	Paraburkholderia agricolaris	0	0	0	43	CNS0328358	93.97
EEMC.bin.136	MAGs	Medium_quality	OTU	111	1702978	21941	34.22	75.22	3.75	20727_0	deep-sea	hydrothermal	d__Bacteria;p__Campylobacterota;c__Campylobacteria;o__Campylobacterales;f__Sulfurimonadaceae;g__Sulfurimonas;s__	Bacteria	Campylobacterota	Campylobacteria	Campylobacterales	Sulfurimonadaceae	Sulfurimonas	NA	0	0	2	22	CNS0328358	56.47
EEMC.bin.137	MAGs	Medium_quality	OTU	126	1529504	15841	36.56	64.66	1.72	20527_0	deep-sea	hydrothermal	d__Bacteria;p__Campylobacterota;c__Campylobacteria;o__Campylobacterales;f__Sulfurovaceae;g__Sulfurovum;s__	Bacteria	Campylobacterota	Campylobacteria	Campylobacterales	Sulfurovaceae	Sulfurovum	NA	0	0	0	27	CNS0328358	56.06
EEMC.bin.138	MAGs	Medium_quality	OTU	270	1582056	7341	35.65	54.75	4.71	20555_0	deep-sea	hydrothermal	d__Bacteria;p__Campylobacterota;c__Campylobacteria;o__Campylobacterales;f__Sulfurovaceae;g__Sulfurovum;s__	Bacteria	Campylobacterota	Campylobacteria	Campylobacterales	Sulfurovaceae	Sulfurovum	NA	0	0	0	15	CNS0328358	31.2
EEMC.bin.139	MAGs	Medium_quality	not.OTU	248	2643191	13171	50.57	82.89	1.52	4223_1	deep-sea	hydrothermal	d__Bacteria;p__Pseudomonadota;c__Alphaproteobacteria;o__Sphingomonadales;f__Emcibacteraceae;g__Paremcibacter;s__Paremcibacter sp011051815	Bacteria	Pseudomonadota	Alphaproteobacteria	Sphingomonadales	Emcibacteraceae	Paremcibacter	Paremcibacter sp011051815	0	1	0	22	CNS0328358	75.29
EEMC.bin.140	MAGs	Medium_quality	OTU	117	1606663	19373	44.95	93.29	1.02	20347_0	deep-sea	hydrothermal	d__Bacteria;p__Campylobacterota;c__Campylobacteria;o__Campylobacterales;f__Hydrogenimonadaceae;g__Hydrogenimonas;s__Hydrogenimonas sp021647345	Bacteria	Campylobacterota	Campylobacteria	Campylobacterales	Hydrogenimonadaceae	Hydrogenimonas	Hydrogenimonas sp021647345	0	2	0	28	CNS0328358	88.19
EEMC.bin.141	MAGs	Medium_quality	not.OTU	57	2035815	70232	35.43	99.49	2.71	20968_0	deep-sea	hydrothermal	d__Bacteria;p__Campylobacterota;c__Campylobacteria;o__Campylobacterales;f__Sulfurospirillaceae;g__JAADIZ01;s__	Bacteria	Campylobacterota	Campylobacteria	Campylobacterales	Sulfurospirillaceae	JAADIZ01	NA	0	0	0	40	CNS0328358	85.94
EEMC.bin.142	MAGs	Medium_quality	OTU	160	3827792	40134	45.41	87.85	2.2	21371_0	deep-sea	hydrothermal	d__Bacteria;p__Calditrichota;c__Calditrichia;o__Calditrichales;f__Calditrichaceae;g__Caldithrix;s__	Bacteria	Calditrichota	Calditrichia	Calditrichales	Calditrichaceae	Caldithrix	NA	1	0	1	36	CNS0328358	76.85
EEMC.bin.143	MAGs	Medium_quality	OTU	100	2557103	37106	35.6	73.06	4.15	2428_0	deep-sea	hydrothermal	d__Bacteria;p__Pseudomonadota;c__Gammaproteobacteria;o__Enterobacterales;f__Alteromonadaceae;g__;s__	Bacteria	Pseudomonadota	Gammaproteobacteria	Enterobacterales	Alteromonadaceae	NA	NA	0	1	3	31	CNS0328358	52.31
EEMC.bin.144	MAGs	Medium_quality	OTU	463	924410	2076	39.99	64.72	0.47	27089_0	deep-sea	hydrothermal	d__Archaea;p__Thermoproteota;c__Nitrososphaeria;o__Geothermarchaeales;f__JDFR-13;g__WAMZ01;s__	Archaea	Thermoproteota	Nitrososphaeria	Geothermarchaeales	JDFR-13	WAMZ01	NA	0	0	1	18	CNS0328358	62.37
EEMC.bin.145	MAGs	Medium_quality	OTU	90	2776581	42393	47.31	97.15	1.41	2533_0	deep-sea	hydrothermal	d__Bacteria;p__Pseudomonadota;c__Gammaproteobacteria;o__SZUA-229;f__SZUA-229;g__JALTRC01;s__	Bacteria	Pseudomonadota	Gammaproteobacteria	SZUA-229	SZUA-229	JALTRC01	NA	0	0	0	32	CNS0328358	90.1
EEMC.bin.146	MAGs	Medium_quality	OTU	95	2312904	40469	38.63	89.66	0.86	2659_0	deep-sea	hydrothermal	d__Bacteria;p__Pseudomonadota;c__Gammaproteobacteria;o__Methylococcales;f__Methylomonadaceae;g__Methyloprofundus;s__	Bacteria	Pseudomonadota	Gammaproteobacteria	Methylococcales	Methylomonadaceae	Methyloprofundus	NA	0	0	2	28	CNS0328358	85.36
EEMC.bin.147	MAGs	Medium_quality	not.OTU	107	754755	9322	30.24	54.23	5.8	20895_0	deep-sea	hydrothermal	d__Bacteria;p__Campylobacterota;c__Campylobacteria;o__Nautiliales;f__Nautiliaceae;g__;s__	Bacteria	Campylobacterota	Campylobacteria	Nautiliales	Nautiliaceae	NA	NA	1	0	1	21	CNS0328358	25.23
EEMC.bin.148	MAGs	High_quality	OTU	239	2165334	15059	49.64	94.94	1.86	21004_0	deep-sea	hydrothermal	d__Bacteria;p__Campylobacterota;c__Campylobacteria;o__Campylobacterales;f__QNZT01;g__QNZT01;s__	Bacteria	Campylobacterota	Campylobacteria	Campylobacterales	QNZT01	QNZT01	NA	1	1	3	37	CNS0328358	85.64
EEMC.bin.149	MAGs	Medium_quality	OTU	69	1482069	32536	42.04	65.98	1.54	20573_0	deep-sea	hydrothermal	d__Bacteria;p__Campylobacterota;c__Campylobacteria;o__Campylobacterales;f__Sulfurovaceae;g__Sulfurovum;s__	Bacteria	Campylobacterota	Campylobacteria	Campylobacterales	Sulfurovaceae	Sulfurovum	NA	0	0	0	32	CNS0328358	58.28
EEMC.bin.150	MAGs	Medium_quality	OTU	679	2140202	3458	32.24	55.55	0.56	18577_0	deep-sea	hydrothermal	d__Bacteria;p__Bacteroidota;c__Ignavibacteria;o__Ignavibacteriales;f__Melioribacteraceae;g__GCA-2746605;s__GCA-2746605 sp024275455	Bacteria	Bacteroidota	Ignavibacteria	Ignavibacteriales	Melioribacteraceae	GCA-2746605	GCA-2746605 sp024275455	0	0	0	13	CNS0328358	52.75
EEMC.bin.151	MAGs	Medium_quality	not.OTU	35	2494481	100004	34.46	97.15	3.05	20669_2	deep-sea	hydrothermal	d__Bacteria;p__Campylobacterota;c__Campylobacteria;o__Campylobacterales;f__Sulfurimonadaceae;g__GCA-2733885;s__GCA-2733885 sp024280035	Bacteria	Campylobacterota	Campylobacteria	Campylobacterales	Sulfurimonadaceae	GCA-2733885	GCA-2733885 sp024280035	1	1	0	39	CNS0328358	81.9
EEMC.bin.152	MAGs	Medium_quality	OTU	741	1678939	2490	46.01	75.01	0.71	2114_1	deep-sea	hydrothermal	d__Bacteria;p__Pseudomonadota;c__Gammaproteobacteria;o__Thiomicrospirales;f__Thiomicrospiraceae;g__JALUXI01;s__	Bacteria	Pseudomonadota	Gammaproteobacteria	Thiomicrospirales	Thiomicrospiraceae	JALUXI01	NA	0	0	2	20	CNS0328358	71.46
EEMC.bin.153	MAGs	Medium_quality	not.OTU	42	1962473	74613	43.69	97.97	1.02	20783_0	deep-sea	hydrothermal	d__Bacteria;p__Campylobacterota;c__Campylobacteria;o__Campylobacterales;f__Sulfurimonadaceae;g__QNZR01;s__QNZR01 sp024277395	Bacteria	Campylobacterota	Campylobacteria	Campylobacterales	Sulfurimonadaceae	QNZR01	QNZR01 sp024277395	0	1	0	36	CNS0328358	92.87
EEMC.bin.154	MAGs	Medium_quality	OTU	332	1875301	6884	61.48	75.75	0.91	4708_0	deep-sea	hydrothermal	d__Bacteria;p__Chloroflexota;c__Anaerolineae;o__Anaerolineales;f__Villigracilaceae;g__S143-42;s__	Bacteria	Chloroflexota	Anaerolineae	Anaerolineales	Villigracilaceae	S143-42	NA	0	0	0	33	CNS0328358	71.2
EEMC.bin.155	MAGs	Medium_quality	OTU	245	2235092	12320	46.93	90.41	1.98	3181_0	hypersaline	saline lake	d__Bacteria;p__Pseudomonadota;c__Gammaproteobacteria;o__Nitrosococcales;f__Methylophagaceae;g__Methylophaga;s__	Bacteria	Pseudomonadota	Gammaproteobacteria	Nitrosococcales	Methylophagaceae	Methylophaga	NA	0	0	0	33	CNS0586385	80.51
EEMC.bin.156	MAGs	Medium_quality	OTU	307	3970631	19348	40.51	86.78	7.1	21312_0	hypersaline	saline lake	d__Bacteria;p__Bacteroidota;c__Rhodothermia;o__Balneolales;f__Balneolaceae;g__SW132;s__	Bacteria	Bacteroidota	Rhodothermia	Balneolales	Balneolaceae	SW132	NA	1	1	3	43	CNS0586385	51.28
EEMC.bin.157	MAGs	Medium_quality	OTU	229	4376520	26255	60.14	95.4	2.38	5676_0	hypersaline	saline lake	d__Bacteria;p__Verrucomicrobiota;c__Verrucomicrobiae;o__Verrucomicrobiales;f__Akkermansiaceae;g__Luteolibacter;s__	Bacteria	Verrucomicrobiota	Verrucomicrobiae	Verrucomicrobiales	Akkermansiaceae	Luteolibacter	NA	1	0	2	39	CNS0586385	83.5
EEMC.bin.158	MAGs	Medium_quality	OTU	187	2444378	20299	34.89	90.11	2.17	21520_0	hypersaline	saline lake	d__Bacteria;p__Bacillota_F;c__Halanaerobiia;o__Halanaerobiales;f__Halanaerobiaceae;g__Halanaerobium;s__	Bacteria	Bacillota_F	Halanaerobiia	Halanaerobiales	Halanaerobiaceae	Halanaerobium	NA	0	0	2	35	CNS0586385	79.26
EEMC.bin.159	MAGs	Medium_quality	OTU	146	498147	4019	33.49	50.73	1.63	21673_0	hypersaline	saline lake	d__Bacteria;p__Patescibacteria;c__Paceibacteria;o__Paceibacterales;f__PWPS01;g__PWPS01;s__	Bacteria	Patescibacteria	Paceibacteria	Paceibacterales	PWPS01	PWPS01	NA	1	1	0	21	CNS0586385	42.58
EEMC.bin.160	MAGs	Medium_quality	OTU	113	3657489	55617	35.7	96.86	1.16	23913_0	hypersaline	saline lake	d__Bacteria;p__Bacteroidota;c__Bacteroidia;o__Flavobacteriales;f__Flavobacteriaceae;g__Winogradskyella;s__	Bacteria	Bacteroidota	Bacteroidia	Flavobacteriales	Flavobacteriaceae	Winogradskyella	NA	0	0	0	33	CNS0586385	91.06
EEMC.bin.161	MAGs	Medium_quality	not.OTU	186	3543527	26981	65.12	90.33	1.41	13833_1	hypersaline	saline lake	d__Bacteria;p__Pseudomonadota;c__Alphaproteobacteria;o__Rhizobiales;f__Beijerinckiaceae;g__Saliniramus;s__	Bacteria	Pseudomonadota	Alphaproteobacteria	Rhizobiales	Beijerinckiaceae	Saliniramus	NA	0	0	0	38	CNS0586385	83.28
EEMC.bin.162	MAGs	Medium_quality	OTU	609	2624361	5958	62.02	61.85	5.39	14220_0	hypersaline	saline lake	d__Bacteria;p__Pseudomonadota;c__Alphaproteobacteria;o__Rhodobacterales;f__Rhodobacteraceae;g__EhC02;s__	Bacteria	Pseudomonadota	Alphaproteobacteria	Rhodobacterales	Rhodobacteraceae	EhC02	NA	0	1	0	16	CNS0586385	34.9
EEMC.bin.163	MAGs	Medium_quality	OTU	159	2646797	28954	68.04	93.53	3.35	14148_0	hypersaline	saline lake	d__Bacteria;p__Pseudomonadota;c__Alphaproteobacteria;o__Caulobacterales;f__Maricaulaceae;g__Glycocaulis;s__	Bacteria	Pseudomonadota	Alphaproteobacteria	Caulobacterales	Maricaulaceae	Glycocaulis	NA	0	1	0	34	CNS0586385	76.78
EEMC.bin.164	MAGs	Medium_quality	not.OTU	189	1023600	6457	45.89	65.68	1.33	24268_0	hypersaline	saline lake	d__Bacteria;p__Bacillota_I;c__Bacilli_A;o__Izemoplasmatales;f__Izemoplasmataceae;g__M55B118;s__	Bacteria	Bacillota_I	Bacilli_A	Izemoplasmatales	Izemoplasmataceae	M55B118	NA	0	0	0	17	CNS0586385	59.03
EEMC.bin.165	MAGs	Medium_quality	OTU	33	1766393	85995	42.04	54.51	0	23032_0	hypersaline	saline lake	d__Bacteria;p__Bacteroidota;c__Bacteroidia;o__Cytophagales;f__Cyclobacteriaceae;g__Algoriphagus;s__Algoriphagus faecimaris	Bacteria	Bacteroidota	Bacteroidia	Cytophagales	Cyclobacteriaceae	Algoriphagus	Algoriphagus faecimaris	0	1	1	24	CNS0586385	54.51
EEMC.bin.166	MAGs	Medium_quality	OTU	96	1054962	16250	32.86	71.96	2.8	22168_0	hypersaline	saline lake	d__Archaea;p__Nanoarchaeota;c__Nanoarchaeia;o__Woesearchaeales;f__UBA583;g__UBA583;s__	Archaea	Nanoarchaeota	Nanoarchaeia	Woesearchaeales	UBA583	UBA583	NA	1	1	1	37	CNS0586385	57.96
EEMC.bin.167	MAGs	Medium_quality	OTU	140	1695110	19995	29.6	88.37	1.28	26550_0	hypersaline	saline lake	d__Bacteria;p__Bacillota_B;c__Moorellia;o__Desulfitibacterales;f__JAICDB01;g__;s__	Bacteria	Bacillota_B	Moorellia	Desulfitibacterales	JAICDB01	NA	NA	0	0	0	33	CNS0586385	81.97
EEMC.bin.168	MAGs	Medium_quality	OTU	28	4776871	341635	64.65	70.69	0	13877_0	hypersaline	saline lake	d__Bacteria;p__Pseudomonadota;c__Alphaproteobacteria;o__Rhizobiales;f__Xanthobacteraceae;g__Bradyrhizobium;s__Bradyrhizobium sp947648125	Bacteria	Pseudomonadota	Alphaproteobacteria	Rhizobiales	Xanthobacteraceae	Bradyrhizobium	Bradyrhizobium sp947648125	0	1	0	33	CNS0586385	70.69
EEMC.bin.169	MAGs	Medium_quality	OTU	620	1591324	2944	40.87	64.29	1.34	22712_0	hypersaline	saline lake	d__Bacteria;p__Bacillota_B;c__Desulfotomaculia;o__Desulfotomaculales;f__Desulfohalotomaculaceae;g__Desulforadius;s__	Bacteria	Bacillota_B	Desulfotomaculia	Desulfotomaculales	Desulfohalotomaculaceae	Desulforadius	NA	0	1	1	11	CNS0586385	57.59
EEMC.bin.170	MAGs	Medium_quality	OTU	595	1148551	2058	43.1	56.83	1.76	22713_0	hypersaline	saline lake	d__Bacteria;p__Bacillota_A;c__Clostridia;o__Eubacteriales;f__Alkalibacteraceae;g__;s__	Bacteria	Bacillota_A	Clostridia	Eubacteriales	Alkalibacteraceae	NA	NA	0	0	1	15	CNS0586385	48.03
EEMC.bin.171	MAGs	Medium_quality	not.OTU	198	2600875	16152	70.45	74.96	2.27	14282_2	hypersaline	saline lake	d__Bacteria;p__Pseudomonadota;c__Alphaproteobacteria;o__Rhodobacterales;f__Rhodobacteraceae;g__Rhodosalinus;s__	Bacteria	Pseudomonadota	Alphaproteobacteria	Rhodobacterales	Rhodobacteraceae	Rhodosalinus	NA	0	0	0	29	CNS0586385	63.61
EEMC.bin.172	MAGs	Medium_quality	OTU	51	1599704	46890	64.53	50.14	1.68	14234_1	hypersaline	saline lake	d__Bacteria;p__Pseudomonadota;c__Alphaproteobacteria;o__Rhodobacterales;f__Rhodobacteraceae;g__Roseovarius;s__	Bacteria	Pseudomonadota	Alphaproteobacteria	Rhodobacterales	Rhodobacteraceae	Roseovarius	NA	0	0	0	15	CNS0586385	41.74
EEMC.bin.173	MAGs	Medium_quality	OTU	220	2056777	16722	61.89	75.96	1.19	8622_0	hypersaline	saline lake	d__Archaea;p__Halobacteriota;c__Halobacteria;o__Halobacteriales;f__Haloferacaceae;g__Halohasta;s__	Archaea	Halobacteriota	Halobacteria	Halobacteriales	Haloferacaceae	Halohasta	NA	0	0	0	32	CNS0586385	70.01
EEMC.bin.174	MAGs	Medium_quality	OTU	25	665695	35185	29.79	88.67	2.41	2303_0	hypersaline	saline lake	d__Bacteria;p__Bacillota_A;c__Clostridia;o__Christensenellales;f__UBA1242;g__STF1-184;s__	Bacteria	Bacillota_A	Clostridia	Christensenellales	UBA1242	STF1-184	NA	1	0	1	25	CNS0586385	76.62
EEMC.bin.175	MAGs	Medium_quality	OTU	98	1229194	20376	58.77	77.28	0.42	19001_1	hypersaline	saline lake	d__Bacteria;p__Actinomycetota;c__Actinomycetes;o__Actinomycetales;f__Microbacteriaceae;g__Pontimonas;s__	Bacteria	Actinomycetota	Actinomycetes	Actinomycetales	Microbacteriaceae	Pontimonas	NA	0	0	0	30	CNS0586385	75.18
EEMC.bin.176	MAGs	Medium_quality	not.OTU	49	1379393	47225	61.59	87.65	0.51	19002_0	hypersaline	saline lake	d__Bacteria;p__Actinomycetota;c__Actinomycetes;o__Actinomycetales;f__Microbacteriaceae;g__Pontimonas;s__	Bacteria	Actinomycetota	Actinomycetes	Actinomycetales	Microbacteriaceae	Pontimonas	NA	2	2	2	37	CNS0586385	85.1
EEMC.bin.177	MAGs	Medium_quality	OTU	494	3496696	11517	65.87	66.55	3.45	3583_0	hypersaline	saline lake	d__Bacteria;p__Pseudomonadota;c__Alphaproteobacteria;o__Rhodobacterales;f__Rhodobacteraceae;g__Rhodobaculum;s__	Bacteria	Pseudomonadota	Alphaproteobacteria	Rhodobacterales	Rhodobacteraceae	Rhodobaculum	NA	0	0	0	28	CNS0586385	49.3
EEMC.bin.178	MAGs	Medium_quality	OTU	389	2997103	10629	71.91	90.51	0.4	14274_0	hypersaline	saline lake	d__Bacteria;p__Pseudomonadota;c__Alphaproteobacteria;o__Rhodobacterales;f__Rhodobacteraceae;g__Rhodobaculum;s__	Bacteria	Pseudomonadota	Alphaproteobacteria	Rhodobacterales	Rhodobacteraceae	Rhodobaculum	NA	0	0	0	31	CNS0586385	88.51
EEMC.bin.179	MAGs	Medium_quality	OTU	154	2121896	24256	61.84	74.32	4.96	13663_0	hypersaline	saline lake	d__Bacteria;p__Pseudomonadota;c__Alphaproteobacteria;o__Sphingomonadales;f__Sphingomonadaceae;g__Erythrobacter;s__	Bacteria	Pseudomonadota	Alphaproteobacteria	Sphingomonadales	Sphingomonadaceae	Erythrobacter	NA	1	0	1	26	CNS0586385	49.52
EEMC.bin.180	MAGs	Medium_quality	OTU	357	4074578	15319	61.08	87.34	1.81	22707_0	hypersaline	saline lake	d__Bacteria;p__Pseudomonadota;c__Alphaproteobacteria;o__DSM-16000;f__Inquilinaceae;g__;s__	Bacteria	Pseudomonadota	Alphaproteobacteria	DSM-16000	Inquilinaceae	NA	NA	0	0	0	35	CNS0586385	78.29
EEMC.bin.181	MAGs	Medium_quality	OTU	151	1552310	18121	30.46	56.25	2.43	26551_0	hypersaline	saline lake	d__Bacteria;p__Bacillota_B;c__Moorellia;o__Desulfitibacterales;f__JAICDB01;g__;s__	Bacteria	Bacillota_B	Moorellia	Desulfitibacterales	JAICDB01	NA	NA	0	0	1	44	CNS0586385	44.1
EEMC.bin.182	MAGs	Medium_quality	OTU	259	1835559	10759	68.23	75.45	1.27	11541_0	hypersaline	saline lake	d__Bacteria;p__Actinomycetota;c__Actinomycetes;o__Actinomycetales;f__Microbacteriaceae;g__Microcella;s__	Bacteria	Actinomycetota	Actinomycetes	Actinomycetales	Microbacteriaceae	Microcella	NA	1	0	1	38	CNS0586385	69.1
EEMC.bin.183	MAGs	Medium_quality	not.OTU	143	3510255	49736	50.61	89.34	1.73	21252_0	hypersaline	saline lake	d__Bacteria;p__Bacteroidota;c__Rhodothermia;o__Balneolales;f__Cyclonatronaceae;g__;s__	Bacteria	Bacteroidota	Rhodothermia	Balneolales	Cyclonatronaceae	NA	NA	1	1	3	34	CNS0586385	80.69
EEMC.bin.184	MAGs	Medium_quality	OTU	240	2313337	12796	42.99	87.7	2.46	21294_0	hypersaline	saline lake	d__Bacteria;p__Bacteroidota;c__Rhodothermia;o__Balneolales;f__Balneolaceae;g__Rhodohalobacter;s__	Bacteria	Bacteroidota	Rhodothermia	Balneolales	Balneolaceae	Rhodohalobacter	NA	1	0	1	19	CNS0586385	75.4
EEMC.bin.185	MAGs	Medium_quality	OTU	169	3200277	34283	34.78	83.78	0.81	23161_1	hypersaline	saline lake	d__Bacteria;p__Bacteroidota;c__Bacteroidia;o__Flavobacteriales;f__Crocinitomicaceae;g__;s__	Bacteria	Bacteroidota	Bacteroidia	Flavobacteriales	Crocinitomicaceae	NA	NA	0	0	0	26	CNS0586385	79.73
EEMC.bin.186	MAGs	Medium_quality	OTU	91	632869	8632	49.01	54.47	0.09	18648_0	hypersaline	saline lake	d__Bacteria;p__Patescibacteria;c__Saccharimonadia;o__Saccharimonadales;f__SLHW01;g__SLHW01;s__	Bacteria	Patescibacteria	Saccharimonadia	Saccharimonadales	SLHW01	SLHW01	NA	0	0	0	30	CNS0586385	54.02
EEMC.bin.187	MAGs	Medium_quality	not.OTU	357	4945924	24814	43.98	96.73	1.29	23109_0	hypersaline	saline lake	d__Bacteria;p__Bacteroidota;c__Bacteroidia;o__Cytophagales;f__Cyclobacteriaceae;g__Cyclobacterium;s__Cyclobacterium sp010993705	Bacteria	Bacteroidota	Bacteroidia	Cytophagales	Cyclobacteriaceae	Cyclobacterium	Cyclobacterium sp010993705	0	3	0	29	CNS0586385	90.28
EEMC.bin.188	MAGs	Medium_quality	OTU	116	1586515	23500	60.92	54.66	4.63	8623_0	hypersaline	saline lake	d__Archaea;p__Halobacteriota;c__Halobacteria;o__Halobacteriales;f__Haloferacaceae;g__Halohasta;s__	Archaea	Halobacteriota	Halobacteria	Halobacteriales	Haloferacaceae	Halohasta	NA	1	0	1	26	CNS0586385	31.51
EEMC.bin.189	MAGs	Medium_quality	OTU	603	2769898	5771	59.97	73.12	2.19	13848_0	hypersaline	saline lake	d__Bacteria;p__Pseudomonadota;c__Alphaproteobacteria;o__Rhizobiales;f__Xanthobacteraceae;g__Afipia;s__	Bacteria	Pseudomonadota	Alphaproteobacteria	Rhizobiales	Xanthobacteraceae	Afipia	NA	1	0	1	36	CNS0586385	62.17
EEMC.bin.190	MAGs	Medium_quality	OTU	148	3283494	36031	45.4	88.74	0	22323_0	hypersaline	saline lake	d__Bacteria;p__Bacteroidota;c__Bacteroidia;o__Chitinophagales;f__Saprospiraceae;g__;s__	Bacteria	Bacteroidota	Bacteroidia	Chitinophagales	Saprospiraceae	NA	NA	1	2	0	42	CNS0586385	88.74
EEMC.bin.191	MAGs	Medium_quality	not.OTU	360	2045998	6557	48.21	68.97	0	5401_0	hypersaline	saline lake	d__Bacteria;p__Desulfobacterota;c__Desulfovibrionia;o__Desulfovibrionales;f__Desulfonatronovibrionaceae;g__Desulfonatronovibrio;s__	Bacteria	Desulfobacterota	Desulfovibrionia	Desulfovibrionales	Desulfonatronovibrionaceae	Desulfonatronovibrio	NA	0	0	2	31	CNS0586385	68.97
EEMC.bin.192	MAGs	Medium_quality	OTU	523	2075449	4289	49.96	58.66	0.82	1429_0	hypersaline	saline lake	d__Bacteria;p__Bacteroidota;c__Rhodothermia;o__Balneolales;f__Cyclonatronaceae;g__RECM01;s__	Bacteria	Bacteroidota	Rhodothermia	Balneolales	Cyclonatronaceae	RECM01	NA	0	0	0	21	CNS0586385	54.56
EEMC.bin.193	MAGs	Medium_quality	OTU	244	2472121	11816	65.58	78.22	1.35	14261_0	hypersaline	saline lake	d__Bacteria;p__Pseudomonadota;c__Alphaproteobacteria;o__Rhodobacterales;f__Rhodobacteraceae;g__Sinisalibacter;s__	Bacteria	Pseudomonadota	Alphaproteobacteria	Rhodobacterales	Rhodobacteraceae	Sinisalibacter	NA	0	0	0	25	CNS0586385	71.47
EEMC.bin.194	MAGs	High_quality	not.OTU	306	3451859	26261	57.51	94.58	1.09	3112_0	hypersaline	saline lake	d__Bacteria;p__Pseudomonadota;c__Gammaproteobacteria;o__Pseudomonadales;f__Oleiphilaceae;g__Marinobacter;s__	Bacteria	Pseudomonadota	Gammaproteobacteria	Pseudomonadales	Oleiphilaceae	Marinobacter	NA	2	2	3	36	CNS0586385	89.13
EEMC.bin.195	MAGs	Medium_quality	OTU	697	2049674	3080	41.4	54.39	1.61	22714_0	hypersaline	saline lake	d__Bacteria;p__Bacteroidota;c__Bacteroidia;o__Bacteroidales;f__PUMT01;g__;s__	Bacteria	Bacteroidota	Bacteroidia	Bacteroidales	PUMT01	NA	NA	0	0	0	17	CNS0586385	46.34
EEMC.bin.196	MAGs	Medium_quality	OTU	480	4056482	12638	36.78	71.03	0	23055_0	hypersaline	saline lake	d__Bacteria;p__Bacteroidota;c__Bacteroidia;o__Cytophagales;f__Cyclobacteriaceae;g__Belliella;s__	Bacteria	Bacteroidota	Bacteroidia	Cytophagales	Cyclobacteriaceae	Belliella	NA	0	0	2	39	CNS0586385	71.03
EEMC.bin.197	MAGs	Medium_quality	OTU	495	2283317	5713	39.84	63.79	1.72	23691_0	hypersaline	saline lake	d__Bacteria;p__Bacteroidota;c__Bacteroidia;o__Flavobacteriales;f__Flavobacteriaceae;g__Salegentibacter;s__	Bacteria	Bacteroidota	Bacteroidia	Flavobacteriales	Flavobacteriaceae	Salegentibacter	NA	0	1	2	29	CNS0586385	55.19
EEMC.bin.198	MAGs	Medium_quality	OTU	141	1065146	32157	45.77	93.33	6.67	24214_0	hypersaline	saline lake	d__Bacteria;p__Bacillota_I;c__Bacilli_A;o__Izemoplasmatales;f__Izemoplasmataceae;g__JAGYII01;s__	Bacteria	Bacillota_I	Bacilli_A	Izemoplasmatales	Izemoplasmataceae	JAGYII01	NA	0	0	0	34	CNS0586385	59.98
EEMC.bin.199	MAGs	High_quality	OTU	121	4062950	67389	53.6	98.39	0	7795_0	hypersaline	saline lake	d__Bacteria;p__Bacteroidota;c__Bacteroidia;o__Flavobacteriales;f__Cryomorphaceae;g__T3Sed10-241;s__	Bacteria	Bacteroidota	Bacteroidia	Flavobacteriales	Cryomorphaceae	T3Sed10-241	NA	2	1	1	35	CNS0586385	98.39
EEMC.bin.200	MAGs	Medium_quality	OTU	554	4176027	9475	63.3	75.54	0.85	13917_0	hypersaline	saline lake	d__Bacteria;p__Pseudomonadota;c__Alphaproteobacteria;o__Rhizobiales;f__Rhizobiaceae;g__Mesorhizobium;s__Mesorhizobium terrae	Bacteria	Pseudomonadota	Alphaproteobacteria	Rhizobiales	Rhizobiaceae	Mesorhizobium	Mesorhizobium terrae	0	0	0	32	CNS0586385	71.29
EEMC.bin.201	MAGs	Medium_quality	OTU	83	3529580	97881	63.51	95.17	3.05	14347_0	hypersaline	saline lake	d__Bacteria;p__Pseudomonadota;c__Alphaproteobacteria;o__Rhodobacterales;f__Rhodobacteraceae;g__Aquicoccus;s__Aquicoccus sp001314705	Bacteria	Pseudomonadota	Alphaproteobacteria	Rhodobacterales	Rhodobacteraceae	Aquicoccus	Aquicoccus sp001314705	0	1	0	36	CNS0586385	79.92
EEMC.bin.202	MAGs	Medium_quality	OTU	153	3105891	31705	62.75	82.65	8.57	14221_0	hypersaline	saline lake	d__Bacteria;p__Pseudomonadota;c__Alphaproteobacteria;o__Rhodobacterales;f__Rhodobacteraceae;g__JAIVHI01;s__JAIVHI01 sp020201155	Bacteria	Pseudomonadota	Alphaproteobacteria	Rhodobacterales	Rhodobacteraceae	JAIVHI01	JAIVHI01 sp020201155	0	0	0	27	CNS0586385	39.8
EEMC.bin.203	MAGs	Medium_quality	OTU	186	702404	4976	40.02	54.31	1.79	53_0	hypersaline	saline lake	d__Bacteria;p__Patescibacteria;c__Paceibacteria;o__UBA9973;f__UBA1006;g__JAJOIF01;s__	Bacteria	Patescibacteria	Paceibacteria	UBA9973	UBA1006	JAJOIF01	NA	0	0	0	16	CNS0586385	45.36
EEMC.bin.204	MAGs	Medium_quality	OTU	585	2166820	4270	62.5	55.14	7.84	14493_0	hypersaline	saline lake	d__Bacteria;p__Pseudomonadota;c__Alphaproteobacteria;o__Rhodobacterales;f__Rhodobacteraceae;g__Yoonia;s__	Bacteria	Pseudomonadota	Alphaproteobacteria	Rhodobacterales	Rhodobacteraceae	Yoonia	NA	1	0	1	18	CNS0586385	15.94
EEMC.bin.205	MAGs	Medium_quality	OTU	67	3241905	133933	63.12	87.26	2.48	14243_0	hypersaline	saline lake	d__Bacteria;p__Pseudomonadota;c__Alphaproteobacteria;o__Rhodobacterales;f__Rhodobacteraceae;g__Roseovarius;s__	Bacteria	Pseudomonadota	Alphaproteobacteria	Rhodobacterales	Rhodobacteraceae	Roseovarius	NA	1	0	1	33	CNS0586385	74.86
EEMC.bin.206	MAGs	Medium_quality	OTU	60	3413875	78180	62.25	98.65	1.24	3557_1	hypersaline	saline lake	d__Bacteria;p__Pseudomonadota;c__Gammaproteobacteria;o__Pseudomonadales;f__Halieaceae;g__Chromatocurvus;s__	Bacteria	Pseudomonadota	Gammaproteobacteria	Pseudomonadales	Halieaceae	Chromatocurvus	NA	0	0	2	35	CNS0586385	92.45
EEMC.bin.207	MAGs	Medium_quality	OTU	546	2190153	4939	43.89	70.79	2.1	18178_0	hypersaline	saline lake	d__Bacteria;p__Bacillota_A;c__Clostridia;o__Peptostreptococcales;f__T1SED10-28;g__Isachenkonia;s__	Bacteria	Bacillota_A	Clostridia	Peptostreptococcales	T1SED10-28	Isachenkonia	NA	1	1	2	16	CNS0586385	60.29
EEMC.bin.208	MAGs	Medium_quality	OTU	118	3154450	57790	44.51	98	0.49	23295_0	hypersaline	saline lake	d__Bacteria;p__Bacteroidota;c__Bacteroidia;o__Chitinophagales;f__Chitinophagaceae;g__Sediminibacterium;s__	Bacteria	Bacteroidota	Bacteroidia	Chitinophagales	Chitinophagaceae	Sediminibacterium	NA	0	0	0	32	CNS0586385	95.55
EEMC.bin.209	MAGs	Medium_quality	OTU	222	2290936	14559	36.96	88.22	0.77	23650_0	hypersaline	saline lake	d__Bacteria;p__Bacteroidota;c__Bacteroidia;o__Flavobacteriales;f__Flavobacteriaceae;g__Psychroflexus;s__	Bacteria	Bacteroidota	Bacteroidia	Flavobacteriales	Flavobacteriaceae	Psychroflexus	NA	0	0	2	26	CNS0586385	84.37
EEMC.bin.210	MAGs	High_quality	OTU	213	3568737	23883	56.96	95.44	2.97	818_0	hypersaline	saline lake	d__Bacteria;p__Verrucomicrobiota;c__Kiritimatiellia;o__SS1-B-03-39;f__UBA6053;g__UBA6053;s__	Bacteria	Verrucomicrobiota	Kiritimatiellia	SS1-B-03-39	UBA6053	UBA6053	NA	1	2	1	42	CNS0586385	80.59
EEMC.bin.211	MAGs	Medium_quality	OTU	29	3746717	211292	45.14	99.01	0.49	23293_0	hypersaline	saline lake	d__Bacteria;p__Bacteroidota;c__Bacteroidia;o__Chitinophagales;f__Chitinophagaceae;g__Sediminibacterium;s__Sediminibacterium magnilacihabitans	Bacteria	Bacteroidota	Bacteroidia	Chitinophagales	Chitinophagaceae	Sediminibacterium	Sediminibacterium magnilacihabitans	0	0	0	36	CNS0586385	96.56
EEMC.bin.212	MAGs	Medium_quality	OTU	637	2239764	4278	51.88	86.43	0.65	22715_0	hypersaline	saline lake	d__Bacteria;p__Bacteroidota;c__Bacteroidia;o__Flavobacteriales;f__Schleiferiaceae;g__;s__	Bacteria	Bacteroidota	Bacteroidia	Flavobacteriales	Schleiferiaceae	NA	NA	0	0	0	26	CNS0586385	83.18
EEMC.bin.213	MAGs	Medium_quality	OTU	95	2216562	32863	59.68	67.46	2.06	13664_0	hypersaline	saline lake	d__Bacteria;p__Pseudomonadota;c__Alphaproteobacteria;o__Sphingomonadales;f__Sphingomonadaceae;g__Erythrobacter;s__	Bacteria	Pseudomonadota	Alphaproteobacteria	Sphingomonadales	Sphingomonadaceae	Erythrobacter	NA	0	0	0	32	CNS0586385	57.16
EEMC.bin.214	MAGs	Medium_quality	OTU	567	2066154	3928	42.96	60.5	1.72	22710_0	hypersaline	saline lake	d__Bacteria;p__Bacillota;c__Bacilli;o__Bacillales_H;f__Salisediminibacteriaceae;g__Salisediminibacterium;s__	Bacteria	Bacillota	Bacilli	Bacillales_H	Salisediminibacteriaceae	Salisediminibacterium	NA	0	1	1	9	CNS0586385	51.9
EEMC.bin.215	MAGs	Medium_quality	OTU	167	1793971	40892	64.14	53.39	9.6	14238_0	hypersaline	saline lake	d__Bacteria;p__Pseudomonadota;c__Gammaproteobacteria;o__Nitrococcales;f__Nitrococcaceae;g__Spiribacter;s__	Bacteria	Pseudomonadota	Gammaproteobacteria	Nitrococcales	Nitrococcaceae	Spiribacter	NA	0	0	0	21	CNS0586385	5.39
EEMC.bin.216	MAGs	Medium_quality	OTU	1312	5597717	5395	54.78	87.58	2.05	17727_1	hypersaline	saline lake	d__Bacteria;p__Bacteroidota;c__Bacteroidia;o__Chitinophagales;f__Saprospiraceae;g__Phaeodactylibacter;s__	Bacteria	Bacteroidota	Bacteroidia	Chitinophagales	Saprospiraceae	Phaeodactylibacter	NA	0	0	0	32	CNS0586385	77.33
EEMC.bin.217	MAGs	High_quality	OTU	49	1932707	68921	42.59	99.51	0	27043_1	hypersaline	saline lake	d__Archaea;p__Halobacteriota;c__Methanosarcinia;o__Methanosarcinales;f__Methanosarcinaceae;g__Methanohalophilus;s__	Archaea	Halobacteriota	Methanosarcinia	Methanosarcinales	Methanosarcinaceae	Methanohalophilus	NA	1	1	2	42	CNS0586385	99.51
EEMC.bin.218	MAGs	Medium_quality	OTU	247	3185581	20786	67	86.03	1.77	14265_0	hypersaline	saline lake	d__Bacteria;p__Pseudomonadota;c__Alphaproteobacteria;o__Rhodobacterales;f__Rhodobacteraceae;g__JASJAR01;s__	Bacteria	Pseudomonadota	Alphaproteobacteria	Rhodobacterales	Rhodobacteraceae	JASJAR01	NA	0	1	0	28	CNS0586385	77.18
EEMC.bin.219	MAGs	Medium_quality	OTU	557	1627970	3398	43.25	65.46	2.57	2959_0	hypersaline	saline lake	d__Bacteria;p__Pseudomonadota;c__Gammaproteobacteria;o__Legionellales;f__Legionellaceae;g__JAFIFT01;s__	Bacteria	Pseudomonadota	Gammaproteobacteria	Legionellales	Legionellaceae	JAFIFT01	NA	0	0	0	14	CNS0586385	52.61
EEMC.bin.220	MAGs	Medium_quality	OTU	167	1015577	8555	54.83	64.31	0	24269_1	hypersaline	saline lake	d__Bacteria;p__Bacillota_I;c__Bacilli_A;o__Izemoplasmatales;f__Izemoplasmataceae;g__M55B118;s__	Bacteria	Bacillota_I	Bacilli_A	Izemoplasmatales	Izemoplasmataceae	M55B118	NA	0	0	0	25	CNS0586385	64.31
EEMC.bin.221	MAGs	High_quality	OTU	180	2539307	21931	42.32	91.13	1.43	22711_0	hypersaline	saline lake	d__Bacteria;p__Bacillota;c__Bacilli;o__Bacillales_H;f__Salisediminibacteriaceae;g__Salipaludibacillus;s__	Bacteria	Bacillota	Bacilli	Bacillales_H	Salisediminibacteriaceae	Salipaludibacillus	NA	1	3	2	29	CNS0586385	83.98
EEMC.bin.222	MAGs	Medium_quality	OTU	318	3315605	19061	59.67	90.62	4.68	3094_0	hypersaline	saline lake	d__Bacteria;p__Pseudomonadota;c__Gammaproteobacteria;o__Pseudomonadales;f__Oleiphilaceae;g__Marinobacter;s__	Bacteria	Pseudomonadota	Gammaproteobacteria	Pseudomonadales	Oleiphilaceae	Marinobacter	NA	1	0	2	34	CNS0586385	67.22
EEMC.bin.223	MAGs	Medium_quality	not.OTU	269	1365565	9371	54.58	58.21	8.21	24269_2	hypersaline	saline lake	d__Bacteria;p__Bacillota_I;c__Bacilli_A;o__Izemoplasmatales;f__Izemoplasmataceae;g__M55B118;s__	Bacteria	Bacillota_I	Bacilli_A	Izemoplasmatales	Izemoplasmataceae	M55B118	NA	0	1	0	30	CNS0586385	17.16
EEMC.bin.224	MAGs	Medium_quality	OTU	93	2672090	45847	35.02	95.8	2.46	21522_1	hypersaline	saline lake	d__Bacteria;p__Bacillota_F;c__Halanaerobiia;o__Halanaerobiales;f__Halanaerobiaceae;g__Halanaerobium;s__	Bacteria	Bacillota_F	Halanaerobiia	Halanaerobiales	Halanaerobiaceae	Halanaerobium	NA	0	0	1	39	CNS0586385	83.5
EEMC.bin.225	MAGs	Medium_quality	OTU	230	3344245	26125	38.29	98.66	2.55	23084_0	hypersaline	saline lake	d__Bacteria;p__Bacteroidota;c__Bacteroidia;o__Cytophagales;f__Cyclobacteriaceae;g__;s__	Bacteria	Bacteroidota	Bacteroidia	Cytophagales	Cyclobacteriaceae	NA	NA	0	0	1	30	CNS0586385	85.91
EEMC.bin.226	MAGs	Medium_quality	OTU	253	2705172	15314	60.92	91.53	2.88	14202_0	hypersaline	saline lake	d__Bacteria;p__Pseudomonadota;c__Alphaproteobacteria;o__Rhodobacterales;f__Rhodobacteraceae;g__Roseinatronobacter;s__	Bacteria	Pseudomonadota	Alphaproteobacteria	Rhodobacterales	Rhodobacteraceae	Roseinatronobacter	NA	0	0	0	33	CNS0586385	77.13
EEMC.bin.227	MAGs	Medium_quality	OTU	470	2537464	6628	33.19	87.48	8.37	8495_0	hypersaline	saline lake	d__Bacteria;p__Bacillota_F;c__Halanaerobiia;o__Halobacteroidales;f__Halobacteroidaceae;g__;s__	Bacteria	Bacillota_F	Halanaerobiia	Halobacteroidales	Halobacteroidaceae	NA	NA	1	0	1	49	CNS0586385	45.63
EEMC.bin.228	MAGs	Medium_quality	OTU	59	2587755	76720	62.64	88.61	0.47	13024_0	hypersaline	saline lake	d__Bacteria;p__Pseudomonadota;c__Alphaproteobacteria;o__Rhizobiales;f__Beijerinckiaceae;g__Methylovirgula;s__Methylovirgula sp021780015	Bacteria	Pseudomonadota	Alphaproteobacteria	Rhizobiales	Beijerinckiaceae	Methylovirgula	Methylovirgula sp021780015	2	1	1	38	CNS0586385	86.26
EEMC.bin.229	MAGs	Medium_quality	OTU	453	3108305	10422	74.58	86.89	1.42	11171_1	hypersaline	saline lake	d__Bacteria;p__Actinomycetota;c__Nitriliruptoria;o__Euzebyales;f__Egibacteraceae;g__T1Sed10-49;s__	Bacteria	Actinomycetota	Nitriliruptoria	Euzebyales	Egibacteraceae	T1Sed10-49	NA	1	1	1	42	CNS0586385	79.79
EEMC.bin.230	MAGs	Medium_quality	OTU	1288	4330808	3588	65.43	58.7	4.62	8471_0	hypersaline	saline lake	d__Bacteria;p__Actinomycetota;c__Actinomycetes;o__Mycobacteriales;f__Mycobacteriaceae;g__Mycobacterium;s__Mycobacterium aubagnense	Bacteria	Actinomycetota	Actinomycetes	Mycobacteriales	Mycobacteriaceae	Mycobacterium	Mycobacterium aubagnense	0	1	0	31	CNS0586385	35.6
EEMC.bin.231	MAGs	Medium_quality	OTU	61	1627039	46839	54.04	81.83	0	246_0	hypersaline	saline lake	d__Bacteria;p__Pseudomonadota;c__Gammaproteobacteria;o__Nitrococcales;f__Nitrococcaceae;g__Spiribacter;s__Spiribacter salilacus	Bacteria	Pseudomonadota	Gammaproteobacteria	Nitrococcales	Nitrococcaceae	Spiribacter	Spiribacter salilacus	0	1	0	35	CNS0586385	81.83
EEMC.bin.232	MAGs	Medium_quality	OTU	54	2715293	70582	62.3	89.19	1	14204_0	hypersaline	saline lake	d__Bacteria;p__Pseudomonadota;c__Alphaproteobacteria;o__Rhodobacterales;f__Rhodobacteraceae;g__Roseinatronobacter;s__	Bacteria	Pseudomonadota	Alphaproteobacteria	Rhodobacterales	Rhodobacteraceae	Roseinatronobacter	NA	0	0	0	32	CNS0586385	84.19
EEMC.bin.233	MAGs	Medium_quality	OTU	45	1485852	69985	65.82	78.79	0.53	8006_3	hypersaline	saline lake	d__Bacteria;p__Pseudomonadota;c__Gammaproteobacteria;o__Nitrococcales;f__Nitrococcaceae;g__Spiribacter;s__	Bacteria	Pseudomonadota	Gammaproteobacteria	Nitrococcales	Nitrococcaceae	Spiribacter	NA	0	0	1	33	CNS0586385	76.14
EEMC.bin.234	MAGs	Medium_quality	OTU	81	2541982	44564	34.54	94.78	1.74	21536_0	hypersaline	saline lake	d__Bacteria;p__Bacillota_F;c__Halanaerobiia;o__Halanaerobiales;f__Halanaerobiaceae;g__Halanaerobium;s__	Bacteria	Bacillota_F	Halanaerobiia	Halanaerobiales	Halanaerobiaceae	Halanaerobium	NA	1	0	2	35	CNS0586385	86.08
EEMC.bin.235	MAGs	Medium_quality	OTU	762	3476950	5330	56.66	74.5	2.03	5745_0	hypersaline	saline lake	d__Bacteria;p__Verrucomicrobiota;c__Verrucomicrobiae;o__Opitutales;f__Coraliomargaritaceae;g__Coraliomargarita_B;s__	Bacteria	Verrucomicrobiota	Verrucomicrobiae	Opitutales	Coraliomargaritaceae	Coraliomargarita_B	NA	0	1	0	27	CNS0586385	64.35
EEMC.bin.236	MAGs	Medium_quality	OTU	580	2813128	5711	66.53	76.22	2.67	14303_0	hypersaline	saline lake	d__Bacteria;p__Pseudomonadota;c__Alphaproteobacteria;o__Rhodobacterales;f__Rhodobacteraceae;g__Meridianimarinicoccus;s__	Bacteria	Pseudomonadota	Alphaproteobacteria	Rhodobacterales	Rhodobacteraceae	Meridianimarinicoccus	NA	0	0	0	21	CNS0586385	62.87
EEMC.bin.237	MAGs	Medium_quality	OTU	96	1940070	87799	38.42	94.25	0.03	1834_0	hypersaline	saline lake	d__Bacteria;p__Pseudomonadota;c__Gammaproteobacteria;o__JAGOUN01;f__JAGOUN01;g__;s__	Bacteria	Pseudomonadota	Gammaproteobacteria	JAGOUN01	JAGOUN01	NA	NA	0	1	0	34	CNS0586385	94.1
EEMC.bin.238	MAGs	Medium_quality	OTU	392	1461036	4066	44.22	51.32	2.55	24168_0	hypersaline	saline lake	d__Bacteria;p__Chloroflexota;c__Anaerolineae;o__Anaerolineales;f__Anaerolineaceae;g__Brevefilum;s__	Bacteria	Chloroflexota	Anaerolineae	Anaerolineales	Anaerolineaceae	Brevefilum	NA	0	0	0	31	CNS0586385	38.57
EEMC.bin.239	MAGs	Medium_quality	OTU	201	1169232	7850	37.1	54.8	4.39	24286_0	hypersaline	saline lake	d__Bacteria;p__Bacillota_I;c__Bacilli_A;o__Izemoplasmatales;f__Izemoplasmataceae;g__;s__	Bacteria	Bacillota_I	Bacilli_A	Izemoplasmatales	Izemoplasmataceae	NA	NA	0	1	0	12	CNS0586385	32.85
EEMC.bin.240	MAGs	Medium_quality	not.OTU	123	2175103	35649	63.51	91.52	1.15	15276_0	hypersaline	saline lake	d__Bacteria;p__Pseudomonadota;c__Gammaproteobacteria;o__Halothiobacillales;f__Halothiobacillaceae;g__Guyparkeria;s__	Bacteria	Pseudomonadota	Gammaproteobacteria	Halothiobacillales	Halothiobacillaceae	Guyparkeria	NA	0	0	1	30	CNS0586385	85.77
EEMC.bin.241	MAGs	High_quality	OTU	37	2826782	125637	56.08	95.88	0.86	15077_1	hypersaline	saline lake	d__Bacteria;p__Pseudomonadota;c__Gammaproteobacteria;o__Pseudomonadales;f__Halomonadaceae;g__Vreelandella;s__Vreelandella sp007625055	Bacteria	Pseudomonadota	Gammaproteobacteria	Pseudomonadales	Halomonadaceae	Vreelandella	Vreelandella sp007625055	1	2	6	53	CNS0586385	91.58
EEMC.bin.242	MAGs	Medium_quality	OTU	1304	2391104	1893	53.17	55.72	2.25	414_0	hypersaline	saline lake	d__Bacteria;p__Cyanobacteriota;c__Cyanobacteriia;o__Cyanobacteriales;f__Spirulinaceae;g__Spirulina;s__Spirulina sp011390265	Bacteria	Cyanobacteriota	Cyanobacteriia	Cyanobacteriales	Spirulinaceae	Spirulina	Spirulina sp011390265	1	1	1	20	CNS0586385	44.47
EEMC.bin.243	MAGs	Medium_quality	OTU	101	2950689	64476	60.91	87.29	2.12	14197_0	hypersaline	saline lake	d__Bacteria;p__Pseudomonadota;c__Alphaproteobacteria;o__Rhodobacterales;f__Rhodobacteraceae;g__Roseinatronobacter;s__	Bacteria	Pseudomonadota	Alphaproteobacteria	Rhodobacterales	Rhodobacteraceae	Roseinatronobacter	NA	0	0	0	34	CNS0586385	76.69
EEMC.bin.244	MAGs	High_quality	OTU	30	3104894	231527	36.58	98.86	1.24	23647_0	hypersaline	saline lake	d__Bacteria;p__Bacteroidota;c__Bacteroidia;o__Flavobacteriales;f__Flavobacteriaceae;g__Psychroflexus;s__Psychroflexus montanilacus	Bacteria	Bacteroidota	Bacteroidia	Flavobacteriales	Flavobacteriaceae	Psychroflexus	Psychroflexus montanilacus	1	1	3	34	CNS0586385	92.66
EEMC.bin.245	MAGs	Medium_quality	OTU	22	2315377	150070	45.45	94.35	2.91	6831_0	hypersaline	saline lake	d__Bacteria;p__Bacillota;c__Bacilli;o__Lactobacillales;f__Carnobacteriaceae;g__Alkalibacterium;s__	Bacteria	Bacillota	Bacilli	Lactobacillales	Carnobacteriaceae	Alkalibacterium	NA	0	0	3	35	CNS0586385	79.8
EEMC.bin.246	MAGs	Medium_quality	OTU	340	2785083	12282	54.46	74.29	0	15063_1	hypersaline	saline lake	d__Bacteria;p__Pseudomonadota;c__Gammaproteobacteria;o__Pseudomonadales;f__Halomonadaceae;g__Vreelandella;s__	Bacteria	Pseudomonadota	Gammaproteobacteria	Pseudomonadales	Halomonadaceae	Vreelandella	NA	0	0	2	36	CNS0586385	74.29
EEMC.bin.247	MAGs	Medium_quality	OTU	521	2674901	6218	45.28	63	3.62	22702_0	hypersaline	saline lake	d__Bacteria;p__Bacteroidota;c__Bacteroidia;o__Bacteroidales;f__Marinilabiliaceae;g__;s__	Bacteria	Bacteroidota	Bacteroidia	Bacteroidales	Marinilabiliaceae	NA	NA	0	0	0	14	CNS0586385	44.9
EEMC.bin.248	MAGs	Medium_quality	OTU	249	1301839	7157	34.54	79.94	4.67	24290_0	hypersaline	saline lake	d__Bacteria;p__Bacillota_I;c__Bacilli_A;o__Izemoplasmatales;f__Izemoplasmataceae;g__SLQR01;s__	Bacteria	Bacillota_I	Bacilli_A	Izemoplasmatales	Izemoplasmataceae	SLQR01	NA	0	0	0	13	CNS0586385	56.59
EEMC.bin.249	MAGs	Medium_quality	OTU	95	2965533	65316	31.79	87.68	0.99	21932_0	hypersaline	saline lake	d__Bacteria;p__Bacteroidota;c__Bacteroidia;o__Chitinophagales;f__UBA8649;g__;s__	Bacteria	Bacteroidota	Bacteroidia	Chitinophagales	UBA8649	NA	NA	0	0	0	27	CNS0586385	82.73
EEMC.bin.250	MAGs	High_quality	OTU	106	3519021	69016	54.53	94.84	2.9	3770_1	hypersaline	saline lake	d__Bacteria;p__Desulfobacterota;c__Desulfobacteria;o__Desulfobacterales;f__Desulfosalsimonadaceae;g__Desulfosalsimonas;s__	Bacteria	Desulfobacterota	Desulfobacteria	Desulfobacterales	Desulfosalsimonadaceae	Desulfosalsimonas	NA	1	1	3	38	CNS0586385	80.34
EEMC.bin.251	MAGs	Medium_quality	OTU	380	2462125	9564	60.75	74.56	7.87	13041_0	hypersaline	saline lake	d__Bacteria;p__Pseudomonadota;c__Alphaproteobacteria;o__Caulobacterales;f__Hyphomonadaceae;g__Henriciella;s__	Bacteria	Pseudomonadota	Alphaproteobacteria	Caulobacterales	Hyphomonadaceae	Henriciella	NA	1	1	1	34	CNS0586385	35.21
EEMC.bin.252	MAGs	Medium_quality	OTU	163	3572526	53558	62.23	71.72	5.17	14218_0	hypersaline	saline lake	d__Bacteria;p__Pseudomonadota;c__Alphaproteobacteria;o__Rhodobacterales;f__Rhodobacteraceae;g__EhC02;s__	Bacteria	Pseudomonadota	Alphaproteobacteria	Rhodobacterales	Rhodobacteraceae	EhC02	NA	0	0	0	27	CNS0586385	45.87
EEMC.bin.253	MAGs	Medium_quality	OTU	446	1501514	3693	38.34	71.12	1.47	19712_0	hypersaline	saline lake	d__Bacteria;p__Bacillota_A;c__Clostridia;o__Tissierellales;f__Tissierellaceae;g__JANKMX01;s__	Bacteria	Bacillota_A	Clostridia	Tissierellales	Tissierellaceae	JANKMX01	NA	0	0	0	9	CNS0586385	63.77
EEMC.bin.254	MAGs	Medium_quality	OTU	75	815226	13391	47.24	75.91	2.07	24085_0	hypersaline	saline lake	d__Bacteria;p__Patescibacteria;c__Paceibacteria;o__UBA9973;f__UBA918;g__OLB19;s__	Bacteria	Patescibacteria	Paceibacteria	UBA9973	UBA918	OLB19	NA	1	1	1	37	CNS0586385	65.56
EEMC.bin.255	MAGs	Medium_quality	OTU	52	719140	21955	41.92	61.08	0.85	24678_1	hypersaline	saline lake	d__Bacteria;p__Patescibacteria;c__Paceibacteria;o__UBA9973;f__UBA918;g__OLB19;s__	Bacteria	Patescibacteria	Paceibacteria	UBA9973	UBA918	OLB19	NA	1	1	1	29	CNS0586385	56.83
EEMC.bin.256	MAGs	Medium_quality	OTU	771	2187059	2916	67.02	53.85	2.74	10605_0	hypersaline	saline lake	d__Bacteria;p__Actinomycetota;c__Acidimicrobiia;o__Acidimicrobiales;f__SZUA-35;g__;s__	Bacteria	Actinomycetota	Acidimicrobiia	Acidimicrobiales	SZUA-35	NA	NA	0	0	0	27	CNS0586385	40.15
EEMC.bin.257	MAGs	Medium_quality	OTU	657	6136386	12506	41.2	89.81	1.49	23110_0	hypersaline	saline lake	d__Bacteria;p__Bacteroidota;c__Bacteroidia;o__Cytophagales;f__Cyclobacteriaceae;g__Cyclobacterium;s__	Bacteria	Bacteroidota	Bacteroidia	Cytophagales	Cyclobacteriaceae	Cyclobacterium	NA	0	1	0	33	CNS0586385	82.36
EEMC.bin.258	MAGs	Medium_quality	not.OTU	560	2905361	6531	65.95	89.51	4.53	15318_0	hypersaline	saline lake	d__Bacteria;p__Pseudomonadota;c__Gammaproteobacteria;o__Ectothiorhodospirales;f__Ectothiorhodospiraceae;g__Thioalkalivibrio;s__	Bacteria	Pseudomonadota	Gammaproteobacteria	Ectothiorhodospirales	Ectothiorhodospiraceae	Thioalkalivibrio	NA	1	0	1	36	CNS0586385	66.86
EEMC.bin.259	MAGs	High_quality	not.OTU	470	4404643	16177	52.07	98.28	0.68	6590_1	hypersaline	saline lake	d__Bacteria;p__Cyanobacteriota;c__Cyanobacteriia;o__Cyanobacteriales;f__Geitlerinemaceae;g__Sodalinema;s__Sodalinema sp004299065	Bacteria	Cyanobacteriota	Cyanobacteriia	Cyanobacteriales	Geitlerinemaceae	Sodalinema	Sodalinema sp004299065	5	6	3	48	CNS0586385	94.88
EEMC.bin.260	MAGs	Medium_quality	OTU	187	3805893	45162	43.4	96.51	3.6	22802_0	hypersaline	saline lake	d__Bacteria;p__Bacteroidota;c__Bacteroidia;o__Bacteroidales;f__Prolixibacteraceae;g__Mariniphaga;s__	Bacteria	Bacteroidota	Bacteroidia	Bacteroidales	Prolixibacteraceae	Mariniphaga	NA	0	0	2	36	CNS0586385	78.51
EEMC.bin.261	MAGs	Medium_quality	OTU	90	3834387	102061	53.11	96.13	0.6	5395_1	hypersaline	saline lake	d__Bacteria;p__Desulfobacterota;c__Desulfovibrionia;o__Desulfovibrionales;f__Desulfohalobiaceae;g__Desulfovermiculus;s__	Bacteria	Desulfobacterota	Desulfovibrionia	Desulfovibrionales	Desulfohalobiaceae	Desulfovermiculus	NA	0	0	2	44	CNS0586385	93.13
EEMC.bin.262	MAGs	Medium_quality	OTU	474	1713522	3910	42.93	56.32	3.66	22706_0	hypersaline	saline lake	d__Bacteria;p__Desulfobacterota;c__Desulfobacteria;o__Desulfobacterales;f__SKZT01;g__SKZT01;s__SKZT01 sp011389745	Bacteria	Desulfobacterota	Desulfobacteria	Desulfobacterales	SKZT01	SKZT01	SKZT01 sp011389745	0	0	0	30	CNS0586385	38.02
EEMC.bin.263	MAGs	Medium_quality	OTU	741	1824660	2481	68.79	55.07	5.6	6471_3	cryosphere	glacier	d__Bacteria;p__JAUVQV01;c__JAUVQV01;o__JAUVQV01;f__;g__;s__	Bacteria	JAUVQV01	JAUVQV01	JAUVQV01	NA	NA	NA	0	0	1	27	CRR807173	27.07
EEMC.bin.264	MAGs	Medium_quality	OTU	364	2701944	8824	67.1	52.3	8.62	11417_1	cryosphere	glacier	d__Bacteria;p__Actinomycetota;c__Actinomycetes;o__Actinomycetales;f__Micrococcaceae;g__Arthrobacter;s__	Bacteria	Actinomycetota	Actinomycetes	Actinomycetales	Micrococcaceae	Arthrobacter	NA	0	1	3	42	CRR807173	9.2
EEMC.bin.265	MAGs	Medium_quality	OTU	304	1656516	5979	42.05	64.58	0.61	23503_0	cryosphere	glacier	d__Bacteria;p__Bacteroidota;c__Bacteroidia;o__Flavobacteriales;f__Weeksellaceae;g__MFBS3-17;s__	Bacteria	Bacteroidota	Bacteroidia	Flavobacteriales	Weeksellaceae	MFBS3-17	NA	1	1	1	19	CRR807173	61.53
EEMC.bin.266	MAGs	Medium_quality	OTU	191	2079465	16689	62.07	90.42	5.42	10086_0	cryosphere	glacier	d__Bacteria;p__Actinomycetota;c__Coriobacteriia;o__Anaerosomatales;f__JAHIQC01;g__;s__	Bacteria	Actinomycetota	Coriobacteriia	Anaerosomatales	JAHIQC01	NA	NA	1	1	1	48	CRR807173	63.32
EEMC.bin.267	MAGs	Medium_quality	OTU	242	1796665	9793	66.53	84.08	5.28	10111_0	cryosphere	glacier	d__Bacteria;p__Actinomycetota;c__Coriobacteriia;o__Anaerosomatales;f__Anaerosomataceae;g__UBA6100;s__	Bacteria	Actinomycetota	Coriobacteriia	Anaerosomatales	Anaerosomataceae	UBA6100	NA	1	1	1	36	CRR807173	57.68
EEMC.bin.268	MAGs	Medium_quality	OTU	291	1248964	4788	39.09	63.77	7.96	24966_0	cryosphere	glacier	d__Bacteria;p__Bacillota_A;c__Clostridia;o__Christensenellales;f__Christensenellaceae;g__;s__	Bacteria	Bacillota_A	Clostridia	Christensenellales	Christensenellaceae	NA	NA	0	1	0	27	CRR807173	23.97
EEMC.bin.269	MAGs	Medium_quality	OTU	716	2165648	3182	35.39	60.73	3.18	21150_0	cryosphere	glacier	d__Bacteria;p__Actinomycetota;c__Humimicrobiia;o__Humimicrobiales;f__Humimicrobiaceae;g__JAMDDL01;s__	Bacteria	Actinomycetota	Humimicrobiia	Humimicrobiales	Humimicrobiaceae	JAMDDL01	NA	0	0	0	18	CRR807173	44.83
EEMC.bin.270	MAGs	Medium_quality	OTU	217	4129464	34597	65.35	94.82	1.97	16151_0	cryosphere	glacier	d__Bacteria;p__Pseudomonadota;c__Gammaproteobacteria;o__Burkholderiales;f__Burkholderiaceae;g__Hydrogenophaga;s__	Bacteria	Pseudomonadota	Gammaproteobacteria	Burkholderiales	Burkholderiaceae	Hydrogenophaga	NA	0	0	0	32	CRR807173	84.97
EEMC.bin.271	MAGs	Medium_quality	OTU	249	1532394	7666	41.2	66.38	0	23501_0	cryosphere	glacier	d__Bacteria;p__Bacteroidota;c__Bacteroidia;o__Flavobacteriales;f__Weeksellaceae;g__Kaistella;s__	Bacteria	Bacteroidota	Bacteroidia	Flavobacteriales	Weeksellaceae	Kaistella	NA	0	0	1	24	CRR807173	66.38
EEMC.bin.272	MAGs	Medium_quality	OTU	544	3831604	10619	67.97	53.8	1.75	11506_0	cryosphere	glacier	d__Bacteria;p__Actinomycetota;c__Actinomycetes;o__Actinomycetales;f__Microbacteriaceae;g__Cryobacterium;s__	Bacteria	Actinomycetota	Actinomycetes	Actinomycetales	Microbacteriaceae	Cryobacterium	NA	0	0	1	50	CRR807173	45.05
EEMC.bin.273	MAGs	Medium_quality	OTU	190	2248518	16778	38.43	90	3.64	21147_0	cryosphere	glacier	d__Bacteria;p__Actinomycetota;c__Humimicrobiia;o__Humimicrobiales;f__Humimicrobiaceae;g__Fen731;s__	Bacteria	Actinomycetota	Humimicrobiia	Humimicrobiales	Humimicrobiaceae	Fen731	NA	0	0	0	41	CRR807173	71.8
EEMC.bin.274	MAGs	Medium_quality	OTU	450	2569548	7106	69.94	73.16	1.75	11591_0	cryosphere	glacier	d__Bacteria;p__Actinomycetota;c__Actinomycetes;o__Actinomycetales;f__Microbacteriaceae;g__Marisediminicola;s__	Bacteria	Actinomycetota	Actinomycetes	Actinomycetales	Microbacteriaceae	Marisediminicola	NA	0	1	1	32	CRR807173	64.41
EEMC.bin.275	MAGs	Medium_quality	OTU	360	1483925	4349	65.72	59.9	4.22	13466_0	cryosphere	glacier	d__Bacteria;p__Pseudomonadota;c__Alphaproteobacteria;o__Sphingomonadales;f__Sphingomonadaceae;g__Sphingomicrobium;s__	Bacteria	Pseudomonadota	Alphaproteobacteria	Sphingomonadales	Sphingomonadaceae	Sphingomicrobium	NA	0	0	0	32	CRR807173	38.8
EEMC.bin.276	MAGs	Medium_quality	OTU	327	2114293	9188	68.71	51.75	3.51	11590_0	cryosphere	glacier	d__Bacteria;p__Actinomycetota;c__Actinomycetes;o__Actinomycetales;f__Microbacteriaceae;g__Marisediminicola;s__	Bacteria	Actinomycetota	Actinomycetes	Actinomycetales	Microbacteriaceae	Marisediminicola	NA	0	0	0	22	CRR807173	34.2
EEMC.bin.277	MAGs	Medium_quality	OTU	293	2258315	8891	48.61	70.21	1.82	6838_1	cryosphere	glacier	d__Bacteria;p__Bacillota;c__Bacilli;o__Bacillales_A;f__Planococcaceae;g__Planococcus;s__	Bacteria	Bacillota	Bacilli	Bacillales_A	Planococcaceae	Planococcus	NA	0	1	2	14	CRR807173	61.11
EEMC.bin.278	MAGs	High_quality	OTU	120	1964593	25063	34.26	94.94	0	21152_0	cryosphere	glacier	d__Bacteria;p__Actinomycetota;c__Humimicrobiia;o__Humimicrobiales;f__Humimicrobiaceae;g__JAMDDL01;s__	Bacteria	Actinomycetota	Humimicrobiia	Humimicrobiales	Humimicrobiaceae	JAMDDL01	NA	2	1	1	41	CRR807173	94.94
EEMC.bin.279	MAGs	Medium_quality	OTU	148	1561412	13864	44.53	66.36	1.01	24190_0	cryosphere	glacier	d__Bacteria;p__Chloroflexota;c__Anaerolineae;o__Anaerolineales;f__Anaerolineaceae;g__Pelolinea;s__	Bacteria	Chloroflexota	Anaerolineae	Anaerolineales	Anaerolineaceae	Pelolinea	NA	0	0	0	26	CRR807173	61.31
EEMC.bin.280	MAGs	Medium_quality	OTU	223	4128119	27931	67.15	83.76	4.27	9160_0	cryosphere	glacier	d__Bacteria;p__Acidobacteriota;c__Vicinamibacteria;o__Vicinamibacterales;f__JAKQTR01;g__;s__	Bacteria	Acidobacteriota	Vicinamibacteria	Vicinamibacterales	JAKQTR01	NA	NA	0	0	0	34	CRR807173	62.41
EEMC.bin.281	MAGs	Medium_quality	OTU	683	1949653	3057	64.18	68.8	2.02	5164_0	cryosphere	glacier	d__Bacteria;p__Chloroflexota;c__Anaerolineae;o__UBA1429;f__UBA1429;g__JAFGLK01;s__	Bacteria	Chloroflexota	Anaerolineae	UBA1429	UBA1429	JAFGLK01	NA	0	0	0	18	CRR807173	58.7
EEMC.bin.282	MAGs	High_quality	OTU	328	6177879	28436	60.74	97.7	0	12853_0	cryosphere	glacier	d__Bacteria;p__Planctomycetota;c__Planctomycetia;o__Pirellulales;f__Thermoguttaceae;g__;s__	Bacteria	Planctomycetota	Planctomycetia	Pirellulales	Thermoguttaceae	NA	NA	2	2	1	45	CRR807173	97.7
EEMC.bin.283	MAGs	High_quality	OTU	228	3016767	20256	37.85	96.05	1.05	18285_0	cryosphere	glacier	d__Bacteria;p__Bacillota;c__Bacilli;o__Bacillales_A;f__Planococcaceae;g__Paenisporosarcina;s__	Bacteria	Bacillota	Bacilli	Bacillales_A	Planococcaceae	Paenisporosarcina	NA	1	2	5	36	CRR807173	90.8
EEMC.bin.284	MAGs	Medium_quality	OTU	224	2047268	11161	44.19	86.15	4.37	2391_0	cryosphere	glacier	d__Bacteria;p__Pseudomonadota;c__Gammaproteobacteria;o__Pseudomonadales;f__Moraxellaceae;g__Psychrobacter;s__	Bacteria	Pseudomonadota	Gammaproteobacteria	Pseudomonadales	Moraxellaceae	Psychrobacter	NA	1	0	2	31	CRR807173	64.3
EEMC.bin.285	MAGs	Medium_quality	OTU	177	1740294	13265	38.73	93.31	1.64	20561_0	cryosphere	glacier	d__Bacteria;p__Campylobacterota;c__Campylobacteria;o__Campylobacterales;f__Sulfurovaceae;g__Sulfurovum;s__	Bacteria	Campylobacterota	Campylobacteria	Campylobacterales	Sulfurovaceae	Sulfurovum	NA	0	0	0	34	CRR807173	85.11
EEMC.bin.286	MAGs	Medium_quality	OTU	183	2250305	17147	48.69	88.28	1.29	5360_1	cryosphere	glacier	d__Bacteria;p__Desulfobacterota;c__Syntrophia;o__Syntrophales;f__Smithellaceae;g__UBA8904;s__UBA8904 sp030690945	Bacteria	Desulfobacterota	Syntrophia	Syntrophales	Smithellaceae	UBA8904	UBA8904 sp030690945	0	0	0	36	CRR807173	81.83
EEMC.bin.287	MAGs	Medium_quality	not.OTU	549	2541556	5666	63.5	56.43	3.03	14360_0	cryosphere	glacier	d__Bacteria;p__Pseudomonadota;c__Alphaproteobacteria;o__Rhodobacterales;f__Rhodobacteraceae;g__JAIYDJ01;s__	Bacteria	Pseudomonadota	Alphaproteobacteria	Rhodobacterales	Rhodobacteraceae	JAIYDJ01	NA	0	0	0	27	CRR807173	41.28
EEMC.bin.288	MAGs	Medium_quality	OTU	254	1464101	6712	64.7	73.07	5.67	10096_0	cryosphere	glacier	d__Bacteria;p__Actinomycetota;c__Coriobacteriia;o__Anaerosomatales;f__PHET01;g__;s__	Bacteria	Actinomycetota	Coriobacteriia	Anaerosomatales	PHET01	NA	NA	0	1	0	27	CRR807173	44.72
EEMC.bin.289	MAGs	Medium_quality	OTU	205	3129844	23690	68.22	84.05	9.84	11508_0	cryosphere	glacier	d__Bacteria;p__Actinomycetota;c__Actinomycetes;o__Actinomycetales;f__Microbacteriaceae;g__Cryobacterium;s__	Bacteria	Actinomycetota	Actinomycetes	Actinomycetales	Microbacteriaceae	Cryobacterium	NA	0	2	1	50	CRR807173	34.85
EEMC.bin.290	MAGs	Medium_quality	OTU	1112	2181735	2050	51.95	70.95	6.6	26653_0	cryosphere	glacier	d__Bacteria;p__Bacillota_A;c__Clostridia;o__Christensenellales;f__SZUA-584;g__SZUA-584;s__	Bacteria	Bacillota_A	Clostridia	Christensenellales	SZUA-584	SZUA-584	NA	0	0	0	16	CRR807173	37.95
EEMC.bin.291	MAGs	Medium_quality	OTU	340	2412618	8929	40.88	52.59	4.31	23248_0	cryosphere	glacier	d__Bacteria;p__Bacteroidota;c__Bacteroidia;o__Sphingobacteriales;f__Sphingobacteriaceae;g__Daejeonella;s__	Bacteria	Bacteroidota	Bacteroidia	Sphingobacteriales	Sphingobacteriaceae	Daejeonella	NA	0	0	1	21	CRR807173	31.04
EEMC.bin.292	MAGs	Medium_quality	not.OTU	134	2720908	29527	42.35	96.13	1.78	2382_1	cryosphere	glacier	d__Bacteria;p__Pseudomonadota;c__Gammaproteobacteria;o__Pseudomonadales;f__Moraxellaceae;g__Psychrobacter;s__	Bacteria	Pseudomonadota	Gammaproteobacteria	Pseudomonadales	Moraxellaceae	Psychrobacter	NA	1	0	1	42	CRR807173	87.23
EEMC.bin.293	MAGs	Medium_quality	OTU	308	3588923	14526	68.69	74.83	5.13	9161_0	cryosphere	glacier	d__Bacteria;p__Acidobacteriota;c__Vicinamibacteria;o__Vicinamibacterales;f__JAKQTR01;g__JAKQTR01;s__	Bacteria	Acidobacteriota	Vicinamibacteria	Vicinamibacterales	JAKQTR01	JAKQTR01	NA	0	0	0	24	CRR807173	49.18
EEMC.bin.294	MAGs	Medium_quality	OTU	463	1893452	4598	42.26	55.5	4.3	17711_0	cryosphere	glacier	d__Bacteria;p__Bacteroidota;c__Bacteroidia;o__Bacteroidales;f__UBA4417;g__;s__	Bacteria	Bacteroidota	Bacteroidia	Bacteroidales	UBA4417	NA	NA	0	0	0	17	CRR807173	34
EEMC.bin.295	MAGs	Medium_quality	OTU	387	1770500	4814	69.8	60.68	0.23	10950_0	cryosphere	glacier	d__Bacteria;p__Actinomycetota;c__Thermoleophilia;o__UBA2241;f__UBA2241;g__CAIXSE01;s__	Bacteria	Actinomycetota	Thermoleophilia	UBA2241	UBA2241	CAIXSE01	NA	0	0	0	18	CRR807173	59.53
EEMC.bin.296	MAGs	Medium_quality	OTU	683	2274653	3551	66.62	61.76	1.38	13425_0	cryosphere	glacier	d__Bacteria;p__Pseudomonadota;c__Alphaproteobacteria;o__Sphingomonadales;f__Sphingomonadaceae;g__Sandarakinorhabdus;s__	Bacteria	Pseudomonadota	Alphaproteobacteria	Sphingomonadales	Sphingomonadaceae	Sandarakinorhabdus	NA	0	0	0	25	CRR807173	54.86
EEMC.bin.297	MAGs	Medium_quality	not.OTU	161	1275954	9296	56.97	69.89	2.55	24968_0	cryosphere	glacier	d__Bacteria;p__Bacillota_A;c__Clostridia;o__Christensenellales;f__Aristaeellaceae;g__UBA6115;s__	Bacteria	Bacillota_A	Clostridia	Christensenellales	Aristaeellaceae	UBA6115	NA	1	2	2	13	CRR807173	57.14
EEMC.bin.298	MAGs	Medium_quality	OTU	1035	2416593	2594	55.18	72.57	5.96	8023_0	cryosphere	glacier	d__Bacteria;p__Chloroflexota;c__Chloroflexia;o__JAMCWQ01;f__JAMCWQ01;g__;s__	Bacteria	Chloroflexota	Chloroflexia	JAMCWQ01	JAMCWQ01	NA	NA	1	0	1	32	CRR807173	42.77
EEMC.bin.299	MAGs	Medium_quality	not.OTU	683	1490388	2423	36.39	52.35	1.72	23946_0	cryosphere	glacier	d__Bacteria;p__Bacteroidota;c__Bacteroidia;o__Flavobacteriales;f__Flavobacteriaceae;g__Lutibacter;s__	Bacteria	Bacteroidota	Bacteroidia	Flavobacteriales	Flavobacteriaceae	Lutibacter	NA	0	0	0	7	CRR807173	43.75
EEMC.bin.300	MAGs	Medium_quality	OTU	525	934960	1748	53.19	55.65	3.56	25943_0	cryosphere	glacier	d__Bacteria;p__Actinomycetota;c__JAHEXW01;o__JAHEXW01;f__JAHEXW01;g__;s__	Bacteria	Actinomycetota	JAHEXW01	JAHEXW01	JAHEXW01	NA	NA	0	0	0	23	CRR807173	37.85
EEMC.bin.301	MAGs	Medium_quality	OTU	1959	3082727	1564	59.33	57.34	6.7	4559_0	cryosphere	glacier	d__Bacteria;p__Chloroflexota;c__DTOL01;o__DTOL01;f__;g__;s__	Bacteria	Chloroflexota	DTOL01	DTOL01	NA	NA	NA	0	0	1	24	CRR807173	23.84
EEMC.bin.302	MAGs	Medium_quality	OTU	560	990366	1856	53.45	57.15	2.71	18555_0	cryosphere	glacier	d__Bacteria;p__Bacillota_G;c__DTU025;o__DTUO25;f__MWDF01;g__;s__	Bacteria	Bacillota_G	DTU025	DTUO25	MWDF01	NA	NA	0	0	0	10	CRR807173	43.6
EEMC.bin.303	MAGs	Medium_quality	OTU	733	1606524	2368	58.7	72.77	1.32	10195_0	cryosphere	glacier	d__Archaea;p__Halobacteriota;c__Methanomicrobia;o__Methanomicrobiales;f__Methanospirillaceae;g__Methanosphaerula;s__	Archaea	Halobacteriota	Methanomicrobia	Methanomicrobiales	Methanospirillaceae	Methanosphaerula	NA	0	0	0	28	CRR807173	66.17
EEMC.bin.304	MAGs	Medium_quality	OTU	324	1662859	6567	66.6	61.9	0	13481_0	cryosphere	glacier	d__Bacteria;p__Pseudomonadota;c__Alphaproteobacteria;o__Sphingomonadales;f__Sphingomonadaceae;g__Sphingomicrobium;s__	Bacteria	Pseudomonadota	Alphaproteobacteria	Sphingomonadales	Sphingomonadaceae	Sphingomicrobium	NA	0	0	0	30	CRR807173	61.9
EEMC.bin.305	MAGs	Medium_quality	OTU	260	2581012	15663	68.13	83.17	3.58	11285_0	cryosphere	glacier	d__Bacteria;p__Actinomycetota;c__Actinomycetes;o__Propionibacteriales;f__Propionibacteriaceae;g__Aestuariimicrobium;s__	Bacteria	Actinomycetota	Actinomycetes	Propionibacteriales	Propionibacteriaceae	Aestuariimicrobium	NA	1	0	1	26	CRR807173	65.27
EEMC.bin.306	MAGs	Medium_quality	OTU	246	2211176	10998	51.85	78.43	0	3471_0	cryosphere	glacier	d__Bacteria;p__Desulfobacterota;c__Desulfuromonadia;o__Geobacterales;f__DSM-12255;g__VEOV01;s__	Bacteria	Desulfobacterota	Desulfuromonadia	Geobacterales	DSM-12255	VEOV01	NA	0	0	0	32	CRR807173	78.43
EEMC.bin.307	MAGs	Medium_quality	OTU	236	1502487	7133	51.83	65.79	5.26	3658_1	cryosphere	glacier	d__Bacteria;p__Desulfobacterota;c__Desulfobulbia;o__Desulfobulbales;f__Desulfocapsaceae;g__UBA2270;s__	Bacteria	Desulfobacterota	Desulfobulbia	Desulfobulbales	Desulfocapsaceae	UBA2270	NA	0	0	2	17	CRR807173	39.49
EEMC.bin.308	MAGs	Medium_quality	OTU	619	3359401	6013	63.22	80.19	5.84	7679_0	cryosphere	glacier	d__Bacteria;p__Acidobacteriota;c__Thermoanaerobaculia;o__Gp7-AA8;f__Gp7-AA8;g__;s__	Bacteria	Acidobacteriota	Thermoanaerobaculia	Gp7-AA8	Gp7-AA8	NA	NA	0	1	0	31	CRR807174	50.99
EEMC.bin.309	MAGs	Medium_quality	OTU	428	1737363	4445	68.32	58.72	2.56	6471_1	cryosphere	glacier	d__Bacteria;p__JAUVQV01;c__JAUVQV01;o__JAUVQV01;f__;g__;s__	Bacteria	JAUVQV01	JAUVQV01	JAUVQV01	NA	NA	NA	0	0	0	27	CRR807174	45.92
EEMC.bin.310	MAGs	Medium_quality	OTU	1542	3311467	2369	67.55	68.29	5.67	13129_0	cryosphere	glacier	d__Bacteria;p__Pseudomonadota;c__Alphaproteobacteria;o__Acetobacterales;f__Acetobacteraceae;g__Roseococcus;s__	Bacteria	Pseudomonadota	Alphaproteobacteria	Acetobacterales	Acetobacteraceae	Roseococcus	NA	0	1	0	22	CRR807174	39.94
EEMC.bin.311	MAGs	Medium_quality	not.OTU	158	1160125	9591	56.62	66.33	0.81	24968_0	cryosphere	glacier	d__Bacteria;p__Bacillota_A;c__Clostridia;o__Christensenellales;f__Aristaeellaceae;g__UBA6115;s__	Bacteria	Bacillota_A	Clostridia	Christensenellales	Aristaeellaceae	UBA6115	NA	0	0	2	14	CRR807174	62.28
EEMC.bin.312	MAGs	Medium_quality	OTU	356	1293348	4030	60.46	61.53	2.18	24693_0	cryosphere	glacier	d__Bacteria;p__Pseudomonadota;c__Gammaproteobacteria;o__Burkholderiales;f__Burkholderiaceae;g__Hydrogenophaga;s__	Bacteria	Pseudomonadota	Gammaproteobacteria	Burkholderiales	Burkholderiaceae	Hydrogenophaga	NA	0	0	0	15	CRR807174	50.63
EEMC.bin.313	MAGs	Medium_quality	OTU	439	1896353	5079	60.96	51.78	2.45	16371_0	cryosphere	glacier	d__Bacteria;p__Pseudomonadota;c__Gammaproteobacteria;o__Burkholderiales;f__Burkholderiaceae;g__Rhodoferax;s__Rhodoferax sp011391645	Bacteria	Pseudomonadota	Gammaproteobacteria	Burkholderiales	Burkholderiaceae	Rhodoferax	Rhodoferax sp011391645	0	0	0	18	CRR807174	39.53
EEMC.bin.314	MAGs	Medium_quality	OTU	66	4166218	129026	60.51	98.07	1.19	13578_0	cryosphere	glacier	d__Bacteria;p__Pseudomonadota;c__Alphaproteobacteria;o__Sphingomonadales;f__Sphingomonadaceae;g__Sphingobium;s__Sphingobium sp918741285	Bacteria	Pseudomonadota	Alphaproteobacteria	Sphingomonadales	Sphingomonadaceae	Sphingobium	Sphingobium sp918741285	0	0	0	44	CRR807174	92.12
EEMC.bin.315	MAGs	Medium_quality	OTU	104	2502830	36703	69.29	74.7	1.24	14072_0	cryosphere	glacier	d__Bacteria;p__Pseudomonadota;c__Alphaproteobacteria;o__Caulobacterales;f__Caulobacteraceae;g__Brevundimonas;s__	Bacteria	Pseudomonadota	Alphaproteobacteria	Caulobacterales	Caulobacteraceae	Brevundimonas	NA	0	0	0	31	CRR807174	68.5
EEMC.bin.316	MAGs	Medium_quality	OTU	324	2559253	11354	37.5	67.18	6.03	23785_0	cryosphere	glacier	d__Bacteria;p__Bacteroidota;c__Bacteroidia;o__Flavobacteriales;f__Flavobacteriaceae;g__Flavobacterium;s__	Bacteria	Bacteroidota	Bacteroidia	Flavobacteriales	Flavobacteriaceae	Flavobacterium	NA	0	0	1	26	CRR807174	37.03
EEMC.bin.317	MAGs	Medium_quality	OTU	513	2562818	6466	72.07	55.17	5.17	11875_0	cryosphere	glacier	d__Bacteria;p__Actinomycetota;c__Actinomycetes;o__Propionibacteriales;f__Nocardioidaceae;g__Nocardioides;s__	Bacteria	Actinomycetota	Actinomycetes	Propionibacteriales	Nocardioidaceae	Nocardioides	NA	0	0	1	26	CRR807174	29.32
EEMC.bin.318	MAGs	Medium_quality	OTU	354	1963022	6557	55.06	55.79	5.55	16190_0	cryosphere	glacier	d__Bacteria;p__Pseudomonadota;c__Gammaproteobacteria;o__Burkholderiales;f__Burkholderiaceae;g__JAAFJR01;s__	Bacteria	Pseudomonadota	Gammaproteobacteria	Burkholderiales	Burkholderiaceae	JAAFJR01	NA	0	0	0	22	CRR807174	28.04
EEMC.bin.319	MAGs	Medium_quality	OTU	436	3804289	11511	68.36	85.35	3.31	15957_0	cryosphere	glacier	d__Bacteria;p__Pseudomonadota;c__Gammaproteobacteria;o__Burkholderiales;f__Burkholderiaceae;g__Sphaerotilus;s__	Bacteria	Pseudomonadota	Gammaproteobacteria	Burkholderiales	Burkholderiaceae	Sphaerotilus	NA	1	0	2	45	CRR807174	68.8
EEMC.bin.320	MAGs	Medium_quality	OTU	722	1600781	2389	55.22	63.51	4.48	13799_0	cryosphere	glacier	d__Bacteria;p__Pseudomonadota;c__Alphaproteobacteria;o__Sphingomonadales;f__Sphingomonadaceae;g__Sphingorhabdus_B;s__	Bacteria	Pseudomonadota	Alphaproteobacteria	Sphingomonadales	Sphingomonadaceae	Sphingorhabdus_B	NA	0	0	0	18	CRR807174	41.11
EEMC.bin.321	MAGs	High_quality	not.OTU	108	2993821	43736	47.87	98.34	1.99	6838_2	cryosphere	glacier	d__Bacteria;p__Bacillota;c__Bacilli;o__Bacillales_A;f__Planococcaceae;g__Planococcus;s__	Bacteria	Bacillota	Bacilli	Bacillales_A	Planococcaceae	Planococcus	NA	1	1	3	50	CRR807174	88.39
EEMC.bin.322	MAGs	Medium_quality	OTU	799	3855680	5275	37.78	73.11	0.45	22774_0	cryosphere	glacier	d__Bacteria;p__Bacteroidota;c__Bacteroidia;o__Cytophagales;f__Spirosomataceae;g__Emticicia;s__	Bacteria	Bacteroidota	Bacteroidia	Cytophagales	Spirosomataceae	Emticicia	NA	0	0	0	18	CRR807174	70.86
EEMC.bin.323	MAGs	Medium_quality	OTU	1020	2516673	2483	66.02	51.03	6.03	10759_3	cryosphere	glacier	d__Bacteria;p__Actinomycetota;c__Acidimicrobiia;o__Acidimicrobiales;f__Ilumatobacteraceae;g__Sva-07;s__	Bacteria	Actinomycetota	Acidimicrobiia	Acidimicrobiales	Ilumatobacteraceae	Sva-07	NA	0	0	0	23	CRR807174	20.88
EEMC.bin.324	MAGs	Medium_quality	OTU	915	3411642	4277	61.94	51.2	7.02	16324_1	cryosphere	glacier	d__Bacteria;p__Pseudomonadota;c__Gammaproteobacteria;o__Burkholderiales;f__Burkholderiaceae;g__Polaromonas;s__	Bacteria	Pseudomonadota	Gammaproteobacteria	Burkholderiales	Burkholderiaceae	Polaromonas	NA	0	0	0	25	CRR807174	16.1
EEMC.bin.325	MAGs	Medium_quality	OTU	131	3549132	52573	35.31	88.62	3.87	21463_0	cryosphere	glacier	d__Bacteria;p__Bdellovibrionota;c__Bacteriovoracia;o__Bacteriovoracales;f__Bacteriovoracaceae;g__Bacteriovorax;s__	Bacteria	Bdellovibrionota	Bacteriovoracia	Bacteriovoracales	Bacteriovoracaceae	Bacteriovorax	NA	0	1	2	31	CRR807174	69.27
EEMC.bin.326	MAGs	Medium_quality	not.OTU	211	2236143	12750	63.78	61.26	1.62	13647_0	cryosphere	glacier	d__Bacteria;p__Pseudomonadota;c__Alphaproteobacteria;o__Sphingomonadales;f__Sphingomonadaceae;g__Sphingomonas;s__	Bacteria	Pseudomonadota	Alphaproteobacteria	Sphingomonadales	Sphingomonadaceae	Sphingomonas	NA	0	0	0	27	CRR807174	53.16
EEMC.bin.327	MAGs	Medium_quality	OTU	349	2400585	9564	71.56	69.16	3.23	11989_0	cryosphere	glacier	d__Bacteria;p__Actinomycetota;c__Actinomycetes;o__Actinomycetales;f__Dermatophilaceae;g__Ornithinibacter;s__	Bacteria	Actinomycetota	Actinomycetes	Actinomycetales	Dermatophilaceae	Ornithinibacter	NA	0	0	0	33	CRR807174	53.01
EEMC.bin.328	MAGs	Medium_quality	not.OTU	171	2684240	22328	42.43	95.33	1.28	2382_1	cryosphere	glacier	d__Bacteria;p__Pseudomonadota;c__Gammaproteobacteria;o__Pseudomonadales;f__Moraxellaceae;g__Psychrobacter;s__	Bacteria	Pseudomonadota	Gammaproteobacteria	Pseudomonadales	Moraxellaceae	Psychrobacter	NA	0	0	1	39	CRR807174	88.93
EEMC.bin.329	MAGs	Medium_quality	OTU	13	3072524	571895	57.98	98.52	0.65	9556_1	cryosphere	glacier	d__Bacteria;p__Pseudomonadota;c__Gammaproteobacteria;o__Pseudomonadales;f__Moraxellaceae;g__UBA2031;s__	Bacteria	Pseudomonadota	Gammaproteobacteria	Pseudomonadales	Moraxellaceae	UBA2031	NA	0	0	0	42	CRR807174	95.27
EEMC.bin.330	MAGs	Medium_quality	OTU	146	2797316	28554	60.34	87.36	1.24	16684_1	cryosphere	glacier	d__Bacteria;p__Pseudomonadota;c__Gammaproteobacteria;o__Burkholderiales;f__Burkholderiaceae;g__Janthinobacterium;s__	Bacteria	Pseudomonadota	Gammaproteobacteria	Burkholderiales	Burkholderiaceae	Janthinobacterium	NA	1	1	2	38	CRR807174	81.16
EEMC.bin.331	MAGs	Medium_quality	OTU	646	2536745	4417	37.44	68.4	2.55	23223_0	cryosphere	glacier	d__Bacteria;p__Bacteroidota;c__Bacteroidia;o__Sphingobacteriales;f__Sphingobacteriaceae;g__Pedobacter;s__	Bacteria	Bacteroidota	Bacteroidia	Sphingobacteriales	Sphingobacteriaceae	Pedobacter	NA	0	0	0	20	CRR807174	55.65
EEMC.bin.332	MAGs	Medium_quality	OTU	39	3251434	124930	65.72	82.17	2.7	13635_1	cryosphere	glacier	d__Bacteria;p__Pseudomonadota;c__Alphaproteobacteria;o__Sphingomonadales;f__Sphingomonadaceae;g__Sphingomonas;s__	Bacteria	Pseudomonadota	Alphaproteobacteria	Sphingomonadales	Sphingomonadaceae	Sphingomonas	NA	1	1	1	41	CRR807174	68.67
EEMC.bin.333	MAGs	Medium_quality	OTU	101	2861947	43648	66.48	86.69	8.81	14066_0	cryosphere	glacier	d__Bacteria;p__Pseudomonadota;c__Alphaproteobacteria;o__Caulobacterales;f__Caulobacteraceae;g__Brevundimonas;s__Brevundimonas vitisensis	Bacteria	Pseudomonadota	Alphaproteobacteria	Caulobacterales	Caulobacteraceae	Brevundimonas	Brevundimonas vitisensis	0	0	0	45	CRR807174	42.64
EEMC.bin.334	MAGs	Medium_quality	OTU	77	1656787	80154	34.71	50.32	2.21	23655_0	cryosphere	glacier	d__Bacteria;p__Bacteroidota;c__Bacteroidia;o__Flavobacteriales;f__Flavobacteriaceae;g__Flavobacterium;s__	Bacteria	Bacteroidota	Bacteroidia	Flavobacteriales	Flavobacteriaceae	Flavobacterium	NA	0	0	0	21	CRR807174	39.27
EEMC.bin.335	MAGs	High_quality	OTU	152	2875695	33237	64.94	95.76	1.87	11370_0	cryosphere	glacier	d__Bacteria;p__Actinomycetota;c__Actinomycetes;o__Actinomycetales;f__Micrococcaceae;g__Arthrobacter_D;s__	Bacteria	Actinomycetota	Actinomycetes	Actinomycetales	Micrococcaceae	Arthrobacter_D	NA	1	1	1	45	CRR807174	86.41
EEMC.bin.336	MAGs	Medium_quality	OTU	1005	2284629	2287	70.96	54.22	1.28	7449_0	cryosphere	glacier	d__Bacteria;p__Acidobacteriota;c__Thermoanaerobaculia;o__UBA5066;f__UBA5066;g__UBA5066;s__	Bacteria	Acidobacteriota	Thermoanaerobaculia	UBA5066	UBA5066	UBA5066	NA	0	0	0	19	CRR807174	47.82
EEMC.bin.337	MAGs	Medium_quality	OTU	219	2597708	23736	34.98	63.1	5.17	23776_0	cryosphere	glacier	d__Bacteria;p__Bacteroidota;c__Bacteroidia;o__Flavobacteriales;f__Flavobacteriaceae;g__Flavobacterium;s__	Bacteria	Bacteroidota	Bacteroidia	Flavobacteriales	Flavobacteriaceae	Flavobacterium	NA	1	0	3	19	CRR807174	37.25
EEMC.bin.338	MAGs	Medium_quality	OTU	553	2133380	4445	65.02	82.99	5.39	11110_0	cryosphere	glacier	d__Bacteria;p__Actinomycetota;c__Thermoleophilia;o__Solirubrobacterales;f__70-9;g__67-14;s__	Bacteria	Actinomycetota	Thermoleophilia	Solirubrobacterales	70-9	67-14	NA	0	0	0	34	CRR807174	56.04
EEMC.bin.339	MAGs	Medium_quality	OTU	677	2731280	4516	62.8	51.39	5.26	16329_0	cryosphere	glacier	d__Bacteria;p__Pseudomonadota;c__Gammaproteobacteria;o__Burkholderiales;f__Burkholderiaceae;g__Polaromonas;s__	Bacteria	Pseudomonadota	Gammaproteobacteria	Burkholderiales	Burkholderiaceae	Polaromonas	NA	0	0	1	25	CRR807175	25.09
EEMC.bin.340	MAGs	Medium_quality	OTU	981	3505628	3847	67.72	50.63	6.9	12514_1	cryosphere	glacier	d__Bacteria;p__Acidobacteriota;c__Vicinamibacteria;o__Vicinamibacterales;f__2-12-FULL-66-21;g__2-12-FULL-66-21;s__	Bacteria	Acidobacteriota	Vicinamibacteria	Vicinamibacterales	2-12-FULL-66-21	2-12-FULL-66-21	NA	0	0	0	22	CRR807175	16.13
EEMC.bin.341	MAGs	Medium_quality	OTU	333	3623628	14522	63.46	82.53	2.24	14360_0	cryosphere	glacier	d__Bacteria;p__Pseudomonadota;c__Alphaproteobacteria;o__Rhodobacterales;f__Rhodobacteraceae;g__JAIYDJ01;s__	Bacteria	Pseudomonadota	Alphaproteobacteria	Rhodobacterales	Rhodobacteraceae	JAIYDJ01	NA	0	0	0	32	CRR807175	71.33
EEMC.bin.342	MAGs	Medium_quality	OTU	158	1287712	10341	56.85	72.92	0.81	24968_0	cryosphere	glacier	d__Bacteria;p__Bacillota_A;c__Clostridia;o__Christensenellales;f__Aristaeellaceae;g__UBA6115;s__	Bacteria	Bacillota_A	Clostridia	Christensenellales	Aristaeellaceae	UBA6115	NA	0	1	1	16	CRR807175	68.87
EEMC.bin.343	MAGs	Medium_quality	OTU	241	1150402	6032	39.04	83.19	0.06	27139_0	cryosphere	glacier	d__Bacteria;p__Pseudomonadota;c__Alphaproteobacteria;o__UBA6184;f__UBA6184;g__UBA6184;s__	Bacteria	Pseudomonadota	Alphaproteobacteria	UBA6184	UBA6184	UBA6184	NA	0	0	0	31	CRR807175	82.89
EEMC.bin.344	MAGs	Medium_quality	not.OTU	125	2998538	39116	65.73	89.76	6.77	11470_0	cryosphere	glacier	d__Bacteria;p__Actinomycetota;c__Actinomycetes;o__Actinomycetales;f__Microbacteriaceae;g__Glaciihabitans;s__	Bacteria	Actinomycetota	Actinomycetes	Actinomycetales	Microbacteriaceae	Glaciihabitans	NA	0	0	1	51	CRR807175	55.91
EEMC.bin.345	MAGs	Medium_quality	OTU	321	1852812	7713	66.1	69.79	2.14	13480_0	cryosphere	glacier	d__Bacteria;p__Pseudomonadota;c__Alphaproteobacteria;o__Sphingomonadales;f__Sphingomonadaceae;g__Sphingomicrobium;s__	Bacteria	Pseudomonadota	Alphaproteobacteria	Sphingomonadales	Sphingomonadaceae	Sphingomicrobium	NA	0	1	0	32	CRR807175	59.09
EEMC.bin.346	MAGs	Medium_quality	not.OTU	17	953349	260205	43.63	52.12	0	24190_0	cryosphere	glacier	d__Bacteria;p__Chloroflexota;c__Anaerolineae;o__Anaerolineales;f__Anaerolineaceae;g__Pelolinea;s__	Bacteria	Chloroflexota	Anaerolineae	Anaerolineales	Anaerolineaceae	Pelolinea	NA	0	0	0	18	CRR807175	52.12
EEMC.bin.347	MAGs	Medium_quality	OTU	1029	4239842	4772	69.85	87.05	3.61	7451_0	cryosphere	glacier	d__Bacteria;p__Acidobacteriota;c__Thermoanaerobaculia;o__UBA5066;f__UBA5066;g__UBA5066;s__	Bacteria	Acidobacteriota	Thermoanaerobaculia	UBA5066	UBA5066	UBA5066	NA	0	0	0	35	CRR807175	69
EEMC.bin.348	MAGs	Medium_quality	OTU	630	1667982	2938	65.06	55.67	1.44	12983_0	cryosphere	glacier	d__Bacteria;p__Pseudomonadota;c__Alphaproteobacteria;o__Rhizobiales;f__Hyphomicrobiaceae;g__Hyphomicrobium_A;s__	Bacteria	Pseudomonadota	Alphaproteobacteria	Rhizobiales	Hyphomicrobiaceae	Hyphomicrobium_A	NA	0	0	0	15	CRR807175	48.47
EEMC.bin.349	MAGs	Medium_quality	not.OTU	616	2400689	4645	48.99	81.94	9.46	5360_1	cryosphere	glacier	d__Bacteria;p__Desulfobacterota;c__Syntrophia;o__Syntrophales;f__Smithellaceae;g__UBA8904;s__	Bacteria	Desulfobacterota	Syntrophia	Syntrophales	Smithellaceae	UBA8904	NA	0	0	0	32	CRR807175	34.64
EEMC.bin.350	MAGs	Medium_quality	OTU	466	1732116	4287	69.45	51.49	4.32	11284_0	cryosphere	glacier	d__Bacteria;p__Actinomycetota;c__Actinomycetes;o__S36-B12;f__S36-B12;g__UBA10649;s__	Bacteria	Actinomycetota	Actinomycetes	S36-B12	S36-B12	UBA10649	NA	0	0	0	25	CRR807175	29.89
EEMC.bin.351	MAGs	Medium_quality	OTU	428	2119096	5761	59.37	76.59	1.61	5321_0	cryosphere	glacier	d__Bacteria;p__Desulfobacterota;c__Syntrophia;o__Syntrophales;f__UBA5619;g__UBA5619;s__	Bacteria	Desulfobacterota	Syntrophia	Syntrophales	UBA5619	UBA5619	NA	0	0	0	25	CRR807175	68.54
EEMC.bin.352	MAGs	Medium_quality	OTU	548	2245306	4657	32.67	71.25	1.75	23756_0	cryosphere	glacier	d__Bacteria;p__Bacteroidota;c__Bacteroidia;o__Flavobacteriales;f__Flavobacteriaceae;g__Flavobacterium;s__	Bacteria	Bacteroidota	Bacteroidia	Flavobacteriales	Flavobacteriaceae	Flavobacterium	NA	0	0	0	15	CRR807175	62.5
EEMC.bin.353	MAGs	Medium_quality	OTU	528	3178998	8113	37.78	52.59	0	23328_0	cryosphere	glacier	d__Bacteria;p__Bacteroidota;c__Bacteroidia;o__Chitinophagales;f__Chitinophagaceae;g__JJ008;s__	Bacteria	Bacteroidota	Bacteroidia	Chitinophagales	Chitinophagaceae	JJ008	NA	1	0	1	35	CRR807175	52.59
EEMC.bin.354	MAGs	Medium_quality	OTU	2421	5811938	2681	64.45	70.64	3.02	9319_0	cryosphere	glacier	d__Bacteria;p__Myxococcota;c__Polyangia;o__Polyangiales;f__Sandaracinaceae;g__JAFLCL01;s__	Bacteria	Myxococcota	Polyangia	Polyangiales	Sandaracinaceae	JAFLCL01	NA	0	0	0	35	CRR807175	55.54
EEMC.bin.355	MAGs	Medium_quality	OTU	365	4029968	14086	69.22	87.22	4.27	12468_0	cryosphere	glacier	d__Bacteria;p__Acidobacteriota;c__Thermoanaerobaculia;o__Multivoradales;f__UBA5704;g__JAGPDF01;s__	Bacteria	Acidobacteriota	Thermoanaerobaculia	Multivoradales	UBA5704	JAGPDF01	NA	1	1	1	42	CRR807175	65.87
EEMC.bin.356	MAGs	Medium_quality	not.OTU	180	2690528	21938	64.98	75.78	0	11370_0	cryosphere	glacier	d__Bacteria;p__Actinomycetota;c__Actinomycetes;o__Actinomycetales;f__Micrococcaceae;g__Arthrobacter_D;s__	Bacteria	Actinomycetota	Actinomycetes	Actinomycetales	Micrococcaceae	Arthrobacter_D	NA	1	0	1	45	CRR807175	75.78
EEMC.bin.357	MAGs	Medium_quality	OTU	823	1591235	2004	56.95	53.04	2.34	14028_0	cryosphere	glacier	d__Bacteria;p__Pseudomonadota;c__Alphaproteobacteria;o__Sphingomonadales;f__Sphingomonadaceae;g__Novosphingopyxis;s__	Bacteria	Pseudomonadota	Alphaproteobacteria	Sphingomonadales	Sphingomonadaceae	Novosphingopyxis	NA	0	0	0	18	CRR807175	41.34
EEMC.bin.358	MAGs	Medium_quality	OTU	1141	7697243	11582	67.65	87.2	1.64	12445_0	cryosphere	glacier	d__Bacteria;p__Myxococcota;c__Bradymonadia;o__Bradymonadales;f__Bradymonadaceae;g__;s__	Bacteria	Myxococcota	Bradymonadia	Bradymonadales	Bradymonadaceae	NA	NA	0	0	0	61	CRR807175	79
EEMC.bin.359	MAGs	Medium_quality	OTU	72	3404486	106351	43.07	87.48	4.46	20019_0	cryosphere	glacier	d__Bacteria;p__Bdellovibrionota;c__Bacteriovoracia;o__Bacteriovoracales;f__Bacteriovoracaceae;g__UBA4096;s__	Bacteria	Bdellovibrionota	Bacteriovoracia	Bacteriovoracales	Bacteriovoracaceae	UBA4096	NA	1	0	2	32	CRR807175	65.18
EEMC.bin.360	MAGs	Medium_quality	OTU	871	2752726	3429	41.02	51.38	5.17	22766_0	cryosphere	glacier	d__Bacteria;p__Bacteroidota;c__Bacteroidia;o__Bacteroidales;f__Prolixibacteraceae;g__UBA6024;s__	Bacteria	Bacteroidota	Bacteroidia	Bacteroidales	Prolixibacteraceae	UBA6024	NA	0	0	0	21	CRR807175	25.53
EEMC.bin.361	MAGs	Medium_quality	OTU	271	2453944	11121	62.83	80.76	0.84	15268_0	cryosphere	glacier	d__Bacteria;p__Pseudomonadota;c__Gammaproteobacteria;o__Xanthomonadales;f__Xanthomonadaceae;g__Pseudoxanthomonas_A;s__	Bacteria	Pseudomonadota	Gammaproteobacteria	Xanthomonadales	Xanthomonadaceae	Pseudoxanthomonas_A	NA	1	1	1	34	CRR807175	76.56
EEMC.bin.362	MAGs	Medium_quality	OTU	671	2922742	4830	65.75	52.68	3.45	12416_0	cryosphere	glacier	d__Bacteria;p__Acidobacteriota;c__Thermoanaerobaculia;o__Gp7-AA8;f__Gp7-AA8;g__JACPDH01;s__	Bacteria	Acidobacteriota	Thermoanaerobaculia	Gp7-AA8	Gp7-AA8	JACPDH01	NA	0	0	0	18	CRR807175	35.43
EEMC.bin.363	MAGs	High_quality	OTU	139	2436593	25808	63.61	98.36	1.8	11108_0	cryosphere	glacier	d__Bacteria;p__Actinomycetota;c__Thermoleophilia;o__Solirubrobacterales;f__70-9;g__67-14;s__	Bacteria	Actinomycetota	Thermoleophilia	Solirubrobacterales	70-9	67-14	NA	1	1	1	44	CRR807175	89.36
EEMC.bin.364	MAGs	Medium_quality	OTU	430	3347797	9542	57.92	79.28	0.53	8061_0	cryosphere	glacier	d__Bacteria;p__Pseudomonadota;c__Gammaproteobacteria;o__Burkholderiales;f__Casimicrobiaceae;g__Casimicrobium;s__	Bacteria	Pseudomonadota	Gammaproteobacteria	Burkholderiales	Casimicrobiaceae	Casimicrobium	NA	0	0	1	32	CRR807175	76.63
EEMC.bin.365	MAGs	Medium_quality	OTU	332	3458430	13231	65.69	76.7	4.13	10788_0	cryosphere	glacier	d__Bacteria;p__Actinomycetota;c__Acidimicrobiia;o__Acidimicrobiales;f__Ilumatobacteraceae;g__UBA668;s__	Bacteria	Actinomycetota	Acidimicrobiia	Acidimicrobiales	Ilumatobacteraceae	UBA668	NA	0	1	1	36	CRR807175	56.05
EEMC.bin.366	MAGs	Medium_quality	OTU	239	2838630	20787	39.09	85.86	0	20027_0	cryosphere	glacier	d__Bacteria;p__Bdellovibrionota;c__Bacteriovoracia;o__Bacteriovoracales;f__Bacteriovoracaceae;g__DZBG01;s__	Bacteria	Bdellovibrionota	Bacteriovoracia	Bacteriovoracales	Bacteriovoracaceae	DZBG01	NA	0	0	0	26	CRR807175	85.86
EEMC.bin.367	MAGs	Medium_quality	not.OTU	431	1861155	5488	34.92	86.82	0.99	21152_0	cryosphere	glacier	d__Bacteria;p__Actinomycetota;c__Humimicrobiia;o__Humimicrobiales;f__Humimicrobiaceae;g__JAMDDL01;s__	Bacteria	Actinomycetota	Humimicrobiia	Humimicrobiales	Humimicrobiaceae	JAMDDL01	NA	0	0	0	22	CRR807175	81.87
EEMC.bin.368	MAGs	Medium_quality	OTU	1145	2381202	2259	66.15	51.87	6.84	10759_4	cryosphere	glacier	d__Bacteria;p__Actinomycetota;c__Acidimicrobiia;o__Acidimicrobiales;f__Ilumatobacteraceae;g__Sva-07;s__	Bacteria	Actinomycetota	Acidimicrobiia	Acidimicrobiales	Ilumatobacteraceae	Sva-07	NA	0	0	0	15	CRR807175	17.67
EEMC.bin.369	MAGs	Medium_quality	not.OTU	1519	3937533	2848	45.88	74.17	3.37	554_3	cryosphere	glacier	d__Bacteria;p__Cyanobacteriota;c__Cyanobacteriia;o__Cyanobacteriales;f__Microcoleaceae;g__Microcoleus;s__	Bacteria	Cyanobacteriota	Cyanobacteriia	Cyanobacteriales	Microcoleaceae	Microcoleus	NA	0	0	0	47	CRR807175	57.32
EEMC.bin.370	MAGs	Medium_quality	OTU	400	2509131	7606	64.41	54.55	7.37	6472_0	cryosphere	glacier	d__Bacteria;p__JAUVQV01;c__JAUVQV01;o__JAUVQV01;f__;g__;s__	Bacteria	JAUVQV01	JAUVQV01	JAUVQV01	NA	NA	NA	0	0	0	35	CRR807175	17.7
EEMC.bin.371	MAGs	Medium_quality	OTU	451	2504016	7462	36.16	71.93	3.51	23946_0	cryosphere	glacier	d__Bacteria;p__Bacteroidota;c__Bacteroidia;o__Flavobacteriales;f__Flavobacteriaceae;g__Lutibacter;s__	Bacteria	Bacteroidota	Bacteroidia	Flavobacteriales	Flavobacteriaceae	Lutibacter	NA	0	0	0	28	CRR807175	54.38
EEMC.bin.372	MAGs	Medium_quality	OTU	217	2911085	23667	48.33	97.19	0.99	6838_2	cryosphere	glacier	d__Bacteria;p__Bacillota;c__Bacilli;o__Bacillales_A;f__Planococcaceae;g__Planococcus;s__	Bacteria	Bacillota	Bacilli	Bacillales_A	Planococcaceae	Planococcus	NA	0	0	4	38	CRR807175	92.24
EEMC.bin.373	MAGs	Medium_quality	OTU	372	2213118	7128	47.93	70.05	6.36	4999_0	cryosphere	glacier	d__Bacteria;p__Chloroflexota;c__Anaerolineae;o__Anaerolineales;f__Anaerolineaceae;g__UBA6107;s__	Bacteria	Chloroflexota	Anaerolineae	Anaerolineales	Anaerolineaceae	UBA6107	NA	0	0	0	33	CRR807175	38.25
EEMC.bin.374	MAGs	Medium_quality	OTU	349	1677108	5559	69.69	75.11	0	11001_3	cryosphere	glacier	d__Bacteria;p__Actinomycetota;c__Thermoleophilia;o__Gaiellales;f__Gaiellaceae;g__;s__	Bacteria	Actinomycetota	Thermoleophilia	Gaiellales	Gaiellaceae	NA	NA	0	0	0	23	CRR807175	75.11
EEMC.bin.375	MAGs	Medium_quality	OTU	1853	3290588	1798	41.52	51.72	3.45	23042_0	cryosphere	glacier	d__Bacteria;p__Bacteroidota;c__Bacteroidia;o__Cytophagales;f__Cyclobacteriaceae;g__Cognataquiflexum;s__	Bacteria	Bacteroidota	Bacteroidia	Cytophagales	Cyclobacteriaceae	Cognataquiflexum	NA	0	1	0	16	CRR807175	34.47
EEMC.bin.376	MAGs	Medium_quality	OTU	515	2895417	6620	67.71	77.77	7.34	11418_1	cryosphere	glacier	d__Bacteria;p__Actinomycetota;c__Actinomycetes;o__Actinomycetales;f__Micrococcaceae;g__Arthrobacter;s__	Bacteria	Actinomycetota	Actinomycetes	Actinomycetales	Micrococcaceae	Arthrobacter	NA	0	1	1	35	CRR807175	41.07
EEMC.bin.377	MAGs	Medium_quality	OTU	607	1414058	2655	55.94	59.12	1.72	9262_0	cryosphere	glacier	d__Bacteria;p__Pseudomonadota;c__Alphaproteobacteria;o__Micavibrionales;f__UBA2020;g__JAEXMB01;s__	Bacteria	Pseudomonadota	Alphaproteobacteria	Micavibrionales	UBA2020	JAEXMB01	NA	0	0	0	19	CRR807175	50.52
EEMC.bin.378	MAGs	Medium_quality	OTU	111	2687810	34329	42.38	98.9	0.18	2382_1	cryosphere	glacier	d__Bacteria;p__Pseudomonadota;c__Gammaproteobacteria;o__Pseudomonadales;f__Moraxellaceae;g__Psychrobacter;s__	Bacteria	Pseudomonadota	Gammaproteobacteria	Pseudomonadales	Moraxellaceae	Psychrobacter	NA	0	0	1	37	CRR807175	98
EEMC.bin.379	MAGs	Medium_quality	OTU	1038	4291697	6263	59.33	76.05	6.26	5686_0	cryosphere	glacier	d__Bacteria;p__Verrucomicrobiota;c__Verrucomicrobiae;o__Verrucomicrobiales;f__Akkermansiaceae;g__Luteolibacter;s__	Bacteria	Verrucomicrobiota	Verrucomicrobiae	Verrucomicrobiales	Akkermansiaceae	Luteolibacter	NA	1	0	2	45	CRR807175	44.75
EEMC.bin.380	MAGs	High_quality	OTU	287	3070014	14293	56.45	93.92	2.03	7756_0	cryosphere	glacier	d__Bacteria;p__Verrucomicrobiota;c__Verrucomicrobiae;o__Chthoniobacterales;f__JAATET01;g__;s__	Bacteria	Verrucomicrobiota	Verrucomicrobiae	Chthoniobacterales	JAATET01	NA	NA	1	1	1	35	CRR807175	83.77
EEMC.bin.381	MAGs	Medium_quality	OTU	931	4816664	6253	61.28	74.93	4.12	9823_0	cryosphere	glacier	d__Bacteria;p__Planctomycetota;c__Planctomycetia;o__Pirellulales;f__Pirellulaceae;g__UBA6163;s__	Bacteria	Planctomycetota	Planctomycetia	Pirellulales	Pirellulaceae	UBA6163	NA	0	2	0	30	CRR807175	54.33
EEMC.bin.382	MAGs	Medium_quality	OTU	1892	4275099	2418	36.75	74.39	4.86	22931_0	cryosphere	glacier	d__Bacteria;p__Bacteroidota;c__Bacteroidia;o__Cytophagales;f__Spirosomataceae;g__Arcicella;s__	Bacteria	Bacteroidota	Bacteroidia	Cytophagales	Spirosomataceae	Arcicella	NA	0	0	0	15	CRR807175	50.09
EEMC.bin.383	MAGs	Medium_quality	OTU	1631	3535328	2370	41.6	67.99	7.65	627_0	cryosphere	glacier	d__Bacteria;p__Bacteroidota;c__Bacteroidia;o__Chitinophagales;f__Chitinophagaceae;g__Phnomibacter;s__	Bacteria	Bacteroidota	Bacteroidia	Chitinophagales	Chitinophagaceae	Phnomibacter	NA	0	0	0	14	CRR807175	29.74
EEMC.bin.384	MAGs	Medium_quality	OTU	1745	3032556	1790	58.82	54.68	1.73	6723_0	cryosphere	glacier	d__Bacteria;p__Verrucomicrobiota;c__Verrucomicrobiae;o__Verrucomicrobiales;f__DEV007;g__Arctic95D-9;s__	Bacteria	Verrucomicrobiota	Verrucomicrobiae	Verrucomicrobiales	DEV007	Arctic95D-9	NA	0	0	1	27	CRR807175	46.03
EEMC.bin.385	MAGs	Medium_quality	OTU	607	3009919	5663	68.72	56.71	8.62	6471_2	cryosphere	glacier	d__Bacteria;p__JAUVQV01;c__JAUVQV01;o__JAUVQV01;f__;g__;s__	Bacteria	JAUVQV01	JAUVQV01	JAUVQV01	NA	NA	NA	0	0	0	19	CRR807175	13.61
EEMC.bin.386	MAGs	High_quality	OTU	41	3301786	121159	61.55	98.06	0.65	16699_0	cryosphere	glacier	d__Bacteria;p__Desulfobacterota;c__Desulfuromonadia;o__Desulfuromonadales;f__BM103;g__VAUL01;s__	Bacteria	Desulfobacterota	Desulfuromonadia	Desulfuromonadales	BM103	VAUL01	NA	2	2	1	45	CRR807175	94.81
EEMC.bin.387	MAGs	Medium_quality	OTU	725	2984860	4740	62.61	55.17	1.72	15348_0	cryosphere	glacier	d__Bacteria;p__Pseudomonadota;c__Gammaproteobacteria;o__Burkholderiales;f__Usitatibacteraceae;g__JAEUNB01;s__	Bacteria	Pseudomonadota	Gammaproteobacteria	Burkholderiales	Usitatibacteraceae	JAEUNB01	NA	0	0	0	25	CRR807175	46.57
EEMC.bin.388	MAGs	Medium_quality	not.OTU	661	1344455	2212	52.14	67.87	2.52	363_0	cryosphere	glacier	d__Bacteria;p__Actinomycetota;c__Acidimicrobiia;o__Acidimicrobiales;f__Ilumatobacteraceae;g__UBA3006;s__	Bacteria	Actinomycetota	Acidimicrobiia	Acidimicrobiales	Ilumatobacteraceae	UBA3006	NA	0	0	0	25	CRR807175	55.27
EEMC.bin.389	MAGs	Medium_quality	OTU	76	1270403	34688	33.57	75.55	0.86	25240_0	cryosphere	glacier	d__Bacteria;p__Patescibacteria;c__Dojkabacteria;o__JAOAGR01;f__JAOAGR01;g__;s__	Bacteria	Patescibacteria	Dojkabacteria	JAOAGR01	JAOAGR01	NA	NA	2	1	1	43	CRR807176	71.25
EEMC.bin.390	MAGs	Medium_quality	not.OTU	291	2276962	10017	36.26	52.13	5.17	23222_1	cryosphere	glacier	d__Bacteria;p__Bacteroidota;c__Bacteroidia;o__Sphingobacteriales;f__Sphingobacteriaceae;g__Pedobacter;s__	Bacteria	Bacteroidota	Bacteroidia	Sphingobacteriales	Sphingobacteriaceae	Pedobacter	NA	0	0	2	10	CRR807176	26.28
EEMC.bin.391	MAGs	Medium_quality	OTU	1101	3000978	3146	54.14	64.66	0	18129_1	cryosphere	glacier	d__Bacteria;p__Pseudomonadota;c__Gammaproteobacteria;o__Xanthomonadales;f__SZUA-5;g__;s__	Bacteria	Pseudomonadota	Gammaproteobacteria	Xanthomonadales	SZUA-5	NA	NA	0	0	1	27	CRR807176	64.66
EEMC.bin.392	MAGs	Medium_quality	OTU	202	3189267	25632	47.32	86.62	2.52	26582_0	cryosphere	glacier	d__Bacteria;p__Bdellovibrionota;c__UBA2428;o__UBA2428;f__UBA2428;g__;s__	Bacteria	Bdellovibrionota	UBA2428	UBA2428	UBA2428	NA	NA	1	0	1	34	CRR807176	74.02
EEMC.bin.393	MAGs	Medium_quality	OTU	1777	3551843	2137	70.56	53.51	2.63	5450_1	cryosphere	glacier	d__Bacteria;p__Deinococcota;c__Deinococci;o__Deinococcales;f__Deinococcaceae;g__Deinococcus;s__Deinococcus aquaticus	Bacteria	Deinococcota	Deinococci	Deinococcales	Deinococcaceae	Deinococcus	Deinococcus aquaticus	0	1	0	34	CRR807176	40.36
EEMC.bin.394	MAGs	Medium_quality	OTU	85	2312862	45299	74.93	61.16	0.78	11899_0	cryosphere	glacier	d__Bacteria;p__Actinomycetota;c__Actinomycetes;o__Propionibacteriales;f__Nocardioidaceae;g__Nocardioides;s__	Bacteria	Actinomycetota	Actinomycetes	Propionibacteriales	Nocardioidaceae	Nocardioides	NA	0	0	1	21	CRR807176	57.26
EEMC.bin.395	MAGs	Medium_quality	not.OTU	144	1809292	24421	59.11	55.99	3.13	16272_0	cryosphere	glacier	d__Bacteria;p__Pseudomonadota;c__Gammaproteobacteria;o__Burkholderiales;f__Burkholderiaceae;g__Polaromonas;s__	Bacteria	Pseudomonadota	Gammaproteobacteria	Burkholderiales	Burkholderiaceae	Polaromonas	NA	0	0	0	16	CRR807176	40.34
EEMC.bin.396	MAGs	Medium_quality	not.OTU	443	3114834	8128	45.45	70.67	1.44	529_2	cryosphere	glacier	d__Bacteria;p__Cyanobacteriota;c__Cyanobacteriia;o__Cyanobacteriales;f__Chamaesiphonaceae;g__Chamaesiphon;s__	Bacteria	Cyanobacteriota	Cyanobacteriia	Cyanobacteriales	Chamaesiphonaceae	Chamaesiphon	NA	0	0	0	27	CRR807176	63.47
EEMC.bin.397	MAGs	Medium_quality	not.OTU	359	1484858	4683	47.75	62.93	3.45	1619_1	cryosphere	glacier	d__Bacteria;p__Pseudomonadota;c__Gammaproteobacteria;o__Xanthomonadales;f__Xanthomonadaceae;g__Arenimonas;s__	Bacteria	Pseudomonadota	Gammaproteobacteria	Xanthomonadales	Xanthomonadaceae	Arenimonas	NA	0	0	0	28	CRR807176	45.68
EEMC.bin.398	MAGs	Medium_quality	not.OTU	325	2181291	9008	57.96	50.16	7.05	16225_0	cryosphere	glacier	d__Bacteria;p__Pseudomonadota;c__Gammaproteobacteria;o__Burkholderiales;f__Burkholderiaceae;g__Polaromonas;s__	Bacteria	Pseudomonadota	Gammaproteobacteria	Burkholderiales	Burkholderiaceae	Polaromonas	NA	0	0	0	15	CRR807176	14.91
EEMC.bin.399	MAGs	Medium_quality	OTU	71	1264903	25929	42.1	67.63	0	25492_0	cryosphere	glacier	d__Bacteria;p__Patescibacteria;c__JACMRA01;o__JACMRA01;f__;g__;s__	Bacteria	Patescibacteria	JACMRA01	JACMRA01	NA	NA	NA	2	1	1	46	CRR807176	67.63
EEMC.bin.400	MAGs	Medium_quality	OTU	35	896291	75203	43.18	59.64	1.85	18748_0	cryosphere	glacier	d__Bacteria;p__Patescibacteria;c__Saccharimonadia;o__Saccharimonadales;f__JAGQMS01;g__JAGQMS01;s__	Bacteria	Patescibacteria	Saccharimonadia	Saccharimonadales	JAGQMS01	JAGQMS01	NA	0	0	0	36	CRR807176	50.39
EEMC.bin.401	MAGs	Medium_quality	not.OTU	844	2799276	3666	67.9	53.45	3.45	10684_0	cryosphere	glacier	d__Bacteria;p__Actinomycetota;c__Acidimicrobiia;o__Acidimicrobiales;f__Ilumatobacteraceae;g__VFMC01;s__	Bacteria	Actinomycetota	Acidimicrobiia	Acidimicrobiales	Ilumatobacteraceae	VFMC01	NA	0	0	0	22	CRR807176	36.2
EEMC.bin.402	MAGs	Medium_quality	OTU	82	703272	10706	35.73	79.44	3.45	24497_0	cryosphere	glacier	d__Bacteria;p__Patescibacteria;c__Paceibacteria;o__UBA9973;f__CAIZLB01;g__CAIZLB01;s__	Bacteria	Patescibacteria	Paceibacteria	UBA9973	CAIZLB01	CAIZLB01	NA	2	1	1	35	CRR807176	62.19
EEMC.bin.403	MAGs	Medium_quality	OTU	110	3007147	45681	51.42	75.95	3.57	21119_0	cryosphere	glacier	d__Bacteria;p__Bdellovibrionota;c__Bdellovibrionia;o__Bdellovibrionales;f__JAMPXM01;g__Ga0074137;s__	Bacteria	Bdellovibrionota	Bdellovibrionia	Bdellovibrionales	JAMPXM01	Ga0074137	NA	0	0	1	31	CRR807176	58.1
EEMC.bin.404	MAGs	Medium_quality	not.OTU	884	4939316	11294	43.93	96.44	1.52	22220_0	cryosphere	glacier	d__Bacteria;p__Cyanobacteriota;c__Cyanobacteriia;o__Cyanobacteriales;f__JAAUUE01;g__JAAUUE01;s__	Bacteria	Cyanobacteriota	Cyanobacteriia	Cyanobacteriales	JAAUUE01	JAAUUE01	NA	0	2	0	46	CRR807176	88.84
EEMC.bin.405	MAGs	Medium_quality	OTU	39	608535	20681	45.13	51.54	0	18764_1	cryosphere	glacier	d__Bacteria;p__Patescibacteria;c__Saccharimonadia;o__Saccharimonadales;f__UBA1547;g__Microsaccharimonas;s__	Bacteria	Patescibacteria	Saccharimonadia	Saccharimonadales	UBA1547	Microsaccharimonas	NA	0	0	0	29	CRR807176	51.54
EEMC.bin.406	MAGs	Medium_quality	OTU	136	1089607	11218	32.8	50.32	1.2	27660_0	cryosphere	glacier	d__Bacteria;p__Patescibacteria;c__JACMRA01;o__JACMRA01;f__JACMRA01;g__;s__	Bacteria	Patescibacteria	JACMRA01	JACMRA01	JACMRA01	NA	NA	0	1	1	36	CRR807176	44.32
EEMC.bin.407	MAGs	Medium_quality	OTU	709	3772334	6189	48.33	67.98	3.93	22331_0	cryosphere	glacier	d__Bacteria;p__Bdellovibrionota;c__Oligoflexia;o__Silvanigrellales;f__Silvanigrellaceae;g__;s__	Bacteria	Bdellovibrionota	Oligoflexia	Silvanigrellales	Silvanigrellaceae	NA	NA	0	1	1	28	CRR807176	48.33
EEMC.bin.408	MAGs	Medium_quality	OTU	135	2264565	28025	40.67	93.04	1.35	20093_0	cryosphere	glacier	d__Bacteria;p__Bdellovibrionota;c__Bdellovibrionia;o__Bdellovibrionales;f__Bdellovibrionaceae;g__Pseudobdellovibrio;s__	Bacteria	Bdellovibrionota	Bdellovibrionia	Bdellovibrionales	Bdellovibrionaceae	Pseudobdellovibrio	NA	0	1	0	25	CRR807176	86.29
EEMC.bin.409	MAGs	Medium_quality	OTU	123	1632539	23446	55.62	57.99	0.86	16389_0	cryosphere	glacier	d__Bacteria;p__Pseudomonadota;c__Gammaproteobacteria;o__Burkholderiales;f__Burkholderiaceae;g__Rhodoferax_C;s__	Bacteria	Pseudomonadota	Gammaproteobacteria	Burkholderiales	Burkholderiaceae	Rhodoferax_C	NA	0	0	0	16	CRR807176	53.69
EEMC.bin.410	MAGs	Medium_quality	OTU	34	600572	45314	42.77	53.13	0.43	18774_0	cryosphere	glacier	d__Bacteria;p__Patescibacteria;c__Saccharimonadia;o__Saccharimonadales;f__UBA1547;g__UBA1547;s__	Bacteria	Patescibacteria	Saccharimonadia	Saccharimonadales	UBA1547	UBA1547	NA	1	1	1	28	CRR807176	50.98
EEMC.bin.411	MAGs	Medium_quality	OTU	352	4043735	17967	39.39	82.41	4.69	18254_2	cryosphere	glacier	d__Bacteria;p__Bacillota;c__Bacilli;o__Bacillales_G;f__Fictibacillaceae;g__Fictibacillus;s__Fictibacillus phosphorivorans_C	Bacteria	Bacillota	Bacilli	Bacillales_G	Fictibacillaceae	Fictibacillus	Fictibacillus phosphorivorans_C	1	1	3	29	CRR807176	58.96
EEMC.bin.412	MAGs	Medium_quality	not.OTU	403	3918581	12420	35.87	82.06	5.59	22932_4	cryosphere	glacier	d__Bacteria;p__Bacteroidota;c__Bacteroidia;o__Cytophagales;f__Spirosomataceae;g__Arcicella;s__	Bacteria	Bacteroidota	Bacteroidia	Cytophagales	Spirosomataceae	Arcicella	NA	0	0	0	25	CRR807176	54.11
EEMC.bin.413	MAGs	Medium_quality	not.OTU	436	2407499	11554	55.83	58.97	0	13790_2	cryosphere	glacier	d__Bacteria;p__Pseudomonadota;c__Alphaproteobacteria;o__Sphingomonadales;f__Sphingomonadaceae;g__Sphingorhabdus_B;s__	Bacteria	Pseudomonadota	Alphaproteobacteria	Sphingomonadales	Sphingomonadaceae	Sphingorhabdus_B	NA	1	0	1	35	CRR807176	58.97
EEMC.bin.414	MAGs	Medium_quality	OTU	746	4966018	8334	51.33	73.92	3.57	5616_0	cryosphere	glacier	d__Bacteria;p__Bdellovibrionota;c__Oligoflexia;o__Oligoflexales;f__Oligoflexaceae;g__Oligoflexus;s__	Bacteria	Bdellovibrionota	Oligoflexia	Oligoflexales	Oligoflexaceae	Oligoflexus	NA	1	1	1	35	CRR807176	56.07
EEMC.bin.415	MAGs	Medium_quality	OTU	191	2733027	27383	67.6	90.95	6.52	10014_0	cryosphere	glacier	d__Bacteria;p__Actinomycetota;c__Thermoleophilia;o__Gaiellales;f__SKUG01;g__JAGQUL01;s__	Bacteria	Actinomycetota	Thermoleophilia	Gaiellales	SKUG01	JAGQUL01	NA	1	1	1	43	CRR807176	58.35
EEMC.bin.416	MAGs	Medium_quality	OTU	56	946570	38165	41.72	69.88	0.99	25251_0	cryosphere	glacier	d__Bacteria;p__Patescibacteria;c__UBA1384;o__CAILIB01;f__CAILIB01;g__JAJFBK01;s__	Bacteria	Patescibacteria	UBA1384	CAILIB01	CAILIB01	JAJFBK01	NA	1	1	1	44	CRR807176	64.93
EEMC.bin.417	MAGs	Medium_quality	OTU	177	2769079	29640	33.62	92.58	1.44	23243_0	cryosphere	glacier	d__Bacteria;p__Bacteroidota;c__Bacteroidia;o__Sphingobacteriales;f__Sphingobacteriaceae;g__Pelobium;s__	Bacteria	Bacteroidota	Bacteroidia	Sphingobacteriales	Sphingobacteriaceae	Pelobium	NA	0	0	0	31	CRR807176	85.38
EEMC.bin.418	MAGs	Medium_quality	OTU	1768	2945139	1664	54.31	53.37	3.38	9153_0	cryosphere	glacier	d__Bacteria;p__Bdellovibrionota;c__UBA1018;o__UBA1018;f__UBA1018;g__UBA1018;s__	Bacteria	Bdellovibrionota	UBA1018	UBA1018	UBA1018	UBA1018	NA	0	1	0	15	CRR807176	36.47
EEMC.bin.419	MAGs	Medium_quality	OTU	215	3695281	29863	50.98	82.46	3.3	21117_0	cryosphere	glacier	d__Bacteria;p__Bdellovibrionota;c__Bdellovibrionia;o__Bdellovibrionales;f__JAMPXM01;g__Ga0074137;s__	Bacteria	Bdellovibrionota	Bdellovibrionia	Bdellovibrionales	JAMPXM01	Ga0074137	NA	0	0	0	22	CRR807176	65.96
EEMC.bin.420	MAGs	Medium_quality	not.OTU	563	3356076	7407	49.49	77.56	7.49	1210_0	cryosphere	glacier	d__Bacteria;p__Acidobacteriota;c__Blastocatellia;o__Pyrinomonadales;f__Pyrinomonadaceae;g__OLB17;s__	Bacteria	Acidobacteriota	Blastocatellia	Pyrinomonadales	Pyrinomonadaceae	OLB17	NA	0	1	0	49	CRR807176	40.11
EEMC.bin.421	MAGs	Medium_quality	OTU	2294	4492195	2072	59.12	67.48	3.17	467_0	cryosphere	glacier	d__Bacteria;p__Verrucomicrobiota;c__Verrucomicrobiae;o__Verrucomicrobiales;f__V1-33;g__CAIZWU01;s__	Bacteria	Verrucomicrobiota	Verrucomicrobiae	Verrucomicrobiales	V1-33	CAIZWU01	NA	1	0	1	34	CRR807176	51.63
EEMC.bin.422	MAGs	Medium_quality	OTU	199	3122493	24139	45.19	89.81	0	26583_0	cryosphere	glacier	d__Bacteria;p__Bdellovibrionota;c__UBA2428;o__UBA2428;f__UBA2428;g__JAFEAR01;s__	Bacteria	Bdellovibrionota	UBA2428	UBA2428	UBA2428	JAFEAR01	NA	1	0	1	34	CRR807176	89.81
EEMC.bin.423	MAGs	Medium_quality	OTU	218	2726953	19216	42.79	95.41	0.49	2384_1	cryosphere	glacier	d__Bacteria;p__Pseudomonadota;c__Gammaproteobacteria;o__Pseudomonadales;f__Moraxellaceae;g__Psychrobacter;s__	Bacteria	Pseudomonadota	Gammaproteobacteria	Pseudomonadales	Moraxellaceae	Psychrobacter	NA	0	0	0	38	CRR807176	92.96
EEMC.bin.424	MAGs	Medium_quality	OTU	871	4291194	7531	53.49	79.21	2.98	27541_0	cryosphere	glacier	d__Bacteria;p__Bdellovibrionota;c__UBA1018;o__UBA1018;f__UBA1018;g__UBA1018;s__	Bacteria	Bdellovibrionota	UBA1018	UBA1018	UBA1018	UBA1018	NA	0	0	0	32	CRR807176	64.31
EEMC.bin.425	MAGs	Medium_quality	not.OTU	264	2468501	13471	72.32	87.95	0.45	11836_0	cryosphere	glacier	d__Bacteria;p__Actinomycetota;c__Actinomycetes;o__Actinomycetales;f__Angustibacteraceae;g__JACMOY01;s__	Bacteria	Actinomycetota	Actinomycetes	Actinomycetales	Angustibacteraceae	JACMOY01	NA	0	1	2	35	CRR807176	85.7
EEMC.bin.426	MAGs	Medium_quality	not.OTU	287	2653490	13686	66.51	81.03	1.72	15256_0	cryosphere	glacier	d__Bacteria;p__Pseudomonadota;c__Gammaproteobacteria;o__Xanthomonadales;f__Xanthomonadaceae;g__Lysobacter_E;s__	Bacteria	Pseudomonadota	Gammaproteobacteria	Xanthomonadales	Xanthomonadaceae	Lysobacter_E	NA	1	0	2	36	CRR807176	72.43
EEMC.bin.427	MAGs	Medium_quality	OTU	1067	2307439	2404	51.72	64.58	2.59	9531_0	cryosphere	glacier	d__Bacteria;p__Pseudomonadota;c__Gammaproteobacteria;o__Burkholderiales;f__Burkholderiaceae;g__Limnobacter;s__	Bacteria	Pseudomonadota	Gammaproteobacteria	Burkholderiales	Burkholderiaceae	Limnobacter	NA	0	0	0	20	CRR807176	51.63
EEMC.bin.428	MAGs	Medium_quality	OTU	140	1249005	12074	37.93	67.63	0	25490_0	cryosphere	glacier	d__Bacteria;p__Patescibacteria;c__JACMRA01;o__JACMRA01;f__;g__;s__	Bacteria	Patescibacteria	JACMRA01	JACMRA01	NA	NA	NA	1	1	1	40	CRR807176	67.63
EEMC.bin.429	MAGs	Medium_quality	not.OTU	432	3507415	10322	49.57	79.4	1.45	472_1	cryosphere	glacier	d__Bacteria;p__Cyanobacteriota;c__Cyanobacteriia;o__Leptolyngbyales;f__Leptolyngbyaceae;g__JAAFJU01;s__	Bacteria	Cyanobacteriota	Cyanobacteriia	Leptolyngbyales	Leptolyngbyaceae	JAAFJU01	NA	0	0	0	33	CRR807176	72.15
EEMC.bin.430	MAGs	Medium_quality	OTU	1190	3481656	3695	38.91	59.63	8	2328_0	cryosphere	glacier	d__Bacteria;p__Pseudomonadota;c__Gammaproteobacteria;o__Pseudomonadales;f__Moraxellaceae;g__Acinetobacter;s__	Bacteria	Pseudomonadota	Gammaproteobacteria	Pseudomonadales	Moraxellaceae	Acinetobacter	NA	0	1	1	47	CRR807176	19.63
EEMC.bin.431	MAGs	Medium_quality	not.OTU	438	2083152	5587	59.25	65.93	0.64	5681_2	cryosphere	glacier	d__Bacteria;p__Verrucomicrobiota;c__Verrucomicrobiae;o__Verrucomicrobiales;f__Akkermansiaceae;g__Luteolibacter;s__	Bacteria	Verrucomicrobiota	Verrucomicrobiae	Verrucomicrobiales	Akkermansiaceae	Luteolibacter	NA	0	0	0	31	CRR807176	62.73
EEMC.bin.432	MAGs	Medium_quality	OTU	727	2426167	3717	44.29	62.6	5.41	18857_0	cryosphere	glacier	d__Bacteria;p__Bdellovibrionota;c__Bdellovibrionia;o__Bdellovibrionales;f__Bdellovibrionaceae;g__;s__	Bacteria	Bdellovibrionota	Bdellovibrionia	Bdellovibrionales	Bdellovibrionaceae	NA	NA	1	0	1	19	CRR807176	35.55
EEMC.bin.433	MAGs	Medium_quality	OTU	285	1801341	8160	64.98	57.93	0	13420_0	cryosphere	glacier	d__Bacteria;p__Pseudomonadota;c__Alphaproteobacteria;o__Sphingomonadales;f__Sphingomonadaceae;g__Sandarakinorhabdus;s__	Bacteria	Pseudomonadota	Alphaproteobacteria	Sphingomonadales	Sphingomonadaceae	Sandarakinorhabdus	NA	0	0	0	16	CRR807176	57.93
EEMC.bin.434	MAGs	Medium_quality	OTU	623	3222026	7916	51.45	73.45	0	3536_0	cryosphere	glacier	d__Bacteria;p__Pseudomonadota;c__Gammaproteobacteria;o__Enterobacterales;f__Alteromonadaceae;g__Pararheinheimera;s__	Bacteria	Pseudomonadota	Gammaproteobacteria	Enterobacterales	Alteromonadaceae	Pararheinheimera	NA	0	0	0	49	CRR807176	73.45
EEMC.bin.435	MAGs	High_quality	OTU	20	2766096	144765	70.13	94.66	3.7	10667_0	cryosphere	glacier	d__Bacteria;p__Actinomycetota;c__Thermoleophilia;o__Solirubrobacterales;f__Solirubrobacteraceae;g__JAGIBJ01;s__	Bacteria	Actinomycetota	Thermoleophilia	Solirubrobacterales	Solirubrobacteraceae	JAGIBJ01	NA	1	2	1	43	CRR807176	76.16
EEMC.bin.436	MAGs	Medium_quality	OTU	255	1401504	7146	45.32	52.63	0	24120_0	cryosphere	glacier	d__Bacteria;p__Bdellovibrionota;c__UBA1018;o__UBA1018;f__CAIMNF01;g__CAIMNF01;s__	Bacteria	Bdellovibrionota	UBA1018	UBA1018	CAIMNF01	CAIMNF01	NA	0	0	0	9	CRR807176	52.63
EEMC.bin.437	MAGs	Medium_quality	OTU	18	2328155	312408	48.07	89.43	0	16631_0	cryosphere	glacier	d__Bacteria;p__Bdellovibrionota;c__UBA1018;o__UBA1018;f__UBA1018;g__;s__	Bacteria	Bdellovibrionota	UBA1018	UBA1018	UBA1018	NA	NA	0	0	1	39	CRR807176	89.43
EEMC.bin.438	MAGs	Medium_quality	not.OTU	314	3530604	13827	50.33	84.54	1.68	7567_0	cryosphere	glacier	d__Bacteria;p__Bdellovibrionota;c__Oligoflexia;o__Oligoflexales;f__Oligoflexaceae;g__Oligoflexus;s__	Bacteria	Bdellovibrionota	Oligoflexia	Oligoflexales	Oligoflexaceae	Oligoflexus	NA	0	0	2	27	CRR807176	76.14
EEMC.bin.439	MAGs	Medium_quality	OTU	24	962691	65285	48.65	74.26	2.48	8135_0	cryosphere	glacier	d__Bacteria;p__Patescibacteria;c__ABY1;o__SG8-24;f__UBA9934;g__JAGORL01;s__	Bacteria	Patescibacteria	ABY1	SG8-24	UBA9934	JAGORL01	NA	1	1	1	43	CRR807176	61.86
EEMC.bin.440	MAGs	Medium_quality	OTU	690	2255837	3610	54.71	50.17	5.17	16210_3	cryosphere	glacier	d__Bacteria;p__Pseudomonadota;c__Gammaproteobacteria;o__Burkholderiales;f__Burkholderiaceae;g__Polaromonas;s__	Bacteria	Pseudomonadota	Gammaproteobacteria	Burkholderiales	Burkholderiaceae	Polaromonas	NA	0	0	0	18	CRR807176	24.32
EEMC.bin.441	MAGs	Medium_quality	not.OTU	248	2612753	13114	38.13	82.65	0.99	18285_0	cryosphere	glacier	d__Bacteria;p__Bacillota;c__Bacilli;o__Bacillales_A;f__Planococcaceae;g__Paenisporosarcina;s__	Bacteria	Bacillota	Bacilli	Bacillales_A	Planococcaceae	Paenisporosarcina	NA	0	0	0	15	CRR807176	77.7
EEMC.bin.442	MAGs	Medium_quality	OTU	375	2087107	6958	52.01	62.28	7.02	8361_0	cryosphere	glacier	d__Bacteria;p__Bdellovibrionota;c__Bdellovibrionia;o__Bdellovibrionales;f__JAMPXM01;g__CAJYOV01;s__	Bacteria	Bdellovibrionota	Bdellovibrionia	Bdellovibrionales	JAMPXM01	CAJYOV01	NA	0	1	0	7	CRR807176	27.18
EEMC.bin.443	MAGs	Medium_quality	OTU	107	965362	16418	35.3	79.44	6.82	24499_0	cryosphere	glacier	d__Bacteria;p__Patescibacteria;c__Paceibacteria;o__UBA9973;f__CAIZLB01;g__CAIZLB01;s__	Bacteria	Patescibacteria	Paceibacteria	UBA9973	CAIZLB01	CAIZLB01	NA	1	1	1	42	CRR807176	45.34
EEMC.bin.444	MAGs	Medium_quality	OTU	88	1137974	22104	31.26	70.06	0	27661_0	cryosphere	glacier	d__Bacteria;p__Patescibacteria;c__JACMRA01;o__JACMRA01;f__JACMRA01;g__;s__	Bacteria	Patescibacteria	JACMRA01	JACMRA01	JACMRA01	NA	NA	1	1	0	38	CRR807176	70.06
EEMC.bin.445	MAGs	Medium_quality	not.OTU	520	2674266	6455	67.35	64.05	2.82	11702_0	cryosphere	glacier	d__Bacteria;p__Actinomycetota;c__Actinomycetes;o__Actinomycetales;f__Dermatophilaceae;g__UBA4719;s__	Bacteria	Actinomycetota	Actinomycetes	Actinomycetales	Dermatophilaceae	UBA4719	NA	0	0	1	48	CRR807176	49.95
EEMC.bin.446	MAGs	Medium_quality	OTU	624	3258005	6123	47.68	78.21	0.89	27730_0	cryosphere	glacier	d__Bacteria;p__Bdellovibrionota;c__UBA1018;o__UBA1018;f__UBA1018;g__JAIXQO01;s__	Bacteria	Bdellovibrionota	UBA1018	UBA1018	UBA1018	JAIXQO01	NA	1	0	1	23	CRR807176	73.76
EEMC.bin.447	MAGs	Medium_quality	OTU	189	2420322	23321	64.13	94.29	1.96	13437_1	cryosphere	glacier	d__Bacteria;p__Pseudomonadota;c__Alphaproteobacteria;o__Sphingomonadales;f__Sphingomonadaceae;g__Sphingomonas_O;s__	Bacteria	Pseudomonadota	Alphaproteobacteria	Sphingomonadales	Sphingomonadaceae	Sphingomonas_O	NA	0	0	0	39	CRR807176	84.49
EEMC.bin.448	MAGs	Medium_quality	not.OTU	482	2158255	5359	33.18	68.1	2.59	23730_0	cryosphere	glacier	d__Bacteria;p__Bacteroidota;c__Bacteroidia;o__Flavobacteriales;f__Flavobacteriaceae;g__Flavobacterium;s__	Bacteria	Bacteroidota	Bacteroidia	Flavobacteriales	Flavobacteriaceae	Flavobacterium	NA	1	0	1	26	CRR807176	55.15
EEMC.bin.449	MAGs	High_quality	not.OTU	270	3561887	22072	65.86	93.99	1.28	10760_0	cryosphere	glacier	d__Bacteria;p__Actinomycetota;c__Acidimicrobiia;o__Acidimicrobiales;f__Ilumatobacteraceae;g__Sva-07;s__	Bacteria	Actinomycetota	Acidimicrobiia	Acidimicrobiales	Ilumatobacteraceae	Sva-07	NA	1	1	1	42	CRR807176	87.59
EEMC.bin.450	MAGs	Medium_quality	OTU	51	823825	25949	41.11	59.71	0	18722_0	cryosphere	glacier	d__Bacteria;p__Patescibacteria;c__Saccharimonadia;o__Saccharimonadales;f__2-12-FULL-41-12;g__JALQXV01;s__	Bacteria	Patescibacteria	Saccharimonadia	Saccharimonadales	2-12-FULL-41-12	JALQXV01	NA	1	1	1	38	CRR807176	59.71
EEMC.bin.451	MAGs	Medium_quality	not.OTU	605	2375421	5348	57.78	51.58	3.98	16224_0	cryosphere	glacier	d__Bacteria;p__Pseudomonadota;c__Gammaproteobacteria;o__Burkholderiales;f__Burkholderiaceae;g__Polaromonas;s__	Bacteria	Pseudomonadota	Gammaproteobacteria	Burkholderiales	Burkholderiaceae	Polaromonas	NA	0	1	0	11	CRR807176	31.68
EEMC.bin.452	MAGs	Medium_quality	not.OTU	747	3175206	5416	74.04	52.98	0.58	11939_1	cryosphere	glacier	d__Bacteria;p__Actinomycetota;c__Actinomycetes;o__Mycobacteriales;f__SCTD01;g__SCTD01;s__	Bacteria	Actinomycetota	Actinomycetes	Mycobacteriales	SCTD01	SCTD01	NA	0	0	0	25	CRR807176	50.08
EEMC.bin.453	MAGs	Medium_quality	not.OTU	257	2567722	18674	42.59	68.82	0.47	540_1	cryosphere	glacier	d__Bacteria;p__Cyanobacteriota;c__Cyanobacteriia;o__Pseudanabaenales;f__Pseudanabaenaceae;g__Pseudanabaena;s__	Bacteria	Cyanobacteriota	Cyanobacteriia	Pseudanabaenales	Pseudanabaenaceae	Pseudanabaena	NA	0	1	1	30	CRR807176	66.47
EEMC.bin.454	MAGs	Medium_quality	OTU	569	3341301	7384	40.42	80.61	9.42	7560_0	cryosphere	glacier	d__Bacteria;p__Bdellovibrionota;c__Oligoflexia;o__Oligoflexales;f__RGVZ01;g__;s__	Bacteria	Bdellovibrionota	Oligoflexia	Oligoflexales	RGVZ01	NA	NA	0	0	2	40	CRR807176	33.51
EEMC.bin.455	MAGs	Medium_quality	not.OTU	638	1755266	2912	73.84	50.04	0	10647_2	cryosphere	glacier	d__Bacteria;p__Bacteroidota;c__Rhodothermia;o__Rhodothermales;f__Rubricoccaceae;g__;s__	Bacteria	Bacteroidota	Rhodothermia	Rhodothermales	Rubricoccaceae	NA	NA	0	0	0	19	CRR807176	50.04
EEMC.bin.456	MAGs	Medium_quality	OTU	55	583246	13194	47.38	67.18	0	24747_0	cryosphere	glacier	d__Bacteria;p__Patescibacteria;c__Paceibacteria;o__UBA9973;f__UBA2103;g__C7867-001;s__	Bacteria	Patescibacteria	Paceibacteria	UBA9973	UBA2103	C7867-001	NA	1	1	1	30	CRR807176	67.18
EEMC.bin.457	MAGs	Medium_quality	OTU	497	2458220	6182	65.99	68.9	3.21	16168_0	cryosphere	glacier	d__Bacteria;p__Pseudomonadota;c__Gammaproteobacteria;o__Burkholderiales;f__Burkholderiaceae;g__Comamonas;s__Comamonas aquatica	Bacteria	Pseudomonadota	Gammaproteobacteria	Burkholderiales	Burkholderiaceae	Comamonas	Comamonas aquatica	0	0	0	30	CRR807176	52.85
EEMC.bin.458	MAGs	Medium_quality	OTU	138	2566244	32506	42.97	89.68	4.5	20095_0	cryosphere	glacier	d__Bacteria;p__Bdellovibrionota;c__Bdellovibrionia;o__Bdellovibrionales;f__Bdellovibrionaceae;g__Pseudobdellovibrio;s__	Bacteria	Bdellovibrionota	Bdellovibrionia	Bdellovibrionales	Bdellovibrionaceae	Pseudobdellovibrio	NA	0	1	0	24	CRR807176	67.18
EEMC.bin.459	MAGs	Medium_quality	not.OTU	241	2120513	10006	41.09	58.99	0.71	541_2	cryosphere	glacier	d__Bacteria;p__Cyanobacteriota;c__Cyanobacteriia;o__Pseudanabaenales;f__Pseudanabaenaceae;g__Pseudanabaena;s__	Bacteria	Cyanobacteriota	Cyanobacteriia	Pseudanabaenales	Pseudanabaenaceae	Pseudanabaena	NA	1	0	2	23	CRR807176	55.44
EEMC.bin.460	MAGs	Medium_quality	OTU	404	2809694	7690	54.58	75.98	4.16	8089_0	cryosphere	glacier	d__Bacteria;p__Pseudomonadota;c__Gammaproteobacteria;o__Burkholderiales;f__Usitatibacteraceae;g__JANYFH01;s__	Bacteria	Pseudomonadota	Gammaproteobacteria	Burkholderiales	Usitatibacteraceae	JANYFH01	NA	1	0	1	27	CRR807176	55.18
EEMC.bin.461	MAGs	Medium_quality	OTU	113	474242	5793	45.17	51.88	7.81	18662_0	cryosphere	glacier	d__Bacteria;p__Patescibacteria;c__Saccharimonadia;o__Saccharimonadales;f__UBA5946;g__;s__	Bacteria	Patescibacteria	Saccharimonadia	Saccharimonadales	UBA5946	NA	NA	0	0	0	10	CRR807176	12.83
EEMC.bin.462	MAGs	Medium_quality	OTU	303	3116875	15158	48.56	81.88	0.42	1343_0	cryosphere	glacier	d__Bacteria;p__Bdellovibrionota;c__UBA1018;o__UBA1018;f__UBA1018;g__;s__	Bacteria	Bdellovibrionota	UBA1018	UBA1018	UBA1018	NA	NA	0	0	0	33	CRR807176	79.78
EEMC.bin.463	MAGs	Medium_quality	OTU	859	1578417	1948	53.48	50.53	8.23	19705_0	cryosphere	glacier	d__Bacteria;p__Bdellovibrionota;c__UBA1018;o__UBA1018;f__UBA1018;g__JACMQW01;s__	Bacteria	Bdellovibrionota	UBA1018	UBA1018	UBA1018	JACMQW01	NA	0	0	0	12	CRR807176	9.38
EEMC.bin.464	MAGs	Medium_quality	not.OTU	66	604928	11468	44.53	58.18	2.73	18787_0	cryosphere	glacier	d__Bacteria;p__Patescibacteria;c__Saccharimonadia;o__Saccharimonadales;f__JACDBH01;g__RYN-417;s__	Bacteria	Patescibacteria	Saccharimonadia	Saccharimonadales	JACDBH01	RYN-417	NA	0	0	0	19	CRR807176	44.53
EEMC.bin.465	MAGs	Medium_quality	OTU	102	1280143	20930	34.65	68.21	3.45	25491_0	cryosphere	glacier	d__Bacteria;p__Patescibacteria;c__JACMRA01;o__JACMRA01;f__JACMRA01;g__;s__	Bacteria	Patescibacteria	JACMRA01	JACMRA01	JACMRA01	NA	NA	2	0	1	38	CRR807176	50.96
EEMC.bin.466	MAGs	Medium_quality	OTU	684	4571106	8137	47.78	82.24	9.38	20124_0	cryosphere	glacier	d__Bacteria;p__Bdellovibrionota;c__UBA1018;o__UBA1018;f__UBA1018;g__CAIYTD01;s__	Bacteria	Bdellovibrionota	UBA1018	UBA1018	UBA1018	CAIYTD01	NA	1	1	1	56	CRR807176	35.34
EEMC.bin.467	MAGs	Medium_quality	OTU	141	3584084	43508	51.23	91.54	0.97	12134_0	cryosphere	glacier	d__Bacteria;p__Bdellovibrionota;c__UBA2428;o__UBA2428;f__UBA2428;g__;s__	Bacteria	Bdellovibrionota	UBA2428	UBA2428	UBA2428	NA	NA	1	1	0	42	CRR807176	86.69
EEMC.bin.468	MAGs	Medium_quality	not.OTU	413	2102482	5903	43.9	55.17	0	2337_0	cryosphere	glacier	d__Bacteria;p__Pseudomonadota;c__Gammaproteobacteria;o__Pseudomonadales;f__Moraxellaceae;g__Acinetobacter;s__Acinetobacter idrijaensis	Bacteria	Pseudomonadota	Gammaproteobacteria	Pseudomonadales	Moraxellaceae	Acinetobacter	Acinetobacter idrijaensis	0	1	0	36	CRR807176	55.17
EEMC.bin.469	MAGs	Medium_quality	OTU	101	4054980	73158	65.78	96.62	4.07	13605_1	cryosphere	glacier	d__Bacteria;p__Pseudomonadota;c__Alphaproteobacteria;o__Sphingomonadales;f__Sphingomonadaceae;g__Sphingomonas;s__Sphingomonas albertensis	Bacteria	Pseudomonadota	Alphaproteobacteria	Sphingomonadales	Sphingomonadaceae	Sphingomonas	Sphingomonas albertensis	1	0	1	44	CRR807176	76.27
EEMC.bin.470	MAGs	Medium_quality	not.OTU	336	1941750	7265	39.04	68.5	1.74	23366_1	cryosphere	glacier	d__Bacteria;p__Bacteroidota;c__Bacteroidia;o__Chitinophagales;f__Chitinophagaceae;g__Ferruginibacter;s__	Bacteria	Bacteroidota	Bacteroidia	Chitinophagales	Chitinophagaceae	Ferruginibacter	NA	0	0	0	20	CRR807176	59.8
EEMC.bin.471	MAGs	Medium_quality	OTU	821	3402157	5037	44.87	83.24	2.59	17332_0	cryosphere	glacier	d__Bacteria;p__Bacteroidota;c__Bacteroidia;o__Chitinophagales;f__Chitinophagaceae;g__Flavipsychrobacter;s__Flavipsychrobacter sp014377675	Bacteria	Bacteroidota	Bacteroidia	Chitinophagales	Chitinophagaceae	Flavipsychrobacter	Flavipsychrobacter sp014377675	0	1	0	22	CRR807176	70.29
EEMC.bin.472	MAGs	Medium_quality	OTU	52	637843	17421	51.46	64.35	0	18629_0	cryosphere	glacier	d__Bacteria;p__Patescibacteria;c__Saccharimonadia;o__UBA4664;f__UBA4664;g__UBA4664;s__	Bacteria	Patescibacteria	Saccharimonadia	UBA4664	UBA4664	UBA4664	NA	1	0	1	21	CRR807176	64.35
EEMC.bin.473	MAGs	Medium_quality	OTU	125	900414	10515	31.55	69.67	0	22423_0	cryosphere	glacier	d__Bacteria;p__Patescibacteria;c__JAEDAM01;o__Absconditabacterales;f__Absconditicoccaceae;g__Aalborg-AAW-1;s__	Bacteria	Patescibacteria	JAEDAM01	Absconditabacterales	Absconditicoccaceae	Aalborg-AAW-1	NA	0	0	0	24	CRR807176	69.67
EEMC.bin.474	MAGs	Medium_quality	OTU	231	2781166	19279	38.44	76.88	0	23276_0	cryosphere	glacier	d__Bacteria;p__Bacteroidota;c__Bacteroidia;o__Sphingobacteriales;f__Sphingobacteriaceae;g__Daejeonella;s__	Bacteria	Bacteroidota	Bacteroidia	Sphingobacteriales	Sphingobacteriaceae	Daejeonella	NA	1	0	1	22	CRR807176	76.88
EEMC.bin.475	MAGs	Medium_quality	OTU	57	605333	14675	51.16	63.1	0.11	18630_0	cryosphere	glacier	d__Bacteria;p__Patescibacteria;c__Saccharimonadia;o__UBA4664;f__UBA4664;g__UBA4664;s__	Bacteria	Patescibacteria	Saccharimonadia	UBA4664	UBA4664	UBA4664	NA	1	0	1	19	CRR807176	62.55
EEMC.bin.476	MAGs	Medium_quality	OTU	1371	2468602	1874	46.71	51.48	4.53	23119_0	cryosphere	glacier	d__Bacteria;p__Bacteroidota;c__Bacteroidia;o__Chitinophagales;f__Chitinophagaceae;g__Flaviaesturariibacter;s__	Bacteria	Bacteroidota	Bacteroidia	Chitinophagales	Chitinophagaceae	Flaviaesturariibacter	NA	0	0	0	3	CRR807176	28.83
EEMC.bin.477	MAGs	Medium_quality	OTU	1164	2183683	1923	42.82	54.55	0	22174_0	cryosphere	glacier	d__Bacteria;p__Bdellovibrionota;c__UBA1018;o__UBA1018;f__JAGTJX01;g__;s__	Bacteria	Bdellovibrionota	UBA1018	UBA1018	JAGTJX01	NA	NA	0	0	0	11	CRR807176	54.55
EEMC.bin.478	MAGs	Medium_quality	OTU	1300	4495206	3742	45.67	54.12	9.2	22332_0	cryosphere	glacier	d__Bacteria;p__Bdellovibrionota;c__Oligoflexia;o__Silvanigrellales;f__Silvanigrellaceae;g__JADCJN01;s__	Bacteria	Bdellovibrionota	Oligoflexia	Silvanigrellales	Silvanigrellaceae	JADCJN01	NA	1	1	0	42	CRR807176	8.12
EEMC.bin.479	MAGs	Medium_quality	OTU	113	673844	7038	38.07	52.23	1.28	18720_0	cryosphere	glacier	d__Bacteria;p__Patescibacteria;c__Saccharimonadia;o__Saccharimonadales;f__SZUA-47;g__SZUA-47;s__	Bacteria	Patescibacteria	Saccharimonadia	Saccharimonadales	SZUA-47	SZUA-47	NA	1	0	1	36	CRR807176	45.83
EEMC.bin.480	MAGs	Medium_quality	OTU	75	2861211	95442	42.27	64.73	2.23	20014_0	cryosphere	glacier	d__Bacteria;p__Bdellovibrionota;c__Bacteriovoracia;o__Bacteriovoracales;f__Bacteriovoracaceae;g__UBA4096;s__	Bacteria	Bdellovibrionota	Bacteriovoracia	Bacteriovoracales	Bacteriovoracaceae	UBA4096	NA	0	0	0	22	CRR807176	53.58
EEMC.bin.481	MAGs	Medium_quality	OTU	1239	5009101	4993	68.9	80.45	1.29	12333_0	cryosphere	glacier	d__Bacteria;p__Myxococcota;c__Polyangia;o__Haliangiales;f__Haliangiaceae;g__JABFXX01;s__	Bacteria	Myxococcota	Polyangia	Haliangiales	Haliangiaceae	JABFXX01	NA	0	0	0	38	CRR807176	74
EEMC.bin.482	MAGs	Medium_quality	OTU	628	3717197	7867	73.08	87.63	6.89	11894_1	cryosphere	glacier	d__Bacteria;p__Actinomycetota;c__Actinomycetes;o__Propionibacteriales;f__Nocardioidaceae;g__Nocardioides;s__	Bacteria	Actinomycetota	Actinomycetes	Propionibacteriales	Nocardioidaceae	Nocardioides	NA	0	1	1	41	CRR807176	53.18
EEMC.bin.483	MAGs	Medium_quality	not.OTU	1068	4450430	5124	56.79	86.01	2.46	16981_0	cryosphere	glacier	d__Bacteria;p__Chloroflexota;c__Chloroflexia;o__Chloroflexales;f__Roseiflexaceae;g__JACMIM01;s__	Bacteria	Chloroflexota	Chloroflexia	Chloroflexales	Roseiflexaceae	JACMIM01	NA	0	0	0	30	CRR807176	73.71
EEMC.bin.484	MAGs	Medium_quality	OTU	159	1538821	13271	34.6	50	5.17	23793_0	cryosphere	glacier	d__Bacteria;p__Bacteroidota;c__Bacteroidia;o__Flavobacteriales;f__Flavobacteriaceae;g__Flavobacterium;s__	Bacteria	Bacteroidota	Bacteroidia	Flavobacteriales	Flavobacteriaceae	Flavobacterium	NA	0	0	0	17	CRR807176	24.15
EEMC.bin.485	MAGs	Medium_quality	OTU	423	2439758	7261	56.93	82.73	2.52	9370_0	cryosphere	glacier	d__Bacteria;p__Bdellovibrionota;c__UBA2428;o__UBA2428;f__UBA2428;g__;s__	Bacteria	Bdellovibrionota	UBA2428	UBA2428	UBA2428	NA	NA	0	1	0	25	CRR807176	70.13
EEMC.bin.486	MAGs	Medium_quality	OTU	298	2034999	9224	33.08	68.97	0	23792_0	cryosphere	glacier	d__Bacteria;p__Bacteroidota;c__Bacteroidia;o__Flavobacteriales;f__Flavobacteriaceae;g__Flavobacterium;s__	Bacteria	Bacteroidota	Bacteroidia	Flavobacteriales	Flavobacteriaceae	Flavobacterium	NA	1	0	2	25	CRR807176	68.97
EEMC.bin.487	MAGs	Medium_quality	OTU	114	598895	6005	41.04	52.9	1.72	25487_0	cryosphere	glacier	d__Bacteria;p__Patescibacteria;c__Saccharimonadia;o__Saccharimonadales;f__SZUA-47;g__RFTN01;s__	Bacteria	Patescibacteria	Saccharimonadia	Saccharimonadales	SZUA-47	RFTN01	NA	0	0	0	14	CRR807176	44.3
EEMC.bin.488	MAGs	Medium_quality	OTU	145	3024810	39474	47.72	90.46	0.18	20098_0	cryosphere	glacier	d__Bacteria;p__Bdellovibrionota;c__Bdellovibrionia;o__Bdellovibrionales;f__Bdellovibrionaceae;g__;s__	Bacteria	Bdellovibrionota	Bdellovibrionia	Bdellovibrionales	Bdellovibrionaceae	NA	NA	0	1	1	28	CRR807176	89.56
EEMC.bin.489	MAGs	Medium_quality	OTU	108	1229004	16012	43.5	64.18	0	1818_0	cryosphere	glacier	d__Bacteria;p__Patescibacteria;c__JACMRA01;o__JACMRA01;f__JACMRA01;g__;s__	Bacteria	Patescibacteria	JACMRA01	JACMRA01	JACMRA01	NA	NA	0	1	0	41	CRR807176	64.18
EEMC.bin.490	MAGs	Medium_quality	OTU	220	4235947	38074	40.49	89.6	1.79	20122_0	cryosphere	glacier	d__Bacteria;p__Bdellovibrionota;c__Bacteriovoracia;o__Bacteriovoracales;f__Bacteriovoracaceae;g__;s__	Bacteria	Bdellovibrionota	Bacteriovoracia	Bacteriovoracales	Bacteriovoracaceae	NA	NA	0	0	1	34	CRR807176	80.65
EEMC.bin.491	MAGs	Medium_quality	not.OTU	309	1809278	7231	73.21	66.24	1.71	11101_0	cryosphere	glacier	d__Bacteria;p__Actinomycetota;c__Thermoleophilia;o__Solirubrobacterales;f__Solirubrobacteraceae;g__Paraconexibacter;s__	Bacteria	Actinomycetota	Thermoleophilia	Solirubrobacterales	Solirubrobacteraceae	Paraconexibacter	NA	0	0	0	23	CRR807176	57.69
EEMC.bin.492	MAGs	Medium_quality	OTU	183	2836432	26051	34.52	92.01	1.9	22605_0	cryosphere	glacier	d__Bacteria;p__Bacteroidota;c__Bacteroidia;o__Sphingobacteriales;f__Sphingobacteriaceae;g__Daejeonella;s__	Bacteria	Bacteroidota	Bacteroidia	Sphingobacteriales	Sphingobacteriaceae	Daejeonella	NA	0	0	0	25	CRR807176	82.51
EEMC.bin.493	MAGs	Medium_quality	OTU	433	2312465	6412	72.13	56.9	0	10668_0	cryosphere	glacier	d__Bacteria;p__Actinomycetota;c__Thermoleophilia;o__Solirubrobacterales;f__Solirubrobacteraceae;g__JAGIBJ01;s__	Bacteria	Actinomycetota	Thermoleophilia	Solirubrobacterales	Solirubrobacteraceae	JAGIBJ01	NA	0	0	0	16	CRR807176	56.9
EEMC.bin.494	MAGs	Medium_quality	OTU	48	2409962	106509	43.51	91.24	0.19	1829_0	cryosphere	glacier	d__Bacteria;p__Pseudomonadota;c__Gammaproteobacteria;o__DSM-16500;f__DSM-16500;g__2-12-FULL-43-28;s__	Bacteria	Pseudomonadota	Gammaproteobacteria	DSM-16500	DSM-16500	2-12-FULL-43-28	NA	0	2	2	38	CRR807176	90.29
EEMC.bin.495	MAGs	Medium_quality	OTU	247	3426406	34109	42.35	75.6	1.75	20096_0	cryosphere	glacier	d__Bacteria;p__Bdellovibrionota;c__Bdellovibrionia;o__Bdellovibrionales;f__Bdellovibrionaceae;g__;s__	Bacteria	Bdellovibrionota	Bdellovibrionia	Bdellovibrionales	Bdellovibrionaceae	NA	NA	0	2	0	25	CRR807176	66.85
EEMC.bin.496	MAGs	Medium_quality	OTU	398	1645342	4838	60.31	66.48	4.43	10161_3	cryosphere	glacier	d__Bacteria;p__Actinomycetota;c__Actinomycetes;o__Actinomycetales;f__Microbacteriaceae;g__Conyzicola;s__	Bacteria	Actinomycetota	Actinomycetes	Actinomycetales	Microbacteriaceae	Conyzicola	NA	0	0	0	37	CRR807176	44.33
EEMC.bin.497	MAGs	Medium_quality	OTU	192	1330200	8816	41.42	58.95	0	18786_0	cryosphere	glacier	d__Bacteria;p__Patescibacteria;c__Saccharimonadia;o__Saccharimonadales;f__JACDBH01;g__RYN-417;s__	Bacteria	Patescibacteria	Saccharimonadia	Saccharimonadales	JACDBH01	RYN-417	NA	1	2	1	55	CRR807176	58.95
EEMC.bin.498	MAGs	Medium_quality	not.OTU	613	4384621	10807	64.25	97.8	2.36	12623_2	cryosphere	glacier	d__Bacteria;p__Gemmatimonadota;c__Gemmatimonadetes;o__Gemmatimonadales;f__Gemmatimonadaceae;g__Gemmatimonas;s__	Bacteria	Gemmatimonadota	Gemmatimonadetes	Gemmatimonadales	Gemmatimonadaceae	Gemmatimonas	NA	0	1	0	43	CRR807176	86
EEMC.bin.499	MAGs	Medium_quality	OTU	448	1599931	4102	58.87	66.08	2.65	9548_1	cryosphere	glacier	d__Bacteria;p__Pseudomonadota;c__Gammaproteobacteria;o__Pseudomonadales;f__Moraxellaceae;g__Perlucidibaca;s__	Bacteria	Pseudomonadota	Gammaproteobacteria	Pseudomonadales	Moraxellaceae	Perlucidibaca	NA	0	0	0	29	CRR807176	52.83
EEMC.bin.500	MAGs	Medium_quality	not.OTU	221	2472860	16144	63.98	88.11	2.66	15203_1	cryosphere	glacier	d__Bacteria;p__Pseudomonadota;c__Gammaproteobacteria;o__Xanthomonadales;f__Xanthomonadaceae;g__Arenimonas;s__	Bacteria	Pseudomonadota	Gammaproteobacteria	Xanthomonadales	Xanthomonadaceae	Arenimonas	NA	0	0	2	35	CRR807176	74.81
EEMC.bin.501	MAGs	Medium_quality	not.OTU	333	2187072	8396	49.52	77.71	2.57	1613_2	cryosphere	glacier	d__Bacteria;p__Pseudomonadota;c__Gammaproteobacteria;o__Xanthomonadales;f__Xanthomonadaceae;g__Arenimonas;s__	Bacteria	Pseudomonadota	Gammaproteobacteria	Xanthomonadales	Xanthomonadaceae	Arenimonas	NA	0	0	0	24	CRR807176	64.86
EEMC.bin.502	MAGs	Medium_quality	OTU	172	3400998	29706	47.46	80.56	7.59	20012_0	cryosphere	glacier	d__Bacteria;p__Bdellovibrionota;c__Bacteriovoracia;o__Bacteriovoracales;f__Bacteriovoracaceae;g__UBA4096;s__	Bacteria	Bdellovibrionota	Bacteriovoracia	Bacteriovoracales	Bacteriovoracaceae	UBA4096	NA	1	0	1	32	CRR807176	42.61
EEMC.bin.503	MAGs	Medium_quality	OTU	58	3601196	126936	48.42	91.91	4.02	20099_0	cryosphere	glacier	d__Bacteria;p__Bdellovibrionota;c__UBA1018;o__UBA1018;f__CAIMNF01;g__CAIMNF01;s__	Bacteria	Bdellovibrionota	UBA1018	UBA1018	CAIMNF01	CAIMNF01	NA	1	0	2	37	CRR807176	71.81
EEMC.bin.504	MAGs	Medium_quality	OTU	102	4186144	68552	53.57	92.8	1.79	1341_0	cryosphere	glacier	d__Bacteria;p__Bdellovibrionota;c__UBA1018;o__UBA1018;f__UBA1018;g__;s__	Bacteria	Bdellovibrionota	UBA1018	UBA1018	UBA1018	NA	NA	0	1	1	41	CRR807176	83.85
EEMC.bin.505	MAGs	Medium_quality	OTU	84	665771	10654	44.53	54.61	4.27	18663_0	cryosphere	glacier	d__Bacteria;p__Patescibacteria;c__Saccharimonadia;o__Saccharimonadales;f__UBA5946;g__;s__	Bacteria	Patescibacteria	Saccharimonadia	Saccharimonadales	UBA5946	NA	NA	0	0	0	27	CRR807176	33.26
EEMC.bin.506	MAGs	Medium_quality	OTU	85	1231348	25857	33.91	74.62	3.82	20287_0	cryosphere	glacier	d__Bacteria;p__Patescibacteria;c__Microgenomatia;o__UBA1406;f__GWC2-37-13;g__;s__	Bacteria	Patescibacteria	Microgenomatia	UBA1406	GWC2-37-13	NA	NA	1	1	1	42	CRR807176	55.52
EEMC.bin.507	MAGs	Medium_quality	OTU	265	3223531	19116	41.2	88.67	0.42	1841_0	cryosphere	glacier	d__Bacteria;p__Bdellovibrionota;c__Oligoflexia;o__Silvanigrellales;f__Silvanigrellaceae;g__;s__	Bacteria	Bdellovibrionota	Oligoflexia	Silvanigrellales	Silvanigrellaceae	NA	NA	1	2	1	36	CRR807176	86.57
EEMC.bin.508	MAGs	Medium_quality	OTU	341	2262988	9110	69.39	63.26	6.03	14058_0	cryosphere	glacier	d__Bacteria;p__Pseudomonadota;c__Alphaproteobacteria;o__Caulobacterales;f__Caulobacteraceae;g__Brevundimonas;s__	Bacteria	Pseudomonadota	Alphaproteobacteria	Caulobacterales	Caulobacteraceae	Brevundimonas	NA	0	0	0	26	CRR807176	33.11
EEMC.bin.509	MAGs	Medium_quality	not.OTU	137	2654730	31196	67.9	87.38	7.37	11514_3	cryosphere	glacier	d__Bacteria;p__Actinomycetota;c__Actinomycetes;o__Actinomycetales;f__Microbacteriaceae;g__Cryobacterium;s__Cryobacterium sandaracinum	Bacteria	Actinomycetota	Actinomycetes	Actinomycetales	Microbacteriaceae	Cryobacterium	Cryobacterium sandaracinum	0	1	2	46	CRR807176	50.53
EEMC.bin.510	MAGs	Medium_quality	not.OTU	336	1767871	5732	54.97	56.83	1.13	8085_1	cryosphere	glacier	d__Bacteria;p__Pseudomonadota;c__Gammaproteobacteria;o__Burkholderiales;f__Usitatibacteraceae;g__JANYFH01;s__	Bacteria	Pseudomonadota	Gammaproteobacteria	Burkholderiales	Usitatibacteraceae	JANYFH01	NA	1	0	1	9	CRR807176	51.18
EEMC.bin.511	MAGs	Medium_quality	OTU	98	776458	10310	42.58	62.3	0	21512_0	cryosphere	glacier	d__Bacteria;p__Patescibacteria;c__JACMRA01;o__JACMRA01;f__JACMRA01;g__JAOZKL01;s__	Bacteria	Patescibacteria	JACMRA01	JACMRA01	JACMRA01	JAOZKL01	NA	1	1	0	39	CRR807176	62.3
EEMC.bin.512	MAGs	Medium_quality	OTU	126	868513	9728	33.86	64.01	0	25238_0	cryosphere	glacier	d__Bacteria;p__Patescibacteria;c__Dojkabacteria;o__JAOAGR01;f__JAOAGR01;g__;s__	Bacteria	Patescibacteria	Dojkabacteria	JAOAGR01	JAOAGR01	NA	NA	1	1	0	18	CRR807176	64.01
EEMC.bin.513	MAGs	Medium_quality	OTU	89	777350	11771	45.62	59.74	2.97	18732_0	cryosphere	glacier	d__Bacteria;p__Patescibacteria;c__Saccharimonadia;o__Saccharimonadales;f__UBA1547;g__UBA1547;s__	Bacteria	Patescibacteria	Saccharimonadia	Saccharimonadales	UBA1547	UBA1547	NA	1	0	1	27	CRR807176	44.89
EEMC.bin.514	MAGs	Medium_quality	OTU	81	1300204	43220	34.96	73.12	1.72	18586_0	cryosphere	glacier	d__Bacteria;p__Patescibacteria;c__Dojkabacteria;o__JAOAGR01;f__JAOAGR01;g__;s__	Bacteria	Patescibacteria	Dojkabacteria	JAOAGR01	JAOAGR01	NA	NA	2	2	1	30	CRR807176	64.52
EEMC.bin.515	MAGs	Medium_quality	OTU	504	1767771	3848	63.56	61.26	3.35	11496_0	cryosphere	glacier	d__Bacteria;p__Actinomycetota;c__Actinomycetes;o__Actinomycetales;f__Microbacteriaceae;g__Conyzicola;s__	Bacteria	Actinomycetota	Actinomycetes	Actinomycetales	Microbacteriaceae	Conyzicola	NA	0	0	0	27	CRR807176	44.51
EEMC.bin.516	MAGs	Medium_quality	OTU	55	1741875	81312	35.62	79.31	0.57	21398_0	cryosphere	glacier	d__Bacteria;p__Pseudomonadota;c__Gammaproteobacteria;o__Berkiellales;f__Berkiellaceae;g__CANJXG01;s__	Bacteria	Pseudomonadota	Gammaproteobacteria	Berkiellales	Berkiellaceae	CANJXG01	NA	0	1	0	32	CRR807176	76.46
EEMC.bin.517	MAGs	Medium_quality	not.OTU	192	2014675	13735	41.93	63	0.25	2329_0	cryosphere	glacier	d__Bacteria;p__Pseudomonadota;c__Gammaproteobacteria;o__Pseudomonadales;f__Moraxellaceae;g__Acinetobacter;s__Acinetobacter johnsonii	Bacteria	Pseudomonadota	Gammaproteobacteria	Pseudomonadales	Moraxellaceae	Acinetobacter	Acinetobacter johnsonii	0	0	0	33	CRR807176	61.75
EEMC.bin.518	MAGs	Medium_quality	OTU	731	2150113	3208	53.84	65.54	3.24	17413_1	cryosphere	glacier	d__Bacteria;p__Armatimonadota;c__Abditibacteriia;o__Abditibacteriales;f__Abditibacteriaceae;g__JAFAZH01;s__	Bacteria	Armatimonadota	Abditibacteriia	Abditibacteriales	Abditibacteriaceae	JAFAZH01	NA	0	1	0	19	CRR807176	49.34
EEMC.bin.519	MAGs	Medium_quality	not.OTU	165	2821334	41337	36.52	96.55	1.97	23439_1	cryosphere	glacier	d__Bacteria;p__Bacteroidota;c__Bacteroidia;o__Chitinophagales;f__Chitinophagaceae;g__Sediminibacterium;s__	Bacteria	Bacteroidota	Bacteroidia	Chitinophagales	Chitinophagaceae	Sediminibacterium	NA	0	0	0	31	CRR807176	86.7
EEMC.bin.520	MAGs	Medium_quality	not.OTU	586	2543659	5166	61.08	54.81	5.17	16684_1	cryosphere	glacier	d__Bacteria;p__Pseudomonadota;c__Gammaproteobacteria;o__Burkholderiales;f__Burkholderiaceae;g__Janthinobacterium;s__	Bacteria	Pseudomonadota	Gammaproteobacteria	Burkholderiales	Burkholderiaceae	Janthinobacterium	NA	0	0	2	19	CRR807176	28.96
EEMC.bin.521	MAGs	Medium_quality	OTU	443	2852190	7794	51.22	64.97	7.66	21118_0	cryosphere	glacier	d__Bacteria;p__Bdellovibrionota;c__Bdellovibrionia;o__Bdellovibrionales;f__JAMPXM01;g__Ga0074137;s__	Bacteria	Bdellovibrionota	Bdellovibrionia	Bdellovibrionales	JAMPXM01	Ga0074137	NA	0	0	0	24	CRR807176	26.67
EEMC.bin.522	MAGs	Medium_quality	not.OTU	1551	3519671	2508	59.3	67.27	1.14	4984_3	cryosphere	glacier	d__Bacteria;p__Deinococcota;c__Deinococci;o__Deinococcales;f__JAAFIG01;g__JANYHH01;s__	Bacteria	Deinococcota	Deinococci	Deinococcales	JAAFIG01	JANYHH01	NA	1	2	1	32	CRR807176	61.57
EEMC.bin.523	MAGs	Medium_quality	OTU	42	1011879	30995	33.64	66.3	0	22940_0	cryosphere	glacier	d__Bacteria;p__Patescibacteria;c__JACMRA01;o__JACMRA01;f__JACMRA01;g__;s__	Bacteria	Patescibacteria	JACMRA01	JACMRA01	JACMRA01	NA	NA	2	1	1	37	CRR807176	66.3
EEMC.bin.524	MAGs	Medium_quality	OTU	63	1180251	39841	31.98	71.24	0	25239_0	cryosphere	glacier	d__Bacteria;p__Patescibacteria;c__Dojkabacteria;o__JAOAGR01;f__JAOAGR01;g__;s__	Bacteria	Patescibacteria	Dojkabacteria	JAOAGR01	JAOAGR01	NA	NA	2	1	1	34	CRR807176	71.24
EEMC.bin.525	MAGs	Medium_quality	not.OTU	269	2577692	11363	67.35	58.43	0.34	14049_0	cryosphere	glacier	d__Bacteria;p__Pseudomonadota;c__Alphaproteobacteria;o__Caulobacterales;f__Caulobacteraceae;g__Brevundimonas;s__	Bacteria	Pseudomonadota	Alphaproteobacteria	Caulobacterales	Caulobacteraceae	Brevundimonas	NA	0	1	0	43	CRR807176	56.73
EEMC.bin.526	MAGs	Medium_quality	OTU	184	3205316	35158	41.79	89.01	5.36	8108_0	cryosphere	glacier	d__Bacteria;p__Bdellovibrionota;c__Bdellovibrionia;o__Bdellovibrionales;f__JAGQZY01;g__;s__	Bacteria	Bdellovibrionota	Bdellovibrionia	Bdellovibrionales	JAGQZY01	NA	NA	0	0	0	40	CRR807176	62.21
EEMC.bin.527	MAGs	Medium_quality	OTU	43	1353724	87911	32.96	80.09	2.37	2250_0	cryosphere	glacier	d__Bacteria;p__Pseudomonadota;c__Alphaproteobacteria;o__Rickettsiales;f__Rickettsiaceae;g__;s__	Bacteria	Pseudomonadota	Alphaproteobacteria	Rickettsiales	Rickettsiaceae	NA	NA	0	1	0	28	CRR807176	68.24
EEMC.bin.528	MAGs	Medium_quality	OTU	59	951411	28823	32.45	69.2	1.18	25471_0	cryosphere	glacier	d__Bacteria;p__Patescibacteria;c__JACMRA01;o__JACMRA01;f__JACMRA01;g__;s__	Bacteria	Patescibacteria	JACMRA01	JACMRA01	JACMRA01	NA	NA	1	2	1	43	CRR807176	63.3
EEMC.bin.529	MAGs	Medium_quality	OTU	99	2859833	57984	67.36	82.12	4.3	11855_0	cryosphere	glacier	d__Bacteria;p__Actinomycetota;c__Actinomycetes;o__Propionibacteriales;f__Nocardioidaceae;g__Aeromicrobium;s__	Bacteria	Actinomycetota	Actinomycetes	Propionibacteriales	Nocardioidaceae	Aeromicrobium	NA	0	0	0	34	CRR807176	60.62
EEMC.bin.530	MAGs	Medium_quality	OTU	263	2875841	15622	48.69	88.98	0.89	20278_0	cryosphere	glacier	d__Bacteria;p__Bdellovibrionota;c__Bdellovibrionia;o__Bdellovibrionales;f__Bdellovibrionaceae;g__;s__	Bacteria	Bdellovibrionota	Bdellovibrionia	Bdellovibrionales	Bdellovibrionaceae	NA	NA	0	1	0	23	CRR807176	84.53
EEMC.bin.531	MAGs	Medium_quality	OTU	469	1868471	4290	50.55	57.16	3.51	26868_0	cryosphere	glacier	d__Bacteria;p__Bdellovibrionota;c__UBA2361;o__UBA2361;f__OMIW01;g__;s__	Bacteria	Bdellovibrionota	UBA2361	UBA2361	OMIW01	NA	NA	0	0	0	21	CRR807176	39.61
EEMC.bin.532	MAGs	Medium_quality	OTU	552	2354090	4782	39.85	62.41	1.64	22877_1	cryosphere	glacier	d__Bacteria;p__Bacteroidota;c__Bacteroidia;o__Cytophagales;f__Cyclobacteriaceae;g__ELB16-189;s__	Bacteria	Bacteroidota	Bacteroidia	Cytophagales	Cyclobacteriaceae	ELB16-189	NA	0	0	0	12	CRR807176	54.21
EEMC.bin.533	MAGs	High_quality	OTU	126	1843051	23562	40.31	91.28	1.07	21976_0	cryosphere	glacier	d__Bacteria;p__Pseudomonadota;c__Gammaproteobacteria;o__;f__;g__;s__	Bacteria	Pseudomonadota	Gammaproteobacteria	NA	NA	NA	NA	1	1	1	42	CRR807176	85.93
EEMC.bin.534	MAGs	Medium_quality	not.OTU	670	2551287	4416	65.71	62.59	9.75	16071_0	cryosphere	glacier	d__Bacteria;p__Pseudomonadota;c__Gammaproteobacteria;o__Burkholderiales;f__Burkholderiaceae;g__Ramlibacter;s__	Bacteria	Pseudomonadota	Gammaproteobacteria	Burkholderiales	Burkholderiaceae	Ramlibacter	NA	0	0	1	17	CRR807176	13.84
EEMC.bin.535	MAGs	Medium_quality	OTU	126	2859938	39819	43.61	83.16	1.68	7561_0	cryosphere	glacier	d__Bacteria;p__Bdellovibrionota;c__Oligoflexia;o__Oligoflexales;f__RGVZ01;g__;s__	Bacteria	Bdellovibrionota	Oligoflexia	Oligoflexales	RGVZ01	NA	NA	0	0	2	39	CRR807176	74.76
EEMC.bin.536	MAGs	Medium_quality	OTU	23	858130	54263	43.44	62.19	0	24508_0	cryosphere	glacier	d__Bacteria;p__Patescibacteria;c__Saccharimonadia;o__Saccharimonadales;f__UBA4665;g__UBA4665;s__	Bacteria	Patescibacteria	Saccharimonadia	Saccharimonadales	UBA4665	UBA4665	NA	0	1	0	37	CRR807176	62.19
EEMC.bin.537	MAGs	Medium_quality	OTU	175	1925781	16145	55.88	69.54	7.74	13787_0	cryosphere	glacier	d__Bacteria;p__Pseudomonadota;c__Alphaproteobacteria;o__Sphingomonadales;f__Sphingomonadaceae;g__Sphingorhabdus_B;s__	Bacteria	Pseudomonadota	Alphaproteobacteria	Sphingomonadales	Sphingomonadaceae	Sphingorhabdus_B	NA	0	0	1	24	CRR807176	30.84
EEMC.bin.538	MAGs	Medium_quality	OTU	406	1822067	5067	50.75	51.65	5.17	16677_1	cryosphere	glacier	d__Bacteria;p__Pseudomonadota;c__Gammaproteobacteria;o__Burkholderiales;f__Burkholderiaceae;g__Herminiimonas;s__	Bacteria	Pseudomonadota	Gammaproteobacteria	Burkholderiales	Burkholderiaceae	Herminiimonas	NA	0	0	0	15	CRR807176	25.8
EEMC.bin.539	MAGs	Medium_quality	OTU	65	2767000	100851	46.81	89.8	0.89	22899_0	cryosphere	glacier	d__Bacteria;p__Bdellovibrionota;c__UBA2428;o__UBA2428;f__UBA2428;g__JAFEAR01;s__	Bacteria	Bdellovibrionota	UBA2428	UBA2428	UBA2428	JAFEAR01	NA	1	1	1	34	CRR807176	85.35
EEMC.bin.540	MAGs	Medium_quality	OTU	1113	2464172	2437	43.19	66.21	5.01	23166_0	cryosphere	glacier	d__Bacteria;p__Bacteroidota;c__Kapaibacteriia;o__Kapaibacteriales;f__;g__;s__	Bacteria	Bacteroidota	Kapaibacteriia	Kapaibacteriales	NA	NA	NA	0	0	0	14	CRR807176	41.16
EEMC.bin.541	MAGs	Medium_quality	OTU	310	2782618	11444	45.55	85.14	2.1	1493_0	cryosphere	glacier	d__Bacteria;p__Bdellovibrionota;c__UBA2361;o__UBA2361;f__UBA2361;g__;s__	Bacteria	Bdellovibrionota	UBA2361	UBA2361	UBA2361	NA	NA	1	0	1	39	CRR807176	74.64
EEMC.bin.542	MAGs	Medium_quality	OTU	411	2418077	7025	40.96	54.91	8.77	20021_0	cryosphere	glacier	d__Bacteria;p__Bdellovibrionota;c__Bacteriovoracia;o__Bacteriovoracales;f__Bacteriovoracaceae;g__UBA4096;s__	Bacteria	Bdellovibrionota	Bacteriovoracia	Bacteriovoracales	Bacteriovoracaceae	UBA4096	NA	0	1	2	25	CRR807176	11.06
EEMC.bin.543	MAGs	Medium_quality	not.OTU	494	3946964	9917	42.02	79.92	2.02	23398_0	cryosphere	glacier	d__Bacteria;p__Bacteroidota;c__Bacteroidia;o__Chitinophagales;f__Chitinophagaceae;g__Ferruginibacter;s__	Bacteria	Bacteroidota	Bacteroidia	Chitinophagales	Chitinophagaceae	Ferruginibacter	NA	0	0	0	31	CRR807176	69.82
EEMC.bin.544	MAGs	Medium_quality	OTU	1058	2894497	3180	31.98	79.51	2.36	23458_1	cryosphere	glacier	d__Bacteria;p__Bacteroidota;c__Bacteroidia;o__Chitinophagales;f__Chitinophagaceae;g__UBA1930;s__	Bacteria	Bacteroidota	Bacteroidia	Chitinophagales	Chitinophagaceae	UBA1930	NA	0	0	0	25	CRR807176	67.71
EEMC.bin.545	MAGs	Medium_quality	OTU	363	1951564	6994	43.19	68.1	1.72	1763_1	cryosphere	glacier	d__Bacteria;p__Pseudomonadota;c__Gammaproteobacteria;o__Burkholderiales;f__Methylophilaceae;g__Methylotenera_A;s__	Bacteria	Pseudomonadota	Gammaproteobacteria	Burkholderiales	Methylophilaceae	Methylotenera_A	NA	0	0	1	14	CRR807176	59.5
EEMC.bin.546	MAGs	Medium_quality	OTU	457	4995648	15932	53.04	74.88	0.88	7714_0	cryosphere	glacier	d__Bacteria;p__Bdellovibrionota;c__Oligoflexia;o__Oligoflexales;f__Oligoflexaceae;g__;s__	Bacteria	Bdellovibrionota	Oligoflexia	Oligoflexales	Oligoflexaceae	NA	NA	1	0	1	43	CRR807176	70.48
EEMC.bin.547	MAGs	Medium_quality	OTU	182	3226686	49264	38.89	80.78	4.17	20023_0	cryosphere	glacier	d__Bacteria;p__Bdellovibrionota;c__Bacteriovoracia;o__Bacteriovoracales;f__Bacteriovoracaceae;g__Bacteriovorax;s__	Bacteria	Bdellovibrionota	Bacteriovoracia	Bacteriovoracales	Bacteriovoracaceae	Bacteriovorax	NA	0	0	2	38	CRR807176	59.93
EEMC.bin.548	MAGs	Medium_quality	OTU	379	2482641	7928	45.01	64.62	3.57	20097_0	cryosphere	glacier	d__Bacteria;p__Bdellovibrionota;c__Bdellovibrionia;o__Bdellovibrionales;f__JAGQZY01;g__;s__	Bacteria	Bdellovibrionota	Bdellovibrionia	Bdellovibrionales	JAGQZY01	NA	NA	0	0	0	24	CRR807176	46.77
EEMC.bin.549	MAGs	Medium_quality	OTU	42	540432	15739	39.51	54.36	0	24476_0	cryosphere	glacier	d__Bacteria;p__Patescibacteria;c__Paceibacteria;o__UBA9973;f__CAIJKW01;g__CAIJKW01;s__	Bacteria	Patescibacteria	Paceibacteria	UBA9973	CAIJKW01	CAIJKW01	NA	0	1	0	21	CRR807176	54.36
EEMC.bin.550	MAGs	Medium_quality	OTU	445	3225929	9578	45.73	74.09	1.72	24130_0	cryosphere	glacier	d__Bacteria;p__Bdellovibrionota;c__UBA2361;o__UBA2361;f__JAGFJO01;g__;s__	Bacteria	Bdellovibrionota	UBA2361	UBA2361	JAGFJO01	NA	NA	0	0	0	38	CRR807176	65.49
EEMC.bin.551	MAGs	High_quality	OTU	105	3363056	124447	51.77	98.21	0.1	8363_0	cryosphere	glacier	d__Bacteria;p__Bdellovibrionota;c__Bdellovibrionia;o__Bdellovibrionales;f__JAMPXM01;g__CAJYOV01;s__	Bacteria	Bdellovibrionota	Bdellovibrionia	Bdellovibrionales	JAMPXM01	CAJYOV01	NA	1	1	1	37	CRR807176	97.71
EEMC.bin.552	MAGs	Medium_quality	not.OTU	446	2377434	7043	41.7	63.7	1.69	542_0	cryosphere	glacier	d__Bacteria;p__Cyanobacteriota;c__Cyanobacteriia;o__Pseudanabaenales;f__Pseudanabaenaceae;g__Pseudanabaena;s__	Bacteria	Cyanobacteriota	Cyanobacteriia	Pseudanabaenales	Pseudanabaenaceae	Pseudanabaena	NA	0	0	1	27	CRR807176	55.25
EEMC.bin.553	MAGs	Medium_quality	OTU	330	4034789	20700	62.18	91.89	0.58	11415_0	cryosphere	glacier	d__Bacteria;p__Actinomycetota;c__Actinomycetes;o__Actinomycetales;f__Micrococcaceae;g__Arthrobacter;s__Arthrobacter sp006964045	Bacteria	Actinomycetota	Actinomycetes	Actinomycetales	Micrococcaceae	Arthrobacter	Arthrobacter sp006964045	0	1	1	45	CRR807176	88.99
EEMC.bin.554	MAGs	Medium_quality	OTU	152	4050915	78793	38.68	82.46	0	20123_0	cryosphere	glacier	d__Bacteria;p__Bdellovibrionota;c__Bacteriovoracia;o__Bacteriovoracales;f__Bacteriovoracaceae;g__;s__	Bacteria	Bdellovibrionota	Bacteriovoracia	Bacteriovoracales	Bacteriovoracaceae	NA	NA	0	0	2	33	CRR807176	82.46
EEMC.bin.555	MAGs	Medium_quality	not.OTU	1278	4706266	4358	55.43	86.86	3.04	9645_0	cryosphere	glacier	d__Bacteria;p__Deinococcota;c__Deinococci;o__Deinococcales;f__Deinococcaceae;g__JACMOA01;s__JACMOA01 sp014378225	Bacteria	Deinococcota	Deinococci	Deinococcales	Deinococcaceae	JACMOA01	JACMOA01 sp014378225	5	1	3	59	CRR807176	71.66
EEMC.bin.556	MAGs	Medium_quality	OTU	321	1321128	4574	42.9	72.01	8.62	1830_0	cryosphere	glacier	d__Bacteria;p__Pseudomonadota;c__Gammaproteobacteria;o__DSM-16500;f__DSM-16500;g__2-12-FULL-45-12;s__	Bacteria	Pseudomonadota	Gammaproteobacteria	DSM-16500	DSM-16500	2-12-FULL-45-12	NA	0	0	0	26	CRR807176	28.91
EEMC.bin.557	MAGs	Medium_quality	OTU	98	1053788	12489	50.05	53.7	4.48	18735_0	cryosphere	glacier	d__Bacteria;p__Patescibacteria;c__Saccharimonadia;o__Saccharimonadales;f__UBA4665;g__;s__	Bacteria	Patescibacteria	Saccharimonadia	Saccharimonadales	UBA4665	NA	NA	0	1	0	38	CRR807176	31.3
EEMC.bin.558	MAGs	Medium_quality	OTU	108	2978690	49877	51.84	93.45	7.34	8362_0	cryosphere	glacier	d__Bacteria;p__Bdellovibrionota;c__Bdellovibrionia;o__Bdellovibrionales;f__JAMPXM01;g__CAJYOV01;s__	Bacteria	Bdellovibrionota	Bdellovibrionia	Bdellovibrionales	JAMPXM01	CAJYOV01	NA	0	1	1	37	CRR807176	56.75
EEMC.bin.559	MAGs	Medium_quality	OTU	411	1718528	4627	44.02	64.81	0	2367_3	cryosphere	glacier	d__Bacteria;p__Pseudomonadota;c__Gammaproteobacteria;o__Pseudomonadales;f__Moraxellaceae;g__Moraxella_A;s__Moraxella_A sp902506215	Bacteria	Pseudomonadota	Gammaproteobacteria	Pseudomonadales	Moraxellaceae	Moraxella_A	Moraxella_A sp902506215	0	0	1	22	CRR807176	64.81
EEMC.bin.560	MAGs	Medium_quality	OTU	64	651273	13726	46.03	61.25	2.31	18784_0	cryosphere	glacier	d__Bacteria;p__Patescibacteria;c__Saccharimonadia;o__Saccharimonadales;f__UBA1547;g__UBA1547;s__	Bacteria	Patescibacteria	Saccharimonadia	Saccharimonadales	UBA1547	UBA1547	NA	1	0	1	38	CRR807176	49.7
EEMC.bin.561	MAGs	Medium_quality	OTU	318	3240978	13037	64.55	84.63	3.22	15888_0	cryosphere	glacier	d__Bacteria;p__Pseudomonadota;c__Gammaproteobacteria;o__Burkholderiales;f__Burkholderiaceae;g__Aquabacterium;s__	Bacteria	Pseudomonadota	Gammaproteobacteria	Burkholderiales	Burkholderiaceae	Aquabacterium	NA	0	0	1	40	CRR807177	68.53
EEMC.bin.562	MAGs	Medium_quality	not.OTU	519	4382507	11015	49.72	87.14	2.87	7567_0	cryosphere	glacier	d__Bacteria;p__Bdellovibrionota;c__Oligoflexia;o__Oligoflexales;f__Oligoflexaceae;g__Oligoflexus;s__	Bacteria	Bdellovibrionota	Oligoflexia	Oligoflexales	Oligoflexaceae	Oligoflexus	NA	1	1	3	40	CRR807177	72.79
EEMC.bin.563	MAGs	Medium_quality	not.OTU	293	2260352	9199	66.49	66.91	2.8	15887_0	cryosphere	glacier	d__Bacteria;p__Pseudomonadota;c__Gammaproteobacteria;o__Burkholderiales;f__Burkholderiaceae;g__Aquabacterium;s__	Bacteria	Pseudomonadota	Gammaproteobacteria	Burkholderiales	Burkholderiaceae	Aquabacterium	NA	0	0	0	23	CRR807177	52.91
EEMC.bin.564	MAGs	Medium_quality	OTU	332	3526042	15763	37.71	82.76	2.04	22916_0	cryosphere	glacier	d__Bacteria;p__Bacteroidota;c__Bacteroidia;o__Cytophagales;f__Spirosomataceae;g__JALRIJ01;s__	Bacteria	Bacteroidota	Bacteroidia	Cytophagales	Spirosomataceae	JALRIJ01	NA	1	0	1	27	CRR807177	72.56
EEMC.bin.565	MAGs	Medium_quality	not.OTU	448	1955050	5111	57.1	59.33	3.39	16224_0	cryosphere	glacier	d__Bacteria;p__Pseudomonadota;c__Gammaproteobacteria;o__Burkholderiales;f__Burkholderiaceae;g__Polaromonas;s__	Bacteria	Pseudomonadota	Gammaproteobacteria	Burkholderiales	Burkholderiaceae	Polaromonas	NA	0	1	0	25	CRR807177	42.38
EEMC.bin.566	MAGs	Medium_quality	OTU	164	2925486	26573	66.56	93.48	2.4	11581_0	cryosphere	glacier	d__Bacteria;p__Actinomycetota;c__Actinomycetes;o__Actinomycetales;f__Microbacteriaceae;g__Microbacterium;s__	Bacteria	Actinomycetota	Actinomycetes	Actinomycetales	Microbacteriaceae	Microbacterium	NA	0	1	0	44	CRR807177	81.48
EEMC.bin.567	MAGs	Medium_quality	not.OTU	20	4273800	390735	62.16	80.91	2.13	14986_1	cryosphere	glacier	d__Bacteria;p__Pseudomonadota;c__Gammaproteobacteria;o__Pseudomonadales;f__Pseudomonadaceae;g__Pseudomonas_E;s__Pseudomonas_E protegens_A	Bacteria	Pseudomonadota	Gammaproteobacteria	Pseudomonadales	Pseudomonadaceae	Pseudomonas_E	Pseudomonas_E protegens_A	0	0	1	40	CRR807177	70.26
EEMC.bin.568	MAGs	Medium_quality	OTU	605	2951409	5331	45.69	51.72	4.31	502_0	cryosphere	glacier	d__Bacteria;p__Pseudomonadota;c__Gammaproteobacteria;o__Enterobacterales;f__Alteromonadaceae;g__Pararheinheimera;s__	Bacteria	Pseudomonadota	Gammaproteobacteria	Enterobacterales	Alteromonadaceae	Pararheinheimera	NA	0	0	0	28	CRR807177	30.17
EEMC.bin.569	MAGs	Medium_quality	OTU	850	4064047	5396	67.7	57.23	3.45	16153_1	cryosphere	glacier	d__Bacteria;p__Pseudomonadota;c__Gammaproteobacteria;o__Burkholderiales;f__Burkholderiaceae;g__Acidovorax;s__	Bacteria	Pseudomonadota	Gammaproteobacteria	Burkholderiales	Burkholderiaceae	Acidovorax	NA	0	0	0	29	CRR807177	39.98
EEMC.bin.570	MAGs	Medium_quality	OTU	766	3274171	5018	45.32	68.89	5.28	18205_0	cryosphere	glacier	d__Bacteria;p__Pseudomonadota;c__Gammaproteobacteria;o__Burkholderiales;f__Burkholderiaceae;g__Undibacterium;s__Undibacterium sp002482715	Bacteria	Pseudomonadota	Gammaproteobacteria	Burkholderiales	Burkholderiaceae	Undibacterium	Undibacterium sp002482715	2	0	4	25	CRR807177	42.49
EEMC.bin.571	MAGs	Medium_quality	OTU	36	4306970	181849	37.51	96.73	1.49	22775_0	cryosphere	glacier	d__Bacteria;p__Bacteroidota;c__Bacteroidia;o__Cytophagales;f__Spirosomataceae;g__Emticicia;s__	Bacteria	Bacteroidota	Bacteroidia	Cytophagales	Spirosomataceae	Emticicia	NA	0	0	0	36	CRR807177	89.28
EEMC.bin.572	MAGs	Medium_quality	OTU	111	2700892	47034	36.5	91.93	1.07	23441_0	cryosphere	glacier	d__Bacteria;p__Bacteroidota;c__Bacteroidia;o__Chitinophagales;f__Chitinophagaceae;g__Sediminibacterium;s__	Bacteria	Bacteroidota	Bacteroidia	Chitinophagales	Chitinophagaceae	Sediminibacterium	NA	0	0	1	28	CRR807177	86.58
EEMC.bin.573	MAGs	Medium_quality	not.OTU	267	2220134	11062	60.62	56.36	4.08	16272_0	cryosphere	glacier	d__Bacteria;p__Pseudomonadota;c__Gammaproteobacteria;o__Burkholderiales;f__Burkholderiaceae;g__Polaromonas;s__	Bacteria	Pseudomonadota	Gammaproteobacteria	Burkholderiales	Burkholderiaceae	Polaromonas	NA	0	0	0	11	CRR807177	35.96
EEMC.bin.574	MAGs	Medium_quality	OTU	86	4665738	92623	67.31	82.93	2.6	16003_0	cryosphere	glacier	d__Bacteria;p__Pseudomonadota;c__Gammaproteobacteria;o__Burkholderiales;f__Burkholderiaceae;g__Paucibacter_A;s__	Bacteria	Pseudomonadota	Gammaproteobacteria	Burkholderiales	Burkholderiaceae	Paucibacter_A	NA	0	0	0	46	CRR807177	69.93
EEMC.bin.575	MAGs	Medium_quality	OTU	565	2504813	5518	34.81	54.23	2.79	23245_0	cryosphere	glacier	d__Bacteria;p__Bacteroidota;c__Bacteroidia;o__Sphingobacteriales;f__Sphingobacteriaceae;g__Pedobacter;s__	Bacteria	Bacteroidota	Bacteroidia	Sphingobacteriales	Sphingobacteriaceae	Pedobacter	NA	0	0	0	14	CRR807177	40.28
EEMC.bin.576	MAGs	Medium_quality	OTU	155	4606828	42051	33.73	95.25	3.83	23871_0	cryosphere	glacier	d__Bacteria;p__Bacteroidota;c__Bacteroidia;o__Flavobacteriales;f__Flavobacteriaceae;g__Flavobacterium;s__	Bacteria	Bacteroidota	Bacteroidia	Flavobacteriales	Flavobacteriaceae	Flavobacterium	NA	0	0	3	48	CRR807177	76.1
EEMC.bin.577	MAGs	Medium_quality	not.OTU	441	2774860	7668	74.04	78.31	6.22	11939_1	cryosphere	glacier	d__Bacteria;p__Actinomycetota;c__Actinomycetes;o__Mycobacteriales;f__SCTD01;g__SCTD01;s__	Bacteria	Actinomycetota	Actinomycetes	Mycobacteriales	SCTD01	SCTD01	NA	0	0	0	24	CRR807177	47.21
EEMC.bin.578	MAGs	Medium_quality	OTU	595	2374711	4510	64.01	66.18	7.42	11460_1	cryosphere	glacier	d__Bacteria;p__Actinomycetota;c__Actinomycetes;o__Actinomycetales;f__Microbacteriaceae;g__Rhodoglobus;s__Rhodoglobus xinjiangensis	Bacteria	Actinomycetota	Actinomycetes	Actinomycetales	Microbacteriaceae	Rhodoglobus	Rhodoglobus xinjiangensis	1	0	1	37	CRR807177	29.08
EEMC.bin.579	MAGs	Medium_quality	OTU	761	3080813	4743	67.6	68.31	2.96	13966_0	cryosphere	glacier	d__Bacteria;p__Pseudomonadota;c__Alphaproteobacteria;o__Rhizobiales;f__Rhizobiaceae;g__Aureimonas_A;s__	Bacteria	Pseudomonadota	Alphaproteobacteria	Rhizobiales	Rhizobiaceae	Aureimonas_A	NA	0	0	0	27	CRR807177	53.51
EEMC.bin.580	MAGs	Medium_quality	not.OTU	470	3383394	10784	74.71	58.92	0	11895_0	cryosphere	glacier	d__Bacteria;p__Actinomycetota;c__Actinomycetes;o__Propionibacteriales;f__Nocardioidaceae;g__Nocardioides;s__Nocardioides kribbensis	Bacteria	Actinomycetota	Actinomycetes	Propionibacteriales	Nocardioidaceae	Nocardioides	Nocardioides kribbensis	1	0	2	32	CRR807177	58.92
EEMC.bin.581	MAGs	Medium_quality	OTU	237	1783563	10374	61.87	52.93	2.29	16118_0	cryosphere	glacier	d__Bacteria;p__Pseudomonadota;c__Gammaproteobacteria;o__Burkholderiales;f__Burkholderiaceae;g__Rhodoferax_C;s__	Bacteria	Pseudomonadota	Gammaproteobacteria	Burkholderiales	Burkholderiaceae	Rhodoferax_C	NA	0	0	0	17	CRR807177	41.48
EEMC.bin.582	MAGs	Medium_quality	not.OTU	425	2824765	8088	69.18	52.19	0	11877_0	cryosphere	glacier	d__Bacteria;p__Actinomycetota;c__Actinomycetes;o__Propionibacteriales;f__Nocardioidaceae;g__Nocardioides;s__	Bacteria	Actinomycetota	Actinomycetes	Propionibacteriales	Nocardioidaceae	Nocardioides	NA	0	0	2	33	CRR807177	52.19
EEMC.bin.583	MAGs	Medium_quality	not.OTU	327	2752126	12481	38.13	52.74	1.72	2335_0	cryosphere	glacier	d__Bacteria;p__Pseudomonadota;c__Gammaproteobacteria;o__Pseudomonadales;f__Moraxellaceae;g__Acinetobacter;s__Acinetobacter albensis	Bacteria	Pseudomonadota	Gammaproteobacteria	Pseudomonadales	Moraxellaceae	Acinetobacter	Acinetobacter albensis	0	0	5	60	CRR807177	44.14
EEMC.bin.584	MAGs	Medium_quality	not.OTU	289	1898221	8093	54.74	50.78	7.59	13790_2	cryosphere	glacier	d__Bacteria;p__Pseudomonadota;c__Alphaproteobacteria;o__Sphingomonadales;f__Sphingomonadaceae;g__Sphingorhabdus_B;s__	Bacteria	Pseudomonadota	Alphaproteobacteria	Sphingomonadales	Sphingomonadaceae	Sphingorhabdus_B	NA	0	0	0	29	CRR807177	12.83
EEMC.bin.585	MAGs	Medium_quality	OTU	280	5808354	30742	63.05	94.66	3.81	15844_0	cryosphere	glacier	d__Bacteria;p__Pseudomonadota;c__Gammaproteobacteria;o__Burkholderiales;f__Burkholderiaceae;g__Pseudoduganella;s__	Bacteria	Pseudomonadota	Gammaproteobacteria	Burkholderiales	Burkholderiaceae	Pseudoduganella	NA	0	0	3	70	CRR807177	75.61
EEMC.bin.586	MAGs	Medium_quality	OTU	179	4585224	36817	63.65	83.65	3.62	16005_0	cryosphere	glacier	d__Bacteria;p__Pseudomonadota;c__Gammaproteobacteria;o__Burkholderiales;f__Burkholderiaceae;g__Paucibacter_A;s__	Bacteria	Pseudomonadota	Gammaproteobacteria	Burkholderiales	Burkholderiaceae	Paucibacter_A	NA	0	0	2	41	CRR807177	65.55
EEMC.bin.587	MAGs	Medium_quality	OTU	855	2499087	3143	75.56	55.17	5.17	11829_3	cryosphere	glacier	d__Bacteria;p__Actinomycetota;c__Actinomycetes;o__Actinomycetales;f__Kineococcaceae;g__;s__	Bacteria	Actinomycetota	Actinomycetes	Actinomycetales	Kineococcaceae	NA	NA	0	0	0	28	CRR807177	29.32
EEMC.bin.588	MAGs	Medium_quality	OTU	993	1899045	2034	61.8	52.15	1.01	12843_1	cryosphere	glacier	d__Bacteria;p__Pseudomonadota;c__Gammaproteobacteria;o__Burkholderiales;f__Chromobacteriaceae;g__Vogesella;s__Vogesella mureinivorans	Bacteria	Pseudomonadota	Gammaproteobacteria	Burkholderiales	Chromobacteriaceae	Vogesella	Vogesella mureinivorans	0	0	0	24	CRR807177	47.1
EEMC.bin.589	MAGs	Medium_quality	OTU	291	2945909	14288	59.51	78.89	6.21	13685_0	cryosphere	glacier	d__Bacteria;p__Pseudomonadota;c__Alphaproteobacteria;o__Sphingomonadales;f__Sphingomonadaceae;g__Novosphingobium;s__	Bacteria	Pseudomonadota	Alphaproteobacteria	Sphingomonadales	Sphingomonadaceae	Novosphingobium	NA	0	1	0	45	CRR807177	47.84
EEMC.bin.590	MAGs	Medium_quality	not.OTU	1398	3686788	2976	45.89	67.63	3.72	554_3	cryosphere	glacier	d__Bacteria;p__Cyanobacteriota;c__Cyanobacteriia;o__Cyanobacteriales;f__Microcoleaceae;g__Microcoleus;s__	Bacteria	Cyanobacteriota	Cyanobacteriia	Cyanobacteriales	Microcoleaceae	Microcoleus	NA	0	1	0	34	CRR807177	49.03
EEMC.bin.591	MAGs	Medium_quality	OTU	2145	3548299	1646	46.05	59.9	5.27	2511_0	cryosphere	glacier	d__Bacteria;p__Bacteroidota;c__Bacteroidia;o__Cytophagales;f__Spirosomataceae;g__Runella;s__	Bacteria	Bacteroidota	Bacteroidia	Cytophagales	Spirosomataceae	Runella	NA	0	0	1	8	CRR807177	33.55
EEMC.bin.592	MAGs	Medium_quality	not.OTU	532	2517510	5453	41.21	72.42	2.48	541_2	cryosphere	glacier	d__Bacteria;p__Cyanobacteriota;c__Cyanobacteriia;o__Pseudanabaenales;f__Pseudanabaenaceae;g__Pseudanabaena;s__	Bacteria	Cyanobacteriota	Cyanobacteriia	Pseudanabaenales	Pseudanabaenaceae	Pseudanabaena	NA	0	0	0	34	CRR807177	60.02
EEMC.bin.593	MAGs	Medium_quality	OTU	474	1977884	4512	60.08	60.35	1.08	2161_0	cryosphere	glacier	d__Bacteria;p__Pseudomonadota;c__Alphaproteobacteria;o__Caulobacterales;f__Caulobacteraceae;g__Asticcacaulis;s__	Bacteria	Pseudomonadota	Alphaproteobacteria	Caulobacterales	Caulobacteraceae	Asticcacaulis	NA	0	0	0	23	CRR807177	54.95
EEMC.bin.594	MAGs	Medium_quality	OTU	650	3476420	6240	69.78	63.35	1.56	5451_0	cryosphere	glacier	d__Bacteria;p__Deinococcota;c__Deinococci;o__Deinococcales;f__Deinococcaceae;g__Deinococcus;s__Deinococcus sp946222085	Bacteria	Deinococcota	Deinococci	Deinococcales	Deinococcaceae	Deinococcus	Deinococcus sp946222085	0	1	0	25	CRR807177	55.55
EEMC.bin.595	MAGs	Medium_quality	not.OTU	332	2374992	8750	58.91	82.24	3.79	16261_2	cryosphere	glacier	d__Bacteria;p__Pseudomonadota;c__Gammaproteobacteria;o__Burkholderiales;f__Burkholderiaceae;g__Polaromonas;s__	Bacteria	Pseudomonadota	Gammaproteobacteria	Burkholderiales	Burkholderiaceae	Polaromonas	NA	0	0	0	23	CRR807178	63.29
EEMC.bin.596	MAGs	Medium_quality	not.OTU	598	3355689	6331	42.22	73.28	2.59	23389_0	cryosphere	glacier	d__Bacteria;p__Bacteroidota;c__Bacteroidia;o__Chitinophagales;f__Chitinophagaceae;g__Ferruginibacter;s__	Bacteria	Bacteroidota	Bacteroidia	Chitinophagales	Chitinophagaceae	Ferruginibacter	NA	0	1	2	33	CRR807178	60.33
EEMC.bin.597	MAGs	Medium_quality	not.OTU	435	2476087	6581	41.64	67.24	0.86	2329_0	cryosphere	glacier	d__Bacteria;p__Pseudomonadota;c__Gammaproteobacteria;o__Pseudomonadales;f__Moraxellaceae;g__Acinetobacter;s__Acinetobacter johnsonii	Bacteria	Pseudomonadota	Gammaproteobacteria	Pseudomonadales	Moraxellaceae	Acinetobacter	Acinetobacter johnsonii	0	0	2	31	CRR807178	62.94
EEMC.bin.598	MAGs	Medium_quality	OTU	305	3513191	16252	37.92	89.38	3.94	23102_0	cryosphere	glacier	d__Bacteria;p__Bacteroidota;c__Bacteroidia;o__Cytophagales;f__Cytophagaceae;g__Cytophaga;s__	Bacteria	Bacteroidota	Bacteroidia	Cytophagales	Cytophagaceae	Cytophaga	NA	0	0	2	29	CRR807178	69.68
EEMC.bin.599	MAGs	Medium_quality	OTU	261	3727931	20945	49.41	90.75	1.53	1822_0	cryosphere	glacier	d__Bacteria;p__Pseudomonadota;c__Gammaproteobacteria;o__Pseudomonadales;f__Cellvibrionaceae;g__Cellvibrio;s__Cellvibrio sp000263355	Bacteria	Pseudomonadota	Gammaproteobacteria	Pseudomonadales	Cellvibrionaceae	Cellvibrio	Cellvibrio sp000263355	0	1	2	32	CRR807178	83.1
EEMC.bin.600	MAGs	Medium_quality	OTU	734	4546496	8243	49.84	86.27	1.62	7567_0	cryosphere	glacier	d__Bacteria;p__Bdellovibrionota;c__Oligoflexia;o__Oligoflexales;f__Oligoflexaceae;g__Oligoflexus;s__	Bacteria	Bdellovibrionota	Oligoflexia	Oligoflexales	Oligoflexaceae	Oligoflexus	NA	0	1	1	38	CRR807178	78.17
EEMC.bin.601	MAGs	Medium_quality	OTU	145	3134042	43918	65.57	88.24	1.6	9554_0	cryosphere	glacier	d__Bacteria;p__Pseudomonadota;c__Gammaproteobacteria;o__Pseudomonadales;f__Moraxellaceae;g__JAJNDL01;s__JAJNDL01 sp020697295	Bacteria	Pseudomonadota	Gammaproteobacteria	Pseudomonadales	Moraxellaceae	JAJNDL01	JAJNDL01 sp020697295	0	0	0	43	CRR807178	80.24
EEMC.bin.602	MAGs	Medium_quality	not.OTU	415	2131861	6257	60.08	67.1	3.41	16684_1	cryosphere	glacier	d__Bacteria;p__Pseudomonadota;c__Gammaproteobacteria;o__Burkholderiales;f__Burkholderiaceae;g__Janthinobacterium;s__	Bacteria	Pseudomonadota	Gammaproteobacteria	Burkholderiales	Burkholderiaceae	Janthinobacterium	NA	0	0	3	21	CRR807178	50.05
EEMC.bin.603	MAGs	Medium_quality	OTU	300	2595321	10619	74.01	75.28	1.94	11939_1	cryosphere	glacier	d__Bacteria;p__Actinomycetota;c__Actinomycetes;o__Mycobacteriales;f__SCTD01;g__SCTD01;s__	Bacteria	Actinomycetota	Actinomycetes	Mycobacteriales	SCTD01	SCTD01	NA	0	0	0	26	CRR807178	65.58
EEMC.bin.604	MAGs	Medium_quality	not.OTU	296	3144773	14308	67.89	87.07	1.85	15883_1	cryosphere	glacier	d__Bacteria;p__Pseudomonadota;c__Gammaproteobacteria;o__Burkholderiales;f__Burkholderiaceae;g__Aquabacterium;s__	Bacteria	Pseudomonadota	Gammaproteobacteria	Burkholderiales	Burkholderiaceae	Aquabacterium	NA	0	1	1	36	CRR807178	77.82
EEMC.bin.605	MAGs	Medium_quality	OTU	408	1941592	5772	59.86	51.72	8.62	9556_3	cryosphere	glacier	d__Bacteria;p__Pseudomonadota;c__Gammaproteobacteria;o__Pseudomonadales;f__Moraxellaceae;g__UBA2031;s__	Bacteria	Pseudomonadota	Gammaproteobacteria	Pseudomonadales	Moraxellaceae	UBA2031	NA	0	0	0	18	CRR807178	8.62
EEMC.bin.606	MAGs	Medium_quality	OTU	354	5325333	80942	42.27	70.18	7.02	995_0	cryosphere	glacier	d__Bacteria;p__Bdellovibrionota;c__Bacteriovoracia;o__Bacteriovoracales;f__Bacteriovoracaceae;g__UBA4096;s__	Bacteria	Bdellovibrionota	Bacteriovoracia	Bacteriovoracales	Bacteriovoracaceae	UBA4096	NA	0	0	1	35	CRR807178	35.08
EEMC.bin.607	MAGs	Medium_quality	not.OTU	100	4904687	79442	67.29	90.03	6.5	16003_0	cryosphere	glacier	d__Bacteria;p__Pseudomonadota;c__Gammaproteobacteria;o__Burkholderiales;f__Burkholderiaceae;g__Paucibacter_A;s__	Bacteria	Pseudomonadota	Gammaproteobacteria	Burkholderiales	Burkholderiaceae	Paucibacter_A	NA	1	0	1	48	CRR807178	57.53
EEMC.bin.608	MAGs	Medium_quality	OTU	602	2349481	4378	60.78	51.72	3.45	17522_1	cryosphere	glacier	d__Bacteria;p__Bacteroidota;c__Bacteroidia;o__Cytophagales;f__Hymenobacteraceae;g__Hymenobacter;s__Hymenobacter frigidus	Bacteria	Bacteroidota	Bacteroidia	Cytophagales	Hymenobacteraceae	Hymenobacter	Hymenobacter frigidus	0	0	0	17	CRR807178	34.47
EEMC.bin.609	MAGs	Medium_quality	not.OTU	357	2095038	7562	55.4	65.87	5.82	13790_2	cryosphere	glacier	d__Bacteria;p__Pseudomonadota;c__Alphaproteobacteria;o__Sphingomonadales;f__Sphingomonadaceae;g__Sphingorhabdus_B;s__	Bacteria	Pseudomonadota	Alphaproteobacteria	Sphingomonadales	Sphingomonadaceae	Sphingorhabdus_B	NA	0	0	1	38	CRR807178	36.77
EEMC.bin.610	MAGs	Medium_quality	OTU	352	3888994	16172	59.66	93.43	3.58	14459_0	cryosphere	glacier	d__Bacteria;p__Pseudomonadota;c__Alphaproteobacteria;o__Rhodobacterales;f__Rhodobacteraceae;g__Cypionkella;s__	Bacteria	Pseudomonadota	Alphaproteobacteria	Rhodobacterales	Rhodobacteraceae	Cypionkella	NA	0	0	0	34	CRR807178	75.53
EEMC.bin.611	MAGs	Medium_quality	not.OTU	334	2696974	9336	70.23	55.97	3.07	11873_0	cryosphere	glacier	d__Bacteria;p__Actinomycetota;c__Actinomycetes;o__Propionibacteriales;f__Nocardioidaceae;g__Nocardioides;s__Nocardioides allogilvus	Bacteria	Actinomycetota	Actinomycetes	Propionibacteriales	Nocardioidaceae	Nocardioides	Nocardioides allogilvus	0	0	1	40	CRR807178	40.62
EEMC.bin.612	MAGs	Medium_quality	not.OTU	912	1655231	1914	43.26	59.59	1	2384_1	cryosphere	glacier	d__Bacteria;p__Pseudomonadota;c__Gammaproteobacteria;o__Pseudomonadales;f__Moraxellaceae;g__Psychrobacter;s__	Bacteria	Pseudomonadota	Gammaproteobacteria	Pseudomonadales	Moraxellaceae	Psychrobacter	NA	0	0	0	15	CRR807178	54.59
EEMC.bin.613	MAGs	Medium_quality	OTU	736	3109483	5243	43.84	87.59	3.15	2509_1	cryosphere	glacier	d__Bacteria;p__Pseudomonadota;c__Gammaproteobacteria;o__Pseudomonadales;f__Moraxellaceae;g__Agitococcus;s__	Bacteria	Pseudomonadota	Gammaproteobacteria	Pseudomonadales	Moraxellaceae	Agitococcus	NA	0	2	1	26	CRR807178	71.84
EEMC.bin.614	MAGs	Medium_quality	not.OTU	635	2645067	4948	34.05	50.16	3.45	23821_2	cryosphere	glacier	d__Bacteria;p__Bacteroidota;c__Bacteroidia;o__Flavobacteriales;f__Flavobacteriaceae;g__Flavobacterium;s__Flavobacterium xueshanense	Bacteria	Bacteroidota	Bacteroidia	Flavobacteriales	Flavobacteriaceae	Flavobacterium	Flavobacterium xueshanense	1	0	2	31	CRR807178	32.91
EEMC.bin.615	MAGs	Medium_quality	OTU	656	2430405	4243	67.79	76.32	2.68	13585_0	cryosphere	glacier	d__Bacteria;p__Pseudomonadota;c__Alphaproteobacteria;o__Sphingomonadales;f__Sphingomonadaceae;g__Sphingomonas;s__	Bacteria	Pseudomonadota	Alphaproteobacteria	Sphingomonadales	Sphingomonadaceae	Sphingomonas	NA	0	0	0	33	CRR807178	62.92
EEMC.bin.616	MAGs	Medium_quality	OTU	224	13001347	129451	70.32	94.42	3.25	12358_0	cryosphere	glacier	d__Bacteria;p__Myxococcota;c__Myxococcia;o__Myxococcales;f__Myxococcaceae;g__Myxococcus;s__Myxococcus caerfyrddinensis	Bacteria	Myxococcota	Myxococcia	Myxococcales	Myxococcaceae	Myxococcus	Myxococcus caerfyrddinensis	0	1	2	68	CRR807178	78.17
EEMC.bin.617	MAGs	Medium_quality	OTU	403	2803436	8869	61.2	80.12	8.09	16326_0	cryosphere	glacier	d__Bacteria;p__Pseudomonadota;c__Gammaproteobacteria;o__Burkholderiales;f__Burkholderiaceae;g__Polaromonas;s__	Bacteria	Pseudomonadota	Gammaproteobacteria	Burkholderiales	Burkholderiaceae	Polaromonas	NA	0	0	0	19	CRR807178	39.67
EEMC.bin.618	MAGs	Medium_quality	OTU	290	6614817	31656	62.4	94.01	3.38	14986_1	cryosphere	glacier	d__Bacteria;p__Pseudomonadota;c__Gammaproteobacteria;o__Pseudomonadales;f__Pseudomonadaceae;g__Pseudomonas_E;s__Pseudomonas_E protegens_A	Bacteria	Pseudomonadota	Gammaproteobacteria	Pseudomonadales	Pseudomonadaceae	Pseudomonas_E	Pseudomonas_E protegens_A	0	0	2	41	CRR807178	77.11
EEMC.bin.619	MAGs	Medium_quality	OTU	92	3004053	58688	35.05	56.9	6.03	23838_0	cryosphere	glacier	d__Bacteria;p__Bacteroidota;c__Bacteroidia;o__Flavobacteriales;f__Flavobacteriaceae;g__Flavobacterium;s__Flavobacterium hydrocarbonoxydans	Bacteria	Bacteroidota	Bacteroidia	Flavobacteriales	Flavobacteriaceae	Flavobacterium	Flavobacterium hydrocarbonoxydans	0	0	0	25	CRR807178	26.75
EEMC.bin.620	MAGs	Medium_quality	OTU	253	629279	2443	33.59	60.97	0.97	27177_0	deep-sea	trench	d__Archaea;p__Thermoproteota;c__Nitrososphaeria;o__Nitrososphaerales;f__Nitrosopumilaceae;g__Nitrosopelagicus;s__Nitrosopelagicus brevis	Archaea	Thermoproteota	Nitrososphaeria	Nitrososphaerales	Nitrosopumilaceae	Nitrosopelagicus	Nitrosopelagicus brevis	0	0	1	20	DRR092706	56.12
EEMC.bin.621	MAGs	Medium_quality	not.OTU	574	1504885	2687	42.19	57.94	3.36	17182_2	deep-sea	trench	d__Bacteria;p__SAR324;c__SAR324;o__SAR324;f__NAC60-12;g__Arctic96AD-7;s__Arctic96AD-7 sp002082305	Bacteria	SAR324	SAR324	SAR324	NAC60-12	Arctic96AD-7	Arctic96AD-7 sp002082305	0	0	0	10	DRR092710	41.14
EEMC.bin.622	MAGs	Medium_quality	not.OTU	596	1844871	3329	42.08	82.59	1.8	17182_2	deep-sea	trench	d__Bacteria;p__SAR324;c__SAR324;o__SAR324;f__NAC60-12;g__Arctic96AD-7;s__Arctic96AD-7 sp002082305	Bacteria	SAR324	SAR324	SAR324	NAC60-12	Arctic96AD-7	Arctic96AD-7 sp002082305	0	0	0	24	DRR092711	73.59
EEMC.bin.623	MAGs	Medium_quality	not.OTU	631	1270289	2117	41.27	56.06	7.11	22535_0	deep-sea	trench	d__Bacteria;p__Pseudomonadota;c__Gammaproteobacteria;o__UBA11654;f__UBA11654;g__DTSX01;s__DTSX01 sp012965065	Bacteria	Pseudomonadota	Gammaproteobacteria	UBA11654	UBA11654	DTSX01	DTSX01 sp012965065	0	1	0	30	DRR092711	20.51
EEMC.bin.624	MAGs	Medium_quality	not.OTU	1143	1894154	1675	53.23	50.13	1.33	1596_0	deep-sea	trench	d__Bacteria;p__Pseudomonadota;c__Gammaproteobacteria;o__Arenicellales;f__UBA868;g__REDSEA-S09-B13;s__REDSEA-S09-B13 sp003447825	Bacteria	Pseudomonadota	Gammaproteobacteria	Arenicellales	UBA868	REDSEA-S09-B13	REDSEA-S09-B13 sp003447825	0	0	0	21	DRR092711	43.48
EEMC.bin.625	MAGs	Medium_quality	not.OTU	1061	1887538	1819	68.47	68.54	2.78	4637_1	deep-sea	trench	d__Bacteria;p__Actinomycetota;c__Acidimicrobiia;o__Acidimicrobiales;f__MedAcidi-G1;g__UBA9410;s__UBA9410 sp012961035	Bacteria	Actinomycetota	Acidimicrobiia	Acidimicrobiales	MedAcidi-G1	UBA9410	UBA9410 sp012961035	1	1	1	28	DRR092712	54.64
EEMC.bin.626	MAGs	Medium_quality	not.OTU	301	1172753	4085	40.25	61.92	0	6615_0	deep-sea	trench	d__Bacteria;p__Marinisomatota;c__Marinisomatia;o__Marinisomatales;f__TCS55;g__TCS55;s__TCS55 sp002715035	Bacteria	Marinisomatota	Marinisomatia	Marinisomatales	TCS55	TCS55	TCS55 sp002715035	2	1	2	18	DRR092712	61.92
EEMC.bin.627	MAGs	Medium_quality	not.OTU	196	2364743	20980	49.86	84.43	2.45	17390_0	deep-sea	trench	d__Bacteria;p__Pseudomonadota;c__Alphaproteobacteria;o__Rhodobacterales;f__Rhodobacteraceae;g__UBA3077;s__	Bacteria	Pseudomonadota	Alphaproteobacteria	Rhodobacterales	Rhodobacteraceae	UBA3077	NA	0	1	0	31	DRR092712	72.18
EEMC.bin.628	MAGs	Medium_quality	not.OTU	618	1763726	2935	42.78	63.93	0	17180_0	deep-sea	trench	d__Bacteria;p__SAR324;c__SAR324;o__SAR324;f__NAC60-12;g__Arctic96AD-7;s__Arctic96AD-7 sp016764995	Bacteria	SAR324	SAR324	SAR324	NAC60-12	Arctic96AD-7	Arctic96AD-7 sp016764995	1	0	1	20	DRR092712	63.93
EEMC.bin.629	MAGs	Medium_quality	not.OTU	450	1934034	6325	37.93	81.68	1.2	6613_0	deep-sea	trench	d__Bacteria;p__Marinisomatota;c__Marinisomatia;o__Marinisomatales;f__TCS55;g__UBA2126;s__UBA2126 sp004124385	Bacteria	Marinisomatota	Marinisomatia	Marinisomatales	TCS55	UBA2126	UBA2126 sp004124385	0	0	0	34	DRR092712	75.68
EEMC.bin.630	MAGs	Medium_quality	not.OTU	203	610239	3206	36.04	54.39	6.15	27212_0	deep-sea	trench	d__Archaea;p__Thermoproteota;c__Nitrososphaeria;o__Nitrososphaerales;f__Nitrosopumilaceae;g__Nitrosopelagicus;s__Nitrosopelagicus sp000484935	Archaea	Thermoproteota	Nitrososphaeria	Nitrososphaerales	Nitrosopumilaceae	Nitrosopelagicus	Nitrosopelagicus sp000484935	0	0	1	26	DRR092712	23.64
EEMC.bin.631	MAGs	High_quality	OTU	106	1113285	15803	38.76	93.72	0.72	1667_0	deep-sea	trench	d__Bacteria;p__Pseudomonadota;c__Gammaproteobacteria;o__PS1;f__Thioglobaceae;g__Thioglobus_C;s__Thioglobus_C sp937899995	Bacteria	Pseudomonadota	Gammaproteobacteria	PS1	Thioglobaceae	Thioglobus_C	Thioglobus_C sp937899995	1	1	1	26	DRR092712	90.12
EEMC.bin.632	MAGs	Medium_quality	not.OTU	871	1448600	1699	43.13	50.13	0.28	17180_0	deep-sea	trench	d__Bacteria;p__SAR324;c__SAR324;o__SAR324;f__NAC60-12;g__Arctic96AD-7;s__Arctic96AD-7 sp016764995	Bacteria	SAR324	SAR324	SAR324	NAC60-12	Arctic96AD-7	Arctic96AD-7 sp016764995	0	0	0	18	DRR092713	48.73
EEMC.bin.633	MAGs	Medium_quality	not.OTU	290	1365422	6717	41.66	52.68	3.84	22535_0	deep-sea	trench	d__Bacteria;p__Pseudomonadota;c__Gammaproteobacteria;o__UBA11654;f__UBA11654;g__DTSX01;s__DTSX01 sp012965065	Bacteria	Pseudomonadota	Gammaproteobacteria	UBA11654	UBA11654	DTSX01	DTSX01 sp012965065	0	1	0	21	DRR092713	33.48
EEMC.bin.634	MAGs	Medium_quality	not.OTU	577	2947174	5990	62.38	83.35	5.92	13374_0	deep-sea	trench	d__Bacteria;p__Pseudomonadota;c__Alphaproteobacteria;o__JAAXGF01;f__JAAXGF01;g__;s__	Bacteria	Pseudomonadota	Alphaproteobacteria	JAAXGF01	JAAXGF01	NA	NA	0	1	0	31	DRR092713	53.75
EEMC.bin.635	MAGs	Medium_quality	not.OTU	706	1859047	2673	53.29	50.16	2.58	2847_3	deep-sea	trench	d__Bacteria;p__Pseudomonadota;c__Gammaproteobacteria;o__Pseudomonadales;f__Pseudohongiellaceae;g__UBA9145;s__UBA9145 sp913054495	Bacteria	Pseudomonadota	Gammaproteobacteria	Pseudomonadales	Pseudohongiellaceae	UBA9145	UBA9145 sp913054495	0	0	0	9	DRR092713	37.26
EEMC.bin.636	MAGs	Medium_quality	not.OTU	318	1105494	4132	37.95	66.71	2.3	25320_1	deep-sea	trench	d__Bacteria;p__Marinisomatota;c__Marinisomatia;o__SCGC-AAA003-L08;f__D37C17;g__D37C17;s__D37C17 sp004124405	Bacteria	Marinisomatota	Marinisomatia	SCGC-AAA003-L08	D37C17	D37C17	D37C17 sp004124405	0	0	0	17	DRR092713	55.21
EEMC.bin.637	MAGs	High_quality	not.OTU	256	1952656	13221	38.17	97.8	2.2	6613_0	deep-sea	trench	d__Bacteria;p__Marinisomatota;c__Marinisomatia;o__Marinisomatales;f__TCS55;g__UBA2126;s__UBA2126 sp004124385	Bacteria	Marinisomatota	Marinisomatia	Marinisomatales	TCS55	UBA2126	UBA2126 sp004124385	2	2	1	33	DRR092713	86.8
EEMC.bin.638	MAGs	Medium_quality	not.OTU	833	1496983	1880	62.91	63.75	4.4	630_3	deep-sea	trench	d__Archaea;p__Thermoplasmatota;c__Poseidoniia;o__Poseidoniales;f__Thalassarchaeaceae;g__JAKUTA01;s__JAKUTA01 sp022447885	Archaea	Thermoplasmatota	Poseidoniia	Poseidoniales	Thalassarchaeaceae	JAKUTA01	JAKUTA01 sp022447885	1	0	0	31	DRR092713	41.75
EEMC.bin.639	MAGs	Medium_quality	not.OTU	331	848776	2574	46.8	54.98	1.14	19506_0	deep-sea	trench	d__Bacteria;p__Planctomycetota;c__Phycisphaerae;o__Phycisphaerales;f__SM1A02;g__GCA-002718515;s__	Bacteria	Planctomycetota	Phycisphaerae	Phycisphaerales	SM1A02	GCA-002718515	NA	0	0	0	16	DRR092713	49.28
EEMC.bin.640	MAGs	Medium_quality	not.OTU	280	828291	3089	33.82	54.93	1.34	20297_1	deep-sea	trench	d__Bacteria;p__Bacteroidota;c__Bacteroidia;o__Flavobacteriales;f__BACL11;g__DUAL01;s__DUAL01 sp950069165	Bacteria	Bacteroidota	Bacteroidia	Flavobacteriales	BACL11	DUAL01	DUAL01 sp950069165	1	1	1	15	DRR092713	48.23
EEMC.bin.641	MAGs	Medium_quality	not.OTU	173	1182970	9188	33.18	96.6	1.05	27195_1	deep-sea	trench	d__Archaea;p__Thermoproteota;c__Nitrososphaeria;o__Nitrososphaerales;f__Nitrosopumilaceae;g__Nitrosopumilus;s__Nitrosopumilus sp013390905	Archaea	Thermoproteota	Nitrososphaeria	Nitrososphaerales	Nitrosopumilaceae	Nitrosopumilus	Nitrosopumilus sp013390905	0	1	1	42	DRR092714	91.35
EEMC.bin.642	MAGs	Medium_quality	not.OTU	479	894115	1956	35.87	60.84	8.31	27212_0	deep-sea	trench	d__Archaea;p__Thermoproteota;c__Nitrososphaeria;o__Nitrososphaerales;f__Nitrosopumilaceae;g__Nitrosopelagicus;s__Nitrosopelagicus sp000484935	Archaea	Thermoproteota	Nitrososphaeria	Nitrososphaerales	Nitrosopumilaceae	Nitrosopelagicus	Nitrosopelagicus sp000484935	0	0	1	23	DRR092714	19.29
EEMC.bin.643	MAGs	Medium_quality	not.OTU	246	1941447	12199	37.99	87.91	1.26	6613_0	deep-sea	trench	d__Bacteria;p__Marinisomatota;c__Marinisomatia;o__Marinisomatales;f__TCS55;g__UBA2126;s__UBA2126 sp004124385	Bacteria	Marinisomatota	Marinisomatia	Marinisomatales	TCS55	UBA2126	UBA2126 sp004124385	0	1	0	36	DRR092714	81.61
EEMC.bin.644	MAGs	Medium_quality	not.OTU	860	1345152	1547	62.35	57.82	7.93	630_3	deep-sea	trench	d__Archaea;p__Thermoplasmatota;c__Poseidoniia;o__Poseidoniales;f__Thalassarchaeaceae;g__JAKUTA01;s__JAKUTA01 sp022447885	Archaea	Thermoplasmatota	Poseidoniia	Poseidoniales	Thalassarchaeaceae	JAKUTA01	JAKUTA01 sp022447885	1	0	0	25	DRR092714	18.17
EEMC.bin.645	MAGs	Medium_quality	not.OTU	886	2156254	2435	62.37	55.17	8.64	13374_0	deep-sea	trench	d__Bacteria;p__Pseudomonadota;c__Alphaproteobacteria;o__JAAXGF01;f__JAAXGF01;g__;s__	Bacteria	Pseudomonadota	Alphaproteobacteria	JAAXGF01	JAAXGF01	NA	NA	0	0	0	17	DRR092714	11.97
EEMC.bin.646	MAGs	Medium_quality	not.OTU	392	1006401	2658	45.18	59.13	7.45	18568_0	deep-sea	trench	d__Bacteria;p__Planctomycetota;c__Phycisphaerae;o__Phycisphaerales;f__SM1A02;g__GCA-002718515;s__	Bacteria	Planctomycetota	Phycisphaerae	Phycisphaerales	SM1A02	GCA-002718515	NA	0	0	0	14	DRR092714	21.88
EEMC.bin.647	MAGs	Medium_quality	not.OTU	441	1485985	4019	37.86	68.45	1.71	25320_1	deep-sea	trench	d__Bacteria;p__Marinisomatota;c__Marinisomatia;o__SCGC-AAA003-L08;f__D37C17;g__D37C17;s__D37C17 sp004124405	Bacteria	Marinisomatota	Marinisomatia	SCGC-AAA003-L08	D37C17	D37C17	D37C17 sp004124405	0	0	0	14	DRR092714	59.9
EEMC.bin.648	MAGs	Medium_quality	not.OTU	372	1163157	3154	33.71	74.69	6.13	20297_1	deep-sea	trench	d__Bacteria;p__Bacteroidota;c__Bacteroidia;o__Flavobacteriales;f__BACL11;g__DUAL01;s__DUAL01 sp950069165	Bacteria	Bacteroidota	Bacteroidia	Flavobacteriales	BACL11	DUAL01	DUAL01 sp950069165	0	0	0	16	DRR092714	44.04
EEMC.bin.649	MAGs	Medium_quality	not.OTU	228	1227233	7189	41.17	65.25	1.15	22535_0	deep-sea	trench	d__Bacteria;p__Pseudomonadota;c__Gammaproteobacteria;o__UBA11654;f__UBA11654;g__DTSX01;s__DTSX01 sp012965065	Bacteria	Pseudomonadota	Gammaproteobacteria	UBA11654	UBA11654	DTSX01	DTSX01 sp012965065	0	0	0	30	DRR092714	59.5
EEMC.bin.650	MAGs	Medium_quality	not.OTU	1408	2018438	1408	42.58	61.84	8.14	17182_2	deep-sea	trench	d__Bacteria;p__SAR324;c__SAR324;o__SAR324;f__NAC60-12;g__Arctic96AD-7;s__Arctic96AD-7 sp002082305	Bacteria	SAR324	SAR324	SAR324	NAC60-12	Arctic96AD-7	Arctic96AD-7 sp002082305	0	1	0	20	DRR092717	21.14
EEMC.bin.651	MAGs	Medium_quality	not.OTU	440	1007993	2243	41.92	50.02	1.26	17182_2	deep-sea	trench	d__Bacteria;p__SAR324;c__SAR324;o__SAR324;f__NAC60-12;g__Arctic96AD-7;s__Arctic96AD-7 sp002082305	Bacteria	SAR324	SAR324	SAR324	NAC60-12	Arctic96AD-7	Arctic96AD-7 sp002082305	0	0	0	14	DRR092718	43.72
EEMC.bin.652	MAGs	Medium_quality	not.OTU	631	1602828	2520	68.3	66.99	5.11	4637_1	deep-sea	trench	d__Bacteria;p__Actinomycetota;c__Acidimicrobiia;o__Acidimicrobiales;f__MedAcidi-G1;g__UBA9410;s__UBA9410 sp012961035	Bacteria	Actinomycetota	Acidimicrobiia	Acidimicrobiales	MedAcidi-G1	UBA9410	UBA9410 sp012961035	0	0	0	22	DRR092719	41.44
EEMC.bin.653	MAGs	Medium_quality	OTU	2107	2705515	1262	56.09	50.4	7.84	5254_1	deep-sea	trench	d__Bacteria;p__Chloroflexota;c__Dehalococcoidia;o__UBA3495;f__UBA3495;g__UBA9611;s__	Bacteria	Chloroflexota	Dehalococcoidia	UBA3495	UBA3495	UBA9611	NA	19	17	9	52	DRR092719	11.2
EEMC.bin.654	MAGs	Medium_quality	not.OTU	1320	2216794	1703	53.24	57.29	8.43	1596_0	deep-sea	trench	d__Bacteria;p__Pseudomonadota;c__Gammaproteobacteria;o__Arenicellales;f__UBA868;g__REDSEA-S09-B13;s__REDSEA-S09-B13 sp003447825	Bacteria	Pseudomonadota	Gammaproteobacteria	Arenicellales	UBA868	REDSEA-S09-B13	REDSEA-S09-B13 sp003447825	0	0	0	23	DRR092719	15.14
EEMC.bin.655	MAGs	Medium_quality	not.OTU	560	1599185	3005	42.28	59.5	5.09	17182_2	deep-sea	trench	d__Bacteria;p__SAR324;c__SAR324;o__SAR324;f__NAC60-12;g__Arctic96AD-7;s__Arctic96AD-7 sp002082305	Bacteria	SAR324	SAR324	SAR324	NAC60-12	Arctic96AD-7	Arctic96AD-7 sp002082305	0	0	0	10	DRR092719	34.05
EEMC.bin.656	MAGs	Medium_quality	not.OTU	835	2029361	2721	50.16	74.59	3.58	17390_0	deep-sea	trench	d__Bacteria;p__Pseudomonadota;c__Alphaproteobacteria;o__Rhodobacterales;f__Rhodobacteraceae;g__UBA3077;s__	Bacteria	Pseudomonadota	Alphaproteobacteria	Rhodobacterales	Rhodobacteraceae	UBA3077	NA	0	0	0	17	DRR092720	56.69
EEMC.bin.657	MAGs	Medium_quality	not.OTU	943	2245317	2726	43.19	76.57	5.67	17180_0	deep-sea	trench	d__Bacteria;p__SAR324;c__SAR324;o__SAR324;f__NAC60-12;g__Arctic96AD-7;s__Arctic96AD-7 sp016764995	Bacteria	SAR324	SAR324	SAR324	NAC60-12	Arctic96AD-7	Arctic96AD-7 sp016764995	1	2	1	23	DRR092720	48.22
EEMC.bin.658	MAGs	Medium_quality	not.OTU	446	1344802	3463	42.22	52.2	1.7	22535_0	deep-sea	trench	d__Bacteria;p__Pseudomonadota;c__Gammaproteobacteria;o__UBA11654;f__UBA11654;g__DTSX01;s__DTSX01 sp012965065	Bacteria	Pseudomonadota	Gammaproteobacteria	UBA11654	UBA11654	DTSX01	DTSX01 sp012965065	0	0	0	24	DRR092720	43.7
EEMC.bin.659	MAGs	Medium_quality	not.OTU	569	1293329	2521	56.32	53.82	2.84	619_0	deep-sea	trench	d__Archaea;p__Thermoplasmatota;c__Poseidoniia;o__Poseidoniales;f__Thalassarchaeaceae;g__MGIIb-O1;s__MGIIb-O1 sp002498525	Archaea	Thermoplasmatota	Poseidoniia	Poseidoniales	Thalassarchaeaceae	MGIIb-O1	MGIIb-O1 sp002498525	1	0	0	28	DRR092720	39.62
EEMC.bin.660	MAGs	Medium_quality	not.OTU	442	1511110	3759	42.06	73.55	4.61	2317_0	deep-sea	trench	d__Bacteria;p__Pseudomonadota;c__Gammaproteobacteria;o__PS1;f__Thioglobaceae;g__DUCF01;s__DUCF01 sp913054335	Bacteria	Pseudomonadota	Gammaproteobacteria	PS1	Thioglobaceae	DUCF01	DUCF01 sp913054335	0	1	0	22	DRR092720	50.5
EEMC.bin.661	MAGs	High_quality	not.OTU	146	1148602	11505	38.61	91.29	0.39	1667_0	deep-sea	trench	d__Bacteria;p__Pseudomonadota;c__Gammaproteobacteria;o__PS1;f__Thioglobaceae;g__Thioglobus_C;s__Thioglobus_C sp937899995	Bacteria	Pseudomonadota	Gammaproteobacteria	PS1	Thioglobaceae	Thioglobus_C	Thioglobus_C sp937899995	1	1	1	27	DRR092720	89.34
EEMC.bin.662	MAGs	High_quality	OTU	392	2499936	8620	43.24	95.15	2.71	22405_0	deep-sea	trench	d__Bacteria;p__Pseudomonadota;c__Gammaproteobacteria;o__Methylococcales;f__Methylomonadaceae;g__;s__	Bacteria	Pseudomonadota	Gammaproteobacteria	Methylococcales	Methylomonadaceae	NA	NA	2	1	1	31	DRR092720	81.6
EEMC.bin.663	MAGs	Medium_quality	not.OTU	612	1932073	3483	68.22	70.78	2.98	4637_1	deep-sea	trench	d__Bacteria;p__Actinomycetota;c__Acidimicrobiia;o__Acidimicrobiales;f__MedAcidi-G1;g__UBA9410;s__UBA9410 sp012961035	Bacteria	Actinomycetota	Acidimicrobiia	Acidimicrobiales	MedAcidi-G1	UBA9410	UBA9410 sp012961035	1	2	1	31	DRR092720	55.88
EEMC.bin.664	MAGs	Medium_quality	not.OTU	328	1826984	7746	37.88	94.21	1.75	6613_0	deep-sea	trench	d__Bacteria;p__Marinisomatota;c__Marinisomatia;o__Marinisomatales;f__TCS55;g__UBA2126;s__UBA2126 sp004124385	Bacteria	Marinisomatota	Marinisomatia	Marinisomatales	TCS55	UBA2126	UBA2126 sp004124385	0	0	0	36	DRR092720	85.46
EEMC.bin.665	MAGs	Medium_quality	not.OTU	573	1178311	2198	34.07	70.99	4.76	20297_1	deep-sea	trench	d__Bacteria;p__Bacteroidota;c__Bacteroidia;o__Flavobacteriales;f__BACL11;g__DUAL01;s__DUAL01 sp950069165	Bacteria	Bacteroidota	Bacteroidia	Flavobacteriales	BACL11	DUAL01	DUAL01 sp950069165	0	0	0	21	DRR092720	47.19
EEMC.bin.666	MAGs	Medium_quality	not.OTU	1412	2246389	1605	51.64	51.27	8.47	2847_3	deep-sea	trench	d__Bacteria;p__Pseudomonadota;c__Gammaproteobacteria;o__Pseudomonadales;f__Pseudohongiellaceae;g__UBA9145;s__UBA9145 sp913054495	Bacteria	Pseudomonadota	Gammaproteobacteria	Pseudomonadales	Pseudohongiellaceae	UBA9145	UBA9145 sp913054495	1	1	0	23	DRR092720	8.92
EEMC.bin.667	MAGs	Medium_quality	not.OTU	568	1483900	2619	42.1	59.91	0.47	17182_2	deep-sea	trench	d__Bacteria;p__SAR324;c__SAR324;o__SAR324;f__NAC60-12;g__Arctic96AD-7;s__Arctic96AD-7 sp002082305	Bacteria	SAR324	SAR324	SAR324	NAC60-12	Arctic96AD-7	Arctic96AD-7 sp002082305	1	1	1	14	DRR092724	57.56
EEMC.bin.668	MAGs	Medium_quality	not.OTU	829	1964926	2394	57.97	58.53	7.11	5251_2	deep-sea	trench	d__Bacteria;p__Chloroflexota;c__Dehalococcoidia;o__UBA3495;f__UBA3495;g__UBA11650;s__UBA11650 sp002710215	Bacteria	Chloroflexota	Dehalococcoidia	UBA3495	UBA3495	UBA11650	UBA11650 sp002710215	0	0	0	15	DRR092724	22.98
EEMC.bin.669	MAGs	Medium_quality	not.OTU	914	3045047	3630	59.01	73.56	3.48	5254_2	deep-sea	trench	d__Bacteria;p__Chloroflexota;c__Dehalococcoidia;o__UBA3495;f__UBA3495;g__UBA9611;s__UBA9611 sp002746355	Bacteria	Chloroflexota	Dehalococcoidia	UBA3495	UBA3495	UBA9611	UBA9611 sp002746355	1	2	0	38	DRR092725	56.16
EEMC.bin.670	MAGs	Medium_quality	not.OTU	311	1122010	4063	38.13	62.86	0.93	25320_1	deep-sea	trench	d__Bacteria;p__Marinisomatota;c__Marinisomatia;o__SCGC-AAA003-L08;f__D37C17;g__D37C17;s__D37C17 sp004124405	Bacteria	Marinisomatota	Marinisomatia	SCGC-AAA003-L08	D37C17	D37C17	D37C17 sp004124405	0	0	0	15	DRR092726	58.21
EEMC.bin.671	MAGs	Medium_quality	not.OTU	1527	2656927	1767	55.62	50.78	3.2	5226_0	deep-sea	trench	d__Bacteria;p__Chloroflexota;c__Dehalococcoidia;o__SAR202;f__UBA11138;g__UBA1123;s__	Bacteria	Chloroflexota	Dehalococcoidia	SAR202	UBA11138	UBA1123	NA	4	0	2	42	DRR092726	34.78
EEMC.bin.672	MAGs	Medium_quality	not.OTU	411	1209217	3140	41.93	67.7	1.79	2316_2	deep-sea	trench	d__Bacteria;p__Pseudomonadota;c__Gammaproteobacteria;o__PS1;f__Thioglobaceae;g__DUCF01;s__	Bacteria	Pseudomonadota	Gammaproteobacteria	PS1	Thioglobaceae	DUCF01	NA	0	2	0	19	DRR092726	58.75
EEMC.bin.673	MAGs	Medium_quality	not.OTU	845	1699456	2146	62.77	62.72	3.87	630_3	deep-sea	trench	d__Archaea;p__Thermoplasmatota;c__Poseidoniia;o__Poseidoniales;f__Thalassarchaeaceae;g__JAKUTA01;s__JAKUTA01 sp022447885	Archaea	Thermoplasmatota	Poseidoniia	Poseidoniales	Thalassarchaeaceae	JAKUTA01	JAKUTA01 sp022447885	0	1	0	29	DRR092726	43.37
EEMC.bin.674	MAGs	Medium_quality	OTU	190	1983377	15770	37.98	97.8	0	6613_0	deep-sea	trench	d__Bacteria;p__Marinisomatota;c__Marinisomatia;o__Marinisomatales;f__TCS55;g__UBA2126;s__UBA2126 sp004124385	Bacteria	Marinisomatota	Marinisomatia	Marinisomatales	TCS55	UBA2126	UBA2126 sp004124385	0	0	0	41	DRR092726	97.8
EEMC.bin.675	MAGs	Medium_quality	not.OTU	685	1988204	3355	32.23	76.41	3.57	23876_2	deep-sea	trench	d__Bacteria;p__Bacteroidota;c__Bacteroidia;o__Flavobacteriales;f__Flavobacteriaceae;g__PRS1;s__PRS1 sp003709165	Bacteria	Bacteroidota	Bacteroidia	Flavobacteriales	Flavobacteriaceae	PRS1	PRS1 sp003709165	0	0	0	17	DRR092726	58.56
EEMC.bin.676	MAGs	Medium_quality	not.OTU	188	1981034	16529	37.96	97.8	1.84	6613_0	deep-sea	trench	d__Bacteria;p__Marinisomatota;c__Marinisomatia;o__Marinisomatales;f__TCS55;g__UBA2126;s__UBA2126 sp004124385	Bacteria	Marinisomatota	Marinisomatia	Marinisomatales	TCS55	UBA2126	UBA2126 sp004124385	0	0	0	42	DRR092727	88.6
EEMC.bin.677	MAGs	Medium_quality	not.OTU	428	1452415	4067	41.32	58.45	3.31	22535_0	deep-sea	trench	d__Bacteria;p__Pseudomonadota;c__Gammaproteobacteria;o__UBA11654;f__UBA11654;g__DTSX01;s__DTSX01 sp012965065	Bacteria	Pseudomonadota	Gammaproteobacteria	UBA11654	UBA11654	DTSX01	DTSX01 sp012965065	1	1	1	27	DRR092727	41.9
EEMC.bin.678	MAGs	Medium_quality	not.OTU	572	958018	1693	41.88	57.7	8.61	2316_2	deep-sea	trench	d__Bacteria;p__Pseudomonadota;c__Gammaproteobacteria;o__PS1;f__Thioglobaceae;g__DUCF01;s__	Bacteria	Pseudomonadota	Gammaproteobacteria	PS1	Thioglobaceae	DUCF01	NA	0	0	0	10	DRR092727	14.65
EEMC.bin.679	MAGs	Medium_quality	not.OTU	358	1146708	3469	38.27	54.75	0.2	25320_1	deep-sea	trench	d__Bacteria;p__Marinisomatota;c__Marinisomatia;o__SCGC-AAA003-L08;f__D37C17;g__D37C17;s__D37C17 sp004124405	Bacteria	Marinisomatota	Marinisomatia	SCGC-AAA003-L08	D37C17	D37C17	D37C17 sp004124405	0	0	0	19	DRR092727	53.75
EEMC.bin.680	MAGs	Medium_quality	not.OTU	545	1801602	3637	67.52	79.23	3.35	4639_0	deep-sea	trench	d__Bacteria;p__Actinomycetota;c__Acidimicrobiia;o__Acidimicrobiales;f__MedAcidi-G1;g__UBA9410;s__UBA9410 sp014240365	Bacteria	Actinomycetota	Acidimicrobiia	Acidimicrobiales	MedAcidi-G1	UBA9410	UBA9410 sp014240365	0	0	0	30	DRR092729	62.48
EEMC.bin.681	MAGs	Medium_quality	OTU	628	1941136	3128	45.51	74.64	9.67	2837_1	deep-sea	trench	d__Bacteria;p__Pseudomonadota;c__Gammaproteobacteria;o__Pseudomonadales;f__Porticoccaceae;g__HTCC2207;s__HTCC2207 sp014381985	Bacteria	Pseudomonadota	Gammaproteobacteria	Pseudomonadales	Porticoccaceae	HTCC2207	HTCC2207 sp014381985	1	0	1	11	DRR092729	26.29
EEMC.bin.682	MAGs	Medium_quality	not.OTU	279	1064851	4406	44.57	59.9	0.16	620_0	deep-sea	trench	d__Archaea;p__Thermoplasmatota;c__Poseidoniia;o__Poseidoniales;f__Thalassarchaeaceae;g__MGIIb-O2;s__MGIIb-O2 sp004195525	Archaea	Thermoplasmatota	Poseidoniia	Poseidoniales	Thalassarchaeaceae	MGIIb-O2	MGIIb-O2 sp004195525	1	1	1	25	DRR092729	59.1
EEMC.bin.683	MAGs	Medium_quality	OTU	210	1206849	7393	35.72	60.62	3.15	22420_0	deep-sea	trench	d__Bacteria;p__Pseudomonadota;c__Gammaproteobacteria;o__UBA11654;f__UBA11654;g__JABHDX01;s__JABHDX01 sp029244925	Bacteria	Pseudomonadota	Gammaproteobacteria	UBA11654	UBA11654	JABHDX01	JABHDX01 sp029244925	1	1	1	20	DRR092729	44.87
EEMC.bin.684	MAGs	Medium_quality	not.OTU	302	1822498	8230	69.23	62.07	0	4637_1	deep-sea	trench	d__Bacteria;p__Actinomycetota;c__Acidimicrobiia;o__Acidimicrobiales;f__MedAcidi-G1;g__UBA9410;s__UBA9410 sp012961035	Bacteria	Actinomycetota	Acidimicrobiia	Acidimicrobiales	MedAcidi-G1	UBA9410	UBA9410 sp012961035	0	0	0	22	DRR092730	62.07
EEMC.bin.685	MAGs	Medium_quality	not.OTU	697	1951508	2955	61.14	54.58	0	5765_1	deep-sea	trench	d__Bacteria;p__Verrucomicrobiota;c__Verrucomicrobiae;o__Limisphaerales;f__UBA1096;g__UBA1096;s__UBA1096 sp015658765	Bacteria	Verrucomicrobiota	Verrucomicrobiae	Limisphaerales	UBA1096	UBA1096	UBA1096 sp015658765	0	0	0	20	DRR092730	54.58
EEMC.bin.686	MAGs	Medium_quality	not.OTU	403	1834069	5303	42.11	73.11	3.31	17182_2	deep-sea	trench	d__Bacteria;p__SAR324;c__SAR324;o__SAR324;f__NAC60-12;g__Arctic96AD-7;s__Arctic96AD-7 sp002082305	Bacteria	SAR324	SAR324	SAR324	NAC60-12	Arctic96AD-7	Arctic96AD-7 sp002082305	0	0	0	18	DRR092730	56.56
EEMC.bin.687	MAGs	Medium_quality	not.OTU	350	1866136	6812	69.29	83.48	5.73	4640_0	deep-sea	trench	d__Bacteria;p__Actinomycetota;c__Acidimicrobiia;o__Acidimicrobiales;f__MedAcidi-G1;g__S20-B6;s__S20-B6 sp002699725	Bacteria	Actinomycetota	Acidimicrobiia	Acidimicrobiales	MedAcidi-G1	S20-B6	S20-B6 sp002699725	1	0	1	23	DRR092730	54.83
EEMC.bin.688	MAGs	Medium_quality	not.OTU	792	2557065	3914	43.01	78.45	2.73	17182_2	deep-sea	trench	d__Bacteria;p__SAR324;c__SAR324;o__SAR324;f__NAC60-12;g__Arctic96AD-7;s__Arctic96AD-7 sp002082305	Bacteria	SAR324	SAR324	SAR324	NAC60-12	Arctic96AD-7	Arctic96AD-7 sp002082305	0	1	0	24	DRR092731	64.8
EEMC.bin.689	MAGs	Medium_quality	not.OTU	204	1124217	6981	41.01	54.11	1.8	22535_0	deep-sea	trench	d__Bacteria;p__Pseudomonadota;c__Gammaproteobacteria;o__UBA11654;f__UBA11654;g__DTSX01;s__DTSX01 sp012965065	Bacteria	Pseudomonadota	Gammaproteobacteria	UBA11654	UBA11654	DTSX01	DTSX01 sp012965065	1	0	1	26	DRR092731	45.11
EEMC.bin.690	MAGs	Medium_quality	not.OTU	307	1525430	7890	59.09	77.16	2.07	616_0	deep-sea	trench	d__Archaea;p__Thermoplasmatota;c__Poseidoniia;o__Poseidoniales;f__Thalassarchaeaceae;g__Thalassarchaeum;s__Thalassarchaeum sp002507125	Archaea	Thermoplasmatota	Poseidoniia	Poseidoniales	Thalassarchaeaceae	Thalassarchaeum	Thalassarchaeum sp002507125	2	1	2	46	DRR092731	66.81
EEMC.bin.691	MAGs	Medium_quality	not.OTU	447	1399022	3271	40.54	62.21	5.86	6615_0	deep-sea	trench	d__Bacteria;p__Marinisomatota;c__Marinisomatia;o__Marinisomatales;f__TCS55;g__TCS55;s__TCS55 sp002715035	Bacteria	Marinisomatota	Marinisomatia	Marinisomatales	TCS55	TCS55	TCS55 sp002715035	0	0	1	17	DRR092731	32.91
EEMC.bin.692	MAGs	Medium_quality	not.OTU	387	2134319	6647	68.83	83.76	5.65	4637_1	deep-sea	trench	d__Bacteria;p__Actinomycetota;c__Acidimicrobiia;o__Acidimicrobiales;f__MedAcidi-G1;g__UBA9410;s__UBA9410 sp012961035	Bacteria	Actinomycetota	Acidimicrobiia	Acidimicrobiales	MedAcidi-G1	UBA9410	UBA9410 sp012961035	2	1	1	36	DRR092731	55.51
EEMC.bin.693	MAGs	Medium_quality	not.OTU	838	2214836	2664	61	68	2.42	5765_1	deep-sea	trench	d__Bacteria;p__Verrucomicrobiota;c__Verrucomicrobiae;o__Limisphaerales;f__UBA1096;g__UBA1096;s__UBA1096 sp015658765	Bacteria	Verrucomicrobiota	Verrucomicrobiae	Limisphaerales	UBA1096	UBA1096	UBA1096 sp015658765	0	0	0	16	DRR092731	55.9
EEMC.bin.694	MAGs	Medium_quality	not.OTU	261	1005061	4889	40.95	51.59	6.18	17180_0	deep-sea	trench	d__Bacteria;p__SAR324;c__SAR324;o__SAR324;f__NAC60-12;g__Arctic96AD-7;s__Arctic96AD-7 sp016764995	Bacteria	SAR324	SAR324	SAR324	NAC60-12	Arctic96AD-7	Arctic96AD-7 sp016764995	0	0	0	9	DRR092732	20.69
EEMC.bin.695	MAGs	Medium_quality	OTU	1692	2826033	1677	61.09	57.11	2.04	380_1	deep-sea	trench	d__Bacteria;p__Verrucomicrobiota;c__Verrucomicrobiae;o__Verrucomicrobiales;f__Akkermansiaceae;g__Roseibacillus_B;s__	Bacteria	Verrucomicrobiota	Verrucomicrobiae	Verrucomicrobiales	Akkermansiaceae	Roseibacillus_B	NA	0	0	0	15	DRR092732	46.91
EEMC.bin.696	MAGs	Medium_quality	OTU	1506	2193007	1444	58.38	53.29	3.22	5252_3	deep-sea	trench	d__Bacteria;p__Chloroflexota;c__Dehalococcoidia;o__UBA3495;f__UBA3495;g__UBA11650;s__UBA11650 sp022450395	Bacteria	Chloroflexota	Dehalococcoidia	UBA3495	UBA3495	UBA11650	UBA11650 sp022450395	1	0	0	13	DRR092732	37.19
EEMC.bin.697	MAGs	Medium_quality	not.OTU	265	1291948	6325	56.49	68.41	1.2	619_0	deep-sea	trench	d__Archaea;p__Thermoplasmatota;c__Poseidoniia;o__Poseidoniales;f__Thalassarchaeaceae;g__MGIIb-O1;s__MGIIb-O1 sp002498525	Archaea	Thermoplasmatota	Poseidoniia	Poseidoniales	Thalassarchaeaceae	MGIIb-O1	MGIIb-O1 sp002498525	1	1	1	33	DRR092732	62.41
EEMC.bin.698	MAGs	Medium_quality	OTU	130	749801	6864	28.83	72.75	2.41	25527_1	deep-sea	trench	d__Bacteria;p__Pseudomonadota;c__Alphaproteobacteria;o__Pelagibacterales;f__Pelagibacteraceae;g__Pelagibacter;s__Pelagibacter sp012963775	Bacteria	Pseudomonadota	Alphaproteobacteria	Pelagibacterales	Pelagibacteraceae	Pelagibacter	Pelagibacter sp012963775	0	1	0	11	DRR092732	60.7
EEMC.bin.699	MAGs	Medium_quality	OTU	313	715612	2226	32.16	54.8	2.17	27187_0	deep-sea	trench	d__Archaea;p__Thermoproteota;c__Nitrososphaeria;o__Nitrososphaerales;f__Nitrosopumilaceae;g__Nitrosopumilus;s__Nitrosopumilus sp002317795	Archaea	Thermoproteota	Nitrososphaeria	Nitrososphaerales	Nitrosopumilaceae	Nitrosopumilus	Nitrosopumilus sp002317795	0	0	0	24	DRR092732	43.95
EEMC.bin.700	MAGs	High_quality	not.OTU	156	2445620	35204	68.52	94.87	3.42	4637_1	deep-sea	trench	d__Bacteria;p__Actinomycetota;c__Acidimicrobiia;o__Acidimicrobiales;f__MedAcidi-G1;g__UBA9410;s__UBA9410 sp012961035	Bacteria	Actinomycetota	Acidimicrobiia	Acidimicrobiales	MedAcidi-G1	UBA9410	UBA9410 sp012961035	2	1	1	40	DRR092732	77.77
EEMC.bin.701	MAGs	Medium_quality	not.OTU	213	777145	4201	35.87	64.29	7.77	27212_0	deep-sea	trench	d__Archaea;p__Thermoproteota;c__Nitrososphaeria;o__Nitrososphaerales;f__Nitrosopumilaceae;g__Nitrosopelagicus;s__Nitrosopelagicus sp000484935	Archaea	Thermoproteota	Nitrososphaeria	Nitrososphaerales	Nitrosopumilaceae	Nitrosopelagicus	Nitrosopelagicus sp000484935	0	0	0	37	DRR092732	25.44
EEMC.bin.702	MAGs	Medium_quality	not.OTU	640	2352581	4000	53.19	58.31	2.25	2847_3	deep-sea	trench	d__Bacteria;p__Pseudomonadota;c__Gammaproteobacteria;o__Pseudomonadales;f__Pseudohongiellaceae;g__UBA9145;s__UBA9145 sp913054495	Bacteria	Pseudomonadota	Gammaproteobacteria	Pseudomonadales	Pseudohongiellaceae	UBA9145	UBA9145 sp913054495	0	0	0	18	DRR092732	47.06
EEMC.bin.703	MAGs	Medium_quality	not.OTU	93	1627801	32622	41.77	83.7	2.87	2317_0	deep-sea	trench	d__Bacteria;p__Pseudomonadota;c__Gammaproteobacteria;o__PS1;f__Thioglobaceae;g__DUCF01;s__DUCF01 sp913054335	Bacteria	Pseudomonadota	Gammaproteobacteria	PS1	Thioglobaceae	DUCF01	DUCF01 sp913054335	0	1	0	17	DRR092732	69.35
EEMC.bin.704	MAGs	Medium_quality	not.OTU	508	2927334	7202	59.19	84.98	3.69	5254_2	deep-sea	trench	d__Bacteria;p__Chloroflexota;c__Dehalococcoidia;o__UBA3495;f__UBA3495;g__UBA9611;s__UBA9611 sp002746355	Bacteria	Chloroflexota	Dehalococcoidia	UBA3495	UBA3495	UBA9611	UBA9611 sp002746355	1	1	1	32	DRR092732	66.53
EEMC.bin.705	MAGs	Medium_quality	OTU	800	1960900	2484	61.73	51.25	9.02	5765_5	deep-sea	trench	d__Bacteria;p__Verrucomicrobiota;c__Verrucomicrobiae;o__Limisphaerales;f__UBA1096;g__UBA1096;s__	Bacteria	Verrucomicrobiota	Verrucomicrobiae	Limisphaerales	UBA1096	UBA1096	NA	0	0	1	9	DRR092732	6.15000000000001
EEMC.bin.706	MAGs	Medium_quality	not.OTU	404	1269797	3393	38.97	53.19	4.64	22532_0	deep-sea	trench	d__Bacteria;p__Pseudomonadota;c__Gammaproteobacteria;o__PS1;f__Thioglobaceae;g__Pseudothioglobus;s__Pseudothioglobus autotrophicus_A	Bacteria	Pseudomonadota	Gammaproteobacteria	PS1	Thioglobaceae	Pseudothioglobus	Pseudothioglobus autotrophicus_A	0	1	0	31	DRR092732	29.99
EEMC.bin.707	MAGs	Medium_quality	not.OTU	249	1223044	6702	41.21	54.34	3.17	22535_0	deep-sea	trench	d__Bacteria;p__Pseudomonadota;c__Gammaproteobacteria;o__UBA11654;f__UBA11654;g__DTSX01;s__DTSX01 sp012965065	Bacteria	Pseudomonadota	Gammaproteobacteria	UBA11654	UBA11654	DTSX01	DTSX01 sp012965065	1	1	1	25	DRR092732	38.49
EEMC.bin.708	MAGs	Medium_quality	not.OTU	704	2260443	3697	53.49	60.46	1.97	1596_0	deep-sea	trench	d__Bacteria;p__Pseudomonadota;c__Gammaproteobacteria;o__Arenicellales;f__UBA868;g__REDSEA-S09-B13;s__REDSEA-S09-B13 sp003447825	Bacteria	Pseudomonadota	Gammaproteobacteria	Arenicellales	UBA868	REDSEA-S09-B13	REDSEA-S09-B13 sp003447825	0	0	0	15	DRR092732	50.61
EEMC.bin.709	MAGs	Medium_quality	not.OTU	372	2389338	7997	49.8	88.1	1.57	17390_0	deep-sea	trench	d__Bacteria;p__Pseudomonadota;c__Alphaproteobacteria;o__Rhodobacterales;f__Rhodobacteraceae;g__UBA3077;s__	Bacteria	Pseudomonadota	Alphaproteobacteria	Rhodobacterales	Rhodobacteraceae	UBA3077	NA	0	0	0	26	DRR092732	80.25
EEMC.bin.710	MAGs	Medium_quality	OTU	486	929965	2090	64.61	58.31	1.1	26633_1	deep-sea	trench	d__Archaea;p__Thermoplasmatota;c__Poseidoniia;o__MGIII;f__CG-Epi1;g__UBA8886;s__UBA8886 sp003193815	Archaea	Thermoplasmatota	Poseidoniia	MGIII	CG-Epi1	UBA8886	UBA8886 sp003193815	0	1	1	26	DRR092732	52.81
EEMC.bin.711	MAGs	Medium_quality	OTU	491	1321508	2779	35.18	58.78	4.77	23940_1	deep-sea	trench	d__Bacteria;p__Bacteroidota;c__Bacteroidia;o__Flavobacteriales;f__Flavobacteriaceae;g__Polaribacter_A;s__	Bacteria	Bacteroidota	Bacteroidia	Flavobacteriales	Flavobacteriaceae	Polaribacter_A	NA	0	0	0	9	DRR092733	34.93
EEMC.bin.712	MAGs	Medium_quality	OTU	607	1877696	3290	48.56	50.34	0	25639_0	deep-sea	trench	d__Bacteria;p__Pseudomonadota;c__Gammaproteobacteria;o__Pseudomonadales;f__Azotimanducaceae_A;g__GCA-002726655;s__	Bacteria	Pseudomonadota	Gammaproteobacteria	Pseudomonadales	Azotimanducaceae_A	GCA-002726655	NA	0	0	0	13	DRR092733	50.34
EEMC.bin.713	MAGs	Medium_quality	OTU	239	3216007	20765	62.42	90.65	4.58	13374_0	deep-sea	trench	d__Bacteria;p__Pseudomonadota;c__Alphaproteobacteria;o__JAAXGF01;f__JAAXGF01;g__;s__	Bacteria	Pseudomonadota	Alphaproteobacteria	JAAXGF01	JAAXGF01	NA	NA	0	1	0	38	DRR092733	67.75
EEMC.bin.714	MAGs	Medium_quality	not.OTU	94	615746	7794	28.63	54.65	9.64	25527_1	deep-sea	trench	d__Bacteria;p__Pseudomonadota;c__Alphaproteobacteria;o__Pelagibacterales;f__Pelagibacteraceae;g__Pelagibacter;s__Pelagibacter sp012963775	Bacteria	Pseudomonadota	Alphaproteobacteria	Pelagibacterales	Pelagibacteraceae	Pelagibacter	Pelagibacter sp012963775	0	1	0	17	DRR092733	6.45
EEMC.bin.715	MAGs	Medium_quality	not.OTU	738	1183860	1574	45.38	57.22	4.18	18568_0	deep-sea	trench	d__Bacteria;p__Planctomycetota;c__Phycisphaerae;o__Phycisphaerales;f__SM1A02;g__GCA-002718515;s__	Bacteria	Planctomycetota	Phycisphaerae	Phycisphaerales	SM1A02	GCA-002718515	NA	0	1	0	12	DRR092733	36.32
EEMC.bin.716	MAGs	Medium_quality	not.OTU	705	1548209	2169	65.23	50.19	4.28	13372_2	deep-sea	trench	d__Bacteria;p__Pseudomonadota;c__Alphaproteobacteria;o__JAAXGF01;f__JAAXGF01;g__JACZUY01;s__	Bacteria	Pseudomonadota	Alphaproteobacteria	JAAXGF01	JAAXGF01	JACZUY01	NA	0	0	0	7	DRR092733	28.79
EEMC.bin.717	MAGs	Medium_quality	not.OTU	223	1306162	7281	41.1	55.39	2.46	22535_0	deep-sea	trench	d__Bacteria;p__Pseudomonadota;c__Gammaproteobacteria;o__UBA11654;f__UBA11654;g__DTSX01;s__DTSX01 sp012965065	Bacteria	Pseudomonadota	Gammaproteobacteria	UBA11654	UBA11654	DTSX01	DTSX01 sp012965065	1	1	1	31	DRR092733	43.09
EEMC.bin.718	MAGs	Medium_quality	OTU	428	3086589	10234	53.41	85.02	1.6	2847_3	deep-sea	trench	d__Bacteria;p__Pseudomonadota;c__Gammaproteobacteria;o__Pseudomonadales;f__Pseudohongiellaceae;g__UBA9145;s__UBA9145 sp913054495	Bacteria	Pseudomonadota	Gammaproteobacteria	Pseudomonadales	Pseudohongiellaceae	UBA9145	UBA9145 sp913054495	1	1	1	29	DRR092733	77.02
EEMC.bin.719	MAGs	Medium_quality	OTU	72	1852576	49148	41.65	92.72	0	2317_0	deep-sea	trench	d__Bacteria;p__Pseudomonadota;c__Gammaproteobacteria;o__PS1;f__Thioglobaceae;g__DUCF01;s__DUCF01 sp913054335	Bacteria	Pseudomonadota	Gammaproteobacteria	PS1	Thioglobaceae	DUCF01	DUCF01 sp913054335	1	1	0	30	DRR092733	92.72
EEMC.bin.720	MAGs	Medium_quality	OTU	735	2298514	3312	46.09	79.65	7.48	1003_1	deep-sea	trench	d__Bacteria;p__Nitrospinota;c__Nitrospinia;o__Nitrospinales;f__VA-1;g__LS-NOB;s__	Bacteria	Nitrospinota	Nitrospinia	Nitrospinales	VA-1	LS-NOB	NA	1	0	1	31	DRR092733	42.25
EEMC.bin.721	MAGs	Medium_quality	OTU	420	2602006	8042	50.4	71.86	2.47	2790_1	deep-sea	trench	d__Bacteria;p__Pseudomonadota;c__Gammaproteobacteria;o__Pseudomonadales;f__Azotimanducaceae_A;g__UBA9659;s__	Bacteria	Pseudomonadota	Gammaproteobacteria	Pseudomonadales	Azotimanducaceae_A	UBA9659	NA	0	0	0	20	DRR092733	59.51
EEMC.bin.722	MAGs	Medium_quality	not.OTU	223	1974413	12383	31.9	82.53	3.08	23876_2	deep-sea	trench	d__Bacteria;p__Bacteroidota;c__Bacteroidia;o__Flavobacteriales;f__Flavobacteriaceae;g__PRS1;s__PRS1 sp003709165	Bacteria	Bacteroidota	Bacteroidia	Flavobacteriales	Flavobacteriaceae	PRS1	PRS1 sp003709165	0	0	1	31	DRR092733	67.13
EEMC.bin.723	MAGs	Medium_quality	OTU	101	2571027	62865	49.79	89.59	0.77	17390_0	deep-sea	trench	d__Bacteria;p__Pseudomonadota;c__Alphaproteobacteria;o__Rhodobacterales;f__Rhodobacteraceae;g__UBA3077;s__	Bacteria	Pseudomonadota	Alphaproteobacteria	Rhodobacterales	Rhodobacteraceae	UBA3077	NA	0	0	0	33	DRR092733	85.74
EEMC.bin.724	MAGs	Medium_quality	not.OTU	425	1199106	2909	56.54	56.65	8.5	619_0	deep-sea	trench	d__Archaea;p__Thermoplasmatota;c__Poseidoniia;o__Poseidoniales;f__Thalassarchaeaceae;g__MGIIb-O1;s__MGIIb-O1 sp002498525	Archaea	Thermoplasmatota	Poseidoniia	Poseidoniales	Thalassarchaeaceae	MGIIb-O1	MGIIb-O1 sp002498525	0	1	0	29	DRR092733	14.15
EEMC.bin.725	MAGs	Medium_quality	OTU	460	888964	2051	64.71	64.55	0.16	26633_4	deep-sea	trench	d__Archaea;p__Thermoplasmatota;c__Poseidoniia;o__MGIII;f__CG-Epi1;g__UBA8886;s__UBA8886 sp003193815	Archaea	Thermoplasmatota	Poseidoniia	MGIII	CG-Epi1	UBA8886	UBA8886 sp003193815	1	0	1	24	DRR092733	63.75
EEMC.bin.726	MAGs	Medium_quality	not.OTU	843	2019047	2407	61.29	62.91	4.51	13271_3	deep-sea	trench	d__Bacteria;p__Pseudomonadota;c__Alphaproteobacteria;o__Rhodospirillales_A;f__Casp-alpha2;g__Casp-alpha2;s__	Bacteria	Pseudomonadota	Alphaproteobacteria	Rhodospirillales_A	Casp-alpha2	Casp-alpha2	NA	0	0	0	16	DRR092733	40.36
EEMC.bin.727	MAGs	Medium_quality	not.OTU	333	1366746	4937	33.75	83.38	4.17	20297_1	deep-sea	trench	d__Bacteria;p__Bacteroidota;c__Bacteroidia;o__Flavobacteriales;f__BACL11;g__DUAL01;s__DUAL01 sp950069165	Bacteria	Bacteroidota	Bacteroidia	Flavobacteriales	BACL11	DUAL01	DUAL01 sp950069165	0	1	0	28	DRR092733	62.53
EEMC.bin.728	MAGs	Medium_quality	not.OTU	354	2145403	10315	38.16	97.8	1.1	6613_0	deep-sea	trench	d__Bacteria;p__Marinisomatota;c__Marinisomatia;o__Marinisomatales;f__TCS55;g__UBA2126;s__UBA2126 sp004124385	Bacteria	Marinisomatota	Marinisomatia	Marinisomatales	TCS55	UBA2126	UBA2126 sp004124385	0	1	1	38	DRR092733	92.3
EEMC.bin.729	MAGs	High_quality	OTU	123	2344500	36250	68.62	95.3	1.8	4637_1	deep-sea	trench	d__Bacteria;p__Actinomycetota;c__Acidimicrobiia;o__Acidimicrobiales;f__MedAcidi-G1;g__UBA9410;s__UBA9410 sp012961035	Bacteria	Actinomycetota	Acidimicrobiia	Acidimicrobiales	MedAcidi-G1	UBA9410	UBA9410 sp012961035	1	1	1	41	DRR092733	86.3
EEMC.bin.730	MAGs	Medium_quality	OTU	297	2656951	12917	42.94	90.06	0.47	17180_0	deep-sea	trench	d__Bacteria;p__SAR324;c__SAR324;o__SAR324;f__NAC60-12;g__Arctic96AD-7;s__Arctic96AD-7 sp016764995	Bacteria	SAR324	SAR324	SAR324	NAC60-12	Arctic96AD-7	Arctic96AD-7 sp016764995	1	0	1	36	DRR092733	87.71
EEMC.bin.731	MAGs	High_quality	OTU	366	1952010	6587	50.3	92.16	1.93	4247_0	deep-sea	hydrothermal	d__Bacteria;p__Nitrospinota;c__UBA7883;o__JACRGQ01;f__JACRGQ01;g__;s__	Bacteria	Nitrospinota	UBA7883	JACRGQ01	JACRGQ01	NA	NA	1	1	1	38	DRR121221	82.51
EEMC.bin.732	MAGs	Medium_quality	OTU	610	1636065	2740	55.58	54.78	3.45	2880_0	deep-sea	hydrothermal	d__Bacteria;p__Pseudomonadota;c__Gammaproteobacteria;o__DSM-19610;f__DSM-19610;g__Thiogranum;s__	Bacteria	Pseudomonadota	Gammaproteobacteria	DSM-19610	DSM-19610	Thiogranum	NA	1	0	1	21	DRR121221	37.53
EEMC.bin.733	MAGs	Medium_quality	OTU	574	1433581	2715	39.16	82.85	3.66	5346_1	deep-sea	hydrothermal	d__Bacteria;p__Campylobacterota_A;c__Desulfurellia;o__JAADFJ01;f__JAADFJ01;g__JAADFJ01;s__JAADFJ01 sp913009315	Bacteria	Campylobacterota_A	Desulfurellia	JAADFJ01	JAADFJ01	JAADFJ01	JAADFJ01 sp913009315	0	0	2	35	DRR121221	64.55
EEMC.bin.734	MAGs	Medium_quality	OTU	716	1305167	1877	60.36	60.91	3.54	13294_0	deep-sea	hydrothermal	d__Bacteria;p__Pseudomonadota;c__Alphaproteobacteria;o__Rhodospirillales_A;f__2-02-FULL-58-16;g__;s__	Bacteria	Pseudomonadota	Alphaproteobacteria	Rhodospirillales_A	2-02-FULL-58-16	NA	NA	0	0	0	14	DRR121221	43.21
EEMC.bin.735	MAGs	Medium_quality	OTU	869	2456417	2969	40.02	57.84	1.63	5828_0	deep-sea	hydrothermal	d__Bacteria;p__Spirochaetota;c__UBA6919;o__UBA6919;f__UBA6919;g__CAJXGR01;s__	Bacteria	Spirochaetota	UBA6919	UBA6919	UBA6919	CAJXGR01	NA	0	0	0	15	DRR121221	49.69
EEMC.bin.736	MAGs	High_quality	not.OTU	200	2371073	18816	47.13	92.48	2.66	715_0	deep-sea	hydrothermal	d__Bacteria;p__Pseudomonadota;c__Gammaproteobacteria;o__BMS3Bbin11;f__BMS3Bbin11;g__BMS3Bbin11;s__BMS3Bbin11 sp002897635	Bacteria	Pseudomonadota	Gammaproteobacteria	BMS3Bbin11	BMS3Bbin11	BMS3Bbin11	BMS3Bbin11 sp002897635	1	2	1	35	DRR121221	79.18
EEMC.bin.737	MAGs	Medium_quality	OTU	216	2729449	19535	42.58	97.58	0.54	17545_0	deep-sea	hydrothermal	d__Bacteria;p__Bacteroidota;c__Bacteroidia;o__Bacteroidales;f__F082;g__Sulfidibacterium;s__	Bacteria	Bacteroidota	Bacteroidia	Bacteroidales	F082	Sulfidibacterium	NA	0	0	0	36	DRR121221	94.88
EEMC.bin.738	MAGs	Medium_quality	OTU	1149	1914563	1711	47.88	51.84	2.2	6582_0	deep-sea	hydrothermal	d__Bacteria;p__Calditrichota;c__Calditrichia;o__RBG-13-44-9;f__J042;g__;s__	Bacteria	Calditrichota	Calditrichia	RBG-13-44-9	J042	NA	NA	0	0	1	11	DRR121221	40.84
EEMC.bin.739	MAGs	High_quality	OTU	170	2167409	21336	46.87	95.4	0.91	6178_3	deep-sea	hydrothermal	d__Bacteria;p__Nitrospirota;c__Thermodesulfovibrionia;o__Thermodesulfovibrionales;f__JdFR-85;g__BMS3Bbin07;s__	Bacteria	Nitrospirota	Thermodesulfovibrionia	Thermodesulfovibrionales	JdFR-85	BMS3Bbin07	NA	2	2	1	42	DRR121221	90.85
EEMC.bin.740	MAGs	Medium_quality	OTU	651	991541	1498	47.91	52.16	7.49	18846_0	deep-sea	hydrothermal	d__Bacteria;p__NPL-UPA2;c__NPL-UPA2;o__NPL-UPA2;f__JAADIA01;g__JAADIA01;s__	Bacteria	NPL-UPA2	NPL-UPA2	NPL-UPA2	JAADIA01	JAADIA01	NA	0	1	0	19	DRR121221	14.71
EEMC.bin.741	MAGs	Medium_quality	OTU	159	539262	3773	34.3	53.41	0	24493_0	deep-sea	hydrothermal	d__Bacteria;p__Patescibacteria;c__ABY1;o__Magasanikbacterales;f__UBA922;g__SZUA-124;s__	Bacteria	Patescibacteria	ABY1	Magasanikbacterales	UBA922	SZUA-124	NA	1	0	0	23	DRR121222	53.41
EEMC.bin.742	MAGs	Medium_quality	OTU	142	853880	9236	29.14	66.82	1.4	22266_0	deep-sea	hydrothermal	d__Archaea;p__Nanoarchaeota;c__Nanoarchaeia;o__Pacearchaeales;f__GW2011-AR1;g__;s__	Archaea	Nanoarchaeota	Nanoarchaeia	Pacearchaeales	GW2011-AR1	NA	NA	1	1	1	33	DRR121222	59.82
EEMC.bin.743	MAGs	Medium_quality	OTU	224	439338	2143	38.53	52.28	0	22210_0	deep-sea	hydrothermal	d__Archaea;p__Nanoarchaeota;c__Nanoarchaeia;o__Pacearchaeales;f__GW2011-AR1;g__JAGVXH01;s__	Archaea	Nanoarchaeota	Nanoarchaeia	Pacearchaeales	GW2011-AR1	JAGVXH01	NA	0	0	0	24	DRR121222	52.28
EEMC.bin.744	MAGs	Medium_quality	OTU	318	1559303	5939	59.95	72.14	2.25	22616_0	deep-sea	hydrothermal	d__Bacteria;p__Pseudomonadota;c__Gammaproteobacteria;o__JAKDMP01;f__JAKDMP01;g__JAKDMP01;s__	Bacteria	Pseudomonadota	Gammaproteobacteria	JAKDMP01	JAKDMP01	JAKDMP01	NA	0	0	0	29	DRR121222	60.89
EEMC.bin.745	MAGs	Medium_quality	OTU	134	784721	7863	32.69	78.5	0	27340_0	deep-sea	hydrothermal	d__Archaea;p__Micrarchaeota;c__Micrarchaeia;o__Micrarchaeales;f__Micrarchaeaceae;g__;s__	Archaea	Micrarchaeota	Micrarchaeia	Micrarchaeales	Micrarchaeaceae	NA	NA	1	1	1	33	DRR121222	78.5
EEMC.bin.746	MAGs	Medium_quality	OTU	235	1050436	5587	48.11	65.73	2.3	18845_1	deep-sea	hydrothermal	d__Bacteria;p__NPL-UPA2;c__NPL-UPA2;o__NPL-UPA2;f__JAADIA01;g__;s__	Bacteria	NPL-UPA2	NPL-UPA2	NPL-UPA2	JAADIA01	NA	NA	0	0	0	30	DRR121222	54.23
EEMC.bin.747	MAGs	Medium_quality	not.OTU	312	1813746	8512	39.2	82.8	3.24	27388_1	deep-sea	hydrothermal	d__Archaea;p__Hydrothermarchaeota;c__Hydrothermarchaeia;o__Hydrothermarchaeales;f__BMS3B;g__BMS3B;s__BMS3B sp003229935	Archaea	Hydrothermarchaeota	Hydrothermarchaeia	Hydrothermarchaeales	BMS3B	BMS3B	BMS3B sp003229935	0	1	1	41	DRR121222	66.6
EEMC.bin.748	MAGs	Medium_quality	OTU	260	2630538	13335	32.71	92.18	1.12	21622_1	deep-sea	hydrothermal	d__Bacteria;p__Bacteroidota;c__Ignavibacteria;o__Ignavibacteriales;f__Melioribacteraceae;g__;s__	Bacteria	Bacteroidota	Ignavibacteria	Ignavibacteriales	Melioribacteraceae	NA	NA	0	0	0	33	DRR121222	86.58
EEMC.bin.749	MAGs	Medium_quality	OTU	1454	2495990	1763	67.45	51.92	0.87	7982_0	deep-sea	hydrothermal	d__Bacteria;p__Myxococcota;c__UBA9042;o__PHBI01;f__JACKFB01;g__;s__	Bacteria	Myxococcota	UBA9042	PHBI01	JACKFB01	NA	NA	0	0	0	21	DRR121222	47.57
EEMC.bin.750	MAGs	Medium_quality	not.OTU	416	1284673	3270	46.94	53.63	3.35	715_0	deep-sea	hydrothermal	d__Bacteria;p__Pseudomonadota;c__Gammaproteobacteria;o__BMS3Bbin11;f__BMS3Bbin11;g__BMS3Bbin11;s__BMS3Bbin11 sp002897635	Bacteria	Pseudomonadota	Gammaproteobacteria	BMS3Bbin11	BMS3Bbin11	BMS3Bbin11	BMS3Bbin11 sp002897635	0	0	0	10	DRR121222	36.88
EEMC.bin.751	MAGs	Medium_quality	OTU	649	1100716	1550	56.76	66.35	8.7	4815_0	terrestrial geothermal	hot spring	d__Archaea;p__Thermoproteota;c__Thermoprotei;o__Thermofilales;f__Thermofilaceae;g__JANXEW01;s__	Archaea	Thermoproteota	Thermoprotei	Thermofilales	Thermofilaceae	JANXEW01	NA	0	0	0	11	DRR163685	22.85
EEMC.bin.752	MAGs	Medium_quality	not.OTU	207	2064726	16102	56.57	98.9	0.74	27982_1	terrestrial geothermal	hot spring	d__Archaea;p__Thermoproteota;c__Thermoprotei;o__Thermoproteales;f__Thermoproteaceae;g__Pyrobaculum;s__	Archaea	Thermoproteota	Thermoprotei	Thermoproteales	Thermoproteaceae	Pyrobaculum	NA	0	0	1	38	DRR163685	95.2
EEMC.bin.753	MAGs	High_quality	OTU	90	1438832	44397	40.57	98.1	0	27626_0	terrestrial geothermal	hot spring	d__Archaea;p__Thermoproteota;c__Thermoprotei_A;o__Sulfolobales;f__AG1;g__WYEN01;s__	Archaea	Thermoproteota	Thermoprotei_A	Sulfolobales	AG1	WYEN01	NA	1	1	1	38	DRR163685	98.1
EEMC.bin.754	MAGs	Medium_quality	OTU	38	1406750	69074	45.37	100	0	27748_1	terrestrial geothermal	hot spring	d__Archaea;p__Thermoproteota;c__Thermoprotei_A;o__Sulfolobales;f__Desulfurococcaceae;g__Desulfurococcus;s__	Archaea	Thermoproteota	Thermoprotei_A	Sulfolobales	Desulfurococcaceae	Desulfurococcus	NA	0	0	1	42	DRR163685	100
EEMC.bin.755	MAGs	High_quality	OTU	40	1544807	55417	49.33	99.35	3.27	27706_0	terrestrial geothermal	hot spring	d__Archaea;p__Halobacteriota;c__Archaeoglobi;o__Archaeoglobales;f__Archaeoglobaceae;g__WYZ-LMO2;s__	Archaea	Halobacteriota	Archaeoglobi	Archaeoglobales	Archaeoglobaceae	WYZ-LMO2	NA	1	1	1	44	DRR163685	83
EEMC.bin.756	MAGs	High_quality	OTU	30	1403260	81922	40.63	93.99	1.27	27958_0	terrestrial geothermal	hot spring	d__Archaea;p__Thermoproteota;c__Thermoprotei_A;o__Sulfolobales;f__NBVN01;g__Zestosphaera;s__	Archaea	Thermoproteota	Thermoprotei_A	Sulfolobales	NBVN01	Zestosphaera	NA	1	3	1	42	DRR163685	87.64
EEMC.bin.757	MAGs	Medium_quality	not.OTU	89	664995	10594	25.98	74.07	0	27825_0	terrestrial geothermal	hot spring	d__Archaea;p__Nanoarchaeota;c__Nanoarchaeia;o__Nanoarchaeales;f__Nanopusillaceae;g__;s__	Archaea	Nanoarchaeota	Nanoarchaeia	Nanoarchaeales	Nanopusillaceae	NA	NA	1	1	1	41	DRR163685	74.07
EEMC.bin.758	MAGs	Medium_quality	OTU	38	650806	33673	39.76	58.86	0	26221_0	terrestrial geothermal	hot spring	d__Archaea;p__Thermoproteota;c__Thermoprotei_A;o__Sulfolobales;f__Ignisphaeraceae;g__Ignisphaera;s__	Archaea	Thermoproteota	Thermoprotei_A	Sulfolobales	Ignisphaeraceae	Ignisphaera	NA	0	0	0	26	DRR163685	58.86
EEMC.bin.759	MAGs	High_quality	OTU	81	1513861	32900	48.62	93.39	0.93	27111_0	terrestrial geothermal	hot spring	d__Archaea;p__Thermoproteota;c__Korarchaeia;o__Korarchaeales;f__Korarchaeaceae;g__Korarchaeum;s__	Archaea	Thermoproteota	Korarchaeia	Korarchaeales	Korarchaeaceae	Korarchaeum	NA	1	1	1	43	DRR163685	88.74
EEMC.bin.760	MAGs	High_quality	OTU	83	1600679	34297	38.61	99.03	0	26924_0	terrestrial geothermal	hot spring	d__Archaea;p__Thermoproteota;c__Nitrososphaeria_A;o__Caldarchaeales;f__Wolframiiraptoraceae;g__Geocrenenecus;s__	Archaea	Thermoproteota	Nitrososphaeria_A	Caldarchaeales	Wolframiiraptoraceae	Geocrenenecus	NA	1	1	1	41	DRR163685	99.03
EEMC.bin.761	MAGs	Medium_quality	OTU	147	1263314	16684	41.63	89.43	0.81	26545_0	terrestrial geothermal	hot spring	d__Bacteria;p__Thermosulfidibacterota;c__Thermosulfidibacteria;o__Thermosulfidibacterales;f__Thermosulfidibacteraceae;g__JAGDVO01;s__	Bacteria	Thermosulfidibacterota	Thermosulfidibacteria	Thermosulfidibacterales	Thermosulfidibacteraceae	JAGDVO01	NA	0	1	0	32	DRR163685	85.38
EEMC.bin.762	MAGs	High_quality	OTU	68	1654993	46787	38.33	95.06	0.82	25034_0	terrestrial geothermal	hot spring	d__Bacteria;p__Desulfobacterota;c__Thermodesulfobacteria;o__Thermodesulfobacteriales;f__Thermodesulfobacteriaceae;g__Caldimicrobium;s__	Bacteria	Desulfobacterota	Thermodesulfobacteria	Thermodesulfobacteriales	Thermodesulfobacteriaceae	Caldimicrobium	NA	1	1	1	36	DRR163685	90.96
EEMC.bin.763	MAGs	High_quality	OTU	46	1451982	67785	44.22	92.52	1.87	26941_0	terrestrial geothermal	hot spring	d__Archaea;p__Thermoproteota;c__Korarchaeia;o__Korarchaeales;f__Korarchaeaceae;g__Methanodesulfokores;s__	Archaea	Thermoproteota	Korarchaeia	Korarchaeales	Korarchaeaceae	Methanodesulfokores	NA	1	1	1	44	DRR163685	83.17
EEMC.bin.764	MAGs	Medium_quality	OTU	679	1896562	3468	58.27	82.57	1.1	4764_0	terrestrial geothermal	hot spring	d__Bacteria;p__Chloroflexota;c__Anaerolineae;o__SpSt-600;f__SpSt-600;g__SpSt-600;s__	Bacteria	Chloroflexota	Anaerolineae	SpSt-600	SpSt-600	SpSt-600	NA	2	0	1	38	DRR163685	77.07
EEMC.bin.765	MAGs	Medium_quality	not.OTU	142	1504187	16839	43.31	95.26	0.41	21192_1	terrestrial geothermal	hot spring	d__Bacteria;p__Aquificota;c__Aquificae;o__Aquificales;f__Aquificaceae;g__UBA11096;s__UBA11096 sp003534055	Bacteria	Aquificota	Aquificae	Aquificales	Aquificaceae	UBA11096	UBA11096 sp003534055	0	0	0	39	DRR163685	93.21
EEMC.bin.766	MAGs	Medium_quality	OTU	195	611521	3295	60.01	67.42	2.26	27987_0	terrestrial geothermal	hot spring	d__Archaea;p__Thermoproteota;c__Thermoprotei;o__Thermofilales;f__Thermofilaceae;g__Thermofilum_C;s__	Archaea	Thermoproteota	Thermoprotei	Thermofilales	Thermofilaceae	Thermofilum_C	NA	0	0	1	13	DRR163685	56.12
EEMC.bin.767	MAGs	Medium_quality	OTU	79	1295421	38341	48.5	82.91	0	27739_0	terrestrial geothermal	hot spring	d__Archaea;p__Thermoproteota;c__Thermoprotei_A;o__Sulfolobales;f__Desulfurococcaceae;g__UBA285;s__	Archaea	Thermoproteota	Thermoprotei_A	Sulfolobales	Desulfurococcaceae	UBA285	NA	0	0	1	36	DRR163685	82.91
EEMC.bin.768	MAGs	High_quality	OTU	12	1185725	139057	47.74	93.67	0.63	27662_0	terrestrial geothermal	hot spring	d__Archaea;p__Thermoproteota;c__Thermoprotei_A;o__Sulfolobales;f__Desulfurococcaceae;g__;s__	Archaea	Thermoproteota	Thermoprotei_A	Sulfolobales	Desulfurococcaceae	NA	NA	1	1	1	40	DRR163685	90.52
EEMC.bin.769	MAGs	Medium_quality	OTU	415	783991	1976	60.05	62.58	2.25	27915_0	terrestrial geothermal	hot spring	d__Archaea;p__Thermoproteota;c__Thermoprotei_A;o__Sulfolobales;f__NBVN01;g__DRZP01;s__	Archaea	Thermoproteota	Thermoprotei_A	Sulfolobales	NBVN01	DRZP01	NA	4	2	2	13	DRR163685	51.33
EEMC.bin.770	MAGs	Medium_quality	OTU	244	830319	3825	28.55	72.9	3.4	24076_0	terrestrial geothermal	hot spring	d__Archaea;p__Aenigmatarchaeota;c__Aenigmatarchaeia;o__CG10238-14;f__SpSt-28;g__JAHLMO01;s__	Archaea	Aenigmatarchaeota	Aenigmatarchaeia	CG10238-14	SpSt-28	JAHLMO01	NA	2	3	1	44	DRR163685	55.9
EEMC.bin.771	MAGs	High_quality	not.OTU	218	1516089	9005	32.7	94.92	1.98	21059_0	terrestrial geothermal	hot spring	d__Bacteria;p__Aquificota;c__Aquificae;o__Hydrogenothermales;f__Hydrogenothermaceae;g__Sulfurihydrogenibium;s__Sulfurihydrogenibium subterraneum	Bacteria	Aquificota	Aquificae	Hydrogenothermales	Hydrogenothermaceae	Sulfurihydrogenibium	Sulfurihydrogenibium subterraneum	1	1	1	36	DRR163685	85.02
EEMC.bin.772	MAGs	High_quality	OTU	81	1666057	35763	47.22	97.79	1.47	1487_0	terrestrial geothermal	hot spring	d__Archaea;p__Thermoproteota;c__Thermoprotei;o__Thermofilales;f__Thermofilaceae;g__Infirmifilum;s__	Archaea	Thermoproteota	Thermoprotei	Thermofilales	Thermofilaceae	Infirmifilum	NA	1	1	1	39	DRR163685	90.44
EEMC.bin.773	MAGs	Medium_quality	OTU	15	1301739	148871	44.89	95.57	0	27740_0	terrestrial geothermal	hot spring	d__Archaea;p__Thermoproteota;c__Thermoprotei_A;o__Sulfolobales;f__Desulfurococcaceae;g__UBA285;s__	Archaea	Thermoproteota	Thermoprotei_A	Sulfolobales	Desulfurococcaceae	UBA285	NA	1	0	1	43	DRR163685	95.57
EEMC.bin.774	MAGs	Medium_quality	not.OTU	315	1167008	4125	46.48	61.52	0.74	27565_0	terrestrial geothermal	hot spring	d__Archaea;p__Thermoproteota;c__Thermoprotei;o__Thermofilales;f__Thermofilaceae;g__Thermofilum;s__Thermofilum adornatum	Archaea	Thermoproteota	Thermoprotei	Thermofilales	Thermofilaceae	Thermofilum	Thermofilum adornatum	0	0	1	10	DRR163685	57.82
EEMC.bin.775	MAGs	Medium_quality	not.OTU	335	1805248	8038	57.1	87.5	1.84	27974_0	terrestrial geothermal	hot spring	d__Archaea;p__Thermoproteota;c__Thermoprotei;o__Thermoproteales;f__Thermoproteaceae;g__Thermoproteus;s__	Archaea	Thermoproteota	Thermoprotei	Thermoproteales	Thermoproteaceae	Thermoproteus	NA	0	0	1	34	DRR163686	78.3
EEMC.bin.776	MAGs	High_quality	OTU	70	1307669	31963	53.58	96.43	2.68	27760_3	terrestrial geothermal	hot spring	d__Archaea;p__Thermoproteota;c__Thermoprotei_A;o__Sulfolobales;f__Sulfolobaceae;g__Acd1;s__	Archaea	Thermoproteota	Thermoprotei_A	Sulfolobales	Sulfolobaceae	Acd1	NA	1	1	1	36	DRR163686	83.03
EEMC.bin.777	MAGs	Medium_quality	OTU	334	1955083	9005	56.03	95.34	0	27982_1	terrestrial geothermal	hot spring	d__Archaea;p__Thermoproteota;c__Thermoprotei;o__Thermoproteales;f__Thermoproteaceae;g__Pyrobaculum;s__	Archaea	Thermoproteota	Thermoprotei	Thermoproteales	Thermoproteaceae	Pyrobaculum	NA	0	0	1	41	DRR163686	95.34
EEMC.bin.778	MAGs	High_quality	OTU	37	1952301	149342	29.85	94.28	1.63	20033_0	terrestrial geothermal	hot spring	d__Bacteria;p__Elusimicrobiota;c__Endomicrobiia;o__DTEH01;f__DTEH01;g__JANXDG01;s__	Bacteria	Elusimicrobiota	Endomicrobiia	DTEH01	DTEH01	JANXDG01	NA	2	1	1	52	DRR163687	86.13
EEMC.bin.779	MAGs	Medium_quality	OTU	363	1705010	6030	27.52	88.14	0	21498_0	terrestrial geothermal	hot spring	d__Bacteria;p__WOR-3;c__Hydrothermia;o__LBFQ01;f__DSFT01;g__DSFT01;s__	Bacteria	WOR-3	Hydrothermia	LBFQ01	DSFT01	DSFT01	NA	2	2	1	35	DRR163687	88.14
EEMC.bin.780	MAGs	Medium_quality	OTU	85	2522361	45876	41.01	94.02	1.71	27601_1	terrestrial geothermal	hot spring	d__Bacteria;p__Acidobacteriota;c__Blastocatellia;o__Pyrinomonadales;f__Pyrinomonadaceae;g__J014;s__	Bacteria	Acidobacteriota	Blastocatellia	Pyrinomonadales	Pyrinomonadaceae	J014	NA	0	0	0	39	DRR163687	85.47
EEMC.bin.781	MAGs	High_quality	not.OTU	89	1500242	29472	44.14	95.33	0.51	21186_0	terrestrial geothermal	hot spring	d__Bacteria;p__Aquificota;c__Aquificae;o__Aquificales;f__Aquificaceae;g__Hydrogenobacter;s__Hydrogenobacter thermophilus	Bacteria	Aquificota	Aquificae	Aquificales	Aquificaceae	Hydrogenobacter	Hydrogenobacter thermophilus	1	1	1	38	DRR163687	92.78
EEMC.bin.782	MAGs	Medium_quality	not.OTU	639	1280663	2166	58.09	67.77	0	4764_0	terrestrial geothermal	hot spring	d__Bacteria;p__Chloroflexota;c__Anaerolineae;o__SpSt-600;f__SpSt-600;g__SpSt-600;s__	Bacteria	Chloroflexota	Anaerolineae	SpSt-600	SpSt-600	SpSt-600	NA	0	0	1	22	DRR163687	67.77
EEMC.bin.783	MAGs	Medium_quality	OTU	814	1774949	2400	68.08	76.43	2.19	14603_3	terrestrial geothermal	hot spring	d__Bacteria;p__Deinococcota;c__Deinococci;o__Deinococcales;f__Thermaceae;g__Thermus;s__Thermus arciformis	Bacteria	Deinococcota	Deinococci	Deinococcales	Thermaceae	Thermus	Thermus arciformis	0	1	0	38	DRR163687	65.48
EEMC.bin.784	MAGs	Medium_quality	OTU	352	1723246	6030	61.04	86.47	0.07	7509_0	terrestrial geothermal	hot spring	d__Bacteria;p__Bacteroidota;c__Kapaibacteriia;o__Kapaibacteriales;f__HRBIN21;g__HRBIN21;s__	Bacteria	Bacteroidota	Kapaibacteriia	Kapaibacteriales	HRBIN21	HRBIN21	NA	1	0	1	42	DRR163687	86.12
EEMC.bin.785	MAGs	Medium_quality	OTU	52	1486623	58467	41.93	91.91	1.62	22152_1	terrestrial geothermal	hot spring	d__Archaea;p__Thermoproteota;c__Nitrososphaeria;o__Nitrososphaerales;f__Nitrosocaldaceae;g__Nitrosocaldus;s__Nitrosocaldus sp002898655	Archaea	Thermoproteota	Nitrososphaeria	Nitrososphaerales	Nitrosocaldaceae	Nitrosocaldus	Nitrosocaldus sp002898655	0	0	1	30	DRR163687	83.81
EEMC.bin.786	MAGs	Medium_quality	OTU	100	2049529	42305	36.98	85.77	2.57	18578_0	terrestrial geothermal	hot spring	d__Bacteria;p__Calescibacterota;c__Calescibacteriia;o__Calescibacteriales;f__Calescibacteriaceae;g__Calescibacterium;s__Calescibacterium sp002898315	Bacteria	Calescibacterota	Calescibacteriia	Calescibacteriales	Calescibacteriaceae	Calescibacterium	Calescibacterium sp002898315	1	2	1	47	DRR163687	72.92
EEMC.bin.787	MAGs	Medium_quality	OTU	238	1495431	8830	41.33	89.78	1.93	21185_0	terrestrial geothermal	hot spring	d__Bacteria;p__Aquificota;c__Aquificae;o__Aquificales;f__Aquificaceae;g__Hydrogenobacter;s__	Bacteria	Aquificota	Aquificae	Aquificales	Aquificaceae	Hydrogenobacter	NA	0	1	0	28	DRR163687	80.13
EEMC.bin.788	MAGs	Medium_quality	OTU	621	1356445	2427	40.14	54.76	0.55	21696_0	terrestrial geothermal	hot spring	d__Bacteria;p__Bacteroidota;c__Bacteroidia;o__SpSt-205;f__;g__;s__	Bacteria	Bacteroidota	Bacteroidia	SpSt-205	NA	NA	NA	0	0	0	26	DRR163687	52.01
EEMC.bin.789	MAGs	Medium_quality	not.OTU	197	1265276	8465	43.3	78.46	2.17	21192_1	terrestrial geothermal	hot spring	d__Bacteria;p__Aquificota;c__Aquificae;o__Aquificales;f__Aquificaceae;g__UBA11096;s__UBA11096 sp003534055	Bacteria	Aquificota	Aquificae	Aquificales	Aquificaceae	UBA11096	UBA11096 sp003534055	1	1	1	30	DRR163687	67.61
EEMC.bin.790	MAGs	Medium_quality	OTU	34	395649	16106	28.92	63.22	0	25059_0	terrestrial geothermal	hot spring	d__Bacteria;p__Patescibacteria;c__Paceibacteria;o__UBA6257;f__HR35;g__HRBIN35;s__HRBIN35 sp002898235	Bacteria	Patescibacteria	Paceibacteria	UBA6257	HR35	HRBIN35	HRBIN35 sp002898235	1	1	1	34	DRR163687	63.22
EEMC.bin.791	MAGs	High_quality	OTU	155	2734493	30748	42.95	95.8	3.57	24186_0	terrestrial geothermal	hot spring	d__Bacteria;p__Desulfobacterota_D;c__UBA1144;o__UBA2774;f__CSP1-2;g__;s__	Bacteria	Desulfobacterota_D	UBA1144	UBA2774	CSP1-2	NA	NA	1	1	1	44	DRR163687	77.95
EEMC.bin.792	MAGs	Medium_quality	OTU	87	401213	7802	29.07	56.03	1.88	25060_0	terrestrial geothermal	hot spring	d__Bacteria;p__Patescibacteria;c__Paceibacteria;o__UBA6257;f__HR35;g__;s__	Bacteria	Patescibacteria	Paceibacteria	UBA6257	HR35	NA	NA	1	0	0	32	DRR163687	46.63
EEMC.bin.793	MAGs	Medium_quality	OTU	282	1695617	7540	57.66	82.05	0	25158_0	terrestrial geothermal	hot spring	d__Bacteria;p__Bipolaricaulota;c__Bipolaricaulia;o__RBG-16-55-9;f__DRXL01;g__JANXCC01;s__	Bacteria	Bipolaricaulota	Bipolaricaulia	RBG-16-55-9	DRXL01	JANXCC01	NA	1	1	0	39	DRR163687	82.05
EEMC.bin.794	MAGs	Medium_quality	OTU	306	1154107	4227	26.82	51.3	0.73	18086_0	terrestrial geothermal	hot spring	d__Bacteria;p__DRYD01;c__DRYD01;o__DRYD01;f__DRYD01;g__CAKZQG01;s__	Bacteria	DRYD01	DRYD01	DRYD01	DRYD01	CAKZQG01	NA	0	0	1	21	DRR163687	47.65
EEMC.bin.795	MAGs	Medium_quality	OTU	56	515625	22262	28.23	59.77	3.06	25056_0	terrestrial geothermal	hot spring	d__Bacteria;p__Patescibacteria;c__Paceibacteria;o__UBA6257;f__HR35;g__RSWP11;s__	Bacteria	Patescibacteria	Paceibacteria	UBA6257	HR35	RSWP11	NA	1	2	0	45	DRR163687	44.47
EEMC.bin.796	MAGs	Medium_quality	OTU	103	1557711	20460	29.65	94.67	0	18098_0	terrestrial geothermal	hot spring	d__Bacteria;p__DRYD01;c__DRYD01;o__DRYD01;f__DRYD01;g__DRYD01;s__DRYD01 sp030549815	Bacteria	DRYD01	DRYD01	DRYD01	DRYD01	DRYD01	DRYD01 sp030549815	0	1	1	42	DRR163687	94.67
EEMC.bin.797	MAGs	High_quality	OTU	114	1781093	23630	40.93	92.22	0	24992_0	terrestrial geothermal	hot spring	d__Bacteria;p__WOR-3;c__Hydrothermia;o__LBFQ01;f__LBFQ01;g__Caldipriscus;s__	Bacteria	WOR-3	Hydrothermia	LBFQ01	LBFQ01	Caldipriscus	NA	1	1	1	47	DRR163687	92.22
EEMC.bin.798	MAGs	Medium_quality	OTU	22	582150	60823	30.72	79.6	0	25994_0	terrestrial geothermal	hot spring	d__Bacteria;p__Patescibacteria;c__Paceibacteria;o__Paceibacterales;f__HRBIN34;g__HRBIN34;s__HRBIN34 sp002923395	Bacteria	Patescibacteria	Paceibacteria	Paceibacterales	HRBIN34	HRBIN34	HRBIN34 sp002923395	1	1	1	45	DRR163687	79.6
EEMC.bin.799	MAGs	Medium_quality	OTU	68	501939	10401	37.32	50.05	5.02	25093_0	terrestrial geothermal	hot spring	d__Bacteria;p__Patescibacteria;c__Paceibacteria;o__Paceibacterales;f__GBS-2;g__GBS-2;s__	Bacteria	Patescibacteria	Paceibacteria	Paceibacterales	GBS-2	GBS-2	NA	2	1	1	30	DRR163687	24.95
EEMC.bin.800	MAGs	Medium_quality	OTU	1046	2087226	2125	65.12	63.05	4.42	8040_0	terrestrial geothermal	hot spring	d__Bacteria;p__Chloroflexota;c__Anaerolineae;o__Thermoflexales;f__Thermoflexaceae;g__Thermoflexus;s__Thermoflexus japonica	Bacteria	Chloroflexota	Anaerolineae	Thermoflexales	Thermoflexaceae	Thermoflexus	Thermoflexus japonica	1	0	1	25	DRR163687	40.95
EEMC.bin.801	MAGs	Medium_quality	OTU	98	1475753	21835	44	89.51	1.54	25035_0	terrestrial geothermal	hot spring	d__Bacteria;p__Desulfobacterota;c__Thermodesulfobacteria;o__Thermodesulfobacteriales;f__Thermodesulfobacteriaceae;g__Caldimicrobium;s__	Bacteria	Desulfobacterota	Thermodesulfobacteria	Thermodesulfobacteriales	Thermodesulfobacteriaceae	Caldimicrobium	NA	1	0	1	36	DRR163687	81.81
EEMC.bin.802	MAGs	Medium_quality	not.OTU	169	766455	5282	32.75	57.21	0.6	21059_0	terrestrial geothermal	hot spring	d__Bacteria;p__Aquificota;c__Aquificae;o__Hydrogenothermales;f__Hydrogenothermaceae;g__Sulfurihydrogenibium;s__Sulfurihydrogenibium subterraneum	Bacteria	Aquificota	Aquificae	Hydrogenothermales	Hydrogenothermaceae	Sulfurihydrogenibium	Sulfurihydrogenibium subterraneum	1	0	1	8	DRR163687	54.21
EEMC.bin.803	MAGs	Medium_quality	OTU	395	1246813	3492	34.06	59.17	1.25	18531_0	terrestrial geothermal	hot spring	d__Archaea;p__Thermoproteota;c__Thermoprotei;o__Gearchaeales;f__WAQG01;g__;s__	Archaea	Thermoproteota	Thermoprotei	Gearchaeales	WAQG01	NA	NA	0	0	0	17	DRR163687	52.92
EEMC.bin.804	MAGs	High_quality	OTU	163	1769405	25484	51.45	97.09	0	27099_1	terrestrial geothermal	hot spring	d__Archaea;p__Thermoproteota;c__Nitrososphaeria_A;o__Caldarchaeales;f__Caldarchaeaceae;g__Caldarchaeum;s__Caldarchaeum subterraneum_A	Archaea	Thermoproteota	Nitrososphaeria_A	Caldarchaeales	Caldarchaeaceae	Caldarchaeum	Caldarchaeum subterraneum_A	3	1	1	48	DRR163687	97.09
EEMC.bin.805	MAGs	Medium_quality	OTU	1185	2630242	2429	57.35	69.47	2.01	9987_0	terrestrial geothermal	hot spring	d__Bacteria;p__Armatimonadota;c__Fimbriimonadia;o__Fimbriimonadales;f__GBS-DC;g__HRBIN15;s__HRBIN15 sp002898555	Bacteria	Armatimonadota	Fimbriimonadia	Fimbriimonadales	GBS-DC	HRBIN15	HRBIN15 sp002898555	0	0	0	29	DRR163687	59.42
EEMC.bin.806	MAGs	Medium_quality	OTU	139	1470535	14831	36.06	94.66	0	22153_0	terrestrial geothermal	hot spring	d__Archaea;p__Thermoproteota;c__Nitrososphaeria;o__Nitrososphaerales;f__Nitrosocaldaceae;g__;s__	Archaea	Thermoproteota	Nitrososphaeria	Nitrososphaerales	Nitrosocaldaceae	NA	NA	1	0	1	29	DRR163687	94.66
EEMC.bin.807	MAGs	Medium_quality	not.OTU	481	941083	2097	38.38	58.41	0.97	26924_0	terrestrial geothermal	hot spring	d__Archaea;p__Thermoproteota;c__Nitrososphaeria_A;o__Caldarchaeales;f__Wolframiiraptoraceae;g__Geocrenenecus;s__	Archaea	Thermoproteota	Nitrososphaeria_A	Caldarchaeales	Wolframiiraptoraceae	Geocrenenecus	NA	0	0	0	16	DRR163687	53.56
EEMC.bin.808	MAGs	Medium_quality	not.OTU	79	1630816	34362	38.38	95.47	1.23	25034_0	terrestrial geothermal	hot spring	d__Bacteria;p__Desulfobacterota;c__Thermodesulfobacteria;o__Thermodesulfobacteriales;f__Thermodesulfobacteriaceae;g__Caldimicrobium;s__	Bacteria	Desulfobacterota	Thermodesulfobacteria	Thermodesulfobacteriales	Thermodesulfobacteriaceae	Caldimicrobium	NA	1	0	1	40	DRR163687	89.32
EEMC.bin.809	MAGs	Medium_quality	OTU	381	1270865	3652	34.31	59.37	0.63	1694_1	terrestrial geothermal	hot spring	d__Bacteria;p__Dictyoglomota;c__Dictyoglomia;o__Dictyoglomales;f__Dictyoglomaceae;g__Dictyoglomus;s__	Bacteria	Dictyoglomota	Dictyoglomia	Dictyoglomales	Dictyoglomaceae	Dictyoglomus	NA	0	1	0	7	DRR163687	56.22
EEMC.bin.810	MAGs	Medium_quality	OTU	360	2340810	9057	37.46	86.79	5.02	22683_0	terrestrial geothermal	hot spring	d__Bacteria;p__Bacteroidota;c__Kryptoniia;o__Kryptoniales;f__Kryptoniaceae;g__Kryptonium;s__	Bacteria	Bacteroidota	Kryptoniia	Kryptoniales	Kryptoniaceae	Kryptonium	NA	0	0	0	34	DRR163687	61.69
EEMC.bin.811	MAGs	Medium_quality	OTU	699	1479502	2242	44.24	58.32	0.91	758_0	terrestrial geothermal	hot spring	d__Bacteria;p__Nitrospirota;c__Thermodesulfovibrionia;o__Thermodesulfovibrionales;f__CALJEL01;g__;s__	Bacteria	Nitrospirota	Thermodesulfovibrionia	Thermodesulfovibrionales	CALJEL01	NA	NA	0	0	1	9	DRR163687	53.77
EEMC.bin.812	MAGs	Medium_quality	not.OTU	157	1043324	8378	42.3	66.83	1.36	21192_2	terrestrial geothermal	hot spring	d__Bacteria;p__Aquificota;c__Aquificae;o__Aquificales;f__Aquificaceae;g__UBA11096;s__	Bacteria	Aquificota	Aquificae	Aquificales	Aquificaceae	UBA11096	NA	0	1	0	26	DRR163687	60.03
EEMC.bin.813	MAGs	Medium_quality	OTU	67	528953	13931	33.98	50.29	4.31	25195_0	terrestrial geothermal	hot spring	d__Bacteria;p__Patescibacteria;c__Paceibacteria;o__Paceibacterales;f__GBS-2;g__GBS-2;s__	Bacteria	Patescibacteria	Paceibacteria	Paceibacterales	GBS-2	GBS-2	NA	2	0	1	22	DRR163687	28.74
EEMC.bin.814	MAGs	Medium_quality	OTU	44	678400	26771	26	74.07	0	27825_0	terrestrial geothermal	hot spring	d__Archaea;p__Nanoarchaeota;c__Nanoarchaeia;o__Nanoarchaeales;f__Nanopusillaceae;g__;s__	Archaea	Nanoarchaeota	Nanoarchaeia	Nanoarchaeales	Nanopusillaceae	NA	NA	1	2	1	42	DRR163688	74.07
EEMC.bin.815	MAGs	Medium_quality	OTU	38	1597835	79975	46.3	91.46	2.24	27862_0	terrestrial geothermal	hot spring	d__Archaea;p__Thermoproteota;c__Thermoprotei_A;o__Sulfolobales;f__Acidilobaceae;g__DSZV01;s__	Archaea	Thermoproteota	Thermoprotei_A	Sulfolobales	Acidilobaceae	DSZV01	NA	0	1	1	42	DRR163688	80.26
EEMC.bin.816	MAGs	Medium_quality	not.OTU	194	2502641	24033	55.76	97.43	8.46	27982_2	terrestrial geothermal	hot spring	d__Archaea;p__Thermoproteota;c__Thermoprotei;o__Thermoproteales;f__Thermoproteaceae;g__Pyrobaculum;s__Pyrobaculum oguniense	Archaea	Thermoproteota	Thermoprotei	Thermoproteales	Thermoproteaceae	Pyrobaculum	Pyrobaculum oguniense	2	1	1	48	DRR163688	55.13
EEMC.bin.817	MAGs	Medium_quality	OTU	85	1395396	24534	45.99	98.37	0.41	21187_0	terrestrial geothermal	hot spring	d__Bacteria;p__Aquificota;c__Aquificae;o__Aquificales;f__Aquificaceae;g__;s__	Bacteria	Aquificota	Aquificae	Aquificales	Aquificaceae	NA	NA	0	1	0	40	DRR163688	96.32
EEMC.bin.818	MAGs	Medium_quality	not.OTU	166	2342659	22588	51.49	90.44	2.57	27981_0	terrestrial geothermal	hot spring	d__Archaea;p__Thermoproteota;c__Thermoprotei;o__Thermoproteales;f__Thermoproteaceae;g__Pyrobaculum;s__Pyrobaculum aerophilum	Archaea	Thermoproteota	Thermoprotei	Thermoproteales	Thermoproteaceae	Pyrobaculum	Pyrobaculum aerophilum	0	0	1	36	DRR163688	77.59
EEMC.bin.819	MAGs	Medium_quality	OTU	150	1171694	9885	38.24	72.62	1.79	27761_0	terrestrial geothermal	hot spring	d__Archaea;p__Thermoproteota;c__Thermoprotei_A;o__Sulfolobales;f__Sulfolobaceae;g__Stygiolobus;s__	Archaea	Thermoproteota	Thermoprotei_A	Sulfolobales	Sulfolobaceae	Stygiolobus	NA	0	0	1	25	DRR163689	63.67
EEMC.bin.820	MAGs	Medium_quality	OTU	631	1635126	2736	48.18	52.08	6	27842_0	terrestrial geothermal	hot spring	d__Archaea;p__Thermoproteota;c__Thermoprotei;o__Thermoproteales;f__Thermocladiaceae;g__Vulcanisaeta;s__	Archaea	Thermoproteota	Thermoprotei	Thermoproteales	Thermocladiaceae	Vulcanisaeta	NA	0	0	1	22	DRR163689	22.08
EEMC.bin.821	MAGs	Medium_quality	OTU	186	1417331	10374	36.66	89.88	9.82	27762_0	terrestrial geothermal	hot spring	d__Archaea;p__Thermoproteota;c__Thermoprotei_A;o__Sulfolobales;f__Sulfolobaceae;g__JAPYVG01;s__	Archaea	Thermoproteota	Thermoprotei_A	Sulfolobales	Sulfolobaceae	JAPYVG01	NA	0	0	1	27	DRR163689	40.78
EEMC.bin.822	MAGs	Medium_quality	not.OTU	86	1215922	22438	50.95	86.31	8.37	27760_1	terrestrial geothermal	hot spring	d__Archaea;p__Thermoproteota;c__Thermoprotei_A;o__Sulfolobales;f__Sulfolobaceae;g__Acd1;s__	Archaea	Thermoproteota	Thermoprotei_A	Sulfolobales	Sulfolobaceae	Acd1	NA	0	1	0	42	DRR163689	44.46
EEMC.bin.823	MAGs	Medium_quality	OTU	172	1081142	8515	60.8	84.97	0.32	27754_1	terrestrial geothermal	hot spring	d__Archaea;p__Thermoproteota;c__Thermoprotei_A;o__Sulfolobales;f__Acidilobaceae;g__Acidilobus;s__	Archaea	Thermoproteota	Thermoprotei_A	Sulfolobales	Acidilobaceae	Acidilobus	NA	0	0	0	31	DRR163689	83.37
EEMC.bin.824	MAGs	High_quality	OTU	89	1730361	37798	57.28	95.59	0	27974_0	terrestrial geothermal	hot spring	d__Archaea;p__Thermoproteota;c__Thermoprotei;o__Thermoproteales;f__Thermoproteaceae;g__Thermoproteus;s__	Archaea	Thermoproteota	Thermoprotei	Thermoproteales	Thermoproteaceae	Thermoproteus	NA	1	1	1	36	DRR163690	95.59
EEMC.bin.825	MAGs	Medium_quality	not.OTU	176	901300	6603	60.06	74.21	0.71	27754_2	terrestrial geothermal	hot spring	d__Archaea;p__Thermoproteota;c__Thermoprotei_A;o__Sulfolobales;f__Acidilobaceae;g__Acidilobus;s__	Archaea	Thermoproteota	Thermoprotei_A	Sulfolobales	Acidilobaceae	Acidilobus	NA	0	0	0	20	DRR163690	70.66
EEMC.bin.826	MAGs	Medium_quality	OTU	153	1517333	16407	48.67	92.77	2.21	5809_0	terrestrial geothermal	hot spring	d__Archaea;p__Thermoproteota;c__Thermoprotei;o__Thermoproteales;f__Thermocladiaceae;g__Caldivirga;s__	Archaea	Thermoproteota	Thermoprotei	Thermoproteales	Thermocladiaceae	Caldivirga	NA	0	0	1	36	DRR163690	81.72
EEMC.bin.827	MAGs	High_quality	OTU	148	1411551	15147	65.09	91.46	4.19	27757_0	terrestrial geothermal	hot spring	d__Archaea;p__Thermoproteota;c__Thermoprotei_A;o__Sulfolobales;f__Acidilobaceae;g__Acidilobus;s__	Archaea	Thermoproteota	Thermoprotei_A	Sulfolobales	Acidilobaceae	Acidilobus	NA	1	1	1	37	DRR163690	70.51
EEMC.bin.828	MAGs	Medium_quality	OTU	90	1511968	37939	51.43	95.83	7.74	27760_1	terrestrial geothermal	hot spring	d__Archaea;p__Thermoproteota;c__Thermoprotei_A;o__Sulfolobales;f__Sulfolobaceae;g__Acd1;s__	Archaea	Thermoproteota	Thermoprotei_A	Sulfolobales	Sulfolobaceae	Acd1	NA	1	1	1	44	DRR163690	57.13
EEMC.bin.829	MAGs	Medium_quality	not.OTU	207	1886731	14265	57.17	98.04	1.47	27974_0	terrestrial geothermal	hot spring	d__Archaea;p__Thermoproteota;c__Thermoprotei;o__Thermoproteales;f__Thermoproteaceae;g__Thermoproteus;s__	Archaea	Thermoproteota	Thermoprotei	Thermoproteales	Thermoproteaceae	Thermoproteus	NA	1	0	1	37	DRR163691	90.69
EEMC.bin.830	MAGs	Medium_quality	not.OTU	152	965174	7127	63.42	74.05	8.16	27757_0	terrestrial geothermal	hot spring	d__Archaea;p__Thermoproteota;c__Thermoprotei_A;o__Sulfolobales;f__Acidilobaceae;g__Acidilobus;s__	Archaea	Thermoproteota	Thermoprotei_A	Sulfolobales	Acidilobaceae	Acidilobus	NA	0	0	0	32	DRR163691	33.25
EEMC.bin.831	MAGs	Medium_quality	not.OTU	138	1217783	13820	60.56	92.72	9.84	27754_2	terrestrial geothermal	hot spring	d__Archaea;p__Thermoproteota;c__Thermoprotei_A;o__Sulfolobales;f__Acidilobaceae;g__Acidilobus;s__	Archaea	Thermoproteota	Thermoprotei_A	Sulfolobales	Acidilobaceae	Acidilobus	NA	1	0	1	38	DRR163691	43.52
EEMC.bin.832	MAGs	Medium_quality	OTU	451	1737967	4407	42.02	85.29	1.47	5807_0	terrestrial geothermal	hot spring	d__Archaea;p__Thermoproteota;c__Thermoprotei;o__Thermoproteales;f__Thermocladiaceae;g__Caldivirga;s__	Archaea	Thermoproteota	Thermoprotei	Thermoproteales	Thermocladiaceae	Caldivirga	NA	0	0	1	30	DRR163691	77.94
EEMC.bin.833	MAGs	Medium_quality	not.OTU	37	750208	31199	53.7	76.58	0.95	27758_0	terrestrial geothermal	hot spring	d__Archaea;p__Thermoproteota;c__Thermoprotei_A;o__Sulfolobales;f__Acidilobaceae;g__Acidilobus;s__	Archaea	Thermoproteota	Thermoprotei_A	Sulfolobales	Acidilobaceae	Acidilobus	NA	0	0	1	24	DRR163691	71.83
EEMC.bin.834	MAGs	Medium_quality	not.OTU	489	1261701	2651	48.67	70.11	9.25	5809_0	terrestrial geothermal	hot spring	d__Archaea;p__Thermoproteota;c__Thermoprotei;o__Thermoproteales;f__Thermocladiaceae;g__Caldivirga;s__	Archaea	Thermoproteota	Thermoprotei	Thermoproteales	Thermocladiaceae	Caldivirga	NA	0	0	0	18	DRR163691	23.86
EEMC.bin.835	MAGs	Medium_quality	OTU	710	2882575	5384	56.82	91.83	1.53	7640_0	terrestrial geothermal	hot spring	d__Bacteria;p__Bacillota_E;c__Sulfobacillia;o__Sulfobacillales;f__Sulfobacillaceae;g__Sulfobacillus_A;s__	Bacteria	Bacillota_E	Sulfobacillia	Sulfobacillales	Sulfobacillaceae	Sulfobacillus_A	NA	1	2	0	52	DRR163691	84.18
EEMC.bin.836	MAGs	Medium_quality	not.OTU	476	842119	1773	43.26	54.54	0	24138_0	terrestrial geothermal	hot spring	d__Archaea;p__Thermoproteota;c__Nitrososphaeria;o__Conexivisphaerales;f__UBA164;g__UBA164;s__	Archaea	Thermoproteota	Nitrososphaeria	Conexivisphaerales	UBA164	UBA164	NA	2	0	0	21	DRR163691	54.54
EEMC.bin.837	MAGs	High_quality	OTU	68	1179978	30157	60.68	94.94	1.9	27754_2	terrestrial geothermal	hot spring	d__Archaea;p__Thermoproteota;c__Thermoprotei_A;o__Sulfolobales;f__Acidilobaceae;g__Acidilobus;s__	Archaea	Thermoproteota	Thermoprotei_A	Sulfolobales	Acidilobaceae	Acidilobus	NA	1	1	1	42	DRR163692	85.44
EEMC.bin.838	MAGs	High_quality	OTU	238	1467898	22725	42.46	93.85	0.97	24138_0	terrestrial geothermal	hot spring	d__Archaea;p__Thermoproteota;c__Nitrososphaeria;o__Conexivisphaerales;f__UBA164;g__UBA164;s__	Archaea	Thermoproteota	Nitrososphaeria	Conexivisphaerales	UBA164	UBA164	NA	2	1	1	48	DRR163692	89
EEMC.bin.839	MAGs	Medium_quality	OTU	461	943868	2215	64.23	68.45	0	9847_1	terrestrial geothermal	hot spring	d__Archaea;p__Thermoproteota;c__Nitrososphaeria;o__Conexivisphaerales;f__Conexivisphaeraceae;g__Conexivisphaera;s__	Archaea	Thermoproteota	Nitrososphaeria	Conexivisphaerales	Conexivisphaeraceae	Conexivisphaera	NA	1	1	0	24	DRR163692	68.45
EEMC.bin.840	MAGs	Medium_quality	not.OTU	139	1673296	21631	57.04	94.12	0.37	27974_0	terrestrial geothermal	hot spring	d__Archaea;p__Thermoproteota;c__Thermoprotei;o__Thermoproteales;f__Thermoproteaceae;g__Thermoproteus;s__	Archaea	Thermoproteota	Thermoprotei	Thermoproteales	Thermoproteaceae	Thermoproteus	NA	0	0	1	35	DRR163692	92.27
EEMC.bin.841	MAGs	Medium_quality	OTU	167	1593941	14112	52.86	93.45	5.36	27760_2	terrestrial geothermal	hot spring	d__Archaea;p__Thermoproteota;c__Thermoprotei_A;o__Sulfolobales;f__Sulfolobaceae;g__Acd1;s__	Archaea	Thermoproteota	Thermoprotei_A	Sulfolobales	Sulfolobaceae	Acd1	NA	1	1	2	44	DRR163692	66.65
EEMC.bin.842	MAGs	Medium_quality	OTU	200	857867	5367	65.41	65.21	1.94	9847_2	terrestrial geothermal	hot spring	d__Archaea;p__Thermoproteota;c__Nitrososphaeria;o__Conexivisphaerales;f__Conexivisphaeraceae;g__Conexivisphaera;s__	Archaea	Thermoproteota	Nitrososphaeria	Conexivisphaerales	Conexivisphaeraceae	Conexivisphaera	NA	1	1	0	26	DRR163693	55.51
EEMC.bin.843	MAGs	Medium_quality	OTU	125	715110	9205	37.63	54.21	4.37	24139_0	terrestrial geothermal	hot spring	d__Archaea;p__Thermoproteota;c__Nitrososphaeria;o__Conexivisphaerales;f__UBA164;g__UBA164;s__	Archaea	Thermoproteota	Nitrososphaeria	Conexivisphaerales	UBA164	UBA164	NA	0	0	2	23	DRR163693	32.36
EEMC.bin.844	MAGs	Medium_quality	OTU	70	1076047	24758	60.81	85.86	1.79	27756_0	terrestrial geothermal	hot spring	d__Archaea;p__Thermoproteota;c__Thermoprotei_A;o__Sulfolobales;f__Acidilobaceae;g__Acidilobus;s__	Archaea	Thermoproteota	Thermoprotei_A	Sulfolobales	Acidilobaceae	Acidilobus	NA	0	0	0	33	DRR163693	76.91
EEMC.bin.845	MAGs	Medium_quality	OTU	450	979520	2493	39.13	52.14	5.36	18079_0	terrestrial geothermal	hot spring	d__Bacteria;p__Aquificota;c__Aquificae;o__Aquificales;f__Aquificaceae;g__Hydrogenobaculum;s__	Bacteria	Aquificota	Aquificae	Aquificales	Aquificaceae	Hydrogenobaculum	NA	0	0	0	26	DRR163693	25.34
EEMC.bin.846	MAGs	Medium_quality	OTU	570	1033585	1882	53.18	65.69	4.41	27553_0	terrestrial geothermal	hot spring	d__Archaea;p__Thermoproteota;c__Thermoprotei;o__Thermoproteales;f__Thermocladiaceae;g__Thermocladium;s__	Archaea	Thermoproteota	Thermoprotei	Thermoproteales	Thermocladiaceae	Thermocladium	NA	0	0	0	20	DRR163693	43.64
EEMC.bin.847	MAGs	Medium_quality	OTU	76	786124	15679	54.12	78.45	0.63	27758_0	terrestrial geothermal	hot spring	d__Archaea;p__Thermoproteota;c__Thermoprotei_A;o__Sulfolobales;f__Acidilobaceae;g__Acidilobus;s__	Archaea	Thermoproteota	Thermoprotei_A	Sulfolobales	Acidilobaceae	Acidilobus	NA	0	1	1	26	DRR163693	75.3
EEMC.bin.848	MAGs	Medium_quality	not.OTU	287	1098553	4285	49.25	65.2	9.19	5809_0	terrestrial geothermal	hot spring	d__Archaea;p__Thermoproteota;c__Thermoprotei;o__Thermoproteales;f__Thermocladiaceae;g__Caldivirga;s__	Archaea	Thermoproteota	Thermoprotei	Thermoproteales	Thermocladiaceae	Caldivirga	NA	0	0	1	17	DRR163693	19.25
EEMC.bin.849	MAGs	Medium_quality	not.OTU	255	1612255	10002	57.75	68.75	0.74	27974_0	terrestrial geothermal	hot spring	d__Archaea;p__Thermoproteota;c__Thermoprotei;o__Thermoproteales;f__Thermoproteaceae;g__Thermoproteus;s__	Archaea	Thermoproteota	Thermoprotei	Thermoproteales	Thermoproteaceae	Thermoproteus	NA	0	3	1	32	DRR163693	65.05
EEMC.bin.850	MAGs	Medium_quality	OTU	55	1209061	40090	65.04	95.63	1.94	9849_0	terrestrial geothermal	hot spring	d__Archaea;p__Thermoproteota;c__Nitrososphaeria;o__Conexivisphaerales;f__Conexivisphaeraceae;g__;s__	Archaea	Thermoproteota	Nitrososphaeria	Conexivisphaerales	Conexivisphaeraceae	NA	NA	0	0	0	44	DRR163693	85.93
EEMC.bin.851	MAGs	Medium_quality	not.OTU	290	1485498	5884	42.1	74.63	2.32	5807_0	terrestrial geothermal	hot spring	d__Archaea;p__Thermoproteota;c__Thermoprotei;o__Thermoproteales;f__Thermocladiaceae;g__Caldivirga;s__	Archaea	Thermoproteota	Thermoprotei	Thermoproteales	Thermocladiaceae	Caldivirga	NA	0	0	1	30	DRR163693	63.03
EEMC.bin.852	MAGs	Medium_quality	OTU	27	585393	73685	59.41	51.27	7.39	27755_0	terrestrial geothermal	hot spring	d__Archaea;p__Thermoproteota;c__Thermoprotei_A;o__Sulfolobales;f__Acidilobaceae;g__Acidilobus;s__	Archaea	Thermoproteota	Thermoprotei_A	Sulfolobales	Acidilobaceae	Acidilobus	NA	0	0	1	18	DRR163693	14.32
EEMC.bin.853	MAGs	Medium_quality	OTU	148	3678108	37424	37.93	92.26	0.49	23391_0	cryosphere	glacier	d__Bacteria;p__Bacteroidota;c__Bacteroidia;o__Chitinophagales;f__Chitinophagaceae;g__Ferruginibacter;s__	Bacteria	Bacteroidota	Bacteroidia	Chitinophagales	Chitinophagaceae	Ferruginibacter	NA	1	0	1	25	DRR331386	89.81
EEMC.bin.854	MAGs	Medium_quality	OTU	292	2196297	9721	34.52	88.15	2.62	23789_1	cryosphere	glacier	d__Bacteria;p__Bacteroidota;c__Bacteroidia;o__Flavobacteriales;f__Flavobacteriaceae;g__Flavobacterium;s__	Bacteria	Bacteroidota	Bacteroidia	Flavobacteriales	Flavobacteriaceae	Flavobacterium	NA	0	0	1	31	DRR331386	75.05
EEMC.bin.855	MAGs	Medium_quality	not.OTU	843	2609092	3354	59.3	64.74	4.7	16219_0	cryosphere	glacier	d__Bacteria;p__Pseudomonadota;c__Gammaproteobacteria;o__Burkholderiales;f__Burkholderiaceae;g__Polaromonas;s__	Bacteria	Pseudomonadota	Gammaproteobacteria	Burkholderiales	Burkholderiaceae	Polaromonas	NA	0	0	2	24	DRR331386	41.24
EEMC.bin.856	MAGs	Medium_quality	not.OTU	142	898713	8213	32.21	64.42	2.34	25471_0	cryosphere	glacier	d__Bacteria;p__Patescibacteria;c__JACMRA01;o__JACMRA01;f__JACMRA01;g__;s__	Bacteria	Patescibacteria	JACMRA01	JACMRA01	JACMRA01	NA	NA	1	1	1	35	DRR331386	52.72
EEMC.bin.857	MAGs	Medium_quality	not.OTU	991	3291352	4159	59.83	79.96	3.41	4984_3	cryosphere	glacier	d__Bacteria;p__Deinococcota;c__Deinococci;o__Deinococcales;f__JAAFIG01;g__JANYHH01;s__	Bacteria	Deinococcota	Deinococci	Deinococcales	JAAFIG01	JANYHH01	NA	0	1	0	34	DRR331386	62.91
EEMC.bin.858	MAGs	Medium_quality	OTU	61	701715	13439	39.68	50.16	0	27651_1	cryosphere	glacier	d__Bacteria;p__Patescibacteria;c__JACMRA01;o__JACMRA01;f__JACMRA01;g__JACMRA01;s__	Bacteria	Patescibacteria	JACMRA01	JACMRA01	JACMRA01	JACMRA01	NA	1	1	1	33	DRR331386	50.16
EEMC.bin.859	MAGs	Medium_quality	not.OTU	303	2010777	9099	42.9	79.39	3.28	1770_2	cryosphere	glacier	d__Bacteria;p__Pseudomonadota;c__Gammaproteobacteria;o__Burkholderiales;f__Methylophilaceae;g__Methylotenera_A;s__	Bacteria	Pseudomonadota	Gammaproteobacteria	Burkholderiales	Methylophilaceae	Methylotenera_A	NA	0	0	0	27	DRR331386	62.99
EEMC.bin.860	MAGs	Medium_quality	not.OTU	94	2420481	42699	67.27	65.52	0	15950_2	cryosphere	glacier	d__Bacteria;p__Pseudomonadota;c__Gammaproteobacteria;o__Burkholderiales;f__Burkholderiaceae;g__LMDS01;s__	Bacteria	Pseudomonadota	Gammaproteobacteria	Burkholderiales	Burkholderiaceae	LMDS01	NA	0	1	0	15	DRR331386	65.52
EEMC.bin.861	MAGs	Medium_quality	not.OTU	356	2822649	10272	52.76	56.9	1.72	8091_2	cryosphere	glacier	d__Bacteria;p__Pseudomonadota;c__Gammaproteobacteria;o__Burkholderiales;f__Usitatibacteraceae;g__JANXWW01;s__	Bacteria	Pseudomonadota	Gammaproteobacteria	Burkholderiales	Usitatibacteraceae	JANXWW01	NA	0	0	0	23	DRR331386	48.3
EEMC.bin.862	MAGs	Medium_quality	OTU	421	2100757	6149	49.35	67.17	2.39	1616_0	cryosphere	glacier	d__Bacteria;p__Pseudomonadota;c__Gammaproteobacteria;o__Xanthomonadales;f__Xanthomonadaceae;g__Arenimonas;s__	Bacteria	Pseudomonadota	Gammaproteobacteria	Xanthomonadales	Xanthomonadaceae	Arenimonas	NA	0	0	0	28	DRR331386	55.22
EEMC.bin.863	MAGs	Medium_quality	not.OTU	575	2058649	4290	34.59	62.7	3.45	23371_2	cryosphere	glacier	d__Bacteria;p__Bacteroidota;c__Bacteroidia;o__Chitinophagales;f__Chitinophagaceae;g__Ferruginibacter;s__	Bacteria	Bacteroidota	Bacteroidia	Chitinophagales	Chitinophagaceae	Ferruginibacter	NA	1	0	2	27	DRR331386	45.45
EEMC.bin.864	MAGs	Medium_quality	not.OTU	206	3190123	19249	36.63	76.7	0.25	23403_1	cryosphere	glacier	d__Bacteria;p__Bacteroidota;c__Bacteroidia;o__Chitinophagales;f__Chitinophagaceae;g__Ferruginibacter;s__	Bacteria	Bacteroidota	Bacteroidia	Chitinophagales	Chitinophagaceae	Ferruginibacter	NA	0	0	1	36	DRR331386	75.45
EEMC.bin.865	MAGs	Medium_quality	OTU	70	1396133	56364	41.24	87.64	0	21666_0	cryosphere	glacier	d__Bacteria;p__Patescibacteria;c__JAEDAM01;o__BD1-5;f__UBA2023;g__UBA1545;s__	Bacteria	Patescibacteria	JAEDAM01	BD1-5	UBA2023	UBA1545	NA	1	2	2	38	DRR331386	87.64
EEMC.bin.866	MAGs	Medium_quality	not.OTU	527	3827798	9343	62.01	78.73	0.91	16357_0	cryosphere	glacier	d__Bacteria;p__Pseudomonadota;c__Gammaproteobacteria;o__Burkholderiales;f__Burkholderiaceae;g__CAISIP01;s__	Bacteria	Pseudomonadota	Gammaproteobacteria	Burkholderiales	Burkholderiaceae	CAISIP01	NA	1	0	1	33	DRR331386	74.18
EEMC.bin.867	MAGs	Medium_quality	not.OTU	737	2051103	2866	57.59	51.93	1.63	8052_0	cryosphere	glacier	d__Bacteria;p__Pseudomonadota;c__Gammaproteobacteria;o__Burkholderiales;f__Casimicrobiaceae;g__Casimicrobium;s__	Bacteria	Pseudomonadota	Gammaproteobacteria	Burkholderiales	Casimicrobiaceae	Casimicrobium	NA	0	0	0	13	DRR331386	43.78
EEMC.bin.868	MAGs	Medium_quality	not.OTU	411	4427693	15474	32.88	94.37	3.65	23485_1	cryosphere	glacier	d__Bacteria;p__Bacteroidota;c__Bacteroidia;o__B-17B0;f__B-17BO;g__UBA4416;s__	Bacteria	Bacteroidota	Bacteroidia	B-17B0	B-17BO	UBA4416	NA	0	0	0	31	DRR331386	76.12
EEMC.bin.869	MAGs	Medium_quality	not.OTU	1205	3175124	2729	64.75	64.57	7.47	16073_1	cryosphere	glacier	d__Bacteria;p__Pseudomonadota;c__Gammaproteobacteria;o__Burkholderiales;f__Burkholderiaceae;g__Ramlibacter;s__	Bacteria	Pseudomonadota	Gammaproteobacteria	Burkholderiales	Burkholderiaceae	Ramlibacter	NA	0	0	0	18	DRR331386	27.22
EEMC.bin.870	MAGs	Medium_quality	OTU	53	1546367	41918	66.49	55.17	8.62	15899_0	cryosphere	glacier	d__Bacteria;p__Pseudomonadota;c__Gammaproteobacteria;o__Burkholderiales;f__Burkholderiaceae;g__Schlegelella_A;s__	Bacteria	Pseudomonadota	Gammaproteobacteria	Burkholderiales	Burkholderiaceae	Schlegelella_A	NA	1	0	1	29	DRR331386	12.07
EEMC.bin.871	MAGs	Medium_quality	OTU	96	730082	8961	53.66	62.5	2.31	18631_0	cryosphere	glacier	d__Bacteria;p__Patescibacteria;c__Saccharimonadia;o__UBA4664;f__UBA4664;g__UBA4664;s__	Bacteria	Patescibacteria	Saccharimonadia	UBA4664	UBA4664	UBA4664	NA	1	0	1	30	DRR331386	50.95
EEMC.bin.872	MAGs	Medium_quality	OTU	486	3454533	9424	30.4	86.68	2.46	23487_0	cryosphere	glacier	d__Bacteria;p__Bacteroidota;c__Bacteroidia;o__B-17B0;f__B-17BO;g__UBA4416;s__	Bacteria	Bacteroidota	Bacteroidia	B-17B0	B-17BO	UBA4416	NA	0	0	0	30	DRR331386	74.38
EEMC.bin.873	MAGs	Medium_quality	OTU	413	2806557	9239	72.85	91.98	1.71	11835_1	cryosphere	glacier	d__Bacteria;p__Actinomycetota;c__Actinomycetes;o__Actinomycetales;f__Angustibacteraceae;g__JACMOY01;s__JACMOY01 sp014377795	Bacteria	Actinomycetota	Actinomycetes	Actinomycetales	Angustibacteraceae	JACMOY01	JACMOY01 sp014377795	0	0	1	37	DRR331386	83.43
EEMC.bin.874	MAGs	Medium_quality	OTU	347	4074522	20254	58.01	88.29	1.4	8060_0	cryosphere	glacier	d__Bacteria;p__Pseudomonadota;c__Gammaproteobacteria;o__Burkholderiales;f__Casimicrobiaceae;g__Casimicrobium;s__	Bacteria	Pseudomonadota	Gammaproteobacteria	Burkholderiales	Casimicrobiaceae	Casimicrobium	NA	0	0	0	31	DRR331386	81.29
EEMC.bin.875	MAGs	Medium_quality	not.OTU	193	2729327	21753	67.44	93.2	0.87	15197_0	cryosphere	glacier	d__Bacteria;p__Pseudomonadota;c__Gammaproteobacteria;o__Xanthomonadales;f__Xanthomonadaceae;g__Arenimonas;s__	Bacteria	Pseudomonadota	Gammaproteobacteria	Xanthomonadales	Xanthomonadaceae	Arenimonas	NA	0	0	0	36	DRR331386	88.85
EEMC.bin.876	MAGs	Medium_quality	OTU	341	1715938	5482	37.49	69.59	0	23382_0	cryosphere	glacier	d__Bacteria;p__Bacteroidota;c__Bacteroidia;o__Chitinophagales;f__Chitinophagaceae;g__Ferruginibacter;s__	Bacteria	Bacteroidota	Bacteroidia	Chitinophagales	Chitinophagaceae	Ferruginibacter	NA	0	1	0	16	DRR331386	69.59
EEMC.bin.877	MAGs	Medium_quality	OTU	62	840688	18927	48.15	57.56	1.85	18781_0	cryosphere	glacier	d__Bacteria;p__Patescibacteria;c__Saccharimonadia;o__Saccharimonadales;f__UBA1547;g__UBA1547;s__	Bacteria	Patescibacteria	Saccharimonadia	Saccharimonadales	UBA1547	UBA1547	NA	1	0	1	42	DRR331386	48.31
EEMC.bin.878	MAGs	Medium_quality	not.OTU	667	4988254	9812	48.99	90.33	1.49	472_1	cryosphere	glacier	d__Bacteria;p__Cyanobacteriota;c__Cyanobacteriia;o__Leptolyngbyales;f__Leptolyngbyaceae;g__JAAFJU01;s__	Bacteria	Cyanobacteriota	Cyanobacteriia	Leptolyngbyales	Leptolyngbyaceae	JAAFJU01	NA	1	0	1	40	DRR331386	82.88
EEMC.bin.879	MAGs	High_quality	OTU	378	3608858	14576	68.37	93.02	1.56	15906_1	cryosphere	glacier	d__Bacteria;p__Pseudomonadota;c__Gammaproteobacteria;o__Burkholderiales;f__Burkholderiaceae;g__Schlegelella_A;s__	Bacteria	Pseudomonadota	Gammaproteobacteria	Burkholderiales	Burkholderiaceae	Schlegelella_A	NA	1	1	1	35	DRR331386	85.22
EEMC.bin.880	MAGs	Medium_quality	not.OTU	265	3726293	20606	60.8	91.63	3.02	16183_0	cryosphere	glacier	d__Bacteria;p__Pseudomonadota;c__Gammaproteobacteria;o__Burkholderiales;f__Burkholderiaceae;g__JANYJJ01;s__	Bacteria	Pseudomonadota	Gammaproteobacteria	Burkholderiales	Burkholderiaceae	JANYJJ01	NA	0	1	0	31	DRR331386	76.53
EEMC.bin.881	MAGs	Medium_quality	OTU	1385	5961253	5280	70.05	78.92	2.74	12325_0	cryosphere	glacier	d__Bacteria;p__Myxococcota;c__Polyangia;o__Haliangiales;f__Haliangiaceae;g__JABFXX01;s__	Bacteria	Myxococcota	Polyangia	Haliangiales	Haliangiaceae	JABFXX01	NA	0	0	0	28	DRR331386	65.22
EEMC.bin.882	MAGs	Medium_quality	OTU	275	2812962	12588	62.26	63.16	0	16314_0	cryosphere	glacier	d__Bacteria;p__Pseudomonadota;c__Gammaproteobacteria;o__Burkholderiales;f__Burkholderiaceae;g__Polaromonas;s__	Bacteria	Pseudomonadota	Gammaproteobacteria	Burkholderiales	Burkholderiaceae	Polaromonas	NA	0	0	0	23	DRR331386	63.16
EEMC.bin.883	MAGs	Medium_quality	OTU	610	3643841	8078	59.9	85.94	3.08	16181_1	cryosphere	glacier	d__Bacteria;p__Pseudomonadota;c__Gammaproteobacteria;o__Burkholderiales;f__Burkholderiaceae;g__JANYJJ01;s__	Bacteria	Pseudomonadota	Gammaproteobacteria	Burkholderiales	Burkholderiaceae	JANYJJ01	NA	0	1	0	36	DRR331386	70.54
EEMC.bin.884	MAGs	Medium_quality	OTU	154	2661557	28384	59.45	78.19	0.7	16423_1	cryosphere	glacier	d__Bacteria;p__Pseudomonadota;c__Gammaproteobacteria;o__Burkholderiales;f__Burkholderiaceae;g__Rhodoferax;s__	Bacteria	Pseudomonadota	Gammaproteobacteria	Burkholderiales	Burkholderiaceae	Rhodoferax	NA	0	1	0	28	DRR331386	74.69
EEMC.bin.885	MAGs	Medium_quality	not.OTU	335	4395981	21049	42.17	84.81	0.74	23397_2	cryosphere	glacier	d__Bacteria;p__Bacteroidota;c__Bacteroidia;o__Chitinophagales;f__Chitinophagaceae;g__Ferruginibacter;s__	Bacteria	Bacteroidota	Bacteroidia	Chitinophagales	Chitinophagaceae	Ferruginibacter	NA	1	0	1	32	DRR331386	81.11
EEMC.bin.886	MAGs	Medium_quality	OTU	372	3192593	11375	45.59	89.58	1	529_1	cryosphere	glacier	d__Bacteria;p__Cyanobacteriota;c__Cyanobacteriia;o__Cyanobacteriales;f__Chamaesiphonaceae;g__Chamaesiphon;s__	Bacteria	Cyanobacteriota	Cyanobacteriia	Cyanobacteriales	Chamaesiphonaceae	Chamaesiphon	NA	0	1	0	36	DRR331386	84.58
EEMC.bin.887	MAGs	Medium_quality	OTU	1815	5178050	3366	62.96	86.01	2.95	5755_0	cryosphere	glacier	d__Bacteria;p__Fibrobacterota;c__Fibrobacteria;o__UBA5070;f__UBA5070;g__UBA5070;s__	Bacteria	Fibrobacterota	Fibrobacteria	UBA5070	UBA5070	UBA5070	NA	1	0	1	38	DRR331386	71.26
EEMC.bin.888	MAGs	Medium_quality	OTU	69	894655	23566	52.87	62.5	0.08	18806_0	cryosphere	glacier	d__Bacteria;p__Patescibacteria;c__Saccharimonadia;o__Saccharimonadales;f__UBA4665;g__UBA4729;s__	Bacteria	Patescibacteria	Saccharimonadia	Saccharimonadales	UBA4665	UBA4729	NA	1	1	1	42	DRR331386	62.1
EEMC.bin.889	MAGs	Medium_quality	not.OTU	271	1558698	6757	64.44	55.21	5.6	13462_1	cryosphere	glacier	d__Bacteria;p__Pseudomonadota;c__Alphaproteobacteria;o__Sphingomonadales;f__Sphingomonadaceae;g__Sphingomicrobium;s__	Bacteria	Pseudomonadota	Alphaproteobacteria	Sphingomonadales	Sphingomonadaceae	Sphingomicrobium	NA	0	0	0	24	DRR331386	27.21
EEMC.bin.890	MAGs	Medium_quality	OTU	300	2639788	11780	53.78	91.11	1.61	3484_1	cryosphere	glacier	d__Bacteria;p__Desulfobacterota;c__Desulfuromonadia;o__Geobacterales;f__Pseudopelobacteraceae;g__CAIPTY01;s__	Bacteria	Desulfobacterota	Desulfuromonadia	Geobacterales	Pseudopelobacteraceae	CAIPTY01	NA	0	0	0	38	DRR331386	83.06
EEMC.bin.891	MAGs	Medium_quality	not.OTU	696	5098610	9211	45.58	93.14	1.86	554_3	cryosphere	glacier	d__Bacteria;p__Cyanobacteriota;c__Cyanobacteriia;o__Cyanobacteriales;f__Microcoleaceae;g__Microcoleus;s__	Bacteria	Cyanobacteriota	Cyanobacteriia	Cyanobacteriales	Microcoleaceae	Microcoleus	NA	0	0	1	56	DRR331386	83.84
EEMC.bin.892	MAGs	Medium_quality	OTU	628	2296437	3939	66.73	64.99	2.3	11695_3	cryosphere	glacier	d__Bacteria;p__Actinomycetota;c__Actinomycetes;o__Actinomycetales;f__Dermatophilaceae;g__UBA4719;s__	Bacteria	Actinomycetota	Actinomycetes	Actinomycetales	Dermatophilaceae	UBA4719	NA	0	0	0	22	DRR331386	53.49
EEMC.bin.893	MAGs	Medium_quality	OTU	48	2119299	68871	59.27	53.91	0.93	16365_0	cryosphere	glacier	d__Bacteria;p__Pseudomonadota;c__Gammaproteobacteria;o__Burkholderiales;f__Burkholderiaceae;g__Rhodoferax;s__	Bacteria	Pseudomonadota	Gammaproteobacteria	Burkholderiales	Burkholderiaceae	Rhodoferax	NA	0	0	0	24	DRR331386	49.26
EEMC.bin.894	MAGs	Medium_quality	not.OTU	458	1760564	4135	50.3	51.45	1.78	472_1	cryosphere	glacier	d__Bacteria;p__Cyanobacteriota;c__Cyanobacteriia;o__Leptolyngbyales;f__Leptolyngbyaceae;g__JAAFJU01;s__	Bacteria	Cyanobacteriota	Cyanobacteriia	Leptolyngbyales	Leptolyngbyaceae	JAAFJU01	NA	0	0	0	14	DRR331387	42.55
EEMC.bin.895	MAGs	Medium_quality	not.OTU	890	5216140	6985	42.03	86.28	1.56	520_2	cryosphere	glacier	d__Bacteria;p__Cyanobacteriota;c__Cyanobacteriia;o__Cyanobacteriales;f__Nostocaceae;g__Nostoc;s__	Bacteria	Cyanobacteriota	Cyanobacteriia	Cyanobacteriales	Nostocaceae	Nostoc	NA	0	2	0	35	DRR331387	78.48
EEMC.bin.896	MAGs	Medium_quality	OTU	542	3100986	8227	38.76	51.22	7.8	23412_1	cryosphere	glacier	d__Bacteria;p__Bacteroidota;c__Bacteroidia;o__Chitinophagales;f__Chitinophagaceae;g__Ferruginibacter;s__	Bacteria	Bacteroidota	Bacteroidia	Chitinophagales	Chitinophagaceae	Ferruginibacter	NA	0	0	1	14	DRR331387	12.22
EEMC.bin.897	MAGs	High_quality	OTU	220	4279514	36171	59.07	98.15	4.4	12627_0	cryosphere	glacier	d__Bacteria;p__Gemmatimonadota;c__Gemmatimonadetes;o__Gemmatimonadales;f__Gemmatimonadaceae;g__Gemmatimonas;s__	Bacteria	Gemmatimonadota	Gemmatimonadetes	Gemmatimonadales	Gemmatimonadaceae	Gemmatimonas	NA	1	1	1	47	DRR331387	76.15
EEMC.bin.898	MAGs	Medium_quality	not.OTU	467	2188545	5323	60.32	64.75	2.1	13429_2	cryosphere	glacier	d__Bacteria;p__Pseudomonadota;c__Alphaproteobacteria;o__Sphingomonadales;f__Sphingomonadaceae;g__Sphingomonas_O;s__Sphingomonas_O sp025352685	Bacteria	Pseudomonadota	Alphaproteobacteria	Sphingomonadales	Sphingomonadaceae	Sphingomonas_O	Sphingomonas_O sp025352685	0	1	0	25	DRR331387	54.25
EEMC.bin.899	MAGs	Medium_quality	OTU	698	2626541	4411	61.37	50.34	1.72	9258_0	cryosphere	glacier	d__Bacteria;p__Pseudomonadota;c__Gammaproteobacteria;o__Burkholderiales;f__Burkholderiaceae;g__;s__	Bacteria	Pseudomonadota	Gammaproteobacteria	Burkholderiales	Burkholderiaceae	NA	NA	0	0	1	18	DRR331387	41.74
EEMC.bin.900	MAGs	Medium_quality	not.OTU	539	3694075	9597	66.13	77.59	0	15951_0	cryosphere	glacier	d__Bacteria;p__Pseudomonadota;c__Gammaproteobacteria;o__Burkholderiales;f__Burkholderiaceae;g__LMDS01;s__	Bacteria	Pseudomonadota	Gammaproteobacteria	Burkholderiales	Burkholderiaceae	LMDS01	NA	0	0	0	24	DRR331387	77.59
EEMC.bin.901	MAGs	Medium_quality	not.OTU	853	3138872	4234	41.39	81.65	2.64	541_1	cryosphere	glacier	d__Bacteria;p__Cyanobacteriota;c__Cyanobacteriia;o__Pseudanabaenales;f__Pseudanabaenaceae;g__Pseudanabaena;s__	Bacteria	Cyanobacteriota	Cyanobacteriia	Pseudanabaenales	Pseudanabaenaceae	Pseudanabaena	NA	0	0	0	25	DRR331387	68.45
EEMC.bin.902	MAGs	Medium_quality	OTU	523	3896529	10735	36.73	83.67	1.23	23403_1	cryosphere	glacier	d__Bacteria;p__Bacteroidota;c__Bacteroidia;o__Chitinophagales;f__Chitinophagaceae;g__Ferruginibacter;s__	Bacteria	Bacteroidota	Bacteroidia	Chitinophagales	Chitinophagaceae	Ferruginibacter	NA	0	0	1	31	DRR331387	77.52
EEMC.bin.903	MAGs	Medium_quality	not.OTU	1445	2848571	2075	69.97	65.99	4.34	13081_2	cryosphere	glacier	d__Bacteria;p__Pseudomonadota;c__Alphaproteobacteria;o__Acetobacterales;f__Acetobacteraceae;g__CAHJXG01;s__	Bacteria	Pseudomonadota	Alphaproteobacteria	Acetobacterales	Acetobacteraceae	CAHJXG01	NA	0	1	0	20	DRR331387	44.29
EEMC.bin.904	MAGs	Medium_quality	OTU	40	647229	22740	39.21	52.68	0.09	24489_0	cryosphere	glacier	d__Bacteria;p__Patescibacteria;c__Paceibacteria;o__UBA9973;f__UBA5272;g__;s__	Bacteria	Patescibacteria	Paceibacteria	UBA9973	UBA5272	NA	NA	1	2	1	35	DRR331387	52.23
EEMC.bin.905	MAGs	Medium_quality	not.OTU	932	6257608	10700	45.27	96.12	2.68	554_3	cryosphere	glacier	d__Bacteria;p__Cyanobacteriota;c__Cyanobacteriia;o__Cyanobacteriales;f__Microcoleaceae;g__Microcoleus;s__	Bacteria	Cyanobacteriota	Cyanobacteriia	Cyanobacteriales	Microcoleaceae	Microcoleus	NA	8	6	0	89	DRR331387	82.72
EEMC.bin.906	MAGs	Medium_quality	OTU	411	3419007	10212	60.5	79.57	1.08	16921_3	cryosphere	glacier	d__Bacteria;p__Planctomycetota;c__UBA11346;o__UBA11346;f__UBA11346;g__CAIUVD01;s__	Bacteria	Planctomycetota	UBA11346	UBA11346	UBA11346	CAIUVD01	NA	0	0	0	25	DRR331387	74.17
EEMC.bin.907	MAGs	Medium_quality	not.OTU	312	3064300	11217	67.11	63.79	6.9	15926_1	cryosphere	glacier	d__Bacteria;p__Pseudomonadota;c__Gammaproteobacteria;o__Burkholderiales;f__Burkholderiaceae;g__LMDS01;s__	Bacteria	Pseudomonadota	Gammaproteobacteria	Burkholderiales	Burkholderiaceae	LMDS01	NA	0	0	0	16	DRR331387	29.29
EEMC.bin.908	MAGs	Medium_quality	OTU	234	2162755	11862	42.78	86.69	5.5	1771_0	cryosphere	glacier	d__Bacteria;p__Pseudomonadota;c__Gammaproteobacteria;o__Burkholderiales;f__Methylophilaceae;g__Methylotenera_A;s__	Bacteria	Pseudomonadota	Gammaproteobacteria	Burkholderiales	Methylophilaceae	Methylotenera_A	NA	0	1	0	30	DRR331387	59.19
EEMC.bin.909	MAGs	Medium_quality	not.OTU	913	2618487	3277	52.51	67.1	5.09	226_1	cryosphere	glacier	d__Bacteria;p__Pseudomonadota;c__Gammaproteobacteria;o__Steroidobacterales;f__Steroidobacteraceae;g__Bog-1198;s__	Bacteria	Pseudomonadota	Gammaproteobacteria	Steroidobacterales	Steroidobacteraceae	Bog-1198	NA	0	1	0	44	DRR331387	41.65
EEMC.bin.910	MAGs	Medium_quality	not.OTU	740	3631420	5860	49.29	78.2	1.14	457_1	cryosphere	glacier	d__Bacteria;p__Cyanobacteriota;c__Cyanobacteriia;o__Leptolyngbyales;f__Leptolyngbyaceae;g__Phormidesmis_A;s__Phormidesmis_A priestleyi_B	Bacteria	Cyanobacteriota	Cyanobacteriia	Leptolyngbyales	Leptolyngbyaceae	Phormidesmis_A	Phormidesmis_A priestleyi_B	0	0	0	33	DRR331387	72.5
EEMC.bin.911	MAGs	Medium_quality	not.OTU	476	3042485	8102	71.83	91.36	1.44	11907_1	cryosphere	glacier	d__Bacteria;p__Actinomycetota;c__Actinomycetes;o__Mycobacteriales;f__SCTD01;g__JALYNK01;s__	Bacteria	Actinomycetota	Actinomycetes	Mycobacteriales	SCTD01	JALYNK01	NA	0	0	0	40	DRR331387	84.16
EEMC.bin.912	MAGs	Medium_quality	OTU	229	2841458	21090	34.88	90.15	1.48	23436_0	cryosphere	glacier	d__Bacteria;p__Bacteroidota;c__Bacteroidia;o__Chitinophagales;f__Chitinophagaceae;g__Sediminibacterium;s__	Bacteria	Bacteroidota	Bacteroidia	Chitinophagales	Chitinophagaceae	Sediminibacterium	NA	0	1	0	30	DRR331387	82.75
EEMC.bin.913	MAGs	Medium_quality	not.OTU	577	4471846	9566	63.59	90.08	4.95	12630_0	cryosphere	glacier	d__Bacteria;p__Gemmatimonadota;c__Gemmatimonadetes;o__Gemmatimonadales;f__Gemmatimonadaceae;g__Gemmatimonas;s__	Bacteria	Gemmatimonadota	Gemmatimonadetes	Gemmatimonadales	Gemmatimonadaceae	Gemmatimonas	NA	1	0	1	27	DRR331387	65.33
EEMC.bin.914	MAGs	Medium_quality	not.OTU	590	2219731	4212	60.39	69.39	4.98	6930_0	cryosphere	glacier	d__Bacteria;p__Verrucomicrobiota;c__Verrucomicrobiae;o__Opitutales;f__Opitutaceae;g__Rariglobus;s__	Bacteria	Verrucomicrobiota	Verrucomicrobiae	Opitutales	Opitutaceae	Rariglobus	NA	0	0	0	28	DRR331387	44.49
EEMC.bin.915	MAGs	Medium_quality	OTU	507	2677309	6903	62.08	51.91	0	16313_1	cryosphere	glacier	d__Bacteria;p__Pseudomonadota;c__Gammaproteobacteria;o__Burkholderiales;f__Burkholderiaceae;g__Polaromonas;s__	Bacteria	Pseudomonadota	Gammaproteobacteria	Burkholderiales	Burkholderiaceae	Polaromonas	NA	0	0	0	17	DRR331387	51.91
EEMC.bin.916	MAGs	Medium_quality	not.OTU	386	3201120	10616	52.75	87.98	1.16	8091_2	cryosphere	glacier	d__Bacteria;p__Pseudomonadota;c__Gammaproteobacteria;o__Burkholderiales;f__Usitatibacteraceae;g__JANXWW01;s__	Bacteria	Pseudomonadota	Gammaproteobacteria	Burkholderiales	Usitatibacteraceae	JANXWW01	NA	1	1	0	24	DRR331387	82.18
EEMC.bin.917	MAGs	Medium_quality	OTU	136	1662197	17851	48.23	84.13	2.11	10565_0	cryosphere	glacier	d__Bacteria;p__Actinomycetota;c__Actinomycetes;o__Nanopelagicales;f__Nanopelagicaceae;g__QYPT01;s__	Bacteria	Actinomycetota	Actinomycetes	Nanopelagicales	Nanopelagicaceae	QYPT01	NA	0	0	0	40	DRR331387	73.58
EEMC.bin.918	MAGs	High_quality	not.OTU	687	5465321	13988	56.43	92.59	0.93	5021_0	cryosphere	glacier	d__Bacteria;p__Armatimonadota;c__Chthonomonadetes;o__Chthonomonadales;f__Chthonomonadaceae;g__;s__	Bacteria	Armatimonadota	Chthonomonadetes	Chthonomonadales	Chthonomonadaceae	NA	NA	2	2	4	50	DRR331387	87.94
EEMC.bin.919	MAGs	Medium_quality	not.OTU	415	4805660	15703	55.05	97.19	5	4655_0	cryosphere	glacier	d__Bacteria;p__Chloroflexota;c__Anaerolineae;o__Aggregatilineales;f__UBA2796;g__;s__	Bacteria	Chloroflexota	Anaerolineae	Aggregatilineales	UBA2796	NA	NA	0	0	2	36	DRR331387	72.19
EEMC.bin.920	MAGs	High_quality	OTU	371	3829847	15023	51.18	92.13	0.93	21098_0	cryosphere	glacier	d__Bacteria;p__Armatimonadota;c__Fimbriimonadia;o__Fimbriimonadales;f__Fimbriimonadaceae;g__Fimbriimonas;s__	Bacteria	Armatimonadota	Fimbriimonadia	Fimbriimonadales	Fimbriimonadaceae	Fimbriimonas	NA	1	1	1	38	DRR331387	87.48
EEMC.bin.921	MAGs	Medium_quality	OTU	409	1319894	3565	42.84	64.95	3.63	1770_1	cryosphere	glacier	d__Bacteria;p__Pseudomonadota;c__Gammaproteobacteria;o__Burkholderiales;f__Methylophilaceae;g__Methylotenera_A;s__	Bacteria	Pseudomonadota	Gammaproteobacteria	Burkholderiales	Methylophilaceae	Methylotenera_A	NA	0	0	0	13	DRR331387	46.8
EEMC.bin.922	MAGs	Medium_quality	OTU	48	791521	22520	40.14	69.38	0	24486_0	cryosphere	glacier	d__Bacteria;p__Patescibacteria;c__Paceibacteria;o__UBA9973;f__UBA5272;g__UBA11704;s__	Bacteria	Patescibacteria	Paceibacteria	UBA9973	UBA5272	UBA11704	NA	1	1	1	36	DRR331387	69.38
EEMC.bin.923	MAGs	Medium_quality	not.OTU	728	2481962	3694	61.46	72	1.35	7246_0	cryosphere	glacier	d__Bacteria;p__Verrucomicrobiota;c__Verrucomicrobiae;o__Chthoniobacterales;f__SZAS-18;g__SZAS-18;s__	Bacteria	Verrucomicrobiota	Verrucomicrobiae	Chthoniobacterales	SZAS-18	SZAS-18	NA	0	0	0	18	DRR331387	65.25
EEMC.bin.924	MAGs	Medium_quality	not.OTU	1180	2921219	2790	56.9	55	0.88	7943_2	cryosphere	glacier	d__Bacteria;p__Acidobacteriota;c__Terriglobia;o__Bryobacterales;f__Bryobacteraceae;g__JALYXI01;s__	Bacteria	Acidobacteriota	Terriglobia	Bryobacterales	Bryobacteraceae	JALYXI01	NA	0	0	0	22	DRR331387	50.6
EEMC.bin.925	MAGs	Medium_quality	not.OTU	456	2515766	6698	40.83	84.62	2.84	1731_1	cryosphere	glacier	d__Bacteria;p__Pseudomonadota;c__Gammaproteobacteria;o__Burkholderiales;f__Methylophilaceae;g__Methylotenera;s__Methylotenera sp014378495	Bacteria	Pseudomonadota	Gammaproteobacteria	Burkholderiales	Methylophilaceae	Methylotenera	Methylotenera sp014378495	0	0	0	32	DRR331387	70.42
EEMC.bin.926	MAGs	Medium_quality	OTU	216	1715390	10779	50	77.5	4.56	10562_1	cryosphere	glacier	d__Bacteria;p__Actinomycetota;c__Actinomycetes;o__Nanopelagicales;f__Nanopelagicaceae;g__QYPT01;s__	Bacteria	Actinomycetota	Actinomycetes	Nanopelagicales	Nanopelagicaceae	QYPT01	NA	1	0	1	35	DRR331387	54.7
EEMC.bin.927	MAGs	Medium_quality	not.OTU	749	3872291	8565	58.19	81.74	3.89	8071_0	cryosphere	glacier	d__Bacteria;p__Pseudomonadota;c__Gammaproteobacteria;o__Burkholderiales;f__Casimicrobiaceae;g__Casimicrobium;s__	Bacteria	Pseudomonadota	Gammaproteobacteria	Burkholderiales	Casimicrobiaceae	Casimicrobium	NA	0	0	0	27	DRR331387	62.29
EEMC.bin.928	MAGs	Medium_quality	OTU	1265	4671519	4480	32.12	82.17	4.07	22453_0	cryosphere	glacier	d__Bacteria;p__Bacteroidota;c__Bacteroidia;o__Cytophagales;f__Thermoflexibacteraceae;g__JAAFKA01;s__	Bacteria	Bacteroidota	Bacteroidia	Cytophagales	Thermoflexibacteraceae	JAAFKA01	NA	0	0	0	31	DRR331387	61.82
EEMC.bin.929	MAGs	High_quality	OTU	292	4386329	24890	55.93	97.44	1.47	5694_0	cryosphere	glacier	d__Bacteria;p__Verrucomicrobiota;c__Verrucomicrobiae;o__Verrucomicrobiales;f__Akkermansiaceae;g__Luteolibacter;s__	Bacteria	Verrucomicrobiota	Verrucomicrobiae	Verrucomicrobiales	Akkermansiaceae	Luteolibacter	NA	1	1	1	42	DRR331387	90.09
EEMC.bin.930	MAGs	Medium_quality	OTU	1483	2861217	2060	60.73	53.37	1.99	7247_0	cryosphere	glacier	d__Bacteria;p__Myxococcota;c__Polyangia;o__Polyangiales;f__Polyangiaceae;g__;s__	Bacteria	Myxococcota	Polyangia	Polyangiales	Polyangiaceae	NA	NA	0	0	0	27	DRR331387	43.42
EEMC.bin.931	MAGs	Medium_quality	not.OTU	840	2396967	3028	68.02	55.44	9.12	15898_2	cryosphere	glacier	d__Bacteria;p__Pseudomonadota;c__Gammaproteobacteria;o__Burkholderiales;f__Burkholderiaceae;g__Schlegelella_A;s__	Bacteria	Pseudomonadota	Gammaproteobacteria	Burkholderiales	Burkholderiaceae	Schlegelella_A	NA	0	0	0	14	DRR331387	9.84
EEMC.bin.932	MAGs	Medium_quality	not.OTU	790	2778755	3788	49.74	65.01	5.44	4180_1	cryosphere	glacier	d__Bacteria;p__Pseudomonadota;c__Alphaproteobacteria;o__Rhizobiales;f__Aestuariivirgaceae;g__Aestuariivirga;s__	Bacteria	Pseudomonadota	Alphaproteobacteria	Rhizobiales	Aestuariivirgaceae	Aestuariivirga	NA	0	1	1	22	DRR331387	37.81
EEMC.bin.933	MAGs	Medium_quality	OTU	283	3415351	18949	59.66	79.59	1.28	16442_1	cryosphere	glacier	d__Bacteria;p__Pseudomonadota;c__Gammaproteobacteria;o__Burkholderiales;f__Burkholderiaceae;g__Rhodoferax_C;s__	Bacteria	Pseudomonadota	Gammaproteobacteria	Burkholderiales	Burkholderiaceae	Rhodoferax_C	NA	0	0	0	18	DRR331387	73.19
EEMC.bin.934	MAGs	Medium_quality	not.OTU	421	3515272	11395	53.72	86.73	1.09	18131_0	cryosphere	glacier	d__Bacteria;p__Pseudomonadota;c__Gammaproteobacteria;o__Xanthomonadales;f__SZUA-5;g__;s__	Bacteria	Pseudomonadota	Gammaproteobacteria	Xanthomonadales	SZUA-5	NA	NA	0	0	0	32	DRR331387	81.28
EEMC.bin.935	MAGs	Medium_quality	not.OTU	514	2902026	7078	51.67	76.09	2.43	8095_1	cryosphere	glacier	d__Bacteria;p__Pseudomonadota;c__Gammaproteobacteria;o__Burkholderiales;f__Usitatibacteraceae;g__JANXWW01;s__	Bacteria	Pseudomonadota	Gammaproteobacteria	Burkholderiales	Usitatibacteraceae	JANXWW01	NA	1	0	1	26	DRR331387	63.94
EEMC.bin.936	MAGs	Medium_quality	not.OTU	600	4447053	9369	65.25	85.76	2.78	7849_2	cryosphere	glacier	d__Bacteria;p__Armatimonadota;c__Armatimonadia;o__Armatimonadales;f__Capsulimonadaceae;g__JANXMY01;s__	Bacteria	Armatimonadota	Armatimonadia	Armatimonadales	Capsulimonadaceae	JANXMY01	NA	0	1	0	45	DRR331388	71.86
EEMC.bin.937	MAGs	Medium_quality	not.OTU	130	3678967	70823	57.64	87.18	1.03	5886_1	cryosphere	glacier	d__Bacteria;p__Acidobacteriota;c__Terriglobia;o__Terriglobales;f__Acidobacteriaceae;g__Granulicella_C;s__	Bacteria	Acidobacteriota	Terriglobia	Terriglobales	Acidobacteriaceae	Granulicella_C	NA	0	0	0	43	DRR331388	82.03
EEMC.bin.938	MAGs	Medium_quality	not.OTU	267	2778091	13080	58.72	77.53	1.03	5893_0	cryosphere	glacier	d__Bacteria;p__Acidobacteriota;c__Terriglobia;o__Terriglobales;f__Acidobacteriaceae;g__Granulicella_C;s__	Bacteria	Acidobacteriota	Terriglobia	Terriglobales	Acidobacteriaceae	Granulicella_C	NA	0	0	0	35	DRR331388	72.38
EEMC.bin.939	MAGs	Medium_quality	not.OTU	216	3021979	18884	58.72	92.83	1.72	5894_0	cryosphere	glacier	d__Bacteria;p__Acidobacteriota;c__Terriglobia;o__Terriglobales;f__Acidobacteriaceae;g__Terriglobus;s__	Bacteria	Acidobacteriota	Terriglobia	Terriglobales	Acidobacteriaceae	Terriglobus	NA	2	0	1	34	DRR331388	84.23
EEMC.bin.940	MAGs	Medium_quality	OTU	956	2006504	2090	62	50.88	7.76	9352_3	cryosphere	glacier	d__Bacteria;p__Eremiobacterota;c__Eremiobacteria;o__Baltobacterales;f__Baltobacteraceae;g__;s__	Bacteria	Eremiobacterota	Eremiobacteria	Baltobacterales	Baltobacteraceae	NA	NA	0	0	0	12	DRR331388	12.08
EEMC.bin.941	MAGs	High_quality	not.OTU	316	3133172	16417	62.17	95.27	3.86	9346_1	cryosphere	glacier	d__Bacteria;p__Eremiobacterota;c__Eremiobacteria;o__Baltobacterales;f__Baltobacteraceae;g__JANYGA01;s__	Bacteria	Eremiobacterota	Eremiobacteria	Baltobacterales	Baltobacteraceae	JANYGA01	NA	1	1	1	43	DRR331388	75.97
EEMC.bin.942	MAGs	Medium_quality	OTU	659	3785693	7792	35.6	89.47	1.66	23432_0	cryosphere	glacier	d__Bacteria;p__Bacteroidota;c__Bacteroidia;o__Chitinophagales;f__Chitinophagaceae;g__JAAFHG01;s__	Bacteria	Bacteroidota	Bacteroidia	Chitinophagales	Chitinophagaceae	JAAFHG01	NA	0	0	1	36	DRR331388	81.17
EEMC.bin.943	MAGs	Medium_quality	not.OTU	2291	3394160	1468	68.52	51.7	9.69	16857_0	cryosphere	glacier	d__Bacteria;p__Planctomycetota;c__Planctomycetia;o__Isosphaerales;f__Isosphaeraceae;g__JAQGHR01;s__	Bacteria	Planctomycetota	Planctomycetia	Isosphaerales	Isosphaeraceae	JAQGHR01	NA	0	0	0	25	DRR331388	3.25000000000001
EEMC.bin.944	MAGs	Medium_quality	not.OTU	892	2902148	3587	37	69.72	0	22516_0	cryosphere	glacier	d__Bacteria;p__Bacteroidota;c__Bacteroidia;o__Chitinophagales;f__Saprospiraceae;g__JAAFJT01;s__	Bacteria	Bacteroidota	Bacteroidia	Chitinophagales	Saprospiraceae	JAAFJT01	NA	0	0	0	22	DRR331388	69.72
EEMC.bin.945	MAGs	Medium_quality	OTU	162	3641495	44637	47.18	96.19	0.24	22318_0	cryosphere	glacier	d__Bacteria;p__Bacteroidota;c__Bacteroidia;o__Sphingobacteriales;f__Sphingobacteriaceae;g__;s__	Bacteria	Bacteroidota	Bacteroidia	Sphingobacteriales	Sphingobacteriaceae	NA	NA	0	1	2	36	DRR331388	94.99
EEMC.bin.946	MAGs	Medium_quality	not.OTU	868	2426072	3149	49.83	63.67	1.89	472_1	cryosphere	glacier	d__Bacteria;p__Cyanobacteriota;c__Cyanobacteriia;o__Leptolyngbyales;f__Leptolyngbyaceae;g__JAAFJU01;s__	Bacteria	Cyanobacteriota	Cyanobacteriia	Leptolyngbyales	Leptolyngbyaceae	JAAFJU01	NA	0	0	0	25	DRR331388	54.22
EEMC.bin.947	MAGs	Medium_quality	not.OTU	625	2294417	4240	66.51	59.85	2.11	13097_2	cryosphere	glacier	d__Bacteria;p__Pseudomonadota;c__Alphaproteobacteria;o__Acetobacterales;f__Acetobacteraceae;g__CAHJXG01;s__	Bacteria	Pseudomonadota	Alphaproteobacteria	Acetobacterales	Acetobacteraceae	CAHJXG01	NA	0	0	0	21	DRR331388	49.3
EEMC.bin.948	MAGs	Medium_quality	not.OTU	340	1322036	4668	49.99	54.82	7.65	10566_1	cryosphere	glacier	d__Bacteria;p__Actinomycetota;c__Actinomycetes;o__Nanopelagicales;f__Nanopelagicaceae;g__PALSA-747;s__	Bacteria	Actinomycetota	Actinomycetes	Nanopelagicales	Nanopelagicaceae	PALSA-747	NA	1	1	2	32	DRR331388	16.57
EEMC.bin.949	MAGs	Medium_quality	not.OTU	941	3204649	3689	49.42	72.17	0.94	457_1	cryosphere	glacier	d__Bacteria;p__Cyanobacteriota;c__Cyanobacteriia;o__Leptolyngbyales;f__Leptolyngbyaceae;g__Phormidesmis_A;s__Phormidesmis_A priestleyi_B	Bacteria	Cyanobacteriota	Cyanobacteriia	Leptolyngbyales	Leptolyngbyaceae	Phormidesmis_A	Phormidesmis_A priestleyi_B	0	0	0	24	DRR331388	67.47
EEMC.bin.950	MAGs	Medium_quality	not.OTU	422	4985855	18381	60.84	95.13	5.29	17513_0	cryosphere	glacier	d__Bacteria;p__Bacteroidota;c__Bacteroidia;o__Cytophagales;f__Hymenobacteraceae;g__Hymenobacter;s__	Bacteria	Bacteroidota	Bacteroidia	Cytophagales	Hymenobacteraceae	Hymenobacter	NA	1	2	2	36	DRR331388	68.68
EEMC.bin.951	MAGs	Medium_quality	not.OTU	1461	3152385	2322	64.02	73.83	1.34	5439_5	cryosphere	glacier	d__Bacteria;p__Deinococcota;c__Deinococci;o__Deinococcales;f__Deinococcaceae;g__Deinococcus;s__	Bacteria	Deinococcota	Deinococci	Deinococcales	Deinococcaceae	Deinococcus	NA	0	1	0	20	DRR331388	67.13
EEMC.bin.952	MAGs	Medium_quality	OTU	281	3508110	19238	63.47	95.22	2.17	15176_0	cryosphere	glacier	d__Bacteria;p__Pseudomonadota;c__Gammaproteobacteria;o__Xanthomonadales;f__Rhodanobacteraceae;g__Rhodanobacter;s__	Bacteria	Pseudomonadota	Gammaproteobacteria	Xanthomonadales	Rhodanobacteraceae	Rhodanobacter	NA	1	0	1	34	DRR331388	84.37
EEMC.bin.953	MAGs	Medium_quality	OTU	735	4374601	8130	41.05	90.57	2.86	23280_0	cryosphere	glacier	d__Bacteria;p__Bacteroidota;c__Bacteroidia;o__Sphingobacteriales;f__Sphingobacteriaceae;g__Mucilaginibacter;s__	Bacteria	Bacteroidota	Bacteroidia	Sphingobacteriales	Sphingobacteriaceae	Mucilaginibacter	NA	1	0	1	30	DRR331388	76.27
EEMC.bin.954	MAGs	Medium_quality	not.OTU	506	1956685	4154	61.61	54.01	5.3	9352_1	cryosphere	glacier	d__Bacteria;p__Eremiobacterota;c__Eremiobacteria;o__Baltobacterales;f__Baltobacteraceae;g__;s__	Bacteria	Eremiobacterota	Eremiobacteria	Baltobacterales	Baltobacteraceae	NA	NA	0	1	0	26	DRR331388	27.51
EEMC.bin.955	MAGs	Medium_quality	not.OTU	166	3355057	61703	39.02	99.05	2.62	22317_0	cryosphere	glacier	d__Bacteria;p__Bacteroidota;c__Bacteroidia;o__Sphingobacteriales;f__Sphingobacteriaceae;g__;s__	Bacteria	Bacteroidota	Bacteroidia	Sphingobacteriales	Sphingobacteriaceae	NA	NA	1	0	3	46	DRR331388	85.95
EEMC.bin.956	MAGs	Medium_quality	not.OTU	462	1903246	4837	60.29	62.93	2.54	13429_2	cryosphere	glacier	d__Bacteria;p__Pseudomonadota;c__Alphaproteobacteria;o__Sphingomonadales;f__Sphingomonadaceae;g__Sphingomonas_O;s__Sphingomonas_O sp025352685	Bacteria	Pseudomonadota	Alphaproteobacteria	Sphingomonadales	Sphingomonadaceae	Sphingomonas_O	Sphingomonas_O sp025352685	0	1	0	23	DRR331388	50.23
EEMC.bin.957	MAGs	Medium_quality	not.OTU	383	2735883	7701	61.3	50.64	2.39	13712_2	cryosphere	glacier	d__Bacteria;p__Pseudomonadota;c__Alphaproteobacteria;o__Sphingomonadales;f__Sphingomonadaceae;g__Novosphingobium;s__	Bacteria	Pseudomonadota	Alphaproteobacteria	Sphingomonadales	Sphingomonadaceae	Novosphingobium	NA	0	0	1	18	DRR331388	38.69
EEMC.bin.958	MAGs	Medium_quality	not.OTU	897	2907550	3497	54.97	64.11	5.17	4118_2	cryosphere	glacier	d__Bacteria;p__Pseudomonadota;c__Alphaproteobacteria;o__Rhizobiales;f__Beijerinckiaceae;g__JANXSV01;s__	Bacteria	Pseudomonadota	Alphaproteobacteria	Rhizobiales	Beijerinckiaceae	JANXSV01	NA	0	0	0	35	DRR331388	38.26
EEMC.bin.959	MAGs	Medium_quality	not.OTU	102	1866474	30706	63.23	54.52	3.91	11479_1	cryosphere	glacier	d__Bacteria;p__Actinomycetota;c__Actinomycetes;o__Actinomycetales;f__Microbacteriaceae;g__Lacisediminihabitans;s__	Bacteria	Actinomycetota	Actinomycetes	Actinomycetales	Microbacteriaceae	Lacisediminihabitans	NA	1	1	1	29	DRR331388	34.97
EEMC.bin.960	MAGs	Medium_quality	OTU	1159	3587786	3147	63.06	60.85	6.8	11476_3	cryosphere	glacier	d__Bacteria;p__Actinomycetota;c__Actinomycetes;o__Actinomycetales;f__Microbacteriaceae;g__Lacisediminihabitans;s__Lacisediminihabitans sp025408445	Bacteria	Actinomycetota	Actinomycetes	Actinomycetales	Microbacteriaceae	Lacisediminihabitans	Lacisediminihabitans sp025408445	0	0	1	37	DRR331388	26.85
EEMC.bin.961	MAGs	Medium_quality	OTU	768	3114489	4828	65.14	77.83	5.6	13100_2	cryosphere	glacier	d__Bacteria;p__Pseudomonadota;c__Alphaproteobacteria;o__Acetobacterales;f__Acetobacteraceae;g__CAHJXG01;s__	Bacteria	Pseudomonadota	Alphaproteobacteria	Acetobacterales	Acetobacteraceae	CAHJXG01	NA	0	0	0	34	DRR331388	49.83
EEMC.bin.962	MAGs	Medium_quality	not.OTU	429	3513726	10834	58.62	92.13	3.32	7845_4	cryosphere	glacier	d__Bacteria;p__Armatimonadota;c__Armatimonadia;o__Armatimonadales;f__Capsulimonadaceae;g__JANXMY01;s__	Bacteria	Armatimonadota	Armatimonadia	Armatimonadales	Capsulimonadaceae	JANXMY01	NA	0	1	0	41	DRR331388	75.53
EEMC.bin.963	MAGs	Medium_quality	not.OTU	683	2735285	4616	61.72	61.21	0	17539_0	cryosphere	glacier	d__Bacteria;p__Bacteroidota;c__Bacteroidia;o__Cytophagales;f__Hymenobacteraceae;g__Hymenobacter;s__	Bacteria	Bacteroidota	Bacteroidia	Cytophagales	Hymenobacteraceae	Hymenobacter	NA	0	1	0	28	DRR331388	61.21
EEMC.bin.964	MAGs	Medium_quality	not.OTU	574	3181278	7090	52.75	86.25	2.44	8096_0	cryosphere	glacier	d__Bacteria;p__Pseudomonadota;c__Gammaproteobacteria;o__Burkholderiales;f__Usitatibacteraceae;g__JANXWW01;s__	Bacteria	Pseudomonadota	Gammaproteobacteria	Burkholderiales	Usitatibacteraceae	JANXWW01	NA	0	1	0	33	DRR331388	74.05
EEMC.bin.965	MAGs	Medium_quality	not.OTU	832	3417466	4927	41.11	87.15	2.79	541_1	cryosphere	glacier	d__Bacteria;p__Cyanobacteriota;c__Cyanobacteriia;o__Pseudanabaenales;f__Pseudanabaenaceae;g__Pseudanabaena;s__	Bacteria	Cyanobacteriota	Cyanobacteriia	Pseudanabaenales	Pseudanabaenaceae	Pseudanabaena	NA	0	0	0	32	DRR331388	73.2
EEMC.bin.966	MAGs	Medium_quality	not.OTU	640	2581252	4487	59.24	63.9	3.45	15154_1	cryosphere	glacier	d__Bacteria;p__Pseudomonadota;c__Gammaproteobacteria;o__Xanthomonadales;f__Rhodanobacteraceae;g__Pseudolysobacter;s__	Bacteria	Pseudomonadota	Gammaproteobacteria	Xanthomonadales	Rhodanobacteraceae	Pseudolysobacter	NA	0	0	0	25	DRR331388	46.65
EEMC.bin.967	MAGs	High_quality	not.OTU	134	3256645	38956	53.25	96.35	4.11	226_1	cryosphere	glacier	d__Bacteria;p__Pseudomonadota;c__Gammaproteobacteria;o__Steroidobacterales;f__Steroidobacteraceae;g__Bog-1198;s__	Bacteria	Pseudomonadota	Gammaproteobacteria	Steroidobacterales	Steroidobacteraceae	Bog-1198	NA	1	1	1	42	DRR331388	75.8
EEMC.bin.968	MAGs	Medium_quality	OTU	602	1773411	3025	67.4	52.27	0.75	13102_0	cryosphere	glacier	d__Bacteria;p__Pseudomonadota;c__Alphaproteobacteria;o__Acetobacterales;f__Acetobacteraceae;g__CAHJXG01;s__	Bacteria	Pseudomonadota	Alphaproteobacteria	Acetobacterales	Acetobacteraceae	CAHJXG01	NA	0	0	0	18	DRR331389	48.52
EEMC.bin.969	MAGs	Medium_quality	OTU	309	3459856	17665	45.67	92.3	0.47	526_3	cryosphere	glacier	d__Bacteria;p__Cyanobacteriota;c__Cyanobacteriia;o__Leptolyngbyales;f__Leptolyngbyaceae;g__JAAFJU01;s__	Bacteria	Cyanobacteriota	Cyanobacteriia	Leptolyngbyales	Leptolyngbyaceae	JAAFJU01	NA	0	0	0	41	DRR331389	89.95
EEMC.bin.970	MAGs	Medium_quality	OTU	1785	3188441	1836	50.24	57.38	2.78	18191_0	cryosphere	glacier	d__Bacteria;p__Armatimonadota;c__Chthonomonadetes;o__Chthonomonadales;f__Chthonomonadaceae;g__;s__	Bacteria	Armatimonadota	Chthonomonadetes	Chthonomonadales	Chthonomonadaceae	NA	NA	0	1	0	24	DRR331389	43.48
EEMC.bin.971	MAGs	Medium_quality	OTU	108	1702343	30239	48.01	82.72	3.86	10573_0	cryosphere	glacier	d__Bacteria;p__Actinomycetota;c__Actinomycetes;o__Nanopelagicales;f__Nanopelagicaceae;g__PALSA-747;s__	Bacteria	Actinomycetota	Actinomycetes	Nanopelagicales	Nanopelagicaceae	PALSA-747	NA	0	0	1	42	DRR331389	63.42
EEMC.bin.972	MAGs	Medium_quality	OTU	984	3258453	3688	65.61	58.42	1.2	12654_0	cryosphere	glacier	d__Bacteria;p__Gemmatimonadota;c__Gemmatimonadetes;o__Gemmatimonadales;f__Gemmatimonadaceae;g__AG11;s__	Bacteria	Gemmatimonadota	Gemmatimonadetes	Gemmatimonadales	Gemmatimonadaceae	AG11	NA	0	0	1	24	DRR331389	52.42
EEMC.bin.973	MAGs	Medium_quality	OTU	486	2343784	5931	62.72	73.32	1.99	13253_0	cryosphere	glacier	d__Bacteria;p__Pseudomonadota;c__Alphaproteobacteria;o__Acetobacterales;f__Acetobacteraceae;g__BOG-908;s__	Bacteria	Pseudomonadota	Alphaproteobacteria	Acetobacterales	Acetobacteraceae	BOG-908	NA	0	0	0	30	DRR331389	63.37
EEMC.bin.974	MAGs	Medium_quality	OTU	332	2730793	10035	68.73	50	0	15904_1	cryosphere	glacier	d__Bacteria;p__Pseudomonadota;c__Gammaproteobacteria;o__Burkholderiales;f__Burkholderiaceae;g__Schlegelella_A;s__	Bacteria	Pseudomonadota	Gammaproteobacteria	Burkholderiales	Burkholderiaceae	Schlegelella_A	NA	0	0	0	23	DRR331389	50
EEMC.bin.975	MAGs	High_quality	OTU	97	2394156	44708	63.24	97.22	0.27	11456_0	cryosphere	glacier	d__Bacteria;p__Actinomycetota;c__Actinomycetes;o__Actinomycetales;f__Microbacteriaceae;g__Rhodoglobus;s__	Bacteria	Actinomycetota	Actinomycetes	Actinomycetales	Microbacteriaceae	Rhodoglobus	NA	1	1	1	42	DRR331389	95.87
EEMC.bin.976	MAGs	Medium_quality	OTU	119	609822	6038	47.18	63.24	0	18740_0	cryosphere	glacier	d__Bacteria;p__Patescibacteria;c__Saccharimonadia;o__Saccharimonadales;f__UBA4665;g__JAQBRT01;s__	Bacteria	Patescibacteria	Saccharimonadia	Saccharimonadales	UBA4665	JAQBRT01	NA	0	0	0	29	DRR331389	63.24
EEMC.bin.977	MAGs	Medium_quality	OTU	321	3159291	13501	63.92	93.93	1.1	12553_1	cryosphere	glacier	d__Bacteria;p__Gemmatimonadota;c__Gemmatimonadetes;o__Gemmatimonadales;f__Gemmatimonadaceae;g__Fen-1231;s__	Bacteria	Gemmatimonadota	Gemmatimonadetes	Gemmatimonadales	Gemmatimonadaceae	Fen-1231	NA	0	0	0	36	DRR331389	88.43
EEMC.bin.978	MAGs	Medium_quality	OTU	592	6400475	23584	39.02	91.91	0.25	1952_0	cryosphere	glacier	d__Bacteria;p__Bacteroidota;c__Bacteroidia;o__Chitinophagales;f__Chitinophagaceae;g__Ferruginibacter;s__	Bacteria	Bacteroidota	Bacteroidia	Chitinophagales	Chitinophagaceae	Ferruginibacter	NA	0	0	0	42	DRR331389	90.66
EEMC.bin.979	MAGs	Medium_quality	OTU	1238	3042595	2415	66.71	57.83	4.09	16037_0	cryosphere	glacier	d__Bacteria;p__Pseudomonadota;c__Gammaproteobacteria;o__Burkholderiales;f__Burkholderiaceae;g__Aquabacterium_A;s__	Bacteria	Pseudomonadota	Gammaproteobacteria	Burkholderiales	Burkholderiaceae	Aquabacterium_A	NA	0	0	0	19	DRR331389	37.38
EEMC.bin.980	MAGs	Medium_quality	OTU	392	3195872	12282	60.27	81.84	2.75	7885_0	cryosphere	glacier	d__Bacteria;p__Gemmatimonadota;c__Gemmatimonadetes;o__Gemmatimonadales;f__Gemmatimonadaceae;g__Fen-1247;s__	Bacteria	Gemmatimonadota	Gemmatimonadetes	Gemmatimonadales	Gemmatimonadaceae	Fen-1247	NA	0	0	0	41	DRR331389	68.09
EEMC.bin.981	MAGs	Medium_quality	OTU	1477	3804115	2878	56.22	64.58	1.75	3527_0	cryosphere	glacier	d__Bacteria;p__Gemmatimonadota;c__Gemmatimonadetes;o__Gemmatimonadales;f__Gemmatimonadaceae;g__Gemmatimonas;s__	Bacteria	Gemmatimonadota	Gemmatimonadetes	Gemmatimonadales	Gemmatimonadaceae	Gemmatimonas	NA	0	0	0	22	DRR331389	55.83
EEMC.bin.982	MAGs	Medium_quality	OTU	50	1119431	36240	50.39	69.97	0	18808_0	cryosphere	glacier	d__Bacteria;p__Patescibacteria;c__Saccharimonadia;o__Saccharimonadales;f__UBA4665;g__UBA4729;s__	Bacteria	Patescibacteria	Saccharimonadia	Saccharimonadales	UBA4665	UBA4729	NA	2	2	1	42	DRR331389	69.97
EEMC.bin.983	MAGs	Medium_quality	OTU	241	2737343	16895	65.92	97.35	1.32	9827_1	cryosphere	glacier	d__Bacteria;p__Pseudomonadota;c__Alphaproteobacteria;o__Sphingomonadales;f__Sphingomonadaceae;g__;s__	Bacteria	Pseudomonadota	Alphaproteobacteria	Sphingomonadales	Sphingomonadaceae	NA	NA	0	1	0	39	DRR331389	90.75
EEMC.bin.984	MAGs	High_quality	OTU	175	3008166	27958	63.73	98.56	0.01	13450_0	cryosphere	glacier	d__Bacteria;p__Pseudomonadota;c__Alphaproteobacteria;o__Sphingomonadales;f__Sphingomonadaceae;g__Sphingomicrobium;s__	Bacteria	Pseudomonadota	Alphaproteobacteria	Sphingomonadales	Sphingomonadaceae	Sphingomicrobium	NA	1	1	1	44	DRR331389	98.51
EEMC.bin.985	MAGs	Medium_quality	OTU	1182	4756917	4614	59.36	76.86	1.22	7947_1	cryosphere	glacier	d__Bacteria;p__Acidobacteriota;c__Terriglobia;o__Bryobacterales;f__Bryobacteraceae;g__JANXQZ01;s__	Bacteria	Acidobacteriota	Terriglobia	Bryobacterales	Bryobacteraceae	JANXQZ01	NA	0	0	0	37	DRR331389	70.76
EEMC.bin.986	MAGs	Medium_quality	OTU	587	3909219	10206	38.66	89.85	1.25	22910_0	cryosphere	glacier	d__Bacteria;p__Bacteroidota;c__Bacteroidia;o__Chitinophagales;f__Saprospiraceae;g__JAAFJT01;s__	Bacteria	Bacteroidota	Bacteroidia	Chitinophagales	Saprospiraceae	JAAFJT01	NA	1	1	1	34	DRR331389	83.6
EEMC.bin.987	MAGs	High_quality	not.OTU	533	4444720	10578	64.32	90.79	3.59	10774_0	cryosphere	glacier	d__Bacteria;p__Actinomycetota;c__Acidimicrobiia;o__Acidimicrobiales;f__Ilumatobacteraceae;g__WLMZ01;s__	Bacteria	Actinomycetota	Acidimicrobiia	Acidimicrobiales	Ilumatobacteraceae	WLMZ01	NA	1	1	1	34	DRR331389	72.84
EEMC.bin.988	MAGs	Medium_quality	OTU	131	2943739	41714	66.65	88.03	2.14	10931_0	cryosphere	glacier	d__Bacteria;p__Actinomycetota;c__Acidimicrobiia;o__Acidimicrobiales;f__RAAP-2;g__Bog-756;s__	Bacteria	Actinomycetota	Acidimicrobiia	Acidimicrobiales	RAAP-2	Bog-756	NA	2	1	1	40	DRR331389	77.33
EEMC.bin.989	MAGs	Medium_quality	OTU	380	3553390	16252	62.64	63.97	1.72	15178_0	cryosphere	glacier	d__Bacteria;p__Pseudomonadota;c__Gammaproteobacteria;o__Xanthomonadales;f__Rhodanobacteraceae;g__Rhodanobacter;s__	Bacteria	Pseudomonadota	Gammaproteobacteria	Xanthomonadales	Rhodanobacteraceae	Rhodanobacter	NA	1	0	1	37	DRR331389	55.37
EEMC.bin.990	MAGs	Medium_quality	OTU	772	2705582	4851	70.13	56.9	0	15902_0	cryosphere	glacier	d__Bacteria;p__Pseudomonadota;c__Gammaproteobacteria;o__Burkholderiales;f__Burkholderiaceae;g__Schlegelella_A;s__	Bacteria	Pseudomonadota	Gammaproteobacteria	Burkholderiales	Burkholderiaceae	Schlegelella_A	NA	0	1	0	13	DRR331389	56.9
EEMC.bin.991	MAGs	Medium_quality	OTU	380	4158489	21669	65.9	95.64	3.19	11709_0	cryosphere	glacier	d__Bacteria;p__Actinomycetota;c__Actinomycetes;o__Actinomycetales;f__Dermatophilaceae;g__UBA4719;s__	Bacteria	Actinomycetota	Actinomycetes	Actinomycetales	Dermatophilaceae	UBA4719	NA	0	0	0	47	DRR331389	79.69
EEMC.bin.992	MAGs	Medium_quality	OTU	294	3847539	19634	63.04	95.02	1.74	13194_0	cryosphere	glacier	d__Bacteria;p__Pseudomonadota;c__Alphaproteobacteria;o__Acetobacterales;f__Acetobacteraceae;g__CAITOL01;s__	Bacteria	Pseudomonadota	Alphaproteobacteria	Acetobacterales	Acetobacteraceae	CAITOL01	NA	1	0	1	42	DRR331389	86.32
EEMC.bin.993	MAGs	Medium_quality	OTU	1258	3736321	3293	59.1	62.49	3.9	16842_1	cryosphere	glacier	d__Bacteria;p__Planctomycetota;c__Planctomycetia;o__Isosphaerales;f__Isosphaeraceae;g__JANXSX01;s__	Bacteria	Planctomycetota	Planctomycetia	Isosphaerales	Isosphaeraceae	JANXSX01	NA	0	1	0	31	DRR331389	42.99
EEMC.bin.994	MAGs	Medium_quality	not.OTU	412	4431979	15902	49.35	91.69	1.42	457_1	cryosphere	glacier	d__Bacteria;p__Cyanobacteriota;c__Cyanobacteriia;o__Leptolyngbyales;f__Leptolyngbyaceae;g__Phormidesmis_A;s__Phormidesmis_A priestleyi_B	Bacteria	Cyanobacteriota	Cyanobacteriia	Leptolyngbyales	Leptolyngbyaceae	Phormidesmis_A	Phormidesmis_A priestleyi_B	0	0	1	29	DRR331389	84.59
EEMC.bin.995	MAGs	Medium_quality	OTU	428	4195878	12993	62.34	90.62	1.15	16359_0	cryosphere	glacier	d__Bacteria;p__Pseudomonadota;c__Gammaproteobacteria;o__Burkholderiales;f__Burkholderiaceae;g__CAISIP01;s__	Bacteria	Pseudomonadota	Gammaproteobacteria	Burkholderiales	Burkholderiaceae	CAISIP01	NA	0	0	0	24	DRR331389	84.87
EEMC.bin.996	MAGs	Medium_quality	OTU	262	3675082	21103	68.66	84.61	3.03	15905_1	cryosphere	glacier	d__Bacteria;p__Pseudomonadota;c__Gammaproteobacteria;o__Burkholderiales;f__Burkholderiaceae;g__Schlegelella_A;s__	Bacteria	Pseudomonadota	Gammaproteobacteria	Burkholderiales	Burkholderiaceae	Schlegelella_A	NA	1	0	1	32	DRR331389	69.46
EEMC.bin.997	MAGs	Medium_quality	OTU	281	3294751	20661	52.77	84.6	1.18	8091_1	cryosphere	glacier	d__Bacteria;p__Pseudomonadota;c__Gammaproteobacteria;o__Burkholderiales;f__Usitatibacteraceae;g__JANXWW01;s__	Bacteria	Pseudomonadota	Gammaproteobacteria	Burkholderiales	Usitatibacteraceae	JANXWW01	NA	0	0	0	25	DRR331389	78.7
EEMC.bin.998	MAGs	Medium_quality	OTU	1172	2264841	2013	55.61	62.85	2.95	5653_0	cryosphere	glacier	d__Bacteria;p__Verrucomicrobiota;c__Verrucomicrobiae;o__Verrucomicrobiales;f__Verrucomicrobiaceae;g__VFKE01;s__	Bacteria	Verrucomicrobiota	Verrucomicrobiae	Verrucomicrobiales	Verrucomicrobiaceae	VFKE01	NA	0	0	0	23	DRR331389	48.1
EEMC.bin.999	MAGs	Medium_quality	OTU	70	2500089	59097	35.95	95.95	0.71	17031_0	cryosphere	glacier	d__Bacteria;p__Bacteroidota;c__Bacteroidia;o__Sphingobacteriales;f__Sphingobacteriaceae;g__;s__	Bacteria	Bacteroidota	Bacteroidia	Sphingobacteriales	Sphingobacteriaceae	NA	NA	0	0	0	37	DRR331389	92.4
EEMC.bin.1000	MAGs	Medium_quality	OTU	283	2717574	11451	66.08	72.99	1.07	16072_1	cryosphere	glacier	d__Bacteria;p__Pseudomonadota;c__Gammaproteobacteria;o__Burkholderiales;f__Burkholderiaceae;g__Ramlibacter;s__	Bacteria	Pseudomonadota	Gammaproteobacteria	Burkholderiales	Burkholderiaceae	Ramlibacter	NA	0	1	0	16	DRR331389	67.64
EEMC.bin.1001	MAGs	Medium_quality	OTU	196	3005569	25549	65.12	95.54	3.2	11481_0	cryosphere	glacier	d__Bacteria;p__Actinomycetota;c__Actinomycetes;o__Actinomycetales;f__Microbacteriaceae;g__Lacisediminihabitans;s__	Bacteria	Actinomycetota	Actinomycetes	Actinomycetales	Microbacteriaceae	Lacisediminihabitans	NA	1	0	1	37	DRR331389	79.54
EEMC.bin.1002	MAGs	Medium_quality	not.OTU	425	4029265	14873	37.48	89.33	2.63	1953_0	cryosphere	glacier	d__Bacteria;p__Bacteroidota;c__Bacteroidia;o__Chitinophagales;f__Chitinophagaceae;g__Hanamia;s__	Bacteria	Bacteroidota	Bacteroidia	Chitinophagales	Chitinophagaceae	Hanamia	NA	0	1	0	33	DRR331389	76.18
EEMC.bin.1003	MAGs	High_quality	OTU	158	3002533	27972	55.58	99.14	0.68	5667_0	cryosphere	glacier	d__Bacteria;p__Verrucomicrobiota;c__Verrucomicrobiae;o__Verrucomicrobiales;f__Akkermansiaceae;g__Luteolibacter;s__	Bacteria	Verrucomicrobiota	Verrucomicrobiae	Verrucomicrobiales	Akkermansiaceae	Luteolibacter	NA	1	1	1	39	DRR331389	95.74
EEMC.bin.1004	MAGs	Medium_quality	OTU	459	3162248	8883	58.42	63.35	5.17	5895_0	cryosphere	glacier	d__Bacteria;p__Acidobacteriota;c__Terriglobia;o__Terriglobales;f__Acidobacteriaceae;g__Granulicella;s__	Bacteria	Acidobacteriota	Terriglobia	Terriglobales	Acidobacteriaceae	Granulicella	NA	0	0	0	34	DRR331389	37.5
EEMC.bin.1005	MAGs	Medium_quality	OTU	201	2383603	16213	62.42	85.4	0.96	15216_0	cryosphere	glacier	d__Bacteria;p__Pseudomonadota;c__Gammaproteobacteria;o__Xanthomonadales;f__Xanthomonadaceae;g__JALYOU01;s__	Bacteria	Pseudomonadota	Gammaproteobacteria	Xanthomonadales	Xanthomonadaceae	JALYOU01	NA	1	0	1	35	DRR331390	80.6
EEMC.bin.1006	MAGs	Medium_quality	OTU	321	1644964	5874	53.98	51.75	1.61	16191_0	cryosphere	glacier	d__Bacteria;p__Pseudomonadota;c__Gammaproteobacteria;o__Burkholderiales;f__Burkholderiaceae;g__JAAFJR01;s__	Bacteria	Pseudomonadota	Gammaproteobacteria	Burkholderiales	Burkholderiaceae	JAAFJR01	NA	0	0	0	26	DRR331390	43.7
EEMC.bin.1007	MAGs	Medium_quality	not.OTU	114	1991861	24357	64.59	86.98	1.19	13488_0	cryosphere	glacier	d__Bacteria;p__Pseudomonadota;c__Alphaproteobacteria;o__Sphingomonadales;f__Sphingomonadaceae;g__Sphingomicrobium;s__	Bacteria	Pseudomonadota	Alphaproteobacteria	Sphingomonadales	Sphingomonadaceae	Sphingomicrobium	NA	1	0	1	42	DRR331390	81.03
EEMC.bin.1008	MAGs	Medium_quality	OTU	314	2287223	9108	58.45	58.26	5.61	16285_0	cryosphere	glacier	d__Bacteria;p__Pseudomonadota;c__Gammaproteobacteria;o__Burkholderiales;f__Burkholderiaceae;g__Polaromonas;s__	Bacteria	Pseudomonadota	Gammaproteobacteria	Burkholderiales	Burkholderiaceae	Polaromonas	NA	1	0	2	26	DRR331390	30.21
EEMC.bin.1009	MAGs	Medium_quality	OTU	136	1814017	21302	55	53.15	0.16	16417_0	cryosphere	glacier	d__Bacteria;p__Pseudomonadota;c__Gammaproteobacteria;o__Burkholderiales;f__Burkholderiaceae;g__Rhodoferax;s__	Bacteria	Pseudomonadota	Gammaproteobacteria	Burkholderiales	Burkholderiaceae	Rhodoferax	NA	0	0	0	32	DRR331390	52.35
EEMC.bin.1010	MAGs	Medium_quality	OTU	179	1725510	13899	37.28	90.32	1.89	20292_1	cryosphere	glacier	d__Bacteria;p__Bacillota_A;c__Clostridia;o__Lutisporales;f__Lutisporaceae;g__;s__	Bacteria	Bacillota_A	Clostridia	Lutisporales	Lutisporaceae	NA	NA	0	1	1	35	DRR331390	80.87
EEMC.bin.1011	MAGs	Medium_quality	OTU	464	4041154	11091	38.71	90.29	0.81	17204_0	cryosphere	glacier	d__Bacteria;p__Bacteroidota;c__Bacteroidia;o__Bacteroidales;f__Paludibacteraceae;g__Paludibacter;s__	Bacteria	Bacteroidota	Bacteroidia	Bacteroidales	Paludibacteraceae	Paludibacter	NA	0	0	0	49	DRR331390	86.24
EEMC.bin.1012	MAGs	Medium_quality	OTU	89	710201	11471	54.22	61.3	0.46	18632_0	cryosphere	glacier	d__Bacteria;p__Patescibacteria;c__Saccharimonadia;o__UBA4664;f__UBA4664;g__UBA4664;s__	Bacteria	Patescibacteria	Saccharimonadia	UBA4664	UBA4664	UBA4664	NA	1	1	1	32	DRR331390	59
EEMC.bin.1013	MAGs	Medium_quality	OTU	527	1965203	4677	36.35	82.99	3.1	26195_0	cryosphere	glacier	d__Bacteria;p__Chlamydiota;c__Chlamydiia;o__Chlamydiales;f__Parachlamydiaceae;g__;s__	Bacteria	Chlamydiota	Chlamydiia	Chlamydiales	Parachlamydiaceae	NA	NA	0	0	0	21	DRR331390	67.49
EEMC.bin.1014	MAGs	Medium_quality	OTU	847	4787477	7168	42.48	84.23	3.23	23120_0	cryosphere	glacier	d__Bacteria;p__Bacteroidota;c__Bacteroidia;o__Chitinophagales;f__Chitinophagaceae;g__JADCRZ01;s__	Bacteria	Bacteroidota	Bacteroidia	Chitinophagales	Chitinophagaceae	JADCRZ01	NA	1	1	1	30	DRR331390	68.08
EEMC.bin.1015	MAGs	Medium_quality	OTU	159	2647464	22874	51.61	89.28	0.24	9895_1	cryosphere	glacier	d__Bacteria;p__Pseudomonadota;c__Gammaproteobacteria;o__Burkholderiales;f__Nitrosomonadaceae;g__Nitrosospira;s__	Bacteria	Pseudomonadota	Gammaproteobacteria	Burkholderiales	Nitrosomonadaceae	Nitrosospira	NA	1	0	1	34	DRR331390	88.08
EEMC.bin.1016	MAGs	Medium_quality	OTU	553	3186072	7814	62.73	86.46	4	16325_1	cryosphere	glacier	d__Bacteria;p__Pseudomonadota;c__Gammaproteobacteria;o__Burkholderiales;f__Burkholderiaceae;g__Polaromonas;s__	Bacteria	Pseudomonadota	Gammaproteobacteria	Burkholderiales	Burkholderiaceae	Polaromonas	NA	0	0	0	29	DRR331390	66.46
EEMC.bin.1017	MAGs	Medium_quality	not.OTU	999	3763714	4395	48.36	85.04	2.71	464_0	cryosphere	glacier	d__Bacteria;p__Cyanobacteriota;c__Cyanobacteriia;o__Leptolyngbyales;f__Leptolyngbyaceae;g__ULC077BIN1;s__	Bacteria	Cyanobacteriota	Cyanobacteriia	Leptolyngbyales	Leptolyngbyaceae	ULC077BIN1	NA	0	0	0	31	DRR331390	71.49
EEMC.bin.1018	MAGs	Medium_quality	OTU	60	2751305	71303	63.46	93.13	2.18	15172_0	cryosphere	glacier	d__Bacteria;p__Pseudomonadota;c__Gammaproteobacteria;o__Xanthomonadales;f__Xanthomonadaceae;g__Thermomonas;s__	Bacteria	Pseudomonadota	Gammaproteobacteria	Xanthomonadales	Xanthomonadaceae	Thermomonas	NA	0	0	0	35	DRR331390	82.23
EEMC.bin.1019	MAGs	Medium_quality	OTU	242	2508568	14494	42.97	86.48	0.26	8447_0	cryosphere	glacier	d__Bacteria;p__Bacteroidota;c__Bacteroidia;o__Chitinophagales;f__Chitinophagaceae;g__Flavitalea;s__	Bacteria	Bacteroidota	Bacteroidia	Chitinophagales	Chitinophagaceae	Flavitalea	NA	1	1	1	16	DRR331390	85.18
EEMC.bin.1020	MAGs	Medium_quality	not.OTU	884	5195517	7321	45.52	87.96	1.75	554_3	cryosphere	glacier	d__Bacteria;p__Cyanobacteriota;c__Cyanobacteriia;o__Cyanobacteriales;f__Microcoleaceae;g__Microcoleus;s__	Bacteria	Cyanobacteriota	Cyanobacteriia	Cyanobacteriales	Microcoleaceae	Microcoleus	NA	0	0	2	66	DRR331390	79.21
EEMC.bin.1021	MAGs	Medium_quality	not.OTU	1162	2476807	2378	65.76	66.52	1.28	10760_0	cryosphere	glacier	d__Bacteria;p__Actinomycetota;c__Acidimicrobiia;o__Acidimicrobiales;f__Ilumatobacteraceae;g__Sva-07;s__	Bacteria	Actinomycetota	Acidimicrobiia	Acidimicrobiales	Ilumatobacteraceae	Sva-07	NA	0	0	0	13	DRR331390	60.12
EEMC.bin.1022	MAGs	Medium_quality	OTU	15	927959	112550	49.81	69.31	0	18807_0	cryosphere	glacier	d__Bacteria;p__Patescibacteria;c__Saccharimonadia;o__Saccharimonadales;f__UBA4665;g__UBA4729;s__	Bacteria	Patescibacteria	Saccharimonadia	Saccharimonadales	UBA4665	UBA4729	NA	2	1	1	42	DRR331390	69.31
EEMC.bin.1023	MAGs	Medium_quality	OTU	36	783680	37737	45.33	65.28	0.08	18752_0	cryosphere	glacier	d__Bacteria;p__Patescibacteria;c__Saccharimonadia;o__Saccharimonadales;f__Saccharimonadaceae;g__Saccharimonas;s__	Bacteria	Patescibacteria	Saccharimonadia	Saccharimonadales	Saccharimonadaceae	Saccharimonas	NA	1	1	1	37	DRR331390	64.88
EEMC.bin.1024	MAGs	Medium_quality	OTU	363	3381965	12762	50.05	86.61	3.85	1209_0	cryosphere	glacier	d__Bacteria;p__Acidobacteriota;c__Blastocatellia;o__Pyrinomonadales;f__Pyrinomonadaceae;g__OLB17;s__	Bacteria	Acidobacteriota	Blastocatellia	Pyrinomonadales	Pyrinomonadaceae	OLB17	NA	0	0	0	34	DRR331390	67.36
EEMC.bin.1025	MAGs	Medium_quality	OTU	175	2539454	20458	48.48	92.34	0.39	16455_0	cryosphere	glacier	d__Bacteria;p__Pseudomonadota;c__Gammaproteobacteria;o__Burkholderiales;f__Gallionellaceae;g__Nitrotoga;s__	Bacteria	Pseudomonadota	Gammaproteobacteria	Burkholderiales	Gallionellaceae	Nitrotoga	NA	0	0	1	31	DRR331390	90.39
EEMC.bin.1026	MAGs	High_quality	OTU	281	3761171	22542	47.01	90.39	1.98	22333_0	cryosphere	glacier	d__Bacteria;p__Bdellovibrionota;c__Bdellovibrionia;o__Bdellovibrionales;f__Bdellovibrionaceae;g__JACMRP01;s__	Bacteria	Bdellovibrionota	Bdellovibrionia	Bdellovibrionales	Bdellovibrionaceae	JACMRP01	NA	1	1	1	31	DRR331390	80.49
EEMC.bin.1027	MAGs	Medium_quality	OTU	398	3090204	11267	57.89	89.01	3.45	16414_0	cryosphere	glacier	d__Bacteria;p__Pseudomonadota;c__Gammaproteobacteria;o__Burkholderiales;f__Burkholderiaceae;g__Rhodoferax;s__	Bacteria	Pseudomonadota	Gammaproteobacteria	Burkholderiales	Burkholderiaceae	Rhodoferax	NA	0	0	0	41	DRR331390	71.76
EEMC.bin.1028	MAGs	Medium_quality	OTU	870	2222803	2617	60.99	56.53	1.64	5664_0	cryosphere	glacier	d__Bacteria;p__Verrucomicrobiota;c__Verrucomicrobiae;o__Opitutales;f__Opitutaceae;g__Tous-C4FEB;s__	Bacteria	Verrucomicrobiota	Verrucomicrobiae	Opitutales	Opitutaceae	Tous-C4FEB	NA	0	0	0	30	DRR331390	48.33
EEMC.bin.1029	MAGs	High_quality	not.OTU	160	2300747	23857	64.32	93.84	1.88	13462_1	cryosphere	glacier	d__Bacteria;p__Pseudomonadota;c__Alphaproteobacteria;o__Sphingomonadales;f__Sphingomonadaceae;g__Sphingomicrobium;s__	Bacteria	Pseudomonadota	Alphaproteobacteria	Sphingomonadales	Sphingomonadaceae	Sphingomicrobium	NA	1	1	1	39	DRR331390	84.44
EEMC.bin.1030	MAGs	Medium_quality	OTU	376	3538080	11987	64.35	87.58	1.04	13191_0	cryosphere	glacier	d__Bacteria;p__Pseudomonadota;c__Alphaproteobacteria;o__Acetobacterales;f__Acetobacteraceae;g__CAIQQQ01;s__	Bacteria	Pseudomonadota	Alphaproteobacteria	Acetobacterales	Acetobacteraceae	CAIQQQ01	NA	0	0	0	33	DRR331392	82.38
EEMC.bin.1031	MAGs	Medium_quality	not.OTU	97	1448576	26041	50.39	81.33	1.71	10568_4	cryosphere	glacier	d__Bacteria;p__Actinomycetota;c__Actinomycetes;o__Nanopelagicales;f__Nanopelagicaceae;g__PALSA-747;s__	Bacteria	Actinomycetota	Actinomycetes	Nanopelagicales	Nanopelagicaceae	PALSA-747	NA	1	1	1	39	DRR331392	72.78
EEMC.bin.1032	MAGs	Medium_quality	not.OTU	67	2065860	46115	66.43	87.71	1.26	11448_2	cryosphere	glacier	d__Bacteria;p__Actinomycetota;c__Actinomycetes;o__Actinomycetales;f__Microbacteriaceae;g__Pseudolysinimonas;s__	Bacteria	Actinomycetota	Actinomycetes	Actinomycetales	Microbacteriaceae	Pseudolysinimonas	NA	0	1	0	26	DRR331392	81.41
EEMC.bin.1033	MAGs	Medium_quality	not.OTU	97	2419698	48790	62.89	68.26	5.17	9346_1	cryosphere	glacier	d__Bacteria;p__Eremiobacterota;c__Eremiobacteria;o__Baltobacterales;f__Baltobacteraceae;g__JANYGA01;s__	Bacteria	Eremiobacterota	Eremiobacteria	Baltobacterales	Baltobacteraceae	JANYGA01	NA	0	0	0	28	DRR331392	42.41
EEMC.bin.1034	MAGs	Medium_quality	not.OTU	855	1962952	2294	66.48	50.65	1.58	13097_2	cryosphere	glacier	d__Bacteria;p__Pseudomonadota;c__Alphaproteobacteria;o__Acetobacterales;f__Acetobacteraceae;g__CAHJXG01;s__	Bacteria	Pseudomonadota	Alphaproteobacteria	Acetobacterales	Acetobacteraceae	CAHJXG01	NA	0	0	0	20	DRR331392	42.75
EEMC.bin.1035	MAGs	Medium_quality	not.OTU	188	2957805	20420	64.76	88.02	7.61	11481_0	cryosphere	glacier	d__Bacteria;p__Actinomycetota;c__Actinomycetes;o__Actinomycetales;f__Microbacteriaceae;g__Lacisediminihabitans;s__	Bacteria	Actinomycetota	Actinomycetes	Actinomycetales	Microbacteriaceae	Lacisediminihabitans	NA	0	0	1	32	DRR331392	49.97
EEMC.bin.1036	MAGs	Medium_quality	OTU	153	3962212	43172	57.87	93.54	0.47	5875_0	cryosphere	glacier	d__Bacteria;p__Acidobacteriota;c__Terriglobia;o__Terriglobales;f__Acidobacteriaceae;g__Granulicella_C;s__	Bacteria	Acidobacteriota	Terriglobia	Terriglobales	Acidobacteriaceae	Granulicella_C	NA	0	0	0	45	DRR331392	91.19
EEMC.bin.1037	MAGs	Medium_quality	not.OTU	816	2213095	2862	34.36	59.03	4.2	23371_1	cryosphere	glacier	d__Bacteria;p__Bacteroidota;c__Bacteroidia;o__Chitinophagales;f__Chitinophagaceae;g__Ferruginibacter;s__	Bacteria	Bacteroidota	Bacteroidia	Chitinophagales	Chitinophagaceae	Ferruginibacter	NA	0	1	0	19	DRR331392	38.03
EEMC.bin.1038	MAGs	Medium_quality	not.OTU	303	4664565	23815	38.07	84.98	0.74	23409_0	cryosphere	glacier	d__Bacteria;p__Bacteroidota;c__Bacteroidia;o__Chitinophagales;f__Chitinophagaceae;g__Ferruginibacter;s__Ferruginibacter sp014377975	Bacteria	Bacteroidota	Bacteroidia	Chitinophagales	Chitinophagaceae	Ferruginibacter	Ferruginibacter sp014377975	1	0	3	32	DRR331392	81.28
EEMC.bin.1039	MAGs	High_quality	not.OTU	391	4879304	18649	56.3	92.74	1.75	7942_1	cryosphere	glacier	d__Bacteria;p__Acidobacteriota;c__Terriglobia;o__Bryobacterales;f__Bryobacteraceae;g__JALYXI01;s__	Bacteria	Acidobacteriota	Terriglobia	Bryobacterales	Bryobacteraceae	JALYXI01	NA	2	1	1	42	DRR331392	83.99
EEMC.bin.1040	MAGs	Medium_quality	not.OTU	709	3514469	5912	58.7	86.11	5.49	7845_4	cryosphere	glacier	d__Bacteria;p__Armatimonadota;c__Armatimonadia;o__Armatimonadales;f__Capsulimonadaceae;g__JANXMY01;s__	Bacteria	Armatimonadota	Armatimonadia	Armatimonadales	Capsulimonadaceae	JANXMY01	NA	0	1	0	34	DRR331392	58.66
EEMC.bin.1041	MAGs	Medium_quality	not.OTU	418	4480917	15157	49.23	93.2	2.24	457_1	cryosphere	glacier	d__Bacteria;p__Cyanobacteriota;c__Cyanobacteriia;o__Leptolyngbyales;f__Leptolyngbyaceae;g__Phormidesmis_A;s__Phormidesmis_A priestleyi_B	Bacteria	Cyanobacteriota	Cyanobacteriia	Leptolyngbyales	Leptolyngbyaceae	Phormidesmis_A	Phormidesmis_A priestleyi_B	0	0	1	34	DRR331392	82
EEMC.bin.1042	MAGs	Medium_quality	not.OTU	986	2385846	2454	67.57	56.97	4.28	15904_2	cryosphere	glacier	d__Bacteria;p__Pseudomonadota;c__Gammaproteobacteria;o__Burkholderiales;f__Burkholderiaceae;g__Schlegelella_A;s__	Bacteria	Pseudomonadota	Gammaproteobacteria	Burkholderiales	Burkholderiaceae	Schlegelella_A	NA	0	1	0	27	DRR331392	35.57
EEMC.bin.1043	MAGs	Medium_quality	not.OTU	497	3988208	10467	63.77	87.5	2.78	7848_2	cryosphere	glacier	d__Bacteria;p__Armatimonadota;c__Armatimonadia;o__Armatimonadales;f__Capsulimonadaceae;g__JANXMY01;s__	Bacteria	Armatimonadota	Armatimonadia	Armatimonadales	Capsulimonadaceae	JANXMY01	NA	1	0	1	35	DRR331392	73.6
EEMC.bin.1044	MAGs	Medium_quality	not.OTU	242	3152601	20344	65.16	88.33	3.7	13539_0	cryosphere	glacier	d__Bacteria;p__Pseudomonadota;c__Alphaproteobacteria;o__Sphingomonadales;f__Sphingomonadaceae;g__;s__	Bacteria	Pseudomonadota	Alphaproteobacteria	Sphingomonadales	Sphingomonadaceae	NA	NA	0	1	0	37	DRR331392	69.83
EEMC.bin.1045	MAGs	Medium_quality	not.OTU	397	2671954	9547	67.61	91.13	2.83	9828_1	cryosphere	glacier	d__Bacteria;p__Pseudomonadota;c__Alphaproteobacteria;o__Sphingomonadales;f__Sphingomonadaceae;g__;s__	Bacteria	Pseudomonadota	Alphaproteobacteria	Sphingomonadales	Sphingomonadaceae	NA	NA	0	0	0	44	DRR331392	76.98
EEMC.bin.1046	MAGs	Medium_quality	not.OTU	707	2784917	4356	60.28	79.58	2.8	13429_2	cryosphere	glacier	d__Bacteria;p__Pseudomonadota;c__Alphaproteobacteria;o__Sphingomonadales;f__Sphingomonadaceae;g__Sphingomonas_O;s__Sphingomonas_O sp025352685	Bacteria	Pseudomonadota	Alphaproteobacteria	Sphingomonadales	Sphingomonadaceae	Sphingomonas_O	Sphingomonas_O sp025352685	0	1	0	28	DRR331392	65.58
EEMC.bin.1047	MAGs	Medium_quality	not.OTU	368	3004729	14068	39.05	97.38	1.43	22317_0	cryosphere	glacier	d__Bacteria;p__Bacteroidota;c__Bacteroidia;o__Sphingobacteriales;f__Sphingobacteriaceae;g__;s__	Bacteria	Bacteroidota	Bacteroidia	Sphingobacteriales	Sphingobacteriaceae	NA	NA	0	0	1	37	DRR331392	90.23
EEMC.bin.1048	MAGs	Medium_quality	not.OTU	2421	4513884	1957	68.14	74.13	2.5	16858_1	cryosphere	glacier	d__Bacteria;p__Planctomycetota;c__Planctomycetia;o__Isosphaerales;f__Isosphaeraceae;g__JAJYCH01;s__	Bacteria	Planctomycetota	Planctomycetia	Isosphaerales	Isosphaeraceae	JAJYCH01	NA	0	0	0	30	DRR331392	61.63
EEMC.bin.1049	MAGs	Medium_quality	not.OTU	179	2899081	25580	65.84	84.83	1.49	13100_1	cryosphere	glacier	d__Bacteria;p__Pseudomonadota;c__Alphaproteobacteria;o__Acetobacterales;f__Acetobacteraceae;g__CAHJXG01;s__	Bacteria	Pseudomonadota	Alphaproteobacteria	Acetobacterales	Acetobacteraceae	CAHJXG01	NA	0	0	0	33	DRR331392	77.38
EEMC.bin.1050	MAGs	Medium_quality	not.OTU	1528	2925797	2094	45.87	56.02	3.12	24115_0	cryosphere	glacier	d__Bacteria;p__Bdellovibrionota;c__UBA1018;o__UBA1018;f__CAIMNF01;g__CAIMNF01;s__	Bacteria	Bdellovibrionota	UBA1018	UBA1018	CAIMNF01	CAIMNF01	NA	1	2	0	21	DRR331392	40.42
EEMC.bin.1051	MAGs	Medium_quality	not.OTU	559	3374135	7194	58.57	82.14	3.12	7845_4	cryosphere	glacier	d__Bacteria;p__Armatimonadota;c__Armatimonadia;o__Armatimonadales;f__Capsulimonadaceae;g__JANXMY01;s__	Bacteria	Armatimonadota	Armatimonadia	Armatimonadales	Capsulimonadaceae	JANXMY01	NA	0	1	0	37	DRR331394	66.54
EEMC.bin.1052	MAGs	Medium_quality	not.OTU	68	2048078	45717	66.31	82.32	0.25	11448_2	cryosphere	glacier	d__Bacteria;p__Actinomycetota;c__Actinomycetes;o__Actinomycetales;f__Microbacteriaceae;g__Pseudolysinimonas;s__	Bacteria	Actinomycetota	Actinomycetes	Actinomycetales	Microbacteriaceae	Pseudolysinimonas	NA	0	1	0	36	DRR331394	81.07
EEMC.bin.1053	MAGs	Medium_quality	not.OTU	182	1546237	11969	50.5	84.53	1.32	10568_4	cryosphere	glacier	d__Bacteria;p__Actinomycetota;c__Actinomycetes;o__Nanopelagicales;f__Nanopelagicaceae;g__PALSA-747;s__	Bacteria	Actinomycetota	Actinomycetes	Nanopelagicales	Nanopelagicaceae	PALSA-747	NA	1	1	1	44	DRR331394	77.93
EEMC.bin.1054	MAGs	Medium_quality	not.OTU	745	1889510	2590	60.55	52.05	1.42	13429_2	cryosphere	glacier	d__Bacteria;p__Pseudomonadota;c__Alphaproteobacteria;o__Sphingomonadales;f__Sphingomonadaceae;g__Sphingomonas_O;s__Sphingomonas_O sp025352685	Bacteria	Pseudomonadota	Alphaproteobacteria	Sphingomonadales	Sphingomonadaceae	Sphingomonas_O	Sphingomonas_O sp025352685	0	0	1	19	DRR331394	44.95
EEMC.bin.1055	MAGs	Medium_quality	not.OTU	390	4387692	15639	49.34	93.67	1.18	457_1	cryosphere	glacier	d__Bacteria;p__Cyanobacteriota;c__Cyanobacteriia;o__Leptolyngbyales;f__Leptolyngbyaceae;g__Phormidesmis_A;s__Phormidesmis_A priestleyi_B	Bacteria	Cyanobacteriota	Cyanobacteriia	Leptolyngbyales	Leptolyngbyaceae	Phormidesmis_A	Phormidesmis_A priestleyi_B	0	0	1	39	DRR331394	87.77
EEMC.bin.1056	MAGs	Medium_quality	not.OTU	297	4532027	23332	38.28	82.02	0	23409_0	cryosphere	glacier	d__Bacteria;p__Bacteroidota;c__Bacteroidia;o__Chitinophagales;f__Chitinophagaceae;g__Ferruginibacter;s__Ferruginibacter sp014377975	Bacteria	Bacteroidota	Bacteroidia	Chitinophagales	Chitinophagaceae	Ferruginibacter	Ferruginibacter sp014377975	1	2	2	33	DRR331394	82.02
EEMC.bin.1057	MAGs	Medium_quality	not.OTU	254	3721186	20426	64.08	90.38	2.24	13191_0	cryosphere	glacier	d__Bacteria;p__Pseudomonadota;c__Alphaproteobacteria;o__Acetobacterales;f__Acetobacteraceae;g__CAIQQQ01;s__	Bacteria	Pseudomonadota	Alphaproteobacteria	Acetobacterales	Acetobacteraceae	CAIQQQ01	NA	0	0	0	37	DRR331394	79.18
EEMC.bin.1058	MAGs	Medium_quality	not.OTU	153	3908306	45233	57.8	86.65	0.9	5875_0	cryosphere	glacier	d__Bacteria;p__Acidobacteriota;c__Terriglobia;o__Terriglobales;f__Acidobacteriaceae;g__Granulicella_C;s__	Bacteria	Acidobacteriota	Terriglobia	Terriglobales	Acidobacteriaceae	Granulicella_C	NA	0	1	0	45	DRR331394	82.15
EEMC.bin.1059	MAGs	Medium_quality	OTU	364	5013467	24134	56.35	95.61	0.88	7942_1	cryosphere	glacier	d__Bacteria;p__Acidobacteriota;c__Terriglobia;o__Bryobacterales;f__Bryobacteraceae;g__JALYXI01;s__	Bacteria	Acidobacteriota	Terriglobia	Bryobacterales	Bryobacteraceae	JALYXI01	NA	1	0	1	42	DRR331394	91.21
EEMC.bin.1060	MAGs	Medium_quality	not.OTU	253	2621563	17857	62.76	84.91	2.78	9346_1	cryosphere	glacier	d__Bacteria;p__Eremiobacterota;c__Eremiobacteria;o__Baltobacterales;f__Baltobacteraceae;g__JANYGA01;s__	Bacteria	Eremiobacterota	Eremiobacteria	Baltobacterales	Baltobacteraceae	JANYGA01	NA	0	1	1	24	DRR331394	71.01
EEMC.bin.1061	MAGs	Medium_quality	not.OTU	399	2784792	9489	67.49	94.41	1.88	9828_1	cryosphere	glacier	d__Bacteria;p__Pseudomonadota;c__Alphaproteobacteria;o__Sphingomonadales;f__Sphingomonadaceae;g__;s__	Bacteria	Pseudomonadota	Alphaproteobacteria	Sphingomonadales	Sphingomonadaceae	NA	NA	1	0	1	42	DRR331394	85.01
EEMC.bin.1062	MAGs	Medium_quality	not.OTU	193	3318111	25707	65.62	89.71	5.76	13100_1	cryosphere	glacier	d__Bacteria;p__Pseudomonadota;c__Alphaproteobacteria;o__Acetobacterales;f__Acetobacteraceae;g__CAHJXG01;s__	Bacteria	Pseudomonadota	Alphaproteobacteria	Acetobacterales	Acetobacteraceae	CAHJXG01	NA	0	0	0	38	DRR331394	60.91
EEMC.bin.1063	MAGs	Medium_quality	not.OTU	115	483152	4694	43.69	51.04	2.59	18770_0	cryosphere	glacier	d__Bacteria;p__Patescibacteria;c__Saccharimonadia;o__Saccharimonadales;f__UBA1547;g__Microsaccharimonas;s__	Bacteria	Patescibacteria	Saccharimonadia	Saccharimonadales	UBA1547	Microsaccharimonas	NA	1	0	1	19	DRR331394	38.09
EEMC.bin.1064	MAGs	Medium_quality	not.OTU	471	3794072	9321	63.82	82.3	1.21	7848_2	cryosphere	glacier	d__Bacteria;p__Armatimonadota;c__Armatimonadia;o__Armatimonadales;f__Capsulimonadaceae;g__JANXMY01;s__	Bacteria	Armatimonadota	Armatimonadia	Armatimonadales	Capsulimonadaceae	JANXMY01	NA	1	0	1	35	DRR331394	76.25
EEMC.bin.1065	MAGs	Medium_quality	not.OTU	1464	4495724	3353	68.22	79.07	3.77	16858_1	cryosphere	glacier	d__Bacteria;p__Planctomycetota;c__Planctomycetia;o__Isosphaerales;f__Isosphaeraceae;g__JAJYCH01;s__	Bacteria	Planctomycetota	Planctomycetia	Isosphaerales	Isosphaeraceae	JAJYCH01	NA	1	1	1	30	DRR331394	60.22
EEMC.bin.1066	MAGs	Medium_quality	not.OTU	1218	2620480	2326	68.69	54.81	0	15904_2	cryosphere	glacier	d__Bacteria;p__Pseudomonadota;c__Gammaproteobacteria;o__Burkholderiales;f__Burkholderiaceae;g__Schlegelella_A;s__	Bacteria	Pseudomonadota	Gammaproteobacteria	Burkholderiales	Burkholderiaceae	Schlegelella_A	NA	0	0	0	11	DRR331394	54.81
EEMC.bin.1067	MAGs	Medium_quality	not.OTU	270	3432003	23478	64.89	91.83	0.72	13539_0	cryosphere	glacier	d__Bacteria;p__Pseudomonadota;c__Alphaproteobacteria;o__Sphingomonadales;f__Sphingomonadaceae;g__;s__	Bacteria	Pseudomonadota	Alphaproteobacteria	Sphingomonadales	Sphingomonadaceae	NA	NA	0	1	0	40	DRR331394	88.23
EEMC.bin.1068	MAGs	Medium_quality	not.OTU	1004	3540944	3902	60.84	52.76	3.45	17531_1	cryosphere	glacier	d__Bacteria;p__Bacteroidota;c__Bacteroidia;o__Cytophagales;f__Hymenobacteraceae;g__Hymenobacter;s__	Bacteria	Bacteroidota	Bacteroidia	Cytophagales	Hymenobacteraceae	Hymenobacter	NA	0	0	0	31	DRR331394	35.51
EEMC.bin.1069	MAGs	Medium_quality	not.OTU	317	2756988	13352	39.02	95.36	0.74	22317_0	cryosphere	glacier	d__Bacteria;p__Bacteroidota;c__Bacteroidia;o__Sphingobacteriales;f__Sphingobacteriaceae;g__;s__	Bacteria	Bacteroidota	Bacteroidia	Sphingobacteriales	Sphingobacteriaceae	NA	NA	0	0	1	35	DRR331394	91.66
EEMC.bin.1070	MAGs	Medium_quality	not.OTU	871	4124791	5648	57.29	85.85	0.1	16981_0	cryosphere	glacier	d__Bacteria;p__Chloroflexota;c__Chloroflexia;o__Chloroflexales;f__Roseiflexaceae;g__JACMIM01;s__	Bacteria	Chloroflexota	Chloroflexia	Chloroflexales	Roseiflexaceae	JACMIM01	NA	0	1	0	29	DRR331395	85.35
[truncated: 77,060 more rows]

## Sheet: Supplementary Data 3
Supplementary Data 3. The comparison between the representative EEMC OTUs to the representative genomes from TARA, GEM and GOMC catalogs. The genomes with ANI >= 0.95 and coverage ≥ 0.3 were clustered into one secondary cluster. The secondary clusters containing both EEMC OTUs and TARA, GEM or GOMC catalogs were shown.
[truncated: 7,541 more rows]

[truncated: 2 more sheets: Suppelementary Data 4, Supplementary Data 5]
