# Supplementary material for: The Extreme Environment Microbiome Catalog (EEMC): a global resource for microbial diversity and antimicrobial discovery
Source: Nat Commun. 2026 Apr 2;17:4791. doi: 10.1038/s41467-026-71145-0 (PMC13219616; doi:10.1038/s41467-026-71145-0)
Supplement: Supplementary file 4 — Dataset 6 [file 41467_2026_71145_MOESM4_ESM.xlsx]

## Sheet: Supplmentary Data 6
Supplementary Data 6. The characteristics of the 163,693 biosynthetic gene clusters.
Genome	BGC	Product	Start of BGC	End of BGC	Completeness	BGC length (bp)	BiG-SCAPE class	BGC_Family_group	BGC_clan_group	Clade	Kingdom	Phylum	Class	Order	Family	Genus	Species	Env_type	Genome type	Genome length (bp)	secondary_cluster	is.OTU	Genome quality	BiG-SliCE_distance	is.novelBGC
EEMC.bin.1	EEMC.bin.1_k119_365803.region001	terpene	682	15672	incomplete	14991	Terpene	Terpene-12445	Terpene-12445	d__Bacteria;p__Pseudomonadota;c__Zetaproteobacteria;o__Mariprofundales;f__Mariprofundaceae;g__Ghiorsea;s__	Bacteria	Pseudomonadota	Zetaproteobacteria	Mariprofundales	Mariprofundaceae	Ghiorsea	NA	deep-sea	MAGs	1872602	1932_0	OTU	Medium_quality	1090	novelBGC
EEMC.bin.1	EEMC.bin.1_k119_77844.region001	RRE-containing	1	18376	incomplete	18376	RiPPs	RiPPs-81009	RiPPs-33659	d__Bacteria;p__Pseudomonadota;c__Zetaproteobacteria;o__Mariprofundales;f__Mariprofundaceae;g__Ghiorsea;s__	Bacteria	Pseudomonadota	Zetaproteobacteria	Mariprofundales	Mariprofundaceae	Ghiorsea	NA	deep-sea	MAGs	1872602	1932_0	OTU	Medium_quality	1023	novelBGC
EEMC.bin.1	EEMC.bin.1_k119_94503.region001	ranthipeptide	1	17750	incomplete	17750	RiPPs	RiPPs-12212	RiPPs-33659	d__Bacteria;p__Pseudomonadota;c__Zetaproteobacteria;o__Mariprofundales;f__Mariprofundaceae;g__Ghiorsea;s__	Bacteria	Pseudomonadota	Zetaproteobacteria	Mariprofundales	Mariprofundaceae	Ghiorsea	NA	deep-sea	MAGs	1872602	1932_0	OTU	Medium_quality	1133	novelBGC
EEMC.bin.2	EEMC.bin.2_k119_24795.region001	RRE-containing	1	8095	incomplete	8095	RiPPs	RiPPs-0	RiPPs-33659	d__Bacteria;p__Campylobacterota;c__Campylobacteria;o__Campylobacterales;f__Sulfurimonadaceae;g__S145-25;s__S145-25 sp024277445	Bacteria	Campylobacterota	Campylobacteria	Campylobacterales	Sulfurimonadaceae	S145-25	S145-25 sp024277445	deep-sea	MAGs	1749852	20789_1	OTU	Medium_quality	483	not.novelBGC
EEMC.bin.2	EEMC.bin.2_k119_366669.region001	arylpolyene;resorcinol	1	8274	incomplete	8274	Others	Others-55771	Others-246	d__Bacteria;p__Campylobacterota;c__Campylobacteria;o__Campylobacterales;f__Sulfurimonadaceae;g__S145-25;s__S145-25 sp024277445	Bacteria	Campylobacterota	Campylobacteria	Campylobacterales	Sulfurimonadaceae	S145-25	S145-25 sp024277445	deep-sea	MAGs	1749852	20789_1	OTU	Medium_quality	1066	novelBGC
EEMC.bin.2	EEMC.bin.2_k119_405722.region001	arylpolyene	1	6017	incomplete	6017	Others	Others-55771	Others-246	d__Bacteria;p__Campylobacterota;c__Campylobacteria;o__Campylobacterales;f__Sulfurimonadaceae;g__S145-25;s__S145-25 sp024277445	Bacteria	Campylobacterota	Campylobacteria	Campylobacterales	Sulfurimonadaceae	S145-25	S145-25 sp024277445	deep-sea	MAGs	1749852	20789_1	OTU	Medium_quality	873	not.novelBGC
EEMC.bin.3	EEMC.bin.3_k119_413491.region001	RiPP-like	57488	69230	complete	11743	RiPPs	RiPPs-89277	RiPPs-33659	d__Bacteria;p__Pseudomonadota;c__Gammaproteobacteria;o__Enterobacterales;f__Alteromonadaceae;g__GCA-2401725;s__GCA-2401725 sp015487235	Bacteria	Pseudomonadota	Gammaproteobacteria	Enterobacterales	Alteromonadaceae	GCA-2401725	GCA-2401725 sp015487235	deep-sea	MAGs	3092135	2419_1	not.OTU	High_quality	761	not.novelBGC
EEMC.bin.3	EEMC.bin.3_k119_456303.region001	hserlactone	61611	73743	incomplete	12133	Others	Others-28730	Others-246	d__Bacteria;p__Pseudomonadota;c__Gammaproteobacteria;o__Enterobacterales;f__Alteromonadaceae;g__GCA-2401725;s__GCA-2401725 sp015487235	Bacteria	Pseudomonadota	Gammaproteobacteria	Enterobacterales	Alteromonadaceae	GCA-2401725	GCA-2401725 sp015487235	deep-sea	MAGs	3092135	2419_1	not.OTU	High_quality	1092	novelBGC
EEMC.bin.5	EEMC.bin.5_k119_79008.region001	RRE-containing	33831	48666	incomplete	14836	RiPPs	RiPPs-7666	RiPPs-33659	d__Bacteria;p__Bacteroidota;c__Bacteroidia;o__Flavobacteriales;f__JAADED01;g__JALSPZ01;s__	Bacteria	Bacteroidota	Bacteroidia	Flavobacteriales	JAADED01	JALSPZ01	NA	deep-sea	MAGs	1720406	23590_0	not.OTU	Medium_quality	943	novelBGC
EEMC.bin.8	EEMC.bin.8_k119_277637.region001	RiPP-like	11362	22198	incomplete	10837	RiPPs	RiPPs-359	RiPPs-33659	d__Bacteria;p__Campylobacterota;c__Campylobacteria;o__Campylobacterales;f__Sulfurimonadaceae;g__;s__	Bacteria	Campylobacterota	Campylobacteria	Campylobacterales	Sulfurimonadaceae		NA	deep-sea	MAGs	1951111	20388_0	not.OTU	Medium_quality	966	novelBGC
EEMC.bin.10	EEMC.bin.10_k119_380046.region001	RRE-containing	1	12888	incomplete	12888	RiPPs	RiPPs-4	RiPPs-33659	d__Bacteria;p__Aquificota;c__Aquificae;o__Aquificales;f__QOAS01;g__QOAS01;s__	Bacteria	Aquificota	Aquificae	Aquificales	QOAS01	QOAS01	NA	deep-sea	MAGs	1531338	9184_1	not.OTU	Medium_quality	884	not.novelBGC
EEMC.bin.11	EEMC.bin.11_k119_252279.region001	RiPP-like	1	5649	incomplete	5649	RiPPs	RiPPs-5	RiPPs-33659	d__Bacteria;p__Campylobacterota;c__Campylobacteria;o__Campylobacterales;f__Sulfurovaceae;g__JAAXPZ01;s__	Bacteria	Campylobacterota	Campylobacteria	Campylobacterales	Sulfurovaceae	JAAXPZ01	NA	deep-sea	MAGs	1006409	20633_0	not.OTU	Medium_quality	558	not.novelBGC
EEMC.bin.13	EEMC.bin.13_k119_31025.region001	ranthipeptide	1	5688	incomplete	5688	RiPPs	RiPPs-9	RiPPs-33659	d__Bacteria;p__Caldisericota;c__Caldisericia;o__Caldisericales;f__Caldisericaceae;g__AUK232;s__	Bacteria	Caldisericota	Caldisericia	Caldisericales	Caldisericaceae	AUK232	NA	deep-sea	MAGs	983054	21047_0	not.OTU	Medium_quality	710	not.novelBGC
EEMC.bin.14	EEMC.bin.14_k119_395103.region001	RRE-containing	1757	22017	complete	20261	RiPPs	RiPPs-15285	RiPPs-15285	d__Bacteria;p__Aquificota;c__Desulfurobacteriia;o__Desulfurobacteriales;f__Desulfurobacteriaceae;g__Desulfurobacterium_A;s__Desulfurobacterium_A indicum	Bacteria	Aquificota	Desulfurobacteriia	Desulfurobacteriales	Desulfurobacteriaceae	Desulfurobacterium_A	Desulfurobacterium_A indicum	deep-sea	MAGs	1386580	21159_0	not.OTU	Medium_quality	1509	novelBGC
EEMC.bin.17	EEMC.bin.17_k119_218218.region001	RRE-containing	9218	19611	incomplete	10394	RiPPs	RiPPs-82756	RiPPs-33659	d__Bacteria;p__Aquificota;c__Aquificae;o__Hydrogenothermales;f__Hydrogenothermaceae;g__Persephonella;s__	Bacteria	Aquificota	Aquificae	Hydrogenothermales	Hydrogenothermaceae	Persephonella	NA	deep-sea	MAGs	1432812	21084_0	not.OTU	Medium_quality	973	novelBGC
EEMC.bin.21	EEMC.bin.21_k119_181447.region001	NRPS	124616	171992	complete	47377	NRPS	NRPS-399	NRPS-13053	d__Bacteria;p__Campylobacterota;c__Campylobacteria;o__Campylobacterales;f__Sulfurimonadaceae;g__GCA-2733885;s__GCA-2733885 sp024280035	Bacteria	Campylobacterota	Campylobacteria	Campylobacterales	Sulfurimonadaceae	GCA-2733885	GCA-2733885 sp024280035	deep-sea	MAGs	2606685	20669_2	not.OTU	Medium_quality	1752	novelBGC
EEMC.bin.21	EEMC.bin.21_k119_272887.region001	RRE-containing	30554	50826	complete	20273	RiPPs	RiPPs-89278	RiPPs-33659	d__Bacteria;p__Campylobacterota;c__Campylobacteria;o__Campylobacterales;f__Sulfurimonadaceae;g__GCA-2733885;s__GCA-2733885 sp024280035	Bacteria	Campylobacterota	Campylobacteria	Campylobacterales	Sulfurimonadaceae	GCA-2733885	GCA-2733885 sp024280035	deep-sea	MAGs	2606685	20669_2	not.OTU	Medium_quality	1131	novelBGC
EEMC.bin.21	EEMC.bin.21_k119_419965.region001	RiPP-like	16935	28671	complete	11737	RiPPs	RiPPs-13	RiPPs-33659	d__Bacteria;p__Campylobacterota;c__Campylobacteria;o__Campylobacterales;f__Sulfurimonadaceae;g__GCA-2733885;s__GCA-2733885 sp024280035	Bacteria	Campylobacterota	Campylobacteria	Campylobacterales	Sulfurimonadaceae	GCA-2733885	GCA-2733885 sp024280035	deep-sea	MAGs	2606685	20669_2	not.OTU	Medium_quality	1093	novelBGC
EEMC.bin.21	EEMC.bin.21_k119_91690.region001	RRE-containing	69566	89805	complete	20240	RiPPs	RiPPs-25519	RiPPs-33659	d__Bacteria;p__Campylobacterota;c__Campylobacteria;o__Campylobacterales;f__Sulfurimonadaceae;g__GCA-2733885;s__GCA-2733885 sp024280035	Bacteria	Campylobacterota	Campylobacteria	Campylobacterales	Sulfurimonadaceae	GCA-2733885	GCA-2733885 sp024280035	deep-sea	MAGs	2606685	20669_2	not.OTU	Medium_quality	885	not.novelBGC
BGI80	BGI80_1.region001	NRPS-like;T1PKS	455490	507580	complete	52091	PKS-NRP_Hybrids	PKS-NRP_Hybrids-53340	PKS-NRP_Hybrids-45	d__Bacteria;p__Pseudomonadota;c__Alphaproteobacteria;o__Rhodobacterales;f__Rhodobacteraceae;g__Shimia;s__	Bacteria	Pseudomonadota	Alphaproteobacteria	Rhodobacterales	Rhodobacteraceae	Shimia	NA	deep-sea	Isolate genomes	4248666	14176_0	OTU	High_quality	875	not.novelBGC
BGI80	BGI80_2.region001	hserlactone	278609	297332	incomplete	18724	Others	Others-32116	Others-246	d__Bacteria;p__Pseudomonadota;c__Alphaproteobacteria;o__Rhodobacterales;f__Rhodobacteraceae;g__Shimia;s__	Bacteria	Pseudomonadota	Alphaproteobacteria	Rhodobacterales	Rhodobacteraceae	Shimia	NA	deep-sea	Isolate genomes	4248666	14176_0	OTU	High_quality	1171	novelBGC
BGI80	BGI80_22.region001	terpene	33048	50170	incomplete	17123	Terpene	Terpene-463	Terpene-19839	d__Bacteria;p__Pseudomonadota;c__Alphaproteobacteria;o__Rhodobacterales;f__Rhodobacteraceae;g__Shimia;s__	Bacteria	Pseudomonadota	Alphaproteobacteria	Rhodobacterales	Rhodobacteraceae	Shimia	NA	deep-sea	Isolate genomes	4248666	14176_0	OTU	High_quality	1107	novelBGC
BGI80	BGI80_5.region001	RiPP-like	28546	39598	complete	11053	RiPPs	RiPPs-16	RiPPs-33659	d__Bacteria;p__Pseudomonadota;c__Alphaproteobacteria;o__Rhodobacterales;f__Rhodobacteraceae;g__Shimia;s__	Bacteria	Pseudomonadota	Alphaproteobacteria	Rhodobacterales	Rhodobacteraceae	Shimia	NA	deep-sea	Isolate genomes	4248666	14176_0	OTU	High_quality	654	not.novelBGC
BGI80	BGI80_5.region002	hserlactone	156198	176785	complete	20588	Others	Others-51742	Others-246	d__Bacteria;p__Pseudomonadota;c__Alphaproteobacteria;o__Rhodobacterales;f__Rhodobacteraceae;g__Shimia;s__	Bacteria	Pseudomonadota	Alphaproteobacteria	Rhodobacterales	Rhodobacteraceae	Shimia	NA	deep-sea	Isolate genomes	4248666	14176_0	OTU	High_quality	998	novelBGC
BGI80	BGI80_9.region001	RiPP-like	71823	82680	complete	10858	RiPPs	RiPPs-82269	RiPPs-33659	d__Bacteria;p__Pseudomonadota;c__Alphaproteobacteria;o__Rhodobacterales;f__Rhodobacteraceae;g__Shimia;s__	Bacteria	Pseudomonadota	Alphaproteobacteria	Rhodobacterales	Rhodobacteraceae	Shimia	NA	deep-sea	Isolate genomes	4248666	14176_0	OTU	High_quality	919	novelBGC
BGIA119	BGIA119_1.region001	other	308822	350243	complete	41422	Others	Others-18027	Others-18027	d__Bacteria;p__Bacillota;c__Bacilli;o__Bacillales;f__Bacillaceae;g__Bacillus;s__Bacillus altitudinis	Bacteria	Bacillota	Bacilli	Bacillales	Bacillaceae	Bacillus	Bacillus altitudinis	deep-sea	Isolate genomes	3677287	18322_2	not.OTU	High_quality	946	novelBGC
BGIA119	BGIA119_14.region001	NI-siderophore	1	10496	incomplete	10496	Others	Others-218	Others-17312	d__Bacteria;p__Bacillota;c__Bacilli;o__Bacillales;f__Bacillaceae;g__Bacillus;s__Bacillus altitudinis	Bacteria	Bacillota	Bacilli	Bacillales	Bacillaceae	Bacillus	Bacillus altitudinis	deep-sea	Isolate genomes	3677287	18322_2	not.OTU	High_quality	1081	novelBGC
BGIA119	BGIA119_15.region001	NRPS	1	10247	incomplete	10247	NRPS	NRPS-220	NRPS-13053	d__Bacteria;p__Bacillota;c__Bacilli;o__Bacillales;f__Bacillaceae;g__Bacillus;s__Bacillus altitudinis	Bacteria	Bacillota	Bacilli	Bacillales	Bacillaceae	Bacillus	Bacillus altitudinis	deep-sea	Isolate genomes	3677287	18322_2	not.OTU	High_quality	574	not.novelBGC
BGIA119	BGIA119_2.region001	betalactone	228471	260875	complete	32405	Others	Others-18015	Others-246	d__Bacteria;p__Bacillota;c__Bacilli;o__Bacillales;f__Bacillaceae;g__Bacillus;s__Bacillus altitudinis	Bacteria	Bacillota	Bacilli	Bacillales	Bacillaceae	Bacillus	Bacillus altitudinis	deep-sea	Isolate genomes	3677287	18322_2	not.OTU	High_quality	1530	novelBGC
BGIA119	BGIA119_2.region002	RiPP-like	402146	412472	complete	10327	RiPPs	RiPPs-24062	RiPPs-33659	d__Bacteria;p__Bacillota;c__Bacilli;o__Bacillales;f__Bacillaceae;g__Bacillus;s__Bacillus altitudinis	Bacteria	Bacillota	Bacilli	Bacillales	Bacillaceae	Bacillus	Bacillus altitudinis	deep-sea	Isolate genomes	3677287	18322_2	not.OTU	High_quality	1039	novelBGC
BGIA119	BGIA119_2.region003	T3PKS	726175	767272	complete	41098	PKSother	PKSother-5616	PKSother-5503	d__Bacteria;p__Bacillota;c__Bacilli;o__Bacillales;f__Bacillaceae;g__Bacillus;s__Bacillus altitudinis	Bacteria	Bacillota	Bacilli	Bacillales	Bacillaceae	Bacillus	Bacillus altitudinis	deep-sea	Isolate genomes	3677287	18322_2	not.OTU	High_quality	774	not.novelBGC
BGIA119	BGIA119_2.region004	terpene	805669	827546	complete	21878	Terpene	Terpene-24063	Terpene-19839	d__Bacteria;p__Bacillota;c__Bacilli;o__Bacillales;f__Bacillaceae;g__Bacillus;s__Bacillus altitudinis	Bacteria	Bacillota	Bacilli	Bacillales	Bacillaceae	Bacillus	Bacillus altitudinis	deep-sea	Isolate genomes	3677287	18322_2	not.OTU	High_quality	1235	novelBGC
BGIA119	BGIA119_3.region001	betalactone	469290	497701	complete	28412	Others	Others-18025	Others-254	d__Bacteria;p__Bacillota;c__Bacilli;o__Bacillales;f__Bacillaceae;g__Bacillus;s__Bacillus altitudinis	Bacteria	Bacillota	Bacilli	Bacillales	Bacillaceae	Bacillus	Bacillus altitudinis	deep-sea	Isolate genomes	3677287	18322_2	not.OTU	High_quality	1247	novelBGC
BGIA119	BGIA119_4.region001	NRPS	1	28133	incomplete	28133	NRPS	NRPS-223	NRPS-236	d__Bacteria;p__Bacillota;c__Bacilli;o__Bacillales;f__Bacillaceae;g__Bacillus;s__Bacillus altitudinis	Bacteria	Bacillota	Bacilli	Bacillales	Bacillaceae	Bacillus	Bacillus altitudinis	deep-sea	Isolate genomes	3677287	18322_2	not.OTU	High_quality	862	not.novelBGC
BGIA119	BGIA119_4.region002	NRPS-like;sactipeptide;ranthipeptide	156437	199439	complete	43003	Others	Others-18006	Others-246	d__Bacteria;p__Bacillota;c__Bacilli;o__Bacillales;f__Bacillaceae;g__Bacillus;s__Bacillus altitudinis	Bacteria	Bacillota	Bacilli	Bacillales	Bacillaceae	Bacillus	Bacillus altitudinis	deep-sea	Isolate genomes	3677287	18322_2	not.OTU	High_quality	1580	novelBGC
BGIA119	BGIA119_5.region001	NRPS	155297	199714	incomplete	44418	NRPS	NRPS-18028	NRPS-12396	d__Bacteria;p__Bacillota;c__Bacilli;o__Bacillales;f__Bacillaceae;g__Bacillus;s__Bacillus altitudinis	Bacteria	Bacillota	Bacilli	Bacillales	Bacillaceae	Bacillus	Bacillus altitudinis	deep-sea	Isolate genomes	3677287	18322_2	not.OTU	High_quality	1022	novelBGC
BGIA119	BGIA119_6.region001	RRE-containing	9174	30079	complete	20906	RiPPs	RiPPs-122	RiPPs-251	d__Bacteria;p__Bacillota;c__Bacilli;o__Bacillales;f__Bacillaceae;g__Bacillus;s__Bacillus altitudinis	Bacteria	Bacillota	Bacilli	Bacillales	Bacillaceae	Bacillus	Bacillus altitudinis	deep-sea	Isolate genomes	3677287	18322_2	not.OTU	High_quality	1058	novelBGC
BGIA119	BGIA119_6.region002	terpene	178729	189624	incomplete	10896	Terpene	Terpene-19839	Terpene-19839	d__Bacteria;p__Bacillota;c__Bacilli;o__Bacillales;f__Bacillaceae;g__Bacillus;s__Bacillus altitudinis	Bacteria	Bacillota	Bacilli	Bacillales	Bacillaceae	Bacillus	Bacillus altitudinis	deep-sea	Isolate genomes	3677287	18322_2	not.OTU	High_quality	964	novelBGC
BGIA3	BGIA3_1.region001	NI-siderophore;terpene	721383	750141	complete	28759	Others	Others-218	Others-17312	d__Bacteria;p__Bacillota;c__Bacilli;o__Bacillales;f__Bacillaceae;g__Bacillus;s__Bacillus altitudinis	Bacteria	Bacillota	Bacilli	Bacillales	Bacillaceae	Bacillus	Bacillus altitudinis	deep-sea	Isolate genomes	3905655	18322_2	not.OTU	High_quality	1481	novelBGC
BGIA3	BGIA3_13.region001	sactipeptide;ranthipeptide	19418	42368	complete	22951	RiPPs	RiPPs-24061	RiPPs-33659	d__Bacteria;p__Bacillota;c__Bacilli;o__Bacillales;f__Bacillaceae;g__Bacillus;s__Bacillus altitudinis	Bacteria	Bacillota	Bacilli	Bacillales	Bacillaceae	Bacillus	Bacillus altitudinis	deep-sea	Isolate genomes	3905655	18322_2	not.OTU	High_quality	1238	novelBGC
BGIA3	BGIA3_2.region001	RiPP-like	141284	151628	complete	10345	RiPPs	RiPPs-25	RiPPs-33659	d__Bacteria;p__Bacillota;c__Bacilli;o__Bacillales;f__Bacillaceae;g__Bacillus;s__Bacillus altitudinis	Bacteria	Bacillota	Bacilli	Bacillales	Bacillaceae	Bacillus	Bacillus altitudinis	deep-sea	Isolate genomes	3905655	18322_2	not.OTU	High_quality	727	not.novelBGC
BGIA3	BGIA3_2.region002	other	313473	354894	complete	41422	Others	Others-18027	Others-18027	d__Bacteria;p__Bacillota;c__Bacilli;o__Bacillales;f__Bacillaceae;g__Bacillus;s__Bacillus altitudinis	Bacteria	Bacillota	Bacilli	Bacillales	Bacillaceae	Bacillus	Bacillus altitudinis	deep-sea	Isolate genomes	3905655	18322_2	not.OTU	High_quality	1033	novelBGC
BGIA3	BGIA3_3.region001	T3PKS	408802	449899	complete	41098	PKSother	PKSother-5616	PKSother-5503	d__Bacteria;p__Bacillota;c__Bacilli;o__Bacillales;f__Bacillaceae;g__Bacillus;s__Bacillus altitudinis	Bacteria	Bacillota	Bacilli	Bacillales	Bacillaceae	Bacillus	Bacillus altitudinis	deep-sea	Isolate genomes	3905655	18322_2	not.OTU	High_quality	735	not.novelBGC
BGIA3	BGIA3_3.region002	terpene	488287	510164	complete	21878	Terpene	Terpene-24063	Terpene-19839	d__Bacteria;p__Bacillota;c__Bacilli;o__Bacillales;f__Bacillaceae;g__Bacillus;s__Bacillus altitudinis	Bacteria	Bacillota	Bacilli	Bacillales	Bacillaceae	Bacillus	Bacillus altitudinis	deep-sea	Isolate genomes	3905655	18322_2	not.OTU	High_quality	1235	novelBGC
BGIA3	BGIA3_5.region001	betalactone	55404	87820	complete	32417	Others	Others-18015	Others-246	d__Bacteria;p__Bacillota;c__Bacilli;o__Bacillales;f__Bacillaceae;g__Bacillus;s__Bacillus altitudinis	Bacteria	Bacillota	Bacilli	Bacillales	Bacillaceae	Bacillus	Bacillus altitudinis	deep-sea	Isolate genomes	3905655	18322_2	not.OTU	High_quality	1530	novelBGC
BGIA3	BGIA3_6.region001	NRPS	68365	152090	complete	83726	NRPS	NRPS-18028	NRPS-12396	d__Bacteria;p__Bacillota;c__Bacilli;o__Bacillales;f__Bacillaceae;g__Bacillus;s__Bacillus altitudinis	Bacteria	Bacillota	Bacilli	Bacillales	Bacillaceae	Bacillus	Bacillus altitudinis	deep-sea	Isolate genomes	3905655	18322_2	not.OTU	High_quality	1131	novelBGC
BGIA3	BGIA3_7.region001	RRE-containing	8405	29310	complete	20906	RiPPs	RiPPs-122	RiPPs-251	d__Bacteria;p__Bacillota;c__Bacilli;o__Bacillales;f__Bacillaceae;g__Bacillus;s__Bacillus altitudinis	Bacteria	Bacillota	Bacilli	Bacillales	Bacillaceae	Bacillus	Bacillus altitudinis	deep-sea	Isolate genomes	3905655	18322_2	not.OTU	High_quality	1058	novelBGC
BGIA3	BGIA3_8.region001	betalactone	91711	120122	complete	28412	Others	Others-18025	Others-254	d__Bacteria;p__Bacillota;c__Bacilli;o__Bacillales;f__Bacillaceae;g__Bacillus;s__Bacillus altitudinis	Bacteria	Bacillota	Bacilli	Bacillales	Bacillaceae	Bacillus	Bacillus altitudinis	deep-sea	Isolate genomes	3905655	18322_2	not.OTU	High_quality	1247	novelBGC
BGIA4	BGIA4_1.region001	other	583222	624643	complete	41422	Others	Others-244	Others-244	d__Bacteria;p__Bacillota;c__Bacilli;o__Bacillales;f__Bacillaceae;g__Bacillus;s__Bacillus safensis	Bacteria	Bacillota	Bacilli	Bacillales	Bacillaceae	Bacillus	Bacillus safensis	deep-sea	Isolate genomes	3662724	18322_4	not.OTU	High_quality	1025	novelBGC
BGIA4	BGIA4_1.region002	NRP-metallophore;NRPS	867727	919455	complete	51729	Others	Others-243	Others-246	d__Bacteria;p__Bacillota;c__Bacilli;o__Bacillales;f__Bacillaceae;g__Bacillus;s__Bacillus safensis	Bacteria	Bacillota	Bacilli	Bacillales	Bacillaceae	Bacillus	Bacillus safensis	deep-sea	Isolate genomes	3662724	18322_4	not.OTU	High_quality	1376	novelBGC
BGIA4	BGIA4_11.region001	betalactone	6388	34797	complete	28410	Others	Others-254	Others-254	d__Bacteria;p__Bacillota;c__Bacilli;o__Bacillales;f__Bacillaceae;g__Bacillus;s__Bacillus safensis	Bacteria	Bacillota	Bacilli	Bacillales	Bacillaceae	Bacillus	Bacillus safensis	deep-sea	Isolate genomes	3662724	18322_4	not.OTU	High_quality	1218	novelBGC
BGIA4	BGIA4_14.region001	NRPS	1	10561	incomplete	10561	NRPS	NRPS-220	NRPS-13053	d__Bacteria;p__Bacillota;c__Bacilli;o__Bacillales;f__Bacillaceae;g__Bacillus;s__Bacillus safensis	Bacteria	Bacillota	Bacilli	Bacillales	Bacillaceae	Bacillus	Bacillus safensis	deep-sea	Isolate genomes	3662724	18322_4	not.OTU	High_quality	580	not.novelBGC
BGIA4	BGIA4_2.region001	NI-siderophore;terpene	723460	752303	complete	28844	Others	Others-17312	Others-17312	d__Bacteria;p__Bacillota;c__Bacilli;o__Bacillales;f__Bacillaceae;g__Bacillus;s__Bacillus safensis	Bacteria	Bacillota	Bacilli	Bacillales	Bacillaceae	Bacillus	Bacillus safensis	deep-sea	Isolate genomes	3662724	18322_4	not.OTU	High_quality	1494	novelBGC
BGIA4	BGIA4_2.region002	RRE-containing	897186	918091	complete	20906	RiPPs	RiPPs-251	RiPPs-251	d__Bacteria;p__Bacillota;c__Bacilli;o__Bacillales;f__Bacillaceae;g__Bacillus;s__Bacillus safensis	Bacteria	Bacillota	Bacilli	Bacillales	Bacillaceae	Bacillus	Bacillus safensis	deep-sea	Isolate genomes	3662724	18322_4	not.OTU	High_quality	1028	novelBGC
BGIA4	BGIA4_3.region001	betalactone	235117	267370	complete	32254	Others	Others-18015	Others-246	d__Bacteria;p__Bacillota;c__Bacilli;o__Bacillales;f__Bacillaceae;g__Bacillus;s__Bacillus safensis	Bacteria	Bacillota	Bacilli	Bacillales	Bacillaceae	Bacillus	Bacillus safensis	deep-sea	Isolate genomes	3662724	18322_4	not.OTU	High_quality	1636	novelBGC
BGIA4	BGIA4_3.region002	RiPP-like	414329	424655	complete	10327	RiPPs	RiPPs-252	RiPPs-33659	d__Bacteria;p__Bacillota;c__Bacilli;o__Bacillales;f__Bacillaceae;g__Bacillus;s__Bacillus safensis	Bacteria	Bacillota	Bacilli	Bacillales	Bacillaceae	Bacillus	Bacillus safensis	deep-sea	Isolate genomes	3662724	18322_4	not.OTU	High_quality	1037	novelBGC
BGIA4	BGIA4_3.region003	T3PKS	730822	771922	complete	41101	PKSother	PKSother-5616	PKSother-5503	d__Bacteria;p__Bacillota;c__Bacilli;o__Bacillales;f__Bacillaceae;g__Bacillus;s__Bacillus safensis	Bacteria	Bacillota	Bacilli	Bacillales	Bacillaceae	Bacillus	Bacillus safensis	deep-sea	Isolate genomes	3662724	18322_4	not.OTU	High_quality	771	not.novelBGC
BGIA4	BGIA4_3.region004	terpene	811402	833276	complete	21875	Terpene	Terpene-24063	Terpene-19839	d__Bacteria;p__Bacillota;c__Bacilli;o__Bacillales;f__Bacillaceae;g__Bacillus;s__Bacillus safensis	Bacteria	Bacillota	Bacilli	Bacillales	Bacillaceae	Bacillus	Bacillus safensis	deep-sea	Isolate genomes	3662724	18322_4	not.OTU	High_quality	1235	novelBGC
BGIA4	BGIA4_4.region001	NRPS	177654	206563	incomplete	28910	NRPS	NRPS-223	NRPS-236	d__Bacteria;p__Bacillota;c__Bacilli;o__Bacillales;f__Bacillaceae;g__Bacillus;s__Bacillus safensis	Bacteria	Bacillota	Bacilli	Bacillales	Bacillaceae	Bacillus	Bacillus safensis	deep-sea	Isolate genomes	3662724	18322_4	not.OTU	High_quality	831	not.novelBGC
BGIA4	BGIA4_7.region001	NRPS	80347	124274	incomplete	43928	NRPS	NRPS-12396	NRPS-12396	d__Bacteria;p__Bacillota;c__Bacilli;o__Bacillales;f__Bacillaceae;g__Bacillus;s__Bacillus safensis	Bacteria	Bacillota	Bacilli	Bacillales	Bacillaceae	Bacillus	Bacillus safensis	deep-sea	Isolate genomes	3662724	18322_4	not.OTU	High_quality	1174	novelBGC
BGIA5	BGIA5_1.region001	LAP	477074	500589	complete	23516	RiPPs	RiPPs-32	RiPPs-33659	d__Bacteria;p__Bacillota;c__Bacilli;o__Bacillales_G;f__Fictibacillaceae;g__Fictibacillus;s__	Bacteria	Bacillota	Bacilli	Bacillales_G	Fictibacillaceae	Fictibacillus	NA	deep-sea	Isolate genomes	4130545	18257_1	OTU	High_quality	1089	novelBGC
BGIA5	BGIA5_1.region002	opine-like-metallophore	509414	531551	complete	22138	Others	Others-28	Others-246	d__Bacteria;p__Bacillota;c__Bacilli;o__Bacillales_G;f__Fictibacillaceae;g__Fictibacillus;s__	Bacteria	Bacillota	Bacilli	Bacillales_G	Fictibacillaceae	Fictibacillus	NA	deep-sea	Isolate genomes	4130545	18257_1	OTU	High_quality	527	not.novelBGC
BGIA5	BGIA5_1.region003	NI-siderophore	722675	739324	complete	16650	Others	Others-94	Others-246	d__Bacteria;p__Bacillota;c__Bacilli;o__Bacillales_G;f__Fictibacillaceae;g__Fictibacillus;s__	Bacteria	Bacillota	Bacilli	Bacillales_G	Fictibacillaceae	Fictibacillus	NA	deep-sea	Isolate genomes	4130545	18257_1	OTU	High_quality	1235	novelBGC
BGIA5	BGIA5_2.region001	T3PKS	18034	59113	complete	41080	PKSother	PKSother-61	PKSother-63	d__Bacteria;p__Bacillota;c__Bacilli;o__Bacillales_G;f__Fictibacillaceae;g__Fictibacillus;s__	Bacteria	Bacillota	Bacilli	Bacillales_G	Fictibacillaceae	Fictibacillus	NA	deep-sea	Isolate genomes	4130545	18257_1	OTU	High_quality	1358	novelBGC
BGIA5	BGIA5_3.region001	terpene	70946	92778	complete	21833	Terpene	Terpene-33	Terpene-19839	d__Bacteria;p__Bacillota;c__Bacilli;o__Bacillales_G;f__Fictibacillaceae;g__Fictibacillus;s__	Bacteria	Bacillota	Bacilli	Bacillales_G	Fictibacillaceae	Fictibacillus	NA	deep-sea	Isolate genomes	4130545	18257_1	OTU	High_quality	1011	novelBGC
BGIAA10	BGIAA10_1.region001	NRP-metallophore;NRPS	70497	122252	complete	51756	Others	Others-17023	Others-246	d__Bacteria;p__Bacillota;c__Bacilli;o__Bacillales;f__Bacillaceae;g__Bacillus;s__Bacillus paralicheniformis	Bacteria	Bacillota	Bacilli	Bacillales	Bacillaceae	Bacillus	Bacillus paralicheniformis	deep-sea	Isolate genomes	4338036	18314_3	not.OTU	High_quality	631	not.novelBGC
BGIAA10	BGIAA10_1.region002	lassopeptide;RRE-containing	220149	242882	complete	22734	RiPPs	RiPPs-21350	RiPPs-21350	d__Bacteria;p__Bacillota;c__Bacilli;o__Bacillales;f__Bacillaceae;g__Bacillus;s__Bacillus paralicheniformis	Bacteria	Bacillota	Bacilli	Bacillales	Bacillaceae	Bacillus	Bacillus paralicheniformis	deep-sea	Isolate genomes	4338036	18314_3	not.OTU	High_quality	1335	novelBGC
BGIAA10	BGIAA10_14.region001	NRPS	1	22507	incomplete	22507	NRPS	NRPS-31	NRPS-13053	d__Bacteria;p__Bacillota;c__Bacilli;o__Bacillales;f__Bacillaceae;g__Bacillus;s__Bacillus paralicheniformis	Bacteria	Bacillota	Bacilli	Bacillales	Bacillaceae	Bacillus	Bacillus paralicheniformis	deep-sea	Isolate genomes	4338036	18314_3	not.OTU	High_quality	1309	novelBGC
BGIAA10	BGIAA10_15.region001	lanthipeptide-class-ii;cyclic-lactone-autoinducer	1	25185	incomplete	25185	RiPPs	RiPPs-24345	RiPPs-33659	d__Bacteria;p__Bacillota;c__Bacilli;o__Bacillales;f__Bacillaceae;g__Bacillus;s__Bacillus paralicheniformis	Bacteria	Bacillota	Bacilli	Bacillales	Bacillaceae	Bacillus	Bacillus paralicheniformis	deep-sea	Isolate genomes	4338036	18314_3	not.OTU	High_quality	863	not.novelBGC
BGIAA10	BGIAA10_17.region001	NRPS;betalactone	25649	53106	incomplete	27458	Others	Others-12797	Others-246	d__Bacteria;p__Bacillota;c__Bacilli;o__Bacillales;f__Bacillaceae;g__Bacillus;s__Bacillus paralicheniformis	Bacteria	Bacillota	Bacilli	Bacillales	Bacillaceae	Bacillus	Bacillus paralicheniformis	deep-sea	Isolate genomes	4338036	18314_3	not.OTU	High_quality	1702	novelBGC
BGIAA10	BGIAA10_19.region001	NRPS	1	24619	incomplete	24619	NRPS	NRPS-33	NRPS-13053	d__Bacteria;p__Bacillota;c__Bacilli;o__Bacillales;f__Bacillaceae;g__Bacillus;s__Bacillus paralicheniformis	Bacteria	Bacillota	Bacilli	Bacillales	Bacillaceae	Bacillus	Bacillus paralicheniformis	deep-sea	Isolate genomes	4338036	18314_3	not.OTU	High_quality	577	not.novelBGC
BGIAA10	BGIAA10_2.region001	NI-siderophore	192333	207796	complete	15464	Others	Others-16883	Others-16883	d__Bacteria;p__Bacillota;c__Bacilli;o__Bacillales;f__Bacillaceae;g__Bacillus;s__Bacillus paralicheniformis	Bacteria	Bacillota	Bacilli	Bacillales	Bacillaceae	Bacillus	Bacillus paralicheniformis	deep-sea	Isolate genomes	4338036	18314_3	not.OTU	High_quality	1153	novelBGC
BGIAA10	BGIAA10_2.region002	thiopeptide;LAP	330688	371892	complete	41205	RiPPs	RiPPs-23006	RiPPs-23006	d__Bacteria;p__Bacillota;c__Bacilli;o__Bacillales;f__Bacillaceae;g__Bacillus;s__Bacillus paralicheniformis	Bacteria	Bacillota	Bacilli	Bacillales	Bacillaceae	Bacillus	Bacillus paralicheniformis	deep-sea	Isolate genomes	4338036	18314_3	not.OTU	High_quality	1486	novelBGC
BGIAA10	BGIAA10_23.region001	NRPS	1	10341	incomplete	10341	NRPS	NRPS-16983	NRPS-13053	d__Bacteria;p__Bacillota;c__Bacilli;o__Bacillales;f__Bacillaceae;g__Bacillus;s__Bacillus paralicheniformis	Bacteria	Bacillota	Bacilli	Bacillales	Bacillaceae	Bacillus	Bacillus paralicheniformis	deep-sea	Isolate genomes	4338036	18314_3	not.OTU	High_quality	563	not.novelBGC
BGIAA10	BGIAA10_24.region001	NRPS	1	8965	incomplete	8965	NRPS	NRPS-16891	NRPS-13053	d__Bacteria;p__Bacillota;c__Bacilli;o__Bacillales;f__Bacillaceae;g__Bacillus;s__Bacillus paralicheniformis	Bacteria	Bacillota	Bacilli	Bacillales	Bacillaceae	Bacillus	Bacillus paralicheniformis	deep-sea	Isolate genomes	4338036	18314_3	not.OTU	High_quality	555	not.novelBGC
BGIAA10	BGIAA10_4.region001	NRPS	1	34607	incomplete	34607	NRPS	NRPS-16509	NRPS-16509	d__Bacteria;p__Bacillota;c__Bacilli;o__Bacillales;f__Bacillaceae;g__Bacillus;s__Bacillus paralicheniformis	Bacteria	Bacillota	Bacilli	Bacillales	Bacillaceae	Bacillus	Bacillus paralicheniformis	deep-sea	Isolate genomes	4338036	18314_3	not.OTU	High_quality	1196	novelBGC
BGIAA10	BGIAA10_4.region002	RiPP-like	128517	138861	complete	10345	RiPPs	RiPPs-22909	RiPPs-33659	d__Bacteria;p__Bacillota;c__Bacilli;o__Bacillales;f__Bacillaceae;g__Bacillus;s__Bacillus paralicheniformis	Bacteria	Bacillota	Bacilli	Bacillales	Bacillaceae	Bacillus	Bacillus paralicheniformis	deep-sea	Isolate genomes	4338036	18314_3	not.OTU	High_quality	607	not.novelBGC
BGIAA10	BGIAA10_5.region001	CDPS	84121	104870	complete	20750	NRPS	NRPS-16507	NRPS-16507	d__Bacteria;p__Bacillota;c__Bacilli;o__Bacillales;f__Bacillaceae;g__Bacillus;s__Bacillus paralicheniformis	Bacteria	Bacillota	Bacilli	Bacillales	Bacillaceae	Bacillus	Bacillus paralicheniformis	deep-sea	Isolate genomes	4338036	18314_3	not.OTU	High_quality	1272	novelBGC
BGIAA10	BGIAA10_7.region001	terpene	23802	45691	complete	21890	Terpene	Terpene-22886	Terpene-22947	d__Bacteria;p__Bacillota;c__Bacilli;o__Bacillales;f__Bacillaceae;g__Bacillus;s__Bacillus paralicheniformis	Bacteria	Bacillota	Bacilli	Bacillales	Bacillaceae	Bacillus	Bacillus paralicheniformis	deep-sea	Isolate genomes	4338036	18314_3	not.OTU	High_quality	1263	novelBGC
BGIAA10	BGIAA10_7.region002	T3PKS	98854	139951	complete	41098	PKSother	PKSother-7110	PKSother-7110	d__Bacteria;p__Bacillota;c__Bacilli;o__Bacillales;f__Bacillaceae;g__Bacillus;s__Bacillus paralicheniformis	Bacteria	Bacillota	Bacilli	Bacillales	Bacillaceae	Bacillus	Bacillus paralicheniformis	deep-sea	Isolate genomes	4338036	18314_3	not.OTU	High_quality	745	not.novelBGC
BGIAA10	BGIAA10_7.region003	NRPS	273522	309747	incomplete	36226	NRPS	NRPS-16611	NRPS-13053	d__Bacteria;p__Bacillota;c__Bacilli;o__Bacillales;f__Bacillaceae;g__Bacillus;s__Bacillus paralicheniformis	Bacteria	Bacillota	Bacilli	Bacillales	Bacillaceae	Bacillus	Bacillus paralicheniformis	deep-sea	Isolate genomes	4338036	18314_3	not.OTU	High_quality	896	not.novelBGC
BGIAA10	BGIAA10_8.region001	NRPS	1	25367	incomplete	25367	NRPS	NRPS-16815	NRPS-13255	d__Bacteria;p__Bacillota;c__Bacilli;o__Bacillales;f__Bacillaceae;g__Bacillus;s__Bacillus paralicheniformis	Bacteria	Bacillota	Bacilli	Bacillales	Bacillaceae	Bacillus	Bacillus paralicheniformis	deep-sea	Isolate genomes	4338036	18314_3	not.OTU	High_quality	941	novelBGC
BGIAA10	BGIAA10_9.region001	NRPS	1	27509	incomplete	27509	NRPS	NRPS-18352	NRPS-13053	d__Bacteria;p__Bacillota;c__Bacilli;o__Bacillales;f__Bacillaceae;g__Bacillus;s__Bacillus paralicheniformis	Bacteria	Bacillota	Bacilli	Bacillales	Bacillaceae	Bacillus	Bacillus paralicheniformis	deep-sea	Isolate genomes	4338036	18314_3	not.OTU	High_quality	1082	novelBGC
BGIAA11	BGIAA11_1.region001	RRE-containing	48300	69439	complete	21140	RiPPs	RiPPs-39	RiPPs-33659	d__Bacteria;p__Bacillota;c__Bacilli;o__Bacillales_G;f__Fictibacillaceae;g__Fictibacillus;s__	Bacteria	Bacillota	Bacilli	Bacillales_G	Fictibacillaceae	Fictibacillus	NA	deep-sea	Isolate genomes	4160037	18259_0	OTU	High_quality	780	not.novelBGC
BGIAA11	BGIAA11_1.region002	terpene	610889	632724	complete	21836	Terpene	Terpene-40	Terpene-19839	d__Bacteria;p__Bacillota;c__Bacilli;o__Bacillales_G;f__Fictibacillaceae;g__Fictibacillus;s__	Bacteria	Bacillota	Bacilli	Bacillales_G	Fictibacillaceae	Fictibacillus	NA	deep-sea	Isolate genomes	4160037	18259_0	OTU	High_quality	1377	novelBGC
BGIAA11	BGIAA11_1.region003	T3PKS	721347	762420	complete	41074	PKSother	PKSother-61	PKSother-63	d__Bacteria;p__Bacillota;c__Bacilli;o__Bacillales_G;f__Fictibacillaceae;g__Fictibacillus;s__	Bacteria	Bacillota	Bacilli	Bacillales_G	Fictibacillaceae	Fictibacillus	NA	deep-sea	Isolate genomes	4160037	18259_0	OTU	High_quality	1300	novelBGC
BGIAA11	BGIAA11_3.region001	RiPP-like	162560	173423	complete	10864	RiPPs	RiPPs-41	RiPPs-33659	d__Bacteria;p__Bacillota;c__Bacilli;o__Bacillales_G;f__Fictibacillaceae;g__Fictibacillus;s__	Bacteria	Bacillota	Bacilli	Bacillales_G	Fictibacillaceae	Fictibacillus	NA	deep-sea	Isolate genomes	4160037	18259_0	OTU	High_quality	811	not.novelBGC
BGIAA11	BGIAA11_3.region002	NI-siderophore	285347	301993	complete	16647	Others	Others-42	Others-246	d__Bacteria;p__Bacillota;c__Bacilli;o__Bacillales_G;f__Fictibacillaceae;g__Fictibacillus;s__	Bacteria	Bacillota	Bacilli	Bacillales_G	Fictibacillaceae	Fictibacillus	NA	deep-sea	Isolate genomes	4160037	18259_0	OTU	High_quality	1107	novelBGC
BGIAA11	BGIAA11_6.region001	LAP	22733	46259	complete	23527	RiPPs	RiPPs-42	RiPPs-33659	d__Bacteria;p__Bacillota;c__Bacilli;o__Bacillales_G;f__Fictibacillaceae;g__Fictibacillus;s__	Bacteria	Bacillota	Bacilli	Bacillales_G	Fictibacillaceae	Fictibacillus	NA	deep-sea	Isolate genomes	4160037	18259_0	OTU	High_quality	1308	novelBGC
BGIAA12	BGIAA12_11.region001	lassopeptide	89544	113455	complete	23912	RiPPs	RiPPs-17905	RiPPs-17905	d__Bacteria;p__Bacillota;c__Bacilli;o__Bacillales;f__Bacillaceae_G;g__Bacillus_A;s__Bacillus_A fungorum	Bacteria	Bacillota	Bacilli	Bacillales	Bacillaceae_G	Bacillus_A	Bacillus_A fungorum	deep-sea	Isolate genomes	5351304	18323_10	OTU	Medium_quality	822	not.novelBGC
BGIAA12	BGIAA12_13.region001	RiPP-like	15133	25384	complete	10252	RiPPs	RiPPs-44	RiPPs-33659	d__Bacteria;p__Bacillota;c__Bacilli;o__Bacillales;f__Bacillaceae_G;g__Bacillus_A;s__Bacillus_A fungorum	Bacteria	Bacillota	Bacilli	Bacillales	Bacillaceae_G	Bacillus_A	Bacillus_A fungorum	deep-sea	Isolate genomes	5351304	18323_10	OTU	Medium_quality	834	not.novelBGC
BGIAA12	BGIAA12_14.region001	NRP-metallophore;NRPS	8684	60418	incomplete	51735	Others	Others-17147	Others-246	d__Bacteria;p__Bacillota;c__Bacilli;o__Bacillales;f__Bacillaceae_G;g__Bacillus_A;s__Bacillus_A fungorum	Bacteria	Bacillota	Bacilli	Bacillales	Bacillaceae_G	Bacillus_A	Bacillus_A fungorum	deep-sea	Isolate genomes	5351304	18323_10	OTU	Medium_quality	541	not.novelBGC
BGIAA12	BGIAA12_15.region001	NRPS;RRE-containing;betalactone	1	57467	incomplete	57467	Others	Others-14713	Others-246	d__Bacteria;p__Bacillota;c__Bacilli;o__Bacillales;f__Bacillaceae_G;g__Bacillus_A;s__Bacillus_A fungorum	Bacteria	Bacillota	Bacilli	Bacillales	Bacillaceae_G	Bacillus_A	Bacillus_A fungorum	deep-sea	Isolate genomes	5351304	18323_10	OTU	Medium_quality	1917	novelBGC
BGIAA12	BGIAA12_15.region002	RiPP-like	104638	114494	incomplete	9857	RiPPs	RiPPs-17917	RiPPs-33659	d__Bacteria;p__Bacillota;c__Bacilli;o__Bacillales;f__Bacillaceae_G;g__Bacillus_A;s__Bacillus_A fungorum	Bacteria	Bacillota	Bacilli	Bacillales	Bacillaceae_G	Bacillus_A	Bacillus_A fungorum	deep-sea	Isolate genomes	5351304	18323_10	OTU	Medium_quality	981	novelBGC
BGIAA12	BGIAA12_21.region001	NRPS;NRPS-like;T1PKS	1	63840	incomplete	63840	PKS-NRP_Hybrids	PKS-NRP_Hybrids-45	PKS-NRP_Hybrids-45	d__Bacteria;p__Bacillota;c__Bacilli;o__Bacillales;f__Bacillaceae_G;g__Bacillus_A;s__Bacillus_A fungorum	Bacteria	Bacillota	Bacilli	Bacillales	Bacillaceae_G	Bacillus_A	Bacillus_A fungorum	deep-sea	Isolate genomes	5351304	18323_10	OTU	Medium_quality	1219	novelBGC
BGIAA12	BGIAA12_30.region001	terpene	4761	26491	incomplete	21731	Terpene	Terpene-17908	Terpene-19839	d__Bacteria;p__Bacillota;c__Bacilli;o__Bacillales;f__Bacillaceae_G;g__Bacillus_A;s__Bacillus_A fungorum	Bacteria	Bacillota	Bacilli	Bacillales	Bacillaceae_G	Bacillus_A	Bacillus_A fungorum	deep-sea	Isolate genomes	5351304	18323_10	OTU	Medium_quality	1482	novelBGC
BGIAA12	BGIAA12_5.region001	CDPS	263947	284666	complete	20720	NRPS	NRPS-18037	NRPS-18037	d__Bacteria;p__Bacillota;c__Bacilli;o__Bacillales;f__Bacillaceae_G;g__Bacillus_A;s__Bacillus_A fungorum	Bacteria	Bacillota	Bacilli	Bacillales	Bacillaceae_G	Bacillus_A	Bacillus_A fungorum	deep-sea	Isolate genomes	5351304	18323_10	OTU	Medium_quality	1008	novelBGC
BGIAA12	BGIAA12_6.region001	LAP;NRPS	292623	324960	incomplete	32338	Others	Others-47	Others-246	d__Bacteria;p__Bacillota;c__Bacilli;o__Bacillales;f__Bacillaceae_G;g__Bacillus_A;s__Bacillus_A fungorum	Bacteria	Bacillota	Bacilli	Bacillales	Bacillaceae_G	Bacillus_A	Bacillus_A fungorum	deep-sea	Isolate genomes	5351304	18323_10	OTU	Medium_quality	1786	novelBGC
BGIAA14	BGIAA14_1.region001	RiPP-like	95800	106090	complete	10291	RiPPs	RiPPs-243	RiPPs-33659	d__Bacteria;p__Bacillota;c__Bacilli;o__Bacillales;f__Bacillaceae;g__Bacillus;s__Bacillus altitudinis	Bacteria	Bacillota	Bacilli	Bacillales	Bacillaceae	Bacillus	Bacillus altitudinis	deep-sea	Isolate genomes	3857261	18322_2	not.OTU	High_quality	942	novelBGC
BGIAA14	BGIAA14_10.region001	NRP-metallophore;NRPS	26265	77994	complete	51730	Others	Others-243	Others-246	d__Bacteria;p__Bacillota;c__Bacilli;o__Bacillales;f__Bacillaceae;g__Bacillus;s__Bacillus altitudinis	Bacteria	Bacillota	Bacilli	Bacillales	Bacillaceae	Bacillus	Bacillus altitudinis	deep-sea	Isolate genomes	3857261	18322_2	not.OTU	High_quality	1325	novelBGC
BGIAA14	BGIAA14_11.region001	RRE-containing	11963	32868	complete	20906	RiPPs	RiPPs-122	RiPPs-251	d__Bacteria;p__Bacillota;c__Bacilli;o__Bacillales;f__Bacillaceae;g__Bacillus;s__Bacillus altitudinis	Bacteria	Bacillota	Bacilli	Bacillales	Bacillaceae	Bacillus	Bacillus altitudinis	deep-sea	Isolate genomes	3857261	18322_2	not.OTU	High_quality	541	not.novelBGC
BGIAA14	BGIAA14_17.region001	RiPP-like	55739	66038	complete	10300	RiPPs	RiPPs-24079	RiPPs-33659	d__Bacteria;p__Bacillota;c__Bacilli;o__Bacillales;f__Bacillaceae;g__Bacillus;s__Bacillus altitudinis	Bacteria	Bacillota	Bacilli	Bacillales	Bacillaceae	Bacillus	Bacillus altitudinis	deep-sea	Isolate genomes	3857261	18322_2	not.OTU	High_quality	698	not.novelBGC
BGIAA14	BGIAA14_25.region001	betalactone	7742	36153	complete	28412	Others	Others-18025	Others-254	d__Bacteria;p__Bacillota;c__Bacilli;o__Bacillales;f__Bacillaceae;g__Bacillus;s__Bacillus altitudinis	Bacteria	Bacillota	Bacilli	Bacillales	Bacillaceae	Bacillus	Bacillus altitudinis	deep-sea	Isolate genomes	3857261	18322_2	not.OTU	High_quality	1247	novelBGC
BGIAA14	BGIAA14_4.region001	NRPS	53702	137427	complete	83726	NRPS	NRPS-18028	NRPS-12396	d__Bacteria;p__Bacillota;c__Bacilli;o__Bacillales;f__Bacillaceae;g__Bacillus;s__Bacillus altitudinis	Bacteria	Bacillota	Bacilli	Bacillales	Bacillaceae	Bacillus	Bacillus altitudinis	deep-sea	Isolate genomes	3857261	18322_2	not.OTU	High_quality	1108	novelBGC
BGIAA14	BGIAA14_5.region001	terpene	56249	78126	complete	21878	Terpene	Terpene-24063	Terpene-19839	d__Bacteria;p__Bacillota;c__Bacilli;o__Bacillales;f__Bacillaceae;g__Bacillus;s__Bacillus altitudinis	Bacteria	Bacillota	Bacilli	Bacillales	Bacillaceae	Bacillus	Bacillus altitudinis	deep-sea	Isolate genomes	3857261	18322_2	not.OTU	High_quality	1235	novelBGC
BGIAA14	BGIAA14_5.region002	T3PKS	116524	157621	complete	41098	PKSother	PKSother-5616	PKSother-5503	d__Bacteria;p__Bacillota;c__Bacilli;o__Bacillales;f__Bacillaceae;g__Bacillus;s__Bacillus altitudinis	Bacteria	Bacillota	Bacilli	Bacillales	Bacillaceae	Bacillus	Bacillus altitudinis	deep-sea	Isolate genomes	3857261	18322_2	not.OTU	High_quality	774	not.novelBGC
BGIAA14	BGIAA14_6.region001	RiPP-like	22462	32788	complete	10327	RiPPs	RiPPs-24062	RiPPs-33659	d__Bacteria;p__Bacillota;c__Bacilli;o__Bacillales;f__Bacillaceae;g__Bacillus;s__Bacillus altitudinis	Bacteria	Bacillota	Bacilli	Bacillales	Bacillaceae	Bacillus	Bacillus altitudinis	deep-sea	Isolate genomes	3857261	18322_2	not.OTU	High_quality	1006	novelBGC
BGIAA14	BGIAA14_6.region002	betalactone	178432	210875	complete	32444	Others	Others-18015	Others-246	d__Bacteria;p__Bacillota;c__Bacilli;o__Bacillales;f__Bacillaceae;g__Bacillus;s__Bacillus altitudinis	Bacteria	Bacillota	Bacilli	Bacillales	Bacillaceae	Bacillus	Bacillus altitudinis	deep-sea	Isolate genomes	3857261	18322_2	not.OTU	High_quality	1486	novelBGC
BGIAA14	BGIAA14_7.region001	NI-siderophore;terpene	133472	162066	complete	28595	Others	Others-218	Others-17312	d__Bacteria;p__Bacillota;c__Bacilli;o__Bacillales;f__Bacillaceae;g__Bacillus;s__Bacillus altitudinis	Bacteria	Bacillota	Bacilli	Bacillales	Bacillaceae	Bacillus	Bacillus altitudinis	deep-sea	Isolate genomes	3857261	18322_2	not.OTU	High_quality	1486	novelBGC
BGIAA15	BGIAA15_1.region001	T3PKS	837011	878108	complete	41098	PKSother	PKSother-4076	PKSother-7110	d__Bacteria;p__Bacillota;c__Bacilli;o__Bacillales;f__Bacillaceae;g__Bacillus;s__Bacillus subtilis	Bacteria	Bacillota	Bacilli	Bacillales	Bacillaceae	Bacillus	Bacillus subtilis	deep-sea	Isolate genomes	4106782	18319_3	not.OTU	High_quality	649	not.novelBGC
BGIAA15	BGIAA15_1.region002	terpene	1025584	1047482	complete	21899	Terpene	Terpene-20989	Terpene-20989	d__Bacteria;p__Bacillota;c__Bacilli;o__Bacillales;f__Bacillaceae;g__Bacillus;s__Bacillus subtilis	Bacteria	Bacillota	Bacilli	Bacillales	Bacillaceae	Bacillus	Bacillus subtilis	deep-sea	Isolate genomes	4106782	18319_3	not.OTU	High_quality	1037	novelBGC
BGIAA15	BGIAA15_1.region003	NRPS	1121687	1159932	incomplete	38246	NRPS	NRPS-15847	NRPS-15847	d__Bacteria;p__Bacillota;c__Bacilli;o__Bacillales;f__Bacillaceae;g__Bacillus;s__Bacillus subtilis	Bacteria	Bacillota	Bacilli	Bacillales	Bacillaceae	Bacillus	Bacillus subtilis	deep-sea	Isolate genomes	4106782	18319_3	not.OTU	High_quality	1446	novelBGC
BGIAA15	BGIAA15_10.region001	NRPS	1	10057	incomplete	10057	NRPS	NRPS-54	NRPS-13053	d__Bacteria;p__Bacillota;c__Bacilli;o__Bacillales;f__Bacillaceae;g__Bacillus;s__Bacillus subtilis	Bacteria	Bacillota	Bacilli	Bacillales	Bacillaceae	Bacillus	Bacillus subtilis	deep-sea	Isolate genomes	4106782	18319_3	not.OTU	High_quality	554	not.novelBGC
BGIAA15	BGIAA15_11.region001	NRPS	1	9070	incomplete	9070	NRPS	NRPS-9117	NRPS-13053	d__Bacteria;p__Bacillota;c__Bacilli;o__Bacillales;f__Bacillaceae;g__Bacillus;s__Bacillus subtilis	Bacteria	Bacillota	Bacilli	Bacillales	Bacillaceae	Bacillus	Bacillus subtilis	deep-sea	Isolate genomes	4106782	18319_3	not.OTU	High_quality	563	not.novelBGC
BGIAA15	BGIAA15_2.region001	NRP-metallophore;NRPS	81780	133557	complete	51778	Others	Others-13439	Others-13908	d__Bacteria;p__Bacillota;c__Bacilli;o__Bacillales;f__Bacillaceae;g__Bacillus;s__Bacillus subtilis	Bacteria	Bacillota	Bacilli	Bacillales	Bacillaceae	Bacillus	Bacillus subtilis	deep-sea	Isolate genomes	4106782	18319_3	not.OTU	High_quality	1475	novelBGC
BGIAA15	BGIAA15_2.region002	CDPS	416023	436769	complete	20747	NRPS	NRPS-9116	NRPS-13053	d__Bacteria;p__Bacillota;c__Bacilli;o__Bacillales;f__Bacillaceae;g__Bacillus;s__Bacillus subtilis	Bacteria	Bacillota	Bacilli	Bacillales	Bacillaceae	Bacillus	Bacillus subtilis	deep-sea	Isolate genomes	4106782	18319_3	not.OTU	High_quality	840	not.novelBGC
BGIAA15	BGIAA15_2.region003	sactipeptide	648341	669952	complete	21612	RiPPs	RiPPs-20991	RiPPs-20991	d__Bacteria;p__Bacillota;c__Bacilli;o__Bacillales;f__Bacillaceae;g__Bacillus;s__Bacillus subtilis	Bacteria	Bacillota	Bacilli	Bacillales	Bacillaceae	Bacillus	Bacillus subtilis	deep-sea	Isolate genomes	4106782	18319_3	not.OTU	High_quality	1016	novelBGC
BGIAA15	BGIAA15_2.region004	other	672950	714368	complete	41419	Others	Others-10987	Others-17904	d__Bacteria;p__Bacillota;c__Bacilli;o__Bacillales;f__Bacillaceae;g__Bacillus;s__Bacillus subtilis	Bacteria	Bacillota	Bacilli	Bacillales	Bacillaceae	Bacillus	Bacillus subtilis	deep-sea	Isolate genomes	4106782	18319_3	not.OTU	High_quality	656	not.novelBGC
BGIAA15	BGIAA15_2.region005	epipeptide	932708	954406	complete	21699	RiPPs	RiPPs-57	RiPPs-33659	d__Bacteria;p__Bacillota;c__Bacilli;o__Bacillales;f__Bacillaceae;g__Bacillus;s__Bacillus subtilis	Bacteria	Bacillota	Bacilli	Bacillales	Bacillaceae	Bacillus	Bacillus subtilis	deep-sea	Isolate genomes	4106782	18319_3	not.OTU	High_quality	1260	novelBGC
BGIAA15	BGIAA15_3.region001	NRPS;betalactone	1	27839	incomplete	27839	Others	Others-14660	Others-246	d__Bacteria;p__Bacillota;c__Bacilli;o__Bacillales;f__Bacillaceae;g__Bacillus;s__Bacillus subtilis	Bacteria	Bacillota	Bacilli	Bacillales	Bacillaceae	Bacillus	Bacillus subtilis	deep-sea	Isolate genomes	4106782	18319_3	not.OTU	High_quality	1336	novelBGC
BGIAA15	BGIAA15_3.region002	NRPS;transAT-PKS;T3PKS;PKS-like	108686	213936	complete	105251	PKS-NRP_Hybrids	PKS-NRP_Hybrids-17008	PKS-NRP_Hybrids-17008	d__Bacteria;p__Bacillota;c__Bacilli;o__Bacillales;f__Bacillaceae;g__Bacillus;s__Bacillus subtilis	Bacteria	Bacillota	Bacilli	Bacillales	Bacillaceae	Bacillus	Bacillus subtilis	deep-sea	Isolate genomes	4106782	18319_3	not.OTU	High_quality	1102	novelBGC
BGIAA15	BGIAA15_3.region003	terpene	808987	829790	complete	20804	Terpene	Terpene-15615	Terpene-15615	d__Bacteria;p__Bacillota;c__Bacilli;o__Bacillales;f__Bacillaceae;g__Bacillus;s__Bacillus subtilis	Bacteria	Bacillota	Bacilli	Bacillales	Bacillaceae	Bacillus	Bacillus subtilis	deep-sea	Isolate genomes	4106782	18319_3	not.OTU	High_quality	1284	novelBGC
BGIAA15	BGIAA15_5.region001	NRPS	1	25185	incomplete	25185	NRPS	NRPS-17779	NRPS-17779	d__Bacteria;p__Bacillota;c__Bacilli;o__Bacillales;f__Bacillaceae;g__Bacillus;s__Bacillus subtilis	Bacteria	Bacillota	Bacilli	Bacillales	Bacillaceae	Bacillus	Bacillus subtilis	deep-sea	Isolate genomes	4106782	18319_3	not.OTU	High_quality	969	novelBGC
BGIAA15	BGIAA15_6.region001	NRPS	1	27752	incomplete	27752	NRPS	NRPS-16995	NRPS-13053	d__Bacteria;p__Bacillota;c__Bacilli;o__Bacillales;f__Bacillaceae;g__Bacillus;s__Bacillus subtilis	Bacteria	Bacillota	Bacilli	Bacillales	Bacillaceae	Bacillus	Bacillus subtilis	deep-sea	Isolate genomes	4106782	18319_3	not.OTU	High_quality	1055	novelBGC
BGIAA15	BGIAA15_6.region002	sactipeptide;ranthipeptide	156863	179816	complete	22954	RiPPs	RiPPs-59	RiPPs-33659	d__Bacteria;p__Bacillota;c__Bacilli;o__Bacillales;f__Bacillaceae;g__Bacillus;s__Bacillus subtilis	Bacteria	Bacillota	Bacilli	Bacillales	Bacillaceae	Bacillus	Bacillus subtilis	deep-sea	Isolate genomes	4106782	18319_3	not.OTU	High_quality	1230	novelBGC
BGIAA16	BGIAA16_1.region001	NI-siderophore	1	15828	incomplete	15828	Others	Others-63	Others-246	d__Bacteria;p__Bacillota;c__Bacilli;o__Bacillales;f__Bacillaceae_H;g__Priestia;s__Priestia megaterium_D	Bacteria	Bacillota	Bacilli	Bacillales	Bacillaceae_H	Priestia	Priestia megaterium_D	deep-sea	Isolate genomes	5693944	18413_0	not.OTU	High_quality	1090	novelBGC
BGIAA16	BGIAA16_1.region002	terpene	182959	201464	complete	18506	Terpene	Terpene-254	Terpene-19839	d__Bacteria;p__Bacillota;c__Bacilli;o__Bacillales;f__Bacillaceae_H;g__Priestia;s__Priestia megaterium_D	Bacteria	Bacillota	Bacilli	Bacillales	Bacillaceae_H	Priestia	Priestia megaterium_D	deep-sea	Isolate genomes	5693944	18413_0	not.OTU	High_quality	756	not.novelBGC
BGIAA16	BGIAA16_1.region003	terpene	1718285	1740153	complete	21869	Terpene	Terpene-61	Terpene-19839	d__Bacteria;p__Bacillota;c__Bacilli;o__Bacillales;f__Bacillaceae_H;g__Priestia;s__Priestia megaterium_D	Bacteria	Bacillota	Bacilli	Bacillales	Bacillaceae_H	Priestia	Priestia megaterium_D	deep-sea	Isolate genomes	5693944	18413_0	not.OTU	High_quality	1454	novelBGC
BGIAA16	BGIAA16_2.region001	terpene	20448	41296	complete	20849	Terpene	Terpene-95	Terpene-19839	d__Bacteria;p__Bacillota;c__Bacilli;o__Bacillales;f__Bacillaceae_H;g__Priestia;s__Priestia megaterium_D	Bacteria	Bacillota	Bacilli	Bacillales	Bacillaceae_H	Priestia	Priestia megaterium_D	deep-sea	Isolate genomes	5693944	18413_0	not.OTU	High_quality	1254	novelBGC
BGIAA16	BGIAA16_2.region002	phosphonate	164028	181450	complete	17423	Others	Others-18108	Others-246	d__Bacteria;p__Bacillota;c__Bacilli;o__Bacillales;f__Bacillaceae_H;g__Priestia;s__Priestia megaterium_D	Bacteria	Bacillota	Bacilli	Bacillales	Bacillaceae_H	Priestia	Priestia megaterium_D	deep-sea	Isolate genomes	5693944	18413_0	not.OTU	High_quality	1181	novelBGC
BGIAA16	BGIAA16_2.region003	T3PKS	841714	882799	complete	41086	PKSother	PKSother-4223	PKSother-5503	d__Bacteria;p__Bacillota;c__Bacilli;o__Bacillales;f__Bacillaceae_H;g__Priestia;s__Priestia megaterium_D	Bacteria	Bacillota	Bacilli	Bacillales	Bacillaceae_H	Priestia	Priestia megaterium_D	deep-sea	Isolate genomes	5693944	18413_0	not.OTU	High_quality	1086	novelBGC
BGIAA16	BGIAA16_8.region001	lanthipeptide-class-i	25834	52344	complete	26511	RiPPs	RiPPs-63	RiPPs-33659	d__Bacteria;p__Bacillota;c__Bacilli;o__Bacillales;f__Bacillaceae_H;g__Priestia;s__Priestia megaterium_D	Bacteria	Bacillota	Bacilli	Bacillales	Bacillaceae_H	Priestia	Priestia megaterium_D	deep-sea	Isolate genomes	5693944	18413_0	not.OTU	High_quality	1081	novelBGC
BGIAA19	BGIAA19_1.region001	thiopeptide;LAP	70471	111764	complete	41294	RiPPs	RiPPs-23006	RiPPs-23006	d__Bacteria;p__Bacillota;c__Bacilli;o__Bacillales;f__Bacillaceae;g__Bacillus;s__Bacillus licheniformis	Bacteria	Bacillota	Bacilli	Bacillales	Bacillaceae	Bacillus	Bacillus licheniformis	deep-sea	Isolate genomes	4114560	18314_1	not.OTU	High_quality	1507	novelBGC
BGIAA19	BGIAA19_1.region002	NI-siderophore	233519	248985	complete	15467	Others	Others-16883	Others-16883	d__Bacteria;p__Bacillota;c__Bacilli;o__Bacillales;f__Bacillaceae;g__Bacillus;s__Bacillus licheniformis	Bacteria	Bacillota	Bacilli	Bacillales	Bacillaceae	Bacillus	Bacillus licheniformis	deep-sea	Isolate genomes	4114560	18314_1	not.OTU	High_quality	1071	novelBGC
BGIAA19	BGIAA19_1.region003	betalactone	1077732	1106246	complete	28515	Others	Others-17020	Others-246	d__Bacteria;p__Bacillota;c__Bacilli;o__Bacillales;f__Bacillaceae;g__Bacillus;s__Bacillus licheniformis	Bacteria	Bacillota	Bacilli	Bacillales	Bacillaceae	Bacillus	Bacillus licheniformis	deep-sea	Isolate genomes	4114560	18314_1	not.OTU	High_quality	1403	novelBGC
BGIAA19	BGIAA19_1.region004	terpene	1202613	1224502	complete	21890	Terpene	Terpene-22886	Terpene-22947	d__Bacteria;p__Bacillota;c__Bacilli;o__Bacillales;f__Bacillaceae;g__Bacillus;s__Bacillus licheniformis	Bacteria	Bacillota	Bacilli	Bacillales	Bacillaceae	Bacillus	Bacillus licheniformis	deep-sea	Isolate genomes	4114560	18314_1	not.OTU	High_quality	1198	novelBGC
BGIAA19	BGIAA19_2.region001	NRPS	184371	249820	complete	65450	NRPS	NRPS-13255	NRPS-13255	d__Bacteria;p__Bacillota;c__Bacilli;o__Bacillales;f__Bacillaceae;g__Bacillus;s__Bacillus licheniformis	Bacteria	Bacillota	Bacilli	Bacillales	Bacillaceae	Bacillus	Bacillus licheniformis	deep-sea	Isolate genomes	4114560	18314_1	not.OTU	High_quality	1189	novelBGC
BGIAA19	BGIAA19_4.region001	NRP-metallophore;NRPS	36281	88025	complete	51745	Others	Others-17023	Others-246	d__Bacteria;p__Bacillota;c__Bacilli;o__Bacillales;f__Bacillaceae;g__Bacillus;s__Bacillus licheniformis	Bacteria	Bacillota	Bacilli	Bacillales	Bacillaceae	Bacillus	Bacillus licheniformis	deep-sea	Isolate genomes	4114560	18314_1	not.OTU	High_quality	404	not.novelBGC
BGIAA19	BGIAA19_7.region001	T3PKS	139856	180953	complete	41098	PKSother	PKSother-7650	PKSother-7110	d__Bacteria;p__Bacillota;c__Bacilli;o__Bacillales;f__Bacillaceae;g__Bacillus;s__Bacillus licheniformis	Bacteria	Bacillota	Bacilli	Bacillales	Bacillaceae	Bacillus	Bacillus licheniformis	deep-sea	Isolate genomes	4114560	18314_1	not.OTU	High_quality	741	not.novelBGC
BGIAA19	BGIAA19_8.region001	CDPS	1810	22559	complete	20750	NRPS	NRPS-17021	NRPS-16507	d__Bacteria;p__Bacillota;c__Bacilli;o__Bacillales;f__Bacillaceae;g__Bacillus;s__Bacillus licheniformis	Bacteria	Bacillota	Bacilli	Bacillales	Bacillaceae	Bacillus	Bacillus licheniformis	deep-sea	Isolate genomes	4114560	18314_1	not.OTU	High_quality	1312	novelBGC
BGIAA19	BGIAA19_9.region001	lanthipeptide-class-ii	17722	44683	complete	26962	RiPPs	RiPPs-24348	RiPPs-33659	d__Bacteria;p__Bacillota;c__Bacilli;o__Bacillales;f__Bacillaceae;g__Bacillus;s__Bacillus licheniformis	Bacteria	Bacillota	Bacilli	Bacillales	Bacillaceae	Bacillus	Bacillus licheniformis	deep-sea	Isolate genomes	4114560	18314_1	not.OTU	High_quality	918	novelBGC
BGIAA19	BGIAA19_9.region002	RRE-containing;lassopeptide	108609	131342	complete	22734	RiPPs	RiPPs-19071	RiPPs-21350	d__Bacteria;p__Bacillota;c__Bacilli;o__Bacillales;f__Bacillaceae;g__Bacillus;s__Bacillus licheniformis	Bacteria	Bacillota	Bacilli	Bacillales	Bacillaceae	Bacillus	Bacillus licheniformis	deep-sea	Isolate genomes	4114560	18314_1	not.OTU	High_quality	1268	novelBGC
BGIAA6	BGIAA6_1.region001	lanthipeptide-class-ii	144488	167676	complete	23189	RiPPs	RiPPs-24055	RiPPs-33659	d__Bacteria;p__Bacillota;c__Bacilli;o__Bacillales;f__Bacillaceae;g__Bacillus;s__Bacillus velezensis	Bacteria	Bacillota	Bacilli	Bacillales	Bacillaceae	Bacillus	Bacillus velezensis	deep-sea	Isolate genomes	3978870	18317_1	not.OTU	High_quality	992	novelBGC
BGIAA6	BGIAA6_1.region002	other	316965	358383	complete	41419	Others	Others-16894	Others-17904	d__Bacteria;p__Bacillota;c__Bacilli;o__Bacillales;f__Bacillaceae;g__Bacillus;s__Bacillus velezensis	Bacteria	Bacillota	Bacilli	Bacillales	Bacillaceae	Bacillus	Bacillus velezensis	deep-sea	Isolate genomes	3978870	18317_1	not.OTU	High_quality	737	not.novelBGC
BGIAA6	BGIAA6_1.region003	RiPP-like;NRP-metallophore;NRPS	874139	925931	incomplete	51793	Others	Others-16371	Others-13908	d__Bacteria;p__Bacillota;c__Bacilli;o__Bacillales;f__Bacillaceae;g__Bacillus;s__Bacillus velezensis	Bacteria	Bacillota	Bacilli	Bacillales	Bacillaceae	Bacillus	Bacillus velezensis	deep-sea	Isolate genomes	3978870	18317_1	not.OTU	High_quality	1405	novelBGC
BGIAA6	BGIAA6_13.region001	NRPS	25436	47826	incomplete	22391	NRPS	NRPS-13917	NRPS-13053	d__Bacteria;p__Bacillota;c__Bacilli;o__Bacillales;f__Bacillaceae;g__Bacillus;s__Bacillus velezensis	Bacteria	Bacillota	Bacilli	Bacillales	Bacillaceae	Bacillus	Bacillus velezensis	deep-sea	Isolate genomes	3978870	18317_1	not.OTU	High_quality	1080	novelBGC
BGIAA6	BGIAA6_16.region001	NRPS	1	13557	incomplete	13557	NRPS	NRPS-9051	NRPS-13053	d__Bacteria;p__Bacillota;c__Bacilli;o__Bacillales;f__Bacillaceae;g__Bacillus;s__Bacillus velezensis	Bacteria	Bacillota	Bacilli	Bacillales	Bacillaceae	Bacillus	Bacillus velezensis	deep-sea	Isolate genomes	3978870	18317_1	not.OTU	High_quality	577	not.novelBGC
BGIAA6	BGIAA6_17.region001	NRPS	1	9606	incomplete	9606	NRPS	NRPS-17914	NRPS-13053	d__Bacteria;p__Bacillota;c__Bacilli;o__Bacillales;f__Bacillaceae;g__Bacillus;s__Bacillus velezensis	Bacteria	Bacillota	Bacilli	Bacillales	Bacillaceae	Bacillus	Bacillus velezensis	deep-sea	Isolate genomes	3978870	18317_1	not.OTU	High_quality	559	not.novelBGC
BGIAA6	BGIAA6_18.region001	NRPS	1	8881	incomplete	8881	NRPS	NRPS-9052	NRPS-13053	d__Bacteria;p__Bacillota;c__Bacilli;o__Bacillales;f__Bacillaceae;g__Bacillus;s__Bacillus velezensis	Bacteria	Bacillota	Bacilli	Bacillales	Bacillaceae	Bacillus	Bacillus velezensis	deep-sea	Isolate genomes	3978870	18317_1	not.OTU	High_quality	582	not.novelBGC
BGIAA6	BGIAA6_2.region001	betalactone;NRPS;transAT-PKS	1	87364	incomplete	87364	Others	Others-26057	Others-26057	d__Bacteria;p__Bacillota;c__Bacilli;o__Bacillales;f__Bacillaceae;g__Bacillus;s__Bacillus velezensis	Bacteria	Bacillota	Bacilli	Bacillales	Bacillaceae	Bacillus	Bacillus velezensis	deep-sea	Isolate genomes	3978870	18317_1	not.OTU	High_quality	1034	novelBGC
BGIAA6	BGIAA6_2.region002	transAT-PKS;NRPS;T3PKS	154985	255691	complete	100707	PKS-NRP_Hybrids	PKS-NRP_Hybrids-13434	PKS-NRP_Hybrids-45	d__Bacteria;p__Bacillota;c__Bacilli;o__Bacillales;f__Bacillaceae;g__Bacillus;s__Bacillus velezensis	Bacteria	Bacillota	Bacilli	Bacillales	Bacillaceae	Bacillus	Bacillus velezensis	deep-sea	Isolate genomes	3978870	18317_1	not.OTU	High_quality	1027	novelBGC
BGIAA6	BGIAA6_2.region003	transAT-PKS	474853	563071	complete	88219	PKSother	PKSother-5887	PKSother-5503	d__Bacteria;p__Bacillota;c__Bacilli;o__Bacillales;f__Bacillaceae;g__Bacillus;s__Bacillus velezensis	Bacteria	Bacillota	Bacilli	Bacillales	Bacillaceae	Bacillus	Bacillus velezensis	deep-sea	Isolate genomes	3978870	18317_1	not.OTU	High_quality	372	not.novelBGC
BGIAA6	BGIAA6_20.region001	NRPS	1	6521	incomplete	6521	NRPS	NRPS-78	NRPS-13053	d__Bacteria;p__Bacillota;c__Bacilli;o__Bacillales;f__Bacillaceae;g__Bacillus;s__Bacillus velezensis	Bacteria	Bacillota	Bacilli	Bacillales	Bacillaceae	Bacillus	Bacillus velezensis	deep-sea	Isolate genomes	3978870	18317_1	not.OTU	High_quality	588	not.novelBGC
BGIAA6	BGIAA6_3.region001	transAT-PKS	193426	287202	complete	93777	PKSother	PKSother-6266	PKSother-5503	d__Bacteria;p__Bacillota;c__Bacilli;o__Bacillales;f__Bacillaceae;g__Bacillus;s__Bacillus velezensis	Bacteria	Bacillota	Bacilli	Bacillales	Bacillaceae	Bacillus	Bacillus velezensis	deep-sea	Isolate genomes	3978870	18317_1	not.OTU	High_quality	1135	novelBGC
BGIAA6	BGIAA6_3.region002	T3PKS	457696	498796	complete	41101	PKSother	PKSother-6138	PKSother-6138	d__Bacteria;p__Bacillota;c__Bacilli;o__Bacillales;f__Bacillaceae;g__Bacillus;s__Bacillus velezensis	Bacteria	Bacillota	Bacilli	Bacillales	Bacillaceae	Bacillus	Bacillus velezensis	deep-sea	Isolate genomes	3978870	18317_1	not.OTU	High_quality	1007	novelBGC
BGIAA6	BGIAA6_3.region003	terpene	563914	585797	complete	21884	Terpene	Terpene-15322	Terpene-15322	d__Bacteria;p__Bacillota;c__Bacilli;o__Bacillales;f__Bacillaceae;g__Bacillus;s__Bacillus velezensis	Bacteria	Bacillota	Bacilli	Bacillales	Bacillaceae	Bacillus	Bacillus velezensis	deep-sea	Isolate genomes	3978870	18317_1	not.OTU	High_quality	1062	novelBGC
BGIAA6	BGIAA6_3.region004	NRPS	648420	670565	incomplete	22146	NRPS	NRPS-17911	NRPS-13053	d__Bacteria;p__Bacillota;c__Bacilli;o__Bacillales;f__Bacillaceae;g__Bacillus;s__Bacillus velezensis	Bacteria	Bacillota	Bacilli	Bacillales	Bacillaceae	Bacillus	Bacillus velezensis	deep-sea	Isolate genomes	3978870	18317_1	not.OTU	High_quality	822	not.novelBGC
BGIAA6	BGIAA6_6.region001	PKS-like	63372	104616	complete	41245	PKSother	PKSother-6143	PKSother-5503	d__Bacteria;p__Bacillota;c__Bacilli;o__Bacillales;f__Bacillaceae;g__Bacillus;s__Bacillus velezensis	Bacteria	Bacillota	Bacilli	Bacillales	Bacillaceae	Bacillus	Bacillus velezensis	deep-sea	Isolate genomes	3978870	18317_1	not.OTU	High_quality	566	not.novelBGC
BGIAA6	BGIAA6_6.region002	terpene	186644	207384	complete	20741	Terpene	Terpene-15319	Terpene-20595	d__Bacteria;p__Bacillota;c__Bacilli;o__Bacillales;f__Bacillaceae;g__Bacillus;s__Bacillus velezensis	Bacteria	Bacillota	Bacilli	Bacillales	Bacillaceae	Bacillus	Bacillus velezensis	deep-sea	Isolate genomes	3978870	18317_1	not.OTU	High_quality	1132	novelBGC
BGIAA6	BGIAA6_7.region001	NRPS	199041	224199	incomplete	25159	NRPS	NRPS-13438	NRPS-13053	d__Bacteria;p__Bacillota;c__Bacilli;o__Bacillales;f__Bacillaceae;g__Bacillus;s__Bacillus velezensis	Bacteria	Bacillota	Bacilli	Bacillales	Bacillaceae	Bacillus	Bacillus velezensis	deep-sea	Isolate genomes	3978870	18317_1	not.OTU	High_quality	1093	novelBGC
BGIAA6	BGIAA6_8.region001	transAT-PKS;NRPS	1	46594	incomplete	46594	PKS-NRP_Hybrids	PKS-NRP_Hybrids-8764	PKS-NRP_Hybrids-45	d__Bacteria;p__Bacillota;c__Bacilli;o__Bacillales;f__Bacillaceae;g__Bacillus;s__Bacillus velezensis	Bacteria	Bacillota	Bacilli	Bacillales	Bacillaceae	Bacillus	Bacillus velezensis	deep-sea	Isolate genomes	3978870	18317_1	not.OTU	High_quality	921	novelBGC
BGIAA6	BGIAA6_8.region002	NRPS	116380	143975	incomplete	27596	NRPS	NRPS-16893	NRPS-13053	d__Bacteria;p__Bacillota;c__Bacilli;o__Bacillales;f__Bacillaceae;g__Bacillus;s__Bacillus velezensis	Bacteria	Bacillota	Bacilli	Bacillales	Bacillaceae	Bacillus	Bacillus velezensis	deep-sea	Isolate genomes	3978870	18317_1	not.OTU	High_quality	1296	novelBGC
BGIAA7	BGIAA7_1.region001	transAT-PKS;NRPS	180218	243530	complete	63313	PKS-NRP_Hybrids	PKS-NRP_Hybrids-7894	PKS-NRP_Hybrids-45	d__Bacteria;p__Bacillota;c__Bacilli;o__Paenibacillales;f__Paenibacillaceae;g__Paenibacillus;s__Paenibacillus silvae	Bacteria	Bacillota	Bacilli	Paenibacillales	Paenibacillaceae	Paenibacillus	Paenibacillus silvae	deep-sea	Isolate genomes	6808927	18325_0	OTU	Medium_quality	872	not.novelBGC
BGIAA7	BGIAA7_1.region002	T3PKS	1094783	1135958	complete	41176	PKSother	PKSother-21	PKSother-5503	d__Bacteria;p__Bacillota;c__Bacilli;o__Paenibacillales;f__Paenibacillaceae;g__Paenibacillus;s__Paenibacillus silvae	Bacteria	Bacillota	Bacilli	Paenibacillales	Paenibacillaceae	Paenibacillus	Paenibacillus silvae	deep-sea	Isolate genomes	6808927	18325_0	OTU	Medium_quality	1720	novelBGC
BGIAA7	BGIAA7_10.region001	lanthipeptide-class-ii	43344	72208	complete	28865	RiPPs	RiPPs-72	RiPPs-33659	d__Bacteria;p__Bacillota;c__Bacilli;o__Paenibacillales;f__Paenibacillaceae;g__Paenibacillus;s__Paenibacillus silvae	Bacteria	Bacillota	Bacilli	Paenibacillales	Paenibacillaceae	Paenibacillus	Paenibacillus silvae	deep-sea	Isolate genomes	6808927	18325_0	OTU	Medium_quality	866	not.novelBGC
BGIAA7	BGIAA7_11.region001	opine-like-metallophore	72901	95018	complete	22118	Others	Others-84	Others-246	d__Bacteria;p__Bacillota;c__Bacilli;o__Paenibacillales;f__Paenibacillaceae;g__Paenibacillus;s__Paenibacillus silvae	Bacteria	Bacillota	Bacilli	Paenibacillales	Paenibacillaceae	Paenibacillus	Paenibacillus silvae	deep-sea	Isolate genomes	6808927	18325_0	OTU	Medium_quality	637	not.novelBGC
BGIAA7	BGIAA7_12.region001	phosphonate	22732	44774	complete	22043	Others	Others-85	Others-246	d__Bacteria;p__Bacillota;c__Bacilli;o__Paenibacillales;f__Paenibacillaceae;g__Paenibacillus;s__Paenibacillus silvae	Bacteria	Bacillota	Bacilli	Paenibacillales	Paenibacillaceae	Paenibacillus	Paenibacillus silvae	deep-sea	Isolate genomes	6808927	18325_0	OTU	Medium_quality	1538	novelBGC
BGIAA7	BGIAA7_16.region001	NRPS	105671	127759	incomplete	22089	NRPS	NRPS-86	NRPS-13053	d__Bacteria;p__Bacillota;c__Bacilli;o__Paenibacillales;f__Paenibacillaceae;g__Paenibacillus;s__Paenibacillus silvae	Bacteria	Bacillota	Bacilli	Paenibacillales	Paenibacillaceae	Paenibacillus	Paenibacillus silvae	deep-sea	Isolate genomes	6808927	18325_0	OTU	Medium_quality	937	novelBGC
BGIAA7	BGIAA7_2.region001	NRPS-like	288179	331880	complete	43702	NRPS	NRPS-87	NRPS-13053	d__Bacteria;p__Bacillota;c__Bacilli;o__Paenibacillales;f__Paenibacillaceae;g__Paenibacillus;s__Paenibacillus silvae	Bacteria	Bacillota	Bacilli	Paenibacillales	Paenibacillaceae	Paenibacillus	Paenibacillus silvae	deep-sea	Isolate genomes	6808927	18325_0	OTU	Medium_quality	1471	novelBGC
BGIAA7	BGIAA7_2.region002	cyclic-lactone-autoinducer	347496	368023	complete	20528	RiPPs	RiPPs-73	RiPPs-33659	d__Bacteria;p__Bacillota;c__Bacilli;o__Paenibacillales;f__Paenibacillaceae;g__Paenibacillus;s__Paenibacillus silvae	Bacteria	Bacillota	Bacilli	Paenibacillales	Paenibacillaceae	Paenibacillus	Paenibacillus silvae	deep-sea	Isolate genomes	6808927	18325_0	OTU	Medium_quality	1202	novelBGC
BGIAA7	BGIAA7_28.region001	NRPS	17904	45183	incomplete	27280	NRPS	NRPS-88	NRPS-13053	d__Bacteria;p__Bacillota;c__Bacilli;o__Paenibacillales;f__Paenibacillaceae;g__Paenibacillus;s__Paenibacillus silvae	Bacteria	Bacillota	Bacilli	Paenibacillales	Paenibacillaceae	Paenibacillus	Paenibacillus silvae	deep-sea	Isolate genomes	6808927	18325_0	OTU	Medium_quality	979	novelBGC
BGIAA7	BGIAA7_3.region001	terpene	164897	185769	complete	20873	Terpene	Terpene-14095	Terpene-19839	d__Bacteria;p__Bacillota;c__Bacilli;o__Paenibacillales;f__Paenibacillaceae;g__Paenibacillus;s__Paenibacillus silvae	Bacteria	Bacillota	Bacilli	Paenibacillales	Paenibacillaceae	Paenibacillus	Paenibacillus silvae	deep-sea	Isolate genomes	6808927	18325_0	OTU	Medium_quality	1149	novelBGC
BGIAA7	BGIAA7_31.region001	NRPS	1	37554	incomplete	37554	NRPS	NRPS-89	NRPS-13053	d__Bacteria;p__Bacillota;c__Bacilli;o__Paenibacillales;f__Paenibacillaceae;g__Paenibacillus;s__Paenibacillus silvae	Bacteria	Bacillota	Bacilli	Paenibacillales	Paenibacillaceae	Paenibacillus	Paenibacillus silvae	deep-sea	Isolate genomes	6808927	18325_0	OTU	Medium_quality	1499	novelBGC
BGIAA7	BGIAA7_35.region001	NRPS	1	23617	incomplete	23617	NRPS	NRPS-90	NRPS-13053	d__Bacteria;p__Bacillota;c__Bacilli;o__Paenibacillales;f__Paenibacillaceae;g__Paenibacillus;s__Paenibacillus silvae	Bacteria	Bacillota	Bacilli	Paenibacillales	Paenibacillaceae	Paenibacillus	Paenibacillus silvae	deep-sea	Isolate genomes	6808927	18325_0	OTU	Medium_quality	1021	novelBGC
BGIAA7	BGIAA7_36.region001	NRPS	1	22590	incomplete	22590	NRPS	NRPS-91	NRPS-13053	d__Bacteria;p__Bacillota;c__Bacilli;o__Paenibacillales;f__Paenibacillaceae;g__Paenibacillus;s__Paenibacillus silvae	Bacteria	Bacillota	Bacilli	Paenibacillales	Paenibacillaceae	Paenibacillus	Paenibacillus silvae	deep-sea	Isolate genomes	6808927	18325_0	OTU	Medium_quality	551	not.novelBGC
BGIAA7	BGIAA7_4.region001	transAT-PKS;NRPS;T1PKS	339538	402806	complete	63269	PKS-NRP_Hybrids	PKS-NRP_Hybrids-92	PKS-NRP_Hybrids-45	d__Bacteria;p__Bacillota;c__Bacilli;o__Paenibacillales;f__Paenibacillaceae;g__Paenibacillus;s__Paenibacillus silvae	Bacteria	Bacillota	Bacilli	Paenibacillales	Paenibacillaceae	Paenibacillus	Paenibacillus silvae	deep-sea	Isolate genomes	6808927	18325_0	OTU	Medium_quality	806	not.novelBGC
BGIAA7	BGIAA7_5.region001	lassopeptide	1	19266	incomplete	19266	RiPPs	RiPPs-15638	RiPPs-33659	d__Bacteria;p__Bacillota;c__Bacilli;o__Paenibacillales;f__Paenibacillaceae;g__Paenibacillus;s__Paenibacillus silvae	Bacteria	Bacillota	Bacilli	Paenibacillales	Paenibacillaceae	Paenibacillus	Paenibacillus silvae	deep-sea	Isolate genomes	6808927	18325_0	OTU	Medium_quality	728	not.novelBGC
BGIAA7	BGIAA7_6.region001	NI-siderophore	94704	112269	complete	17566	Others	Others-9311	Others-246	d__Bacteria;p__Bacillota;c__Bacilli;o__Paenibacillales;f__Paenibacillaceae;g__Paenibacillus;s__Paenibacillus silvae	Bacteria	Bacillota	Bacilli	Paenibacillales	Paenibacillaceae	Paenibacillus	Paenibacillus silvae	deep-sea	Isolate genomes	6808927	18325_0	OTU	Medium_quality	1115	novelBGC
BGIAA7	BGIAA7_6.region002	proteusin	286543	306785	complete	20243	RiPPs	RiPPs-14093	RiPPs-33659	d__Bacteria;p__Bacillota;c__Bacilli;o__Paenibacillales;f__Paenibacillaceae;g__Paenibacillus;s__Paenibacillus silvae	Bacteria	Bacillota	Bacilli	Paenibacillales	Paenibacillaceae	Paenibacillus	Paenibacillus silvae	deep-sea	Isolate genomes	6808927	18325_0	OTU	Medium_quality	1075	novelBGC
BGIAB1	BGIAB1_18.region001	cyclic-lactone-autoinducer	21476	41991	complete	20516	RiPPs	RiPPs-79	RiPPs-33659	d__Bacteria;p__Bacillota;c__Bacilli;o__Bacillales_A;f__Planococcaceae;g__Solibacillus;s__	Bacteria	Bacillota	Bacilli	Bacillales_A	Planococcaceae	Solibacillus	NA	deep-sea	Isolate genomes	3813813	3894_0	OTU	High_quality	909	novelBGC
BGIAB1	BGIAB1_6.region001	T3PKS	38210	79298	complete	41089	PKSother	PKSother-24	PKSother-5503	d__Bacteria;p__Bacillota;c__Bacilli;o__Bacillales_A;f__Planococcaceae;g__Solibacillus;s__	Bacteria	Bacillota	Bacilli	Bacillales_A	Planococcaceae	Solibacillus	NA	deep-sea	Isolate genomes	3813813	3894_0	OTU	High_quality	1307	novelBGC
BGIAB1	BGIAB1_9.region001	terpene	12515	33336	complete	20822	Terpene	Terpene-80	Terpene-19839	d__Bacteria;p__Bacillota;c__Bacilli;o__Bacillales_A;f__Planococcaceae;g__Solibacillus;s__	Bacteria	Bacillota	Bacilli	Bacillales_A	Planococcaceae	Solibacillus	NA	deep-sea	Isolate genomes	3813813	3894_0	OTU	High_quality	953	novelBGC
BGIAB11	BGIAB11_1.region001	T3PKS	850500	891579	complete	41080	PKSother	PKSother-61	PKSother-63	d__Bacteria;p__Bacillota;c__Bacilli;o__Bacillales_G;f__Fictibacillaceae;g__Fictibacillus;s__	Bacteria	Bacillota	Bacilli	Bacillales_G	Fictibacillaceae	Fictibacillus	NA	deep-sea	Isolate genomes	3892664	18257_2	OTU	High_quality	1358	novelBGC
BGIAB11	BGIAB11_1.region002	terpene	981000	1002832	complete	21833	Terpene	Terpene-33	Terpene-19839	d__Bacteria;p__Bacillota;c__Bacilli;o__Bacillales_G;f__Fictibacillaceae;g__Fictibacillus;s__	Bacteria	Bacillota	Bacilli	Bacillales_G	Fictibacillaceae	Fictibacillus	NA	deep-sea	Isolate genomes	3892664	18257_2	OTU	High_quality	1063	novelBGC
BGIAB11	BGIAB11_3.region001	LAP	167824	191337	complete	23514	RiPPs	RiPPs-32	RiPPs-33659	d__Bacteria;p__Bacillota;c__Bacilli;o__Bacillales_G;f__Fictibacillaceae;g__Fictibacillus;s__	Bacteria	Bacillota	Bacilli	Bacillales_G	Fictibacillaceae	Fictibacillus	NA	deep-sea	Isolate genomes	3892664	18257_2	OTU	High_quality	1016	novelBGC
BGIAB11	BGIAB11_3.region002	NI-siderophore	511789	528438	incomplete	16650	Others	Others-94	Others-246	d__Bacteria;p__Bacillota;c__Bacilli;o__Bacillales_G;f__Fictibacillaceae;g__Fictibacillus;s__	Bacteria	Bacillota	Bacilli	Bacillales_G	Fictibacillaceae	Fictibacillus	NA	deep-sea	Isolate genomes	3892664	18257_2	OTU	High_quality	1187	novelBGC
BGIAB5	BGIAB5_1.region001	T3PKS	542184	583251	complete	41068	PKSother	PKSother-25	PKSother-5503	d__Bacteria;p__Bacillota;c__Bacilli;o__Brevibacillales;f__Brevibacillaceae;g__Brevibacillus;s__	Bacteria	Bacillota	Bacilli	Brevibacillales	Brevibacillaceae	Brevibacillus	NA	deep-sea	Isolate genomes	6448360	3879_0	OTU	Medium_quality	1224	novelBGC
BGIAB5	BGIAB5_1.region002	terpene	725946	747913	complete	21968	Terpene	Terpene-18612	Terpene-19839	d__Bacteria;p__Bacillota;c__Bacilli;o__Brevibacillales;f__Brevibacillaceae;g__Brevibacillus;s__	Bacteria	Bacillota	Bacilli	Brevibacillales	Brevibacillaceae	Brevibacillus	NA	deep-sea	Isolate genomes	6448360	3879_0	OTU	Medium_quality	1221	novelBGC
BGIAB5	BGIAB5_16.region001	LAP	17202	40751	complete	23550	RiPPs	RiPPs-82	RiPPs-33659	d__Bacteria;p__Bacillota;c__Bacilli;o__Brevibacillales;f__Brevibacillaceae;g__Brevibacillus;s__	Bacteria	Bacillota	Bacilli	Brevibacillales	Brevibacillaceae	Brevibacillus	NA	deep-sea	Isolate genomes	6448360	3879_0	OTU	Medium_quality	938	novelBGC
BGIAB5	BGIAB5_19.region001	cyclic-lactone-autoinducer	58904	79503	incomplete	20600	RiPPs	RiPPs-83	RiPPs-33659	d__Bacteria;p__Bacillota;c__Bacilli;o__Brevibacillales;f__Brevibacillaceae;g__Brevibacillus;s__	Bacteria	Bacillota	Bacilli	Brevibacillales	Brevibacillaceae	Brevibacillus	NA	deep-sea	Isolate genomes	6448360	3879_0	OTU	Medium_quality	954	novelBGC
BGIAB5	BGIAB5_2.region001	NI-siderophore	627228	644018	complete	16791	Others	Others-95	Others-246	d__Bacteria;p__Bacillota;c__Bacilli;o__Brevibacillales;f__Brevibacillaceae;g__Brevibacillus;s__	Bacteria	Bacillota	Bacilli	Brevibacillales	Brevibacillaceae	Brevibacillus	NA	deep-sea	Isolate genomes	6448360	3879_0	OTU	Medium_quality	1073	novelBGC
BGIAB5	BGIAB5_4.region001	betalactone	53600	84793	complete	31194	Others	Others-96	Others-246	d__Bacteria;p__Bacillota;c__Bacilli;o__Brevibacillales;f__Brevibacillaceae;g__Brevibacillus;s__	Bacteria	Bacillota	Bacilli	Brevibacillales	Brevibacillaceae	Brevibacillus	NA	deep-sea	Isolate genomes	6448360	3879_0	OTU	Medium_quality	1500	novelBGC
BGIAB5	BGIAB5_4.region002	betalactone	327325	357977	complete	30653	Others	Others-97	Others-246	d__Bacteria;p__Bacillota;c__Bacilli;o__Brevibacillales;f__Brevibacillaceae;g__Brevibacillus;s__	Bacteria	Bacillota	Bacilli	Brevibacillales	Brevibacillaceae	Brevibacillus	NA	deep-sea	Isolate genomes	6448360	3879_0	OTU	Medium_quality	1702	novelBGC
BGIAB5	BGIAB5_5.region001	RiPP-like	1	7593	incomplete	7593	RiPPs	RiPPs-84	RiPPs-33659	d__Bacteria;p__Bacillota;c__Bacilli;o__Brevibacillales;f__Brevibacillaceae;g__Brevibacillus;s__	Bacteria	Bacillota	Bacilli	Brevibacillales	Brevibacillaceae	Brevibacillus	NA	deep-sea	Isolate genomes	6448360	3879_0	OTU	Medium_quality	779	not.novelBGC
BGIAB5	BGIAB5_9.region001	ectoine	125462	135845	complete	10384	Others	Others-98	Others-246	d__Bacteria;p__Bacillota;c__Bacilli;o__Brevibacillales;f__Brevibacillaceae;g__Brevibacillus;s__	Bacteria	Bacillota	Bacilli	Brevibacillales	Brevibacillaceae	Brevibacillus	NA	deep-sea	Isolate genomes	6448360	3879_0	OTU	Medium_quality	1180	novelBGC
BGIAB7	BGIAB7_2.region001	terpene	51386	72240	complete	20855	Terpene	Terpene-85	Terpene-19839	d__Bacteria;p__Bacillota;c__Bacilli;o__Bacillales_D;f__Amphibacillaceae;g__Terribacillus;s__	Bacteria	Bacillota	Bacilli	Bacillales_D	Amphibacillaceae	Terribacillus	NA	deep-sea	Isolate genomes	3818063	18399_0	OTU	High_quality	1086	novelBGC
BGIAB7	BGIAB7_4.region001	terpene	1	21049	incomplete	21049	Terpene	Terpene-86	Terpene-19839	d__Bacteria;p__Bacillota;c__Bacilli;o__Bacillales_D;f__Amphibacillaceae;g__Terribacillus;s__	Bacteria	Bacillota	Bacilli	Bacillales_D	Amphibacillaceae	Terribacillus	NA	deep-sea	Isolate genomes	3818063	18399_0	OTU	High_quality	1575	novelBGC
BGIAB8	BGIAB8_14.region001	terpene	25604	46425	complete	20822	Terpene	Terpene-16287	Terpene-19839	d__Bacteria;p__Bacillota;c__Bacilli;o__Bacillales_D;f__Amphibacillaceae;g__Virgibacillus;s__Virgibacillus chiguensis	Bacteria	Bacillota	Bacilli	Bacillales_D	Amphibacillaceae	Virgibacillus	Virgibacillus chiguensis	deep-sea	Isolate genomes	4202199	18246_0	not.OTU	Medium_quality	1144	novelBGC
BGIAB8	BGIAB8_23.region001	NRPS-like	1	37793	incomplete	37793	NRPS	NRPS-99	NRPS-13053	d__Bacteria;p__Bacillota;c__Bacilli;o__Bacillales_D;f__Amphibacillaceae;g__Virgibacillus;s__Virgibacillus chiguensis	Bacteria	Bacillota	Bacilli	Bacillales_D	Amphibacillaceae	Virgibacillus	Virgibacillus chiguensis	deep-sea	Isolate genomes	4202199	18246_0	not.OTU	Medium_quality	1495	novelBGC
BGIAB8	BGIAB8_24.region001	lanthipeptide-class-ii	1	13802	incomplete	13802	RiPPs	RiPPs-88	RiPPs-33659	d__Bacteria;p__Bacillota;c__Bacilli;o__Bacillales_D;f__Amphibacillaceae;g__Virgibacillus;s__Virgibacillus chiguensis	Bacteria	Bacillota	Bacilli	Bacillales_D	Amphibacillaceae	Virgibacillus	Virgibacillus chiguensis	deep-sea	Isolate genomes	4202199	18246_0	not.OTU	Medium_quality	696	not.novelBGC
BGIAB8	BGIAB8_27.region001	T3PKS	4854	45939	complete	41086	PKSother	PKSother-21215	PKSother-5503	d__Bacteria;p__Bacillota;c__Bacilli;o__Bacillales_D;f__Amphibacillaceae;g__Virgibacillus;s__Virgibacillus chiguensis	Bacteria	Bacillota	Bacilli	Bacillales_D	Amphibacillaceae	Virgibacillus	Virgibacillus chiguensis	deep-sea	Isolate genomes	4202199	18246_0	not.OTU	Medium_quality	1081	novelBGC
BGIAB8	BGIAB8_4.region001	RiPP-like	51229	61435	complete	10207	RiPPs	RiPPs-89	RiPPs-33659	d__Bacteria;p__Bacillota;c__Bacilli;o__Bacillales_D;f__Amphibacillaceae;g__Virgibacillus;s__Virgibacillus chiguensis	Bacteria	Bacillota	Bacilli	Bacillales_D	Amphibacillaceae	Virgibacillus	Virgibacillus chiguensis	deep-sea	Isolate genomes	4202199	18246_0	not.OTU	Medium_quality	612	not.novelBGC
BGIAB8	BGIAB8_8.region001	T3PKS;ectoine;terpene	43539	84720	complete	41182	Others	Others-55355	Others-246	d__Bacteria;p__Bacillota;c__Bacilli;o__Bacillales_D;f__Amphibacillaceae;g__Virgibacillus;s__Virgibacillus chiguensis	Bacteria	Bacillota	Bacilli	Bacillales_D	Amphibacillaceae	Virgibacillus	Virgibacillus chiguensis	deep-sea	Isolate genomes	4202199	18246_0	not.OTU	Medium_quality	1610	novelBGC
BGIAC10	BGIAC10_1.region001	NI-siderophore	824868	841440	complete	16573	Others	Others-63	Others-246	d__Bacteria;p__Bacillota;c__Bacilli;o__Bacillales;f__Bacillaceae_H;g__Priestia;s__Priestia zanthoxyli	Bacteria	Bacillota	Bacilli	Bacillales	Bacillaceae_H	Priestia	Priestia zanthoxyli	deep-sea	Isolate genomes	5065843	18413_0	not.OTU	High_quality	1093	novelBGC
BGIAC10	BGIAC10_1.region002	terpene	1008963	1029781	complete	20819	Terpene	Terpene-254	Terpene-19839	d__Bacteria;p__Bacillota;c__Bacilli;o__Bacillales;f__Bacillaceae_H;g__Priestia;s__Priestia zanthoxyli	Bacteria	Bacillota	Bacilli	Bacillales	Bacillaceae_H	Priestia	Priestia zanthoxyli	deep-sea	Isolate genomes	5065843	18413_0	not.OTU	High_quality	794	not.novelBGC
BGIAC10	BGIAC10_2.region001	terpene	20404	41252	complete	20849	Terpene	Terpene-95	Terpene-19839	d__Bacteria;p__Bacillota;c__Bacilli;o__Bacillales;f__Bacillaceae_H;g__Priestia;s__Priestia zanthoxyli	Bacteria	Bacillota	Bacilli	Bacillales	Bacillaceae_H	Priestia	Priestia zanthoxyli	deep-sea	Isolate genomes	5065843	18413_0	not.OTU	High_quality	1245	novelBGC
BGIAC10	BGIAC10_2.region002	phosphonate	165148	182564	complete	17417	Others	Others-18108	Others-246	d__Bacteria;p__Bacillota;c__Bacilli;o__Bacillales;f__Bacillaceae_H;g__Priestia;s__Priestia zanthoxyli	Bacteria	Bacillota	Bacilli	Bacillales	Bacillaceae_H	Priestia	Priestia zanthoxyli	deep-sea	Isolate genomes	5065843	18413_0	not.OTU	High_quality	1176	novelBGC
BGIAC10	BGIAC10_2.region003	T3PKS	857029	898114	complete	41086	PKSother	PKSother-4223	PKSother-5503	d__Bacteria;p__Bacillota;c__Bacilli;o__Bacillales;f__Bacillaceae_H;g__Priestia;s__Priestia zanthoxyli	Bacteria	Bacillota	Bacilli	Bacillales	Bacillaceae_H	Priestia	Priestia zanthoxyli	deep-sea	Isolate genomes	5065843	18413_0	not.OTU	High_quality	1086	novelBGC
BGIAC10	BGIAC10_4.region001	terpene	34152	56020	complete	21869	Terpene	Terpene-61	Terpene-19839	d__Bacteria;p__Bacillota;c__Bacilli;o__Bacillales;f__Bacillaceae_H;g__Priestia;s__Priestia zanthoxyli	Bacteria	Bacillota	Bacilli	Bacillales	Bacillaceae_H	Priestia	Priestia zanthoxyli	deep-sea	Isolate genomes	5065843	18413_0	not.OTU	High_quality	1467	novelBGC
BGIAC4	BGIAC4_18.region001	RiPP-like	114	12297	incomplete	12184	RiPPs	RiPPs-94	RiPPs-33659	d__Bacteria;p__Bacillota;c__Bacilli;o__Bacillales;f__Bacillaceae_H;g__Priestia;s__Priestia megaterium	Bacteria	Bacillota	Bacilli	Bacillales	Bacillaceae_H	Priestia	Priestia megaterium	deep-sea	Isolate genomes	5797172	18413_0	not.OTU	High_quality	649	not.novelBGC
BGIAC4	BGIAC4_2.region001	phosphonate	611287	628709	complete	17423	Others	Others-18108	Others-246	d__Bacteria;p__Bacillota;c__Bacilli;o__Bacillales;f__Bacillaceae_H;g__Priestia;s__Priestia megaterium	Bacteria	Bacillota	Bacilli	Bacillales	Bacillaceae_H	Priestia	Priestia megaterium	deep-sea	Isolate genomes	5797172	18413_0	not.OTU	High_quality	1159	novelBGC
BGIAC4	BGIAC4_2.region002	terpene	751156	772004	complete	20849	Terpene	Terpene-95	Terpene-19839	d__Bacteria;p__Bacillota;c__Bacilli;o__Bacillales;f__Bacillaceae_H;g__Priestia;s__Priestia megaterium	Bacteria	Bacillota	Bacilli	Bacillales	Bacillaceae_H	Priestia	Priestia megaterium	deep-sea	Isolate genomes	5797172	18413_0	not.OTU	High_quality	1232	novelBGC
BGIAC4	BGIAC4_3.region001	terpene	326814	348682	complete	21869	Terpene	Terpene-61	Terpene-19839	d__Bacteria;p__Bacillota;c__Bacilli;o__Bacillales;f__Bacillaceae_H;g__Priestia;s__Priestia megaterium	Bacteria	Bacillota	Bacilli	Bacillales	Bacillaceae_H	Priestia	Priestia megaterium	deep-sea	Isolate genomes	5797172	18413_0	not.OTU	High_quality	1506	novelBGC
BGIAC4	BGIAC4_3.region002	lassopeptide	373814	398149	complete	24336	RiPPs	RiPPs-255	RiPPs-33659	d__Bacteria;p__Bacillota;c__Bacilli;o__Bacillales;f__Bacillaceae_H;g__Priestia;s__Priestia megaterium	Bacteria	Bacillota	Bacilli	Bacillales	Bacillaceae_H	Priestia	Priestia megaterium	deep-sea	Isolate genomes	5797172	18413_0	not.OTU	High_quality	806	not.novelBGC
BGIAC4	BGIAC4_5.region001	terpene	209688	230506	complete	20819	Terpene	Terpene-254	Terpene-19839	d__Bacteria;p__Bacillota;c__Bacilli;o__Bacillales;f__Bacillaceae_H;g__Priestia;s__Priestia megaterium	Bacteria	Bacillota	Bacilli	Bacillales	Bacillaceae_H	Priestia	Priestia megaterium	deep-sea	Isolate genomes	5797172	18413_0	not.OTU	High_quality	756	not.novelBGC
BGIAC4	BGIAC4_5.region002	NI-siderophore	397056	413142	incomplete	16087	Others	Others-63	Others-246	d__Bacteria;p__Bacillota;c__Bacilli;o__Bacillales;f__Bacillaceae_H;g__Priestia;s__Priestia megaterium	Bacteria	Bacillota	Bacilli	Bacillales	Bacillaceae_H	Priestia	Priestia megaterium	deep-sea	Isolate genomes	5797172	18413_0	not.OTU	High_quality	1066	novelBGC
BGIAC4	BGIAC4_7.region001	T3PKS	21908	62993	complete	41086	PKSother	PKSother-4223	PKSother-5503	d__Bacteria;p__Bacillota;c__Bacilli;o__Bacillales;f__Bacillaceae_H;g__Priestia;s__Priestia megaterium	Bacteria	Bacillota	Bacilli	Bacillales	Bacillaceae_H	Priestia	Priestia megaterium	deep-sea	Isolate genomes	5797172	18413_0	not.OTU	High_quality	1085	novelBGC
BGIAC4	BGIAC4_7.region002	RiPP-like	251351	262787	complete	11437	RiPPs	RiPPs-24127	RiPPs-33659	d__Bacteria;p__Bacillota;c__Bacilli;o__Bacillales;f__Bacillaceae_H;g__Priestia;s__Priestia megaterium	Bacteria	Bacillota	Bacilli	Bacillales	Bacillaceae_H	Priestia	Priestia megaterium	deep-sea	Isolate genomes	5797172	18413_0	not.OTU	High_quality	958	novelBGC
BGIAC6	BGIAC6_1.region001	T3PKS	896397	937467	complete	41071	PKSother	PKSother-30	PKSother-5503	d__Bacteria;p__Bacillota;c__Bacilli;o__Bacillales_B;f__Bacillaceae_B;g__Rossellomorea;s__Rossellomorea marisflavi_A	Bacteria	Bacillota	Bacilli	Bacillales_B	Bacillaceae_B	Rossellomorea	Rossellomorea marisflavi_A	deep-sea	Isolate genomes	4504265	18047_2	not.OTU	High_quality	1145	novelBGC
BGIAC6	BGIAC6_11.region001	terpene	63400	85250	complete	21851	Terpene	Terpene-24153	Terpene-24153	d__Bacteria;p__Bacillota;c__Bacilli;o__Bacillales_B;f__Bacillaceae_B;g__Rossellomorea;s__Rossellomorea marisflavi_A	Bacteria	Bacillota	Bacilli	Bacillales_B	Bacillaceae_B	Rossellomorea	Rossellomorea marisflavi_A	deep-sea	Isolate genomes	4504265	18047_2	not.OTU	High_quality	1300	novelBGC
BGIAC6	BGIAC6_2.region001	thiopeptide;LAP	64748	102562	complete	37815	RiPPs	RiPPs-24159	RiPPs-33659	d__Bacteria;p__Bacillota;c__Bacilli;o__Bacillales_B;f__Bacillaceae_B;g__Rossellomorea;s__Rossellomorea marisflavi_A	Bacteria	Bacillota	Bacilli	Bacillales_B	Bacillaceae_B	Rossellomorea	Rossellomorea marisflavi_A	deep-sea	Isolate genomes	4504265	18047_2	not.OTU	High_quality	1606	novelBGC
BGIAC6	BGIAC6_2.region002	NRPS	332882	395825	incomplete	62944	NRPS	NRPS-8776	NRPS-13053	d__Bacteria;p__Bacillota;c__Bacilli;o__Bacillales_B;f__Bacillaceae_B;g__Rossellomorea;s__Rossellomorea marisflavi_A	Bacteria	Bacillota	Bacilli	Bacillales_B	Bacillaceae_B	Rossellomorea	Rossellomorea marisflavi_A	deep-sea	Isolate genomes	4504265	18047_2	not.OTU	High_quality	2144	novelBGC
BGIAC6	BGIAC6_8.region001	terpene	155493	176323	complete	20831	Terpene	Terpene-24158	Terpene-19839	d__Bacteria;p__Bacillota;c__Bacilli;o__Bacillales_B;f__Bacillaceae_B;g__Rossellomorea;s__Rossellomorea marisflavi_A	Bacteria	Bacillota	Bacilli	Bacillales_B	Bacillaceae_B	Rossellomorea	Rossellomorea marisflavi_A	deep-sea	Isolate genomes	4504265	18047_2	not.OTU	High_quality	1076	novelBGC
BGIAC8	BGIAC8_1.region001	betalactone;NRPS;transAT-PKS;RiPP-like	1	85814	incomplete	85814	Others	Others-26057	Others-26057	d__Bacteria;p__Bacillota;c__Bacilli;o__Bacillales;f__Bacillaceae;g__Bacillus;s__Bacillus velezensis	Bacteria	Bacillota	Bacilli	Bacillales	Bacillaceae	Bacillus	Bacillus velezensis	deep-sea	Isolate genomes	3990456	18317_1	not.OTU	High_quality	1231	novelBGC
BGIAC8	BGIAC8_1.region002	transAT-PKS;NRPS;T3PKS	163693	263588	complete	99896	PKS-NRP_Hybrids	PKS-NRP_Hybrids-13434	PKS-NRP_Hybrids-45	d__Bacteria;p__Bacillota;c__Bacilli;o__Bacillales;f__Bacillaceae;g__Bacillus;s__Bacillus velezensis	Bacteria	Bacillota	Bacilli	Bacillales	Bacillaceae	Bacillus	Bacillus velezensis	deep-sea	Isolate genomes	3990456	18317_1	not.OTU	High_quality	1023	novelBGC
BGIAC8	BGIAC8_1.region003	transAT-PKS	489281	577513	complete	88233	PKSother	PKSother-5887	PKSother-5503	d__Bacteria;p__Bacillota;c__Bacilli;o__Bacillales;f__Bacillaceae;g__Bacillus;s__Bacillus velezensis	Bacteria	Bacillota	Bacilli	Bacillales	Bacillaceae	Bacillus	Bacillus velezensis	deep-sea	Isolate genomes	3990456	18317_1	not.OTU	High_quality	300	not.novelBGC
BGIAC8	BGIAC8_1.region004	terpene	893829	914569	complete	20741	Terpene	Terpene-20595	Terpene-20595	d__Bacteria;p__Bacillota;c__Bacilli;o__Bacillales;f__Bacillaceae;g__Bacillus;s__Bacillus velezensis	Bacteria	Bacillota	Bacilli	Bacillales	Bacillaceae	Bacillus	Bacillus velezensis	deep-sea	Isolate genomes	3990456	18317_1	not.OTU	High_quality	1100	novelBGC
BGIAC8	BGIAC8_1.region005	PKS-like	997318	1038562	complete	41245	PKSother	PKSother-6143	PKSother-5503	d__Bacteria;p__Bacillota;c__Bacilli;o__Bacillales;f__Bacillaceae;g__Bacillus;s__Bacillus velezensis	Bacteria	Bacillota	Bacilli	Bacillales	Bacillaceae	Bacillus	Bacillus velezensis	deep-sea	Isolate genomes	3990456	18317_1	not.OTU	High_quality	552	not.novelBGC
BGIAC8	BGIAC8_10.region001	terpene	7922	29805	incomplete	21884	Terpene	Terpene-15322	Terpene-15322	d__Bacteria;p__Bacillota;c__Bacilli;o__Bacillales;f__Bacillaceae;g__Bacillus;s__Bacillus velezensis	Bacteria	Bacillota	Bacilli	Bacillales	Bacillaceae	Bacillus	Bacillus velezensis	deep-sea	Isolate genomes	3990456	18317_1	not.OTU	High_quality	1062	novelBGC
BGIAC8	BGIAC8_11.region001	NRPS	1	21725	incomplete	21725	NRPS	NRPS-17911	NRPS-13053	d__Bacteria;p__Bacillota;c__Bacilli;o__Bacillales;f__Bacillaceae;g__Bacillus;s__Bacillus velezensis	Bacteria	Bacillota	Bacilli	Bacillales	Bacillaceae	Bacillus	Bacillus velezensis	deep-sea	Isolate genomes	3990456	18317_1	not.OTU	High_quality	820	not.novelBGC
BGIAC8	BGIAC8_14.region001	NRPS	27012	50180	incomplete	23169	NRPS	NRPS-9272	NRPS-13053	d__Bacteria;p__Bacillota;c__Bacilli;o__Bacillales;f__Bacillaceae;g__Bacillus;s__Bacillus velezensis	Bacteria	Bacillota	Bacilli	Bacillales	Bacillaceae	Bacillus	Bacillus velezensis	deep-sea	Isolate genomes	3990456	18317_1	not.OTU	High_quality	932	novelBGC
BGIAC8	BGIAC8_17.region001	NRPS	1	13739	incomplete	13739	NRPS	NRPS-9051	NRPS-13053	d__Bacteria;p__Bacillota;c__Bacilli;o__Bacillales;f__Bacillaceae;g__Bacillus;s__Bacillus velezensis	Bacteria	Bacillota	Bacilli	Bacillales	Bacillaceae	Bacillus	Bacillus velezensis	deep-sea	Isolate genomes	3990456	18317_1	not.OTU	High_quality	589	not.novelBGC
BGIAC8	BGIAC8_18.region001	NRPS	1	9413	incomplete	9413	NRPS	NRPS-17914	NRPS-13053	d__Bacteria;p__Bacillota;c__Bacilli;o__Bacillales;f__Bacillaceae;g__Bacillus;s__Bacillus velezensis	Bacteria	Bacillota	Bacilli	Bacillales	Bacillaceae	Bacillus	Bacillus velezensis	deep-sea	Isolate genomes	3990456	18317_1	not.OTU	High_quality	526	not.novelBGC
BGIAC8	BGIAC8_19.region001	NRPS	1	7708	incomplete	7708	NRPS	NRPS-17916	NRPS-13053	d__Bacteria;p__Bacillota;c__Bacilli;o__Bacillales;f__Bacillaceae;g__Bacillus;s__Bacillus velezensis	Bacteria	Bacillota	Bacilli	Bacillales	Bacillaceae	Bacillus	Bacillus velezensis	deep-sea	Isolate genomes	3990456	18317_1	not.OTU	High_quality	513	not.novelBGC
BGIAC8	BGIAC8_20.region001	NRPS	1	6648	incomplete	6648	NRPS	NRPS-113	NRPS-13053	d__Bacteria;p__Bacillota;c__Bacilli;o__Bacillales;f__Bacillaceae;g__Bacillus;s__Bacillus velezensis	Bacteria	Bacillota	Bacilli	Bacillales	Bacillaceae	Bacillus	Bacillus velezensis	deep-sea	Isolate genomes	3990456	18317_1	not.OTU	High_quality	640	not.novelBGC
BGIAC8	BGIAC8_3.region001	RiPP-like;NRP-metallophore;NRPS	310373	362162	complete	51790	Others	Others-16371	Others-13908	d__Bacteria;p__Bacillota;c__Bacilli;o__Bacillales;f__Bacillaceae;g__Bacillus;s__Bacillus velezensis	Bacteria	Bacillota	Bacilli	Bacillales	Bacillaceae	Bacillus	Bacillus velezensis	deep-sea	Isolate genomes	3990456	18317_1	not.OTU	High_quality	1518	novelBGC
BGIAC8	BGIAC8_4.region001	NRPS	196779	262186	complete	65408	NRPS	NRPS-13438	NRPS-13053	d__Bacteria;p__Bacillota;c__Bacilli;o__Bacillales;f__Bacillaceae;g__Bacillus;s__Bacillus velezensis	Bacteria	Bacillota	Bacilli	Bacillales	Bacillaceae	Bacillus	Bacillus velezensis	deep-sea	Isolate genomes	3990456	18317_1	not.OTU	High_quality	615	not.novelBGC
BGIAC8	BGIAC8_5.region001	other	177228	218646	complete	41419	Others	Others-16894	Others-17904	d__Bacteria;p__Bacillota;c__Bacilli;o__Bacillales;f__Bacillaceae;g__Bacillus;s__Bacillus velezensis	Bacteria	Bacillota	Bacilli	Bacillales	Bacillaceae	Bacillus	Bacillus velezensis	deep-sea	Isolate genomes	3990456	18317_1	not.OTU	High_quality	674	not.novelBGC
BGIAC8	BGIAC8_6.region001	transAT-PKS	1	91943	incomplete	91943	PKSother	PKSother-6266	PKSother-5503	d__Bacteria;p__Bacillota;c__Bacilli;o__Bacillales;f__Bacillaceae;g__Bacillus;s__Bacillus velezensis	Bacteria	Bacillota	Bacilli	Bacillales	Bacillaceae	Bacillus	Bacillus velezensis	deep-sea	Isolate genomes	3990456	18317_1	not.OTU	High_quality	1089	novelBGC
BGIAC8	BGIAC8_6.region002	T3PKS	261927	303027	complete	41101	PKSother	PKSother-6138	PKSother-6138	d__Bacteria;p__Bacillota;c__Bacilli;o__Bacillales;f__Bacillaceae;g__Bacillus;s__Bacillus velezensis	Bacteria	Bacillota	Bacilli	Bacillales	Bacillaceae	Bacillus	Bacillus velezensis	deep-sea	Isolate genomes	3990456	18317_1	not.OTU	High_quality	1047	novelBGC
BGIAC9	BGIAC9_12.region001	NRPS-like	1	22665	incomplete	22665	NRPS	NRPS-117	NRPS-13053	d__Bacteria;p__Bacillota;c__Bacilli;o__Bacillales;f__Bacillaceae_G;g__Bacillus_A;s__Bacillus_A wiedmannii	Bacteria	Bacillota	Bacilli	Bacillales	Bacillaceae_G	Bacillus_A	Bacillus_A wiedmannii	deep-sea	Isolate genomes	5710241	18323_11	not.OTU	High_quality	1241	novelBGC
BGIAC9	BGIAC9_16.region001	RiPP-like	34444	46657	incomplete	12214	RiPPs	RiPPs-107	RiPPs-33659	d__Bacteria;p__Bacillota;c__Bacilli;o__Bacillales;f__Bacillaceae_G;g__Bacillus_A;s__Bacillus_A wiedmannii	Bacteria	Bacillota	Bacilli	Bacillales	Bacillaceae_G	Bacillus_A	Bacillus_A wiedmannii	deep-sea	Isolate genomes	5710241	18323_11	not.OTU	High_quality	876	not.novelBGC
BGIAC9	BGIAC9_2.region001	LAP	361178	384685	complete	23508	RiPPs	RiPPs-17909	RiPPs-17919	d__Bacteria;p__Bacillota;c__Bacilli;o__Bacillales;f__Bacillaceae_G;g__Bacillus_A;s__Bacillus_A wiedmannii	Bacteria	Bacillota	Bacilli	Bacillales	Bacillaceae_G	Bacillus_A	Bacillus_A wiedmannii	deep-sea	Isolate genomes	5710241	18323_11	not.OTU	High_quality	1342	novelBGC
BGIAC9	BGIAC9_3.region001	NRP-metallophore;NRPS	45044	96802	complete	51759	Others	Others-17147	Others-246	d__Bacteria;p__Bacillota;c__Bacilli;o__Bacillales;f__Bacillaceae_G;g__Bacillus_A;s__Bacillus_A wiedmannii	Bacteria	Bacillota	Bacilli	Bacillales	Bacillaceae_G	Bacillus_A	Bacillus_A wiedmannii	deep-sea	Isolate genomes	5710241	18323_11	not.OTU	High_quality	603	not.novelBGC
BGIAC9	BGIAC9_3.region002	NI-siderophore	442459	456163	complete	13705	Others	Others-17151	Others-246	d__Bacteria;p__Bacillota;c__Bacilli;o__Bacillales;f__Bacillaceae_G;g__Bacillus_A;s__Bacillus_A wiedmannii	Bacteria	Bacillota	Bacilli	Bacillales	Bacillaceae_G	Bacillus_A	Bacillus_A wiedmannii	deep-sea	Isolate genomes	5710241	18323_11	not.OTU	High_quality	1059	novelBGC
BGIAC9	BGIAC9_4.region001	terpene	456737	478590	complete	21854	Terpene	Terpene-17908	Terpene-19839	d__Bacteria;p__Bacillota;c__Bacilli;o__Bacillales;f__Bacillaceae_G;g__Bacillus_A;s__Bacillus_A wiedmannii	Bacteria	Bacillota	Bacilli	Bacillales	Bacillaceae_G	Bacillus_A	Bacillus_A wiedmannii	deep-sea	Isolate genomes	5710241	18323_11	not.OTU	High_quality	1464	novelBGC
BGIAC9	BGIAC9_5.region001	betalactone	90407	115645	complete	25239	Others	Others-14713	Others-246	d__Bacteria;p__Bacillota;c__Bacilli;o__Bacillales;f__Bacillaceae_G;g__Bacillus_A;s__Bacillus_A wiedmannii	Bacteria	Bacillota	Bacilli	Bacillales	Bacillaceae_G	Bacillus_A	Bacillus_A wiedmannii	deep-sea	Isolate genomes	5710241	18323_11	not.OTU	High_quality	1111	novelBGC
BGIAC9	BGIAC9_5.region002	RiPP-like	181617	190385	complete	8769	RiPPs	RiPPs-110	RiPPs-33659	d__Bacteria;p__Bacillota;c__Bacilli;o__Bacillales;f__Bacillaceae_G;g__Bacillus_A;s__Bacillus_A wiedmannii	Bacteria	Bacillota	Bacilli	Bacillales	Bacillaceae_G	Bacillus_A	Bacillus_A wiedmannii	deep-sea	Isolate genomes	5710241	18323_11	not.OTU	High_quality	1045	novelBGC
BGIAC9	BGIAC9_5.region003	RiPP-like	252072	262335	complete	10264	RiPPs	RiPPs-111	RiPPs-33659	d__Bacteria;p__Bacillota;c__Bacilli;o__Bacillales;f__Bacillaceae_G;g__Bacillus_A;s__Bacillus_A wiedmannii	Bacteria	Bacillota	Bacilli	Bacillales	Bacillaceae_G	Bacillus_A	Bacillus_A wiedmannii	deep-sea	Isolate genomes	5710241	18323_11	not.OTU	High_quality	940	novelBGC
BGIAC9	BGIAC9_7.region001	NRPS	122635	188543	complete	65909	NRPS	NRPS-18047	NRPS-13053	d__Bacteria;p__Bacillota;c__Bacilli;o__Bacillales;f__Bacillaceae_G;g__Bacillus_A;s__Bacillus_A wiedmannii	Bacteria	Bacillota	Bacilli	Bacillales	Bacillaceae_G	Bacillus_A	Bacillus_A wiedmannii	deep-sea	Isolate genomes	5710241	18323_11	not.OTU	High_quality	986	novelBGC
BGIB10	BGIB10_1.region001	terpene	494618	516163	complete	21546	Terpene	Terpene-18171	Terpene-19839	d__Bacteria;p__Bacillota;c__Bacilli;o__Bacillales_D;f__Halobacillaceae;g__Halobacillus;s__Halobacillus litoralis_B	Bacteria	Bacillota	Bacilli	Bacillales_D	Halobacillaceae	Halobacillus	Halobacillus litoralis_B	deep-sea	Isolate genomes	3769617	18416_0	not.OTU	High_quality	1438	novelBGC
BGIB10	BGIB10_1.region002	ectoine	566568	576951	complete	10384	Others	Others-11639	Others-246	d__Bacteria;p__Bacillota;c__Bacilli;o__Bacillales_D;f__Halobacillaceae;g__Halobacillus;s__Halobacillus litoralis_B	Bacteria	Bacillota	Bacilli	Bacillales_D	Halobacillaceae	Halobacillus	Halobacillus litoralis_B	deep-sea	Isolate genomes	3769617	18416_0	not.OTU	High_quality	937	novelBGC
BGIB10	BGIB10_1.region003	T3PKS	697460	738542	complete	41083	PKSother	PKSother-5335	PKSother-5503	d__Bacteria;p__Bacillota;c__Bacilli;o__Bacillales_D;f__Halobacillaceae;g__Halobacillus;s__Halobacillus litoralis_B	Bacteria	Bacillota	Bacilli	Bacillales_D	Halobacillaceae	Halobacillus	Halobacillus litoralis_B	deep-sea	Isolate genomes	3769617	18416_0	not.OTU	High_quality	961	novelBGC
BGIB10	BGIB10_1.region004	betalactone	758796	787288	complete	28493	Others	Others-8000	Others-246	d__Bacteria;p__Bacillota;c__Bacilli;o__Bacillales_D;f__Halobacillaceae;g__Halobacillus;s__Halobacillus litoralis_B	Bacteria	Bacillota	Bacilli	Bacillales_D	Halobacillaceae	Halobacillus	Halobacillus litoralis_B	deep-sea	Isolate genomes	3769617	18416_0	not.OTU	High_quality	1343	novelBGC
BGIB10	BGIB10_1.region005	terpene	1102089	1122925	complete	20837	Terpene	Terpene-18161	Terpene-19839	d__Bacteria;p__Bacillota;c__Bacilli;o__Bacillales_D;f__Halobacillaceae;g__Halobacillus;s__Halobacillus litoralis_B	Bacteria	Bacillota	Bacilli	Bacillales_D	Halobacillaceae	Halobacillus	Halobacillus litoralis_B	deep-sea	Isolate genomes	3769617	18416_0	not.OTU	High_quality	1199	novelBGC
BGIB10	BGIB10_1.region006	NI-siderophore	1436735	1449945	complete	13211	Others	Others-11633	Others-246	d__Bacteria;p__Bacillota;c__Bacilli;o__Bacillales_D;f__Halobacillaceae;g__Halobacillus;s__Halobacillus litoralis_B	Bacteria	Bacillota	Bacilli	Bacillales_D	Halobacillaceae	Halobacillus	Halobacillus litoralis_B	deep-sea	Isolate genomes	3769617	18416_0	not.OTU	High_quality	1341	novelBGC
BGIB10	BGIB10_1.region007	NI-siderophore	1493262	1508735	complete	15474	Others	Others-7999	Others-246	d__Bacteria;p__Bacillota;c__Bacilli;o__Bacillales_D;f__Halobacillaceae;g__Halobacillus;s__Halobacillus litoralis_B	Bacteria	Bacillota	Bacilli	Bacillales_D	Halobacillaceae	Halobacillus	Halobacillus litoralis_B	deep-sea	Isolate genomes	3769617	18416_0	not.OTU	High_quality	1163	novelBGC
BGIB12	BGIB12_1.region001	terpene	658171	679244	complete	21074	Terpene	Terpene-114	Terpene-19839	d__Bacteria;p__Bacillota;c__Bacilli;o__Bacillales_G;f__Fictibacillaceae;g__Fictibacillus;s__	Bacteria	Bacillota	Bacilli	Bacillales_G	Fictibacillaceae	Fictibacillus	NA	deep-sea	Isolate genomes	3474775	18258_0	OTU	High_quality	950	novelBGC
BGIB12	BGIB12_1.region002	T3PKS	765374	806453	complete	41080	PKSother	PKSother-61	PKSother-63	d__Bacteria;p__Bacillota;c__Bacilli;o__Bacillales_G;f__Fictibacillaceae;g__Fictibacillus;s__	Bacteria	Bacillota	Bacilli	Bacillales_G	Fictibacillaceae	Fictibacillus	NA	deep-sea	Isolate genomes	3474775	18258_0	OTU	High_quality	1344	novelBGC
BGIB12	BGIB12_2.region001	lassopeptide	343063	367030	complete	23968	RiPPs	RiPPs-115	RiPPs-33659	d__Bacteria;p__Bacillota;c__Bacilli;o__Bacillales_G;f__Fictibacillaceae;g__Fictibacillus;s__	Bacteria	Bacillota	Bacilli	Bacillales_G	Fictibacillaceae	Fictibacillus	NA	deep-sea	Isolate genomes	3474775	18258_0	OTU	High_quality	1553	novelBGC
BGIB12	BGIB12_2.region002	RRE-containing	377575	397850	complete	20276	RiPPs	RiPPs-116	RiPPs-33659	d__Bacteria;p__Bacillota;c__Bacilli;o__Bacillales_G;f__Fictibacillaceae;g__Fictibacillus;s__	Bacteria	Bacillota	Bacilli	Bacillales_G	Fictibacillaceae	Fictibacillus	NA	deep-sea	Isolate genomes	3474775	18258_0	OTU	High_quality	1384	novelBGC
BGIB13	BGIB13_1.region001	NI-siderophore;terpene	617228	645984	complete	28757	Others	Others-218	Others-17312	d__Bacteria;p__Bacillota;c__Bacilli;o__Bacillales;f__Bacillaceae;g__Bacillus;s__Bacillus altitudinis	Bacteria	Bacillota	Bacilli	Bacillales	Bacillaceae	Bacillus	Bacillus altitudinis	deep-sea	Isolate genomes	3713967	18322_2	not.OTU	High_quality	1485	novelBGC
BGIB13	BGIB13_1.region002	RRE-containing	795333	816238	complete	20906	RiPPs	RiPPs-122	RiPPs-251	d__Bacteria;p__Bacillota;c__Bacilli;o__Bacillales;f__Bacillaceae;g__Bacillus;s__Bacillus altitudinis	Bacteria	Bacillota	Bacilli	Bacillales	Bacillaceae	Bacillus	Bacillus altitudinis	deep-sea	Isolate genomes	3713967	18322_2	not.OTU	High_quality	1058	novelBGC
BGIB13	BGIB13_10.region001	terpene	55857	77734	complete	21878	Terpene	Terpene-24063	Terpene-19839	d__Bacteria;p__Bacillota;c__Bacilli;o__Bacillales;f__Bacillaceae;g__Bacillus;s__Bacillus altitudinis	Bacteria	Bacillota	Bacilli	Bacillales	Bacillaceae	Bacillus	Bacillus altitudinis	deep-sea	Isolate genomes	3713967	18322_2	not.OTU	High_quality	1235	novelBGC
BGIB13	BGIB13_13.region001	RRE-containing	24449	43120	incomplete	18672	RiPPs	RiPPs-120	RiPPs-33659	d__Bacteria;p__Bacillota;c__Bacilli;o__Bacillales;f__Bacillaceae;g__Bacillus;s__Bacillus altitudinis	Bacteria	Bacillota	Bacilli	Bacillales	Bacillaceae	Bacillus	Bacillus altitudinis	deep-sea	Isolate genomes	3713967	18322_2	not.OTU	High_quality	930	novelBGC
BGIB13	BGIB13_14.region001	betalactone	9504	27942	incomplete	18439	Others	Others-127	Others-254	d__Bacteria;p__Bacillota;c__Bacilli;o__Bacillales;f__Bacillaceae;g__Bacillus;s__Bacillus altitudinis	Bacteria	Bacillota	Bacilli	Bacillales	Bacillaceae	Bacillus	Bacillus altitudinis	deep-sea	Isolate genomes	3713967	18322_2	not.OTU	High_quality	1090	novelBGC
BGIB13	BGIB13_2.region001	T3PKS	25476	66573	complete	41098	PKSother	PKSother-5616	PKSother-5503	d__Bacteria;p__Bacillota;c__Bacilli;o__Bacillales;f__Bacillaceae;g__Bacillus;s__Bacillus altitudinis	Bacteria	Bacillota	Bacilli	Bacillales	Bacillaceae	Bacillus	Bacillus altitudinis	deep-sea	Isolate genomes	3713967	18322_2	not.OTU	High_quality	762	not.novelBGC
BGIB13	BGIB13_2.region002	RiPP-like	380218	390544	complete	10327	RiPPs	RiPPs-24062	RiPPs-33659	d__Bacteria;p__Bacillota;c__Bacilli;o__Bacillales;f__Bacillaceae;g__Bacillus;s__Bacillus altitudinis	Bacteria	Bacillota	Bacilli	Bacillales	Bacillaceae	Bacillus	Bacillus altitudinis	deep-sea	Isolate genomes	3713967	18322_2	not.OTU	High_quality	1007	novelBGC
BGIB13	BGIB13_2.region003	betalactone	533170	565586	complete	32417	Others	Others-18015	Others-246	d__Bacteria;p__Bacillota;c__Bacilli;o__Bacillales;f__Bacillaceae;g__Bacillus;s__Bacillus altitudinis	Bacteria	Bacillota	Bacilli	Bacillales	Bacillaceae	Bacillus	Bacillus altitudinis	deep-sea	Isolate genomes	3713967	18322_2	not.OTU	High_quality	1530	novelBGC
BGIB13	BGIB13_3.region001	other	7795	49216	complete	41422	Others	Others-18027	Others-18027	d__Bacteria;p__Bacillota;c__Bacilli;o__Bacillales;f__Bacillaceae;g__Bacillus;s__Bacillus altitudinis	Bacteria	Bacillota	Bacilli	Bacillales	Bacillaceae	Bacillus	Bacillus altitudinis	deep-sea	Isolate genomes	3713967	18322_2	not.OTU	High_quality	946	novelBGC
BGIB13	BGIB13_5.region001	NRPS	175731	240225	incomplete	64495	NRPS	NRPS-18028	NRPS-12396	d__Bacteria;p__Bacillota;c__Bacilli;o__Bacillales;f__Bacillaceae;g__Bacillus;s__Bacillus altitudinis	Bacteria	Bacillota	Bacilli	Bacillales	Bacillaceae	Bacillus	Bacillus altitudinis	deep-sea	Isolate genomes	3713967	18322_2	not.OTU	High_quality	958	novelBGC
BGIB3	BGIB3_1.region001	RRE-containing	9179	30084	complete	20906	RiPPs	RiPPs-122	RiPPs-251	d__Bacteria;p__Bacillota;c__Bacilli;o__Bacillales;f__Bacillaceae;g__Bacillus;s__Bacillus altitudinis	Bacteria	Bacillota	Bacilli	Bacillales	Bacillaceae	Bacillus	Bacillus altitudinis	deep-sea	Isolate genomes	3673494	18322_2	not.OTU	High_quality	1058	novelBGC
BGIB3	BGIB3_1.region002	terpene;NI-siderophore	178659	207159	complete	28501	Others	Others-218	Others-17312	d__Bacteria;p__Bacillota;c__Bacilli;o__Bacillales;f__Bacillaceae;g__Bacillus;s__Bacillus altitudinis	Bacteria	Bacillota	Bacilli	Bacillales	Bacillaceae	Bacillus	Bacillus altitudinis	deep-sea	Isolate genomes	3673494	18322_2	not.OTU	High_quality	1501	novelBGC
BGIB3	BGIB3_1.region003	betalactone	916674	944540	complete	27867	Others	Others-18025	Others-254	d__Bacteria;p__Bacillota;c__Bacilli;o__Bacillales;f__Bacillaceae;g__Bacillus;s__Bacillus altitudinis	Bacteria	Bacillota	Bacilli	Bacillales	Bacillaceae	Bacillus	Bacillus altitudinis	deep-sea	Isolate genomes	3673494	18322_2	not.OTU	High_quality	1247	novelBGC
BGIB3	BGIB3_1.region004	terpene	1013392	1035269	complete	21878	Terpene	Terpene-24063	Terpene-19839	d__Bacteria;p__Bacillota;c__Bacilli;o__Bacillales;f__Bacillaceae;g__Bacillus;s__Bacillus altitudinis	Bacteria	Bacillota	Bacilli	Bacillales	Bacillaceae	Bacillus	Bacillus altitudinis	deep-sea	Isolate genomes	3673494	18322_2	not.OTU	High_quality	1235	novelBGC
BGIB3	BGIB3_1.region005	T3PKS	1073451	1114548	complete	41098	PKSother	PKSother-5616	PKSother-5503	d__Bacteria;p__Bacillota;c__Bacilli;o__Bacillales;f__Bacillaceae;g__Bacillus;s__Bacillus altitudinis	Bacteria	Bacillota	Bacilli	Bacillales	Bacillaceae	Bacillus	Bacillus altitudinis	deep-sea	Isolate genomes	3673494	18322_2	not.OTU	High_quality	761	not.novelBGC
BGIB3	BGIB3_1.region006	RiPP-like	1426300	1436626	complete	10327	RiPPs	RiPPs-24062	RiPPs-33659	d__Bacteria;p__Bacillota;c__Bacilli;o__Bacillales;f__Bacillaceae;g__Bacillus;s__Bacillus altitudinis	Bacteria	Bacillota	Bacilli	Bacillales	Bacillaceae	Bacillus	Bacillus altitudinis	deep-sea	Isolate genomes	3673494	18322_2	not.OTU	High_quality	1007	novelBGC
BGIB3	BGIB3_1.region007	betalactone	1582346	1614763	complete	32418	Others	Others-18015	Others-246	d__Bacteria;p__Bacillota;c__Bacilli;o__Bacillales;f__Bacillaceae;g__Bacillus;s__Bacillus altitudinis	Bacteria	Bacillota	Bacilli	Bacillales	Bacillaceae	Bacillus	Bacillus altitudinis	deep-sea	Isolate genomes	3673494	18322_2	not.OTU	High_quality	1507	novelBGC
BGIB3	BGIB3_10.region001	NRPS	1	10582	incomplete	10582	NRPS	NRPS-220	NRPS-13053	d__Bacteria;p__Bacillota;c__Bacilli;o__Bacillales;f__Bacillaceae;g__Bacillus;s__Bacillus altitudinis	Bacteria	Bacillota	Bacilli	Bacillales	Bacillaceae	Bacillus	Bacillus altitudinis	deep-sea	Isolate genomes	3673494	18322_2	not.OTU	High_quality	580	not.novelBGC
BGIB3	BGIB3_2.region001	other	638740	680161	complete	41422	Others	Others-18027	Others-18027	d__Bacteria;p__Bacillota;c__Bacilli;o__Bacillales;f__Bacillaceae;g__Bacillus;s__Bacillus altitudinis	Bacteria	Bacillota	Bacilli	Bacillales	Bacillaceae	Bacillus	Bacillus altitudinis	deep-sea	Isolate genomes	3673494	18322_2	not.OTU	High_quality	1045	novelBGC
BGIB3	BGIB3_4.region001	NRPS-like;RiPP-like	18262	60147	complete	41886	Others	Others-136	Others-246	d__Bacteria;p__Bacillota;c__Bacilli;o__Bacillales;f__Bacillaceae;g__Bacillus;s__Bacillus altitudinis	Bacteria	Bacillota	Bacilli	Bacillales	Bacillaceae	Bacillus	Bacillus altitudinis	deep-sea	Isolate genomes	3673494	18322_2	not.OTU	High_quality	1464	novelBGC
BGIB3	BGIB3_4.region002	NRPS	183118	211882	incomplete	28765	NRPS	NRPS-223	NRPS-236	d__Bacteria;p__Bacillota;c__Bacilli;o__Bacillales;f__Bacillaceae;g__Bacillus;s__Bacillus altitudinis	Bacteria	Bacillota	Bacilli	Bacillales	Bacillaceae	Bacillus	Bacillus altitudinis	deep-sea	Isolate genomes	3673494	18322_2	not.OTU	High_quality	849	not.novelBGC
BGIB3	BGIB3_5.region001	NRPS	1	44121	incomplete	44121	NRPS	NRPS-18028	NRPS-12396	d__Bacteria;p__Bacillota;c__Bacilli;o__Bacillales;f__Bacillaceae;g__Bacillus;s__Bacillus altitudinis	Bacteria	Bacillota	Bacilli	Bacillales	Bacillaceae	Bacillus	Bacillus altitudinis	deep-sea	Isolate genomes	3673494	18322_2	not.OTU	High_quality	1057	novelBGC
BGIB4	BGIB4_1.region001	NI-siderophore	821588	838160	complete	16573	Others	Others-63	Others-246	d__Bacteria;p__Bacillota;c__Bacilli;o__Bacillales;f__Bacillaceae_H;g__Priestia;s__Priestia zanthoxyli	Bacteria	Bacillota	Bacilli	Bacillales	Bacillaceae_H	Priestia	Priestia zanthoxyli	deep-sea	Isolate genomes	5395734	18413_0	not.OTU	High_quality	1093	novelBGC
BGIB4	BGIB4_2.region001	T3PKS	308279	349364	complete	41086	PKSother	PKSother-4223	PKSother-5503	d__Bacteria;p__Bacillota;c__Bacilli;o__Bacillales;f__Bacillaceae_H;g__Priestia;s__Priestia zanthoxyli	Bacteria	Bacillota	Bacilli	Bacillales	Bacillaceae_H	Priestia	Priestia zanthoxyli	deep-sea	Isolate genomes	5395734	18413_0	not.OTU	High_quality	1086	novelBGC
BGIB4	BGIB4_20.region001	lassopeptide	18488	41211	incomplete	22724	RiPPs	RiPPs-127	RiPPs-33659	d__Bacteria;p__Bacillota;c__Bacilli;o__Bacillales;f__Bacillaceae_H;g__Priestia;s__Priestia zanthoxyli	Bacteria	Bacillota	Bacilli	Bacillales	Bacillaceae_H	Priestia	Priestia zanthoxyli	deep-sea	Isolate genomes	5395734	18413_0	not.OTU	High_quality	1100	novelBGC
BGIB4	BGIB4_3.region001	terpene	207005	228873	complete	21869	Terpene	Terpene-61	Terpene-19839	d__Bacteria;p__Bacillota;c__Bacilli;o__Bacillales;f__Bacillaceae_H;g__Priestia;s__Priestia zanthoxyli	Bacteria	Bacillota	Bacilli	Bacillales	Bacillaceae_H	Priestia	Priestia zanthoxyli	deep-sea	Isolate genomes	5395734	18413_0	not.OTU	High_quality	1507	novelBGC
BGIB4	BGIB4_4.region001	terpene	462262	483110	complete	20849	Terpene	Terpene-95	Terpene-19839	d__Bacteria;p__Bacillota;c__Bacilli;o__Bacillales;f__Bacillaceae_H;g__Priestia;s__Priestia zanthoxyli	Bacteria	Bacillota	Bacilli	Bacillales	Bacillaceae_H	Priestia	Priestia zanthoxyli	deep-sea	Isolate genomes	5395734	18413_0	not.OTU	High_quality	1229	novelBGC
BGIB4	BGIB4_9.region001	terpene	200210	211051	incomplete	10842	Terpene	Terpene-254	Terpene-19839	d__Bacteria;p__Bacillota;c__Bacilli;o__Bacillales;f__Bacillaceae_H;g__Priestia;s__Priestia zanthoxyli	Bacteria	Bacillota	Bacilli	Bacillales	Bacillaceae_H	Priestia	Priestia zanthoxyli	deep-sea	Isolate genomes	5395734	18413_0	not.OTU	High_quality	639	not.novelBGC
BGIB6	BGIB6_22.region001	betalactone	1	23937	incomplete	23937	Others	Others-140	Others-246	d__Bacteria;p__Pseudomonadota;c__Gammaproteobacteria;o__Pseudomonadales;f__Moraxellaceae;g__Psychrobacter;s__Psychrobacter faecalis	Bacteria	Pseudomonadota	Gammaproteobacteria	Pseudomonadales	Moraxellaceae	Psychrobacter	Psychrobacter faecalis	deep-sea	Isolate genomes	3170609	2380_0	OTU	High_quality	1353	novelBGC
BGIB6	BGIB6_34.region001	betalactone	3130	30695	complete	27566	Others	Others-613	Others-246	d__Bacteria;p__Pseudomonadota;c__Gammaproteobacteria;o__Pseudomonadales;f__Moraxellaceae;g__Psychrobacter;s__Psychrobacter faecalis	Bacteria	Pseudomonadota	Gammaproteobacteria	Pseudomonadales	Moraxellaceae	Psychrobacter	Psychrobacter faecalis	deep-sea	Isolate genomes	3170609	2380_0	OTU	High_quality	1003	novelBGC
BGIB6	BGIB6_6.region001	NRP-metallophore	1	44045	incomplete	44045	Others	Others-7828	Others-7828	d__Bacteria;p__Pseudomonadota;c__Gammaproteobacteria;o__Pseudomonadales;f__Moraxellaceae;g__Psychrobacter;s__Psychrobacter faecalis	Bacteria	Pseudomonadota	Gammaproteobacteria	Pseudomonadales	Moraxellaceae	Psychrobacter	Psychrobacter faecalis	deep-sea	Isolate genomes	3170609	2380_0	OTU	High_quality	1207	novelBGC
BGIB8	BGIB8_1.region001	T3PKS	257197	298285	complete	41089	PKSother	PKSother-63	PKSother-63	d__Bacteria;p__Bacillota;c__Bacilli;o__Bacillales_G;f__Fictibacillaceae;g__Fictibacillus_C;s__Fictibacillus_C enclensis	Bacteria	Bacillota	Bacilli	Bacillales_G	Fictibacillaceae	Fictibacillus_C	Fictibacillus_C enclensis	deep-sea	Isolate genomes	5099086	18429_0	not.OTU	High_quality	1458	novelBGC
BGIB8	BGIB8_15.region001	terpene	72675	94540	complete	21866	Terpene	Terpene-131	Terpene-19839	d__Bacteria;p__Bacillota;c__Bacilli;o__Bacillales_G;f__Fictibacillaceae;g__Fictibacillus_C;s__Fictibacillus_C enclensis	Bacteria	Bacillota	Bacilli	Bacillales_G	Fictibacillaceae	Fictibacillus_C	Fictibacillus_C enclensis	deep-sea	Isolate genomes	5099086	18429_0	not.OTU	High_quality	1157	novelBGC
BGIB8	BGIB8_3.region001	NI-siderophore	171816	187293	complete	15478	Others	Others-143	Others-246	d__Bacteria;p__Bacillota;c__Bacilli;o__Bacillales_G;f__Fictibacillaceae;g__Fictibacillus_C;s__Fictibacillus_C enclensis	Bacteria	Bacillota	Bacilli	Bacillales_G	Fictibacillaceae	Fictibacillus_C	Fictibacillus_C enclensis	deep-sea	Isolate genomes	5099086	18429_0	not.OTU	High_quality	1002	novelBGC
BGIB8	BGIB8_32.region001	terpene	17807	39639	complete	21833	Terpene	Terpene-132	Terpene-19839	d__Bacteria;p__Bacillota;c__Bacilli;o__Bacillales_G;f__Fictibacillaceae;g__Fictibacillus_C;s__Fictibacillus_C enclensis	Bacteria	Bacillota	Bacilli	Bacillales_G	Fictibacillaceae	Fictibacillus_C	Fictibacillus_C enclensis	deep-sea	Isolate genomes	5099086	18429_0	not.OTU	High_quality	1238	novelBGC
BGIB8	BGIB8_7.region001	LAP	43678	67152	complete	23475	RiPPs	RiPPs-133	RiPPs-33659	d__Bacteria;p__Bacillota;c__Bacilli;o__Bacillales_G;f__Fictibacillaceae;g__Fictibacillus_C;s__Fictibacillus_C enclensis	Bacteria	Bacillota	Bacilli	Bacillales_G	Fictibacillaceae	Fictibacillus_C	Fictibacillus_C enclensis	deep-sea	Isolate genomes	5099086	18429_0	not.OTU	High_quality	925	novelBGC
BGIBH	BGIBH_1.region001	NRP-metallophore;NRPS	81821	133610	complete	51790	Others	Others-13439	Others-13908	d__Bacteria;p__Bacillota;c__Bacilli;o__Bacillales;f__Bacillaceae;g__Bacillus;s__Bacillus subtilis	Bacteria	Bacillota	Bacilli	Bacillales	Bacillaceae	Bacillus	Bacillus subtilis	deep-sea	Isolate genomes	4176234	18319_3	not.OTU	High_quality	1517	novelBGC
BGIBH	BGIBH_1.region002	CDPS	453416	474162	complete	20747	NRPS	NRPS-9116	NRPS-13053	d__Bacteria;p__Bacillota;c__Bacilli;o__Bacillales;f__Bacillaceae;g__Bacillus;s__Bacillus subtilis	Bacteria	Bacillota	Bacilli	Bacillales	Bacillaceae	Bacillus	Bacillus subtilis	deep-sea	Isolate genomes	4176234	18319_3	not.OTU	High_quality	868	not.novelBGC
BGIBH	BGIBH_1.region003	sactipeptide	703839	725450	complete	21612	RiPPs	RiPPs-20991	RiPPs-20991	d__Bacteria;p__Bacillota;c__Bacilli;o__Bacillales;f__Bacillaceae;g__Bacillus;s__Bacillus subtilis	Bacteria	Bacillota	Bacilli	Bacillales	Bacillaceae	Bacillus	Bacillus subtilis	deep-sea	Isolate genomes	4176234	18319_3	not.OTU	High_quality	1016	novelBGC
BGIBH	BGIBH_1.region004	other	728690	770108	complete	41419	Others	Others-10987	Others-17904	d__Bacteria;p__Bacillota;c__Bacilli;o__Bacillales;f__Bacillaceae;g__Bacillus;s__Bacillus subtilis	Bacteria	Bacillota	Bacilli	Bacillales	Bacillaceae	Bacillus	Bacillus subtilis	deep-sea	Isolate genomes	4176234	18319_3	not.OTU	High_quality	658	not.novelBGC
BGIBH	BGIBH_11.region001	NRPS	1	13222	incomplete	13222	NRPS	NRPS-15819	NRPS-13053	d__Bacteria;p__Bacillota;c__Bacilli;o__Bacillales;f__Bacillaceae;g__Bacillus;s__Bacillus subtilis	Bacteria	Bacillota	Bacilli	Bacillales	Bacillaceae	Bacillus	Bacillus subtilis	deep-sea	Isolate genomes	4176234	18319_3	not.OTU	High_quality	569	not.novelBGC
BGIBH	BGIBH_12.region001	NRPS	1	10313	incomplete	10313	NRPS	NRPS-54	NRPS-13053	d__Bacteria;p__Bacillota;c__Bacilli;o__Bacillales;f__Bacillaceae;g__Bacillus;s__Bacillus subtilis	Bacteria	Bacillota	Bacilli	Bacillales	Bacillaceae	Bacillus	Bacillus subtilis	deep-sea	Isolate genomes	4176234	18319_3	not.OTU	High_quality	559	not.novelBGC
BGIBH	BGIBH_13.region001	NRPS	1	9292	incomplete	9292	NRPS	NRPS-9117	NRPS-13053	d__Bacteria;p__Bacillota;c__Bacilli;o__Bacillales;f__Bacillaceae;g__Bacillus;s__Bacillus subtilis	Bacteria	Bacillota	Bacilli	Bacillales	Bacillaceae	Bacillus	Bacillus subtilis	deep-sea	Isolate genomes	4176234	18319_3	not.OTU	High_quality	570	not.novelBGC
BGIBH	BGIBH_2.region001	T3PKS	831509	872606	complete	41098	PKSother	PKSother-4076	PKSother-7110	d__Bacteria;p__Bacillota;c__Bacilli;o__Bacillales;f__Bacillaceae;g__Bacillus;s__Bacillus subtilis	Bacteria	Bacillota	Bacilli	Bacillales	Bacillaceae	Bacillus	Bacillus subtilis	deep-sea	Isolate genomes	4176234	18319_3	not.OTU	High_quality	729	not.novelBGC
BGIBH	BGIBH_2.region002	terpene	921081	942979	complete	21899	Terpene	Terpene-20989	Terpene-20989	d__Bacteria;p__Bacillota;c__Bacilli;o__Bacillales;f__Bacillaceae;g__Bacillus;s__Bacillus subtilis	Bacteria	Bacillota	Bacilli	Bacillales	Bacillaceae	Bacillus	Bacillus subtilis	deep-sea	Isolate genomes	4176234	18319_3	not.OTU	High_quality	1068	novelBGC
BGIBH	BGIBH_3.region001	betalactone;NRPS	1	27497	incomplete	27497	Others	Others-14660	Others-246	d__Bacteria;p__Bacillota;c__Bacilli;o__Bacillales;f__Bacillaceae;g__Bacillus;s__Bacillus subtilis	Bacteria	Bacillota	Bacilli	Bacillales	Bacillaceae	Bacillus	Bacillus subtilis	deep-sea	Isolate genomes	4176234	18319_3	not.OTU	High_quality	1336	novelBGC
BGIBH	BGIBH_3.region002	NRPS;transAT-PKS;T3PKS;PKS-like	229720	334985	complete	105266	PKS-NRP_Hybrids	PKS-NRP_Hybrids-17008	PKS-NRP_Hybrids-17008	d__Bacteria;p__Bacillota;c__Bacilli;o__Bacillales;f__Bacillaceae;g__Bacillus;s__Bacillus subtilis	Bacteria	Bacillota	Bacilli	Bacillales	Bacillaceae	Bacillus	Bacillus subtilis	deep-sea	Isolate genomes	4176234	18319_3	not.OTU	High_quality	1240	novelBGC
BGIBH	BGIBH_4.region001	terpene	170306	191109	complete	20804	Terpene	Terpene-15615	Terpene-15615	d__Bacteria;p__Bacillota;c__Bacilli;o__Bacillales;f__Bacillaceae;g__Bacillus;s__Bacillus subtilis	Bacteria	Bacillota	Bacilli	Bacillales	Bacillaceae	Bacillus	Bacillus subtilis	deep-sea	Isolate genomes	4176234	18319_3	not.OTU	High_quality	1284	novelBGC
BGIBH	BGIBH_6.region001	NRPS	1	25377	incomplete	25377	NRPS	NRPS-17779	NRPS-17779	d__Bacteria;p__Bacillota;c__Bacilli;o__Bacillales;f__Bacillaceae;g__Bacillus;s__Bacillus subtilis	Bacteria	Bacillota	Bacilli	Bacillales	Bacillaceae	Bacillus	Bacillus subtilis	deep-sea	Isolate genomes	4176234	18319_3	not.OTU	High_quality	937	novelBGC
BGIBH	BGIBH_7.region001	NRPS	1	27779	incomplete	27779	NRPS	NRPS-16995	NRPS-13053	d__Bacteria;p__Bacillota;c__Bacilli;o__Bacillales;f__Bacillaceae;g__Bacillus;s__Bacillus subtilis	Bacteria	Bacillota	Bacilli	Bacillales	Bacillaceae	Bacillus	Bacillus subtilis	deep-sea	Isolate genomes	4176234	18319_3	not.OTU	High_quality	966	novelBGC
BGIBH	BGIBH_7.region002	sactipeptide;ranthipeptide	161814	184767	complete	22954	RiPPs	RiPPs-59	RiPPs-33659	d__Bacteria;p__Bacillota;c__Bacilli;o__Bacillales;f__Bacillaceae;g__Bacillus;s__Bacillus subtilis	Bacteria	Bacillota	Bacilli	Bacillales	Bacillaceae	Bacillus	Bacillus subtilis	deep-sea	Isolate genomes	4176234	18319_3	not.OTU	High_quality	1230	novelBGC
BGIC1	BGIC1_1.region001	betalactone	9514	37925	complete	28412	Others	Others-18025	Others-254	d__Bacteria;p__Bacillota;c__Bacilli;o__Bacillales;f__Bacillaceae;g__Bacillus;s__Bacillus altitudinis	Bacteria	Bacillota	Bacilli	Bacillales	Bacillaceae	Bacillus	Bacillus altitudinis	deep-sea	Isolate genomes	3717970	18322_2	not.OTU	High_quality	1223	novelBGC
BGIC1	BGIC1_1.region002	NI-siderophore;terpene	760062	788656	complete	28595	Others	Others-218	Others-17312	d__Bacteria;p__Bacillota;c__Bacilli;o__Bacillales;f__Bacillaceae;g__Bacillus;s__Bacillus altitudinis	Bacteria	Bacillota	Bacilli	Bacillales	Bacillaceae	Bacillus	Bacillus altitudinis	deep-sea	Isolate genomes	3717970	18322_2	not.OTU	High_quality	1481	novelBGC
BGIC1	BGIC1_1.region003	RRE-containing	937172	958077	complete	20906	RiPPs	RiPPs-122	RiPPs-251	d__Bacteria;p__Bacillota;c__Bacilli;o__Bacillales;f__Bacillaceae;g__Bacillus;s__Bacillus altitudinis	Bacteria	Bacillota	Bacilli	Bacillales	Bacillaceae	Bacillus	Bacillus altitudinis	deep-sea	Isolate genomes	3717970	18322_2	not.OTU	High_quality	1058	novelBGC
BGIC1	BGIC1_12.region001	NRPS	1	10334	incomplete	10334	NRPS	NRPS-220	NRPS-13053	d__Bacteria;p__Bacillota;c__Bacilli;o__Bacillales;f__Bacillaceae;g__Bacillus;s__Bacillus altitudinis	Bacteria	Bacillota	Bacilli	Bacillales	Bacillaceae	Bacillus	Bacillus altitudinis	deep-sea	Isolate genomes	3717970	18322_2	not.OTU	High_quality	570	not.novelBGC
BGIC1	BGIC1_2.region001	betalactone	270882	303286	complete	32405	Others	Others-18015	Others-246	d__Bacteria;p__Bacillota;c__Bacilli;o__Bacillales;f__Bacillaceae;g__Bacillus;s__Bacillus altitudinis	Bacteria	Bacillota	Bacilli	Bacillales	Bacillaceae	Bacillus	Bacillus altitudinis	deep-sea	Isolate genomes	3717970	18322_2	not.OTU	High_quality	1530	novelBGC
BGIC1	BGIC1_2.region002	RiPP-like	442253	452579	complete	10327	RiPPs	RiPPs-24062	RiPPs-33659	d__Bacteria;p__Bacillota;c__Bacilli;o__Bacillales;f__Bacillaceae;g__Bacillus;s__Bacillus altitudinis	Bacteria	Bacillota	Bacilli	Bacillales	Bacillaceae	Bacillus	Bacillus altitudinis	deep-sea	Isolate genomes	3717970	18322_2	not.OTU	High_quality	1039	novelBGC
BGIC1	BGIC1_2.region003	T3PKS	765349	806446	complete	41098	PKSother	PKSother-5616	PKSother-5503	d__Bacteria;p__Bacillota;c__Bacilli;o__Bacillales;f__Bacillaceae;g__Bacillus;s__Bacillus altitudinis	Bacteria	Bacillota	Bacilli	Bacillales	Bacillaceae	Bacillus	Bacillus altitudinis	deep-sea	Isolate genomes	3717970	18322_2	not.OTU	High_quality	733	not.novelBGC
BGIC1	BGIC1_2.region004	terpene	844648	866525	complete	21878	Terpene	Terpene-24063	Terpene-19839	d__Bacteria;p__Bacillota;c__Bacilli;o__Bacillales;f__Bacillaceae;g__Bacillus;s__Bacillus altitudinis	Bacteria	Bacillota	Bacilli	Bacillales	Bacillaceae	Bacillus	Bacillus altitudinis	deep-sea	Isolate genomes	3717970	18322_2	not.OTU	High_quality	1235	novelBGC
BGIC1	BGIC1_3.region001	other	207737	249158	complete	41422	Others	Others-18027	Others-18027	d__Bacteria;p__Bacillota;c__Bacilli;o__Bacillales;f__Bacillaceae;g__Bacillus;s__Bacillus altitudinis	Bacteria	Bacillota	Bacilli	Bacillales	Bacillaceae	Bacillus	Bacillus altitudinis	deep-sea	Isolate genomes	3717970	18322_2	not.OTU	High_quality	1045	novelBGC
BGIC1	BGIC1_5.region001	RiPP-like	34097	44396	complete	10300	RiPPs	RiPPs-24079	RiPPs-33659	d__Bacteria;p__Bacillota;c__Bacilli;o__Bacillales;f__Bacillaceae;g__Bacillus;s__Bacillus altitudinis	Bacteria	Bacillota	Bacilli	Bacillales	Bacillaceae	Bacillus	Bacillus altitudinis	deep-sea	Isolate genomes	3717970	18322_2	not.OTU	High_quality	698	not.novelBGC
BGIC1	BGIC1_5.region002	NRPS	186282	214501	incomplete	28220	NRPS	NRPS-223	NRPS-236	d__Bacteria;p__Bacillota;c__Bacilli;o__Bacillales;f__Bacillaceae;g__Bacillus;s__Bacillus altitudinis	Bacteria	Bacillota	Bacilli	Bacillales	Bacillaceae	Bacillus	Bacillus altitudinis	deep-sea	Isolate genomes	3717970	18322_2	not.OTU	High_quality	859	not.novelBGC
BGIC1	BGIC1_6.region001	NRPS	1	44418	incomplete	44418	NRPS	NRPS-18028	NRPS-12396	d__Bacteria;p__Bacillota;c__Bacilli;o__Bacillales;f__Bacillaceae;g__Bacillus;s__Bacillus altitudinis	Bacteria	Bacillota	Bacilli	Bacillales	Bacillaceae	Bacillus	Bacillus altitudinis	deep-sea	Isolate genomes	3717970	18322_2	not.OTU	High_quality	978	novelBGC
BGIC6	BGIC6_1.region001	RiPP-like	198778	208433	complete	9656	RiPPs	RiPPs-69975	RiPPs-69975	d__Bacteria;p__Pseudomonadota;c__Gammaproteobacteria;o__Enterobacterales;f__Alteromonadaceae;g__Pseudoalteromonas;s__Pseudoalteromonas lipolytica_C	Bacteria	Pseudomonadota	Gammaproteobacteria	Enterobacterales	Alteromonadaceae	Pseudoalteromonas	Pseudoalteromonas lipolytica_C	deep-sea	Isolate genomes	4466006	2448_5	OTU	High_quality	601	not.novelBGC
BGIC6	BGIC6_1.region002	RiPP-like	729893	740756	complete	10864	RiPPs	RiPPs-69974	RiPPs-22433	d__Bacteria;p__Pseudomonadota;c__Gammaproteobacteria;o__Enterobacterales;f__Alteromonadaceae;g__Pseudoalteromonas;s__Pseudoalteromonas lipolytica_C	Bacteria	Pseudomonadota	Gammaproteobacteria	Enterobacterales	Alteromonadaceae	Pseudoalteromonas	Pseudoalteromonas lipolytica_C	deep-sea	Isolate genomes	4466006	2448_5	OTU	High_quality	555	not.novelBGC
BGIC6	BGIC6_4.region001	LAP	412138	431615	incomplete	19478	RiPPs	RiPPs-145	RiPPs-33659	d__Bacteria;p__Pseudomonadota;c__Gammaproteobacteria;o__Enterobacterales;f__Alteromonadaceae;g__Pseudoalteromonas;s__Pseudoalteromonas lipolytica_C	Bacteria	Pseudomonadota	Gammaproteobacteria	Enterobacterales	Alteromonadaceae	Pseudoalteromonas	Pseudoalteromonas lipolytica_C	deep-sea	Isolate genomes	4466006	2448_5	OTU	High_quality	683	not.novelBGC
BGIC9	BGIC9_1.region001	arylpolyene	396327	439880	complete	43554	Others	Others-47181	Others-246	d__Bacteria;p__Pseudomonadota;c__Gammaproteobacteria;o__Enterobacterales;f__Alteromonadaceae;g__Pseudoalteromonas;s__Pseudoalteromonas shioyasakiensis	Bacteria	Pseudomonadota	Gammaproteobacteria	Enterobacterales	Alteromonadaceae	Pseudoalteromonas	Pseudoalteromonas shioyasakiensis	deep-sea	Isolate genomes	4885174	2448_1	not.OTU	High_quality	1455	novelBGC
BGIC9	BGIC9_12.region001	RiPP-like	5878	16741	incomplete	10864	RiPPs	RiPPs-69974	RiPPs-22433	d__Bacteria;p__Pseudomonadota;c__Gammaproteobacteria;o__Enterobacterales;f__Alteromonadaceae;g__Pseudoalteromonas;s__Pseudoalteromonas shioyasakiensis	Bacteria	Pseudomonadota	Gammaproteobacteria	Enterobacterales	Alteromonadaceae	Pseudoalteromonas	Pseudoalteromonas shioyasakiensis	deep-sea	Isolate genomes	4885174	2448_1	not.OTU	High_quality	555	not.novelBGC
BGIC9	BGIC9_2.region001	LAP	211887	236537	complete	24651	RiPPs	RiPPs-145	RiPPs-33659	d__Bacteria;p__Pseudomonadota;c__Gammaproteobacteria;o__Enterobacterales;f__Alteromonadaceae;g__Pseudoalteromonas;s__Pseudoalteromonas shioyasakiensis	Bacteria	Pseudomonadota	Gammaproteobacteria	Enterobacterales	Alteromonadaceae	Pseudoalteromonas	Pseudoalteromonas shioyasakiensis	deep-sea	Isolate genomes	4885174	2448_1	not.OTU	High_quality	1051	novelBGC
BGIC9	BGIC9_2.region002	NI-siderophore	322740	335139	complete	12400	Others	Others-46111	Others-246	d__Bacteria;p__Pseudomonadota;c__Gammaproteobacteria;o__Enterobacterales;f__Alteromonadaceae;g__Pseudoalteromonas;s__Pseudoalteromonas shioyasakiensis	Bacteria	Pseudomonadota	Gammaproteobacteria	Enterobacterales	Alteromonadaceae	Pseudoalteromonas	Pseudoalteromonas shioyasakiensis	deep-sea	Isolate genomes	4885174	2448_1	not.OTU	High_quality	852	not.novelBGC
BGIC9	BGIC9_4.region001	RiPP-like	129095	141281	complete	12187	RiPPs	RiPPs-69975	RiPPs-69975	d__Bacteria;p__Pseudomonadota;c__Gammaproteobacteria;o__Enterobacterales;f__Alteromonadaceae;g__Pseudoalteromonas;s__Pseudoalteromonas shioyasakiensis	Bacteria	Pseudomonadota	Gammaproteobacteria	Enterobacterales	Alteromonadaceae	Pseudoalteromonas	Pseudoalteromonas shioyasakiensis	deep-sea	Isolate genomes	4885174	2448_1	not.OTU	High_quality	653	not.novelBGC
BGID1	BGID1_1.region001	other	302908	344329	complete	41422	Others	Others-18027	Others-18027	d__Bacteria;p__Bacillota;c__Bacilli;o__Bacillales;f__Bacillaceae;g__Bacillus;s__Bacillus altitudinis	Bacteria	Bacillota	Bacilli	Bacillales	Bacillaceae	Bacillus	Bacillus altitudinis	deep-sea	Isolate genomes	3849446	18322_2	not.OTU	High_quality	928	novelBGC
BGID1	BGID1_2.region001	RRE-containing	10223	31128	complete	20906	RiPPs	RiPPs-122	RiPPs-251	d__Bacteria;p__Bacillota;c__Bacilli;o__Bacillales;f__Bacillaceae;g__Bacillus;s__Bacillus altitudinis	Bacteria	Bacillota	Bacilli	Bacillales	Bacillaceae	Bacillus	Bacillus altitudinis	deep-sea	Isolate genomes	3849446	18322_2	not.OTU	High_quality	1058	novelBGC
BGID1	BGID1_2.region002	terpene;NI-siderophore	179478	208234	complete	28757	Others	Others-218	Others-17312	d__Bacteria;p__Bacillota;c__Bacilli;o__Bacillales;f__Bacillaceae;g__Bacillus;s__Bacillus altitudinis	Bacteria	Bacillota	Bacilli	Bacillales	Bacillaceae	Bacillus	Bacillus altitudinis	deep-sea	Isolate genomes	3849446	18322_2	not.OTU	High_quality	1494	novelBGC
BGID1	BGID1_2.region003	betalactone	934304	962715	complete	28412	Others	Others-18025	Others-254	d__Bacteria;p__Bacillota;c__Bacilli;o__Bacillales;f__Bacillaceae;g__Bacillus;s__Bacillus altitudinis	Bacteria	Bacillota	Bacilli	Bacillales	Bacillaceae	Bacillus	Bacillus altitudinis	deep-sea	Isolate genomes	3849446	18322_2	not.OTU	High_quality	1247	novelBGC
BGID1	BGID1_3.region001	RiPP-like	128666	138992	complete	10327	RiPPs	RiPPs-24062	RiPPs-33659	d__Bacteria;p__Bacillota;c__Bacilli;o__Bacillales;f__Bacillaceae;g__Bacillus;s__Bacillus altitudinis	Bacteria	Bacillota	Bacilli	Bacillales	Bacillaceae	Bacillus	Bacillus altitudinis	deep-sea	Isolate genomes	3849446	18322_2	not.OTU	High_quality	1007	novelBGC
BGID1	BGID1_3.region002	T3PKS	445655	486752	complete	41098	PKSother	PKSother-5616	PKSother-5503	d__Bacteria;p__Bacillota;c__Bacilli;o__Bacillales;f__Bacillaceae;g__Bacillus;s__Bacillus altitudinis	Bacteria	Bacillota	Bacilli	Bacillales	Bacillaceae	Bacillus	Bacillus altitudinis	deep-sea	Isolate genomes	3849446	18322_2	not.OTU	High_quality	774	not.novelBGC
BGID1	BGID1_3.region003	terpene	524945	546822	complete	21878	Terpene	Terpene-24063	Terpene-19839	d__Bacteria;p__Bacillota;c__Bacilli;o__Bacillales;f__Bacillaceae;g__Bacillus;s__Bacillus altitudinis	Bacteria	Bacillota	Bacilli	Bacillales	Bacillaceae	Bacillus	Bacillus altitudinis	deep-sea	Isolate genomes	3849446	18322_2	not.OTU	High_quality	1235	novelBGC
BGID1	BGID1_4.region001	NRPS	149338	233063	complete	83726	NRPS	NRPS-18028	NRPS-12396	d__Bacteria;p__Bacillota;c__Bacilli;o__Bacillales;f__Bacillaceae;g__Bacillus;s__Bacillus altitudinis	Bacteria	Bacillota	Bacilli	Bacillales	Bacillaceae	Bacillus	Bacillus altitudinis	deep-sea	Isolate genomes	3849446	18322_2	not.OTU	High_quality	1198	novelBGC
BGID1	BGID1_5.region001	betalactone	230614	263019	complete	32406	Others	Others-18015	Others-246	d__Bacteria;p__Bacillota;c__Bacilli;o__Bacillales;f__Bacillaceae;g__Bacillus;s__Bacillus altitudinis	Bacteria	Bacillota	Bacilli	Bacillales	Bacillaceae	Bacillus	Bacillus altitudinis	deep-sea	Isolate genomes	3849446	18322_2	not.OTU	High_quality	1487	novelBGC
BGID19	BGID19_11.region001	opine-like-metallophore	21378	43458	complete	22081	Others	Others-319	Others-246	d__Bacteria;p__Bacillota;c__Bacilli;o__Bacillales;f__Bacillaceae;g__Bacillus_P;s__Bacillus_P indicus	Bacteria	Bacillota	Bacilli	Bacillales	Bacillaceae	Bacillus_P	Bacillus_P indicus	deep-sea	Isolate genomes	4100976	18306_2	not.OTU	Medium_quality	697	not.novelBGC
BGID19	BGID19_3.region001	RRE-containing	40526	61665	complete	21140	RiPPs	RiPPs-14310	RiPPs-33659	d__Bacteria;p__Bacillota;c__Bacilli;o__Bacillales;f__Bacillaceae;g__Bacillus_P;s__Bacillus_P indicus	Bacteria	Bacillota	Bacilli	Bacillales	Bacillaceae	Bacillus_P	Bacillus_P indicus	deep-sea	Isolate genomes	4100976	18306_2	not.OTU	Medium_quality	1007	novelBGC
BGID19	BGID19_3.region002	NI-siderophore	147189	162616	complete	15428	Others	Others-318	Others-246	d__Bacteria;p__Bacillota;c__Bacilli;o__Bacillales;f__Bacillaceae;g__Bacillus_P;s__Bacillus_P indicus	Bacteria	Bacillota	Bacilli	Bacillales	Bacillaceae	Bacillus_P	Bacillus_P indicus	deep-sea	Isolate genomes	4100976	18306_2	not.OTU	Medium_quality	1250	novelBGC
BGID19	BGID19_3.region003	terpene	187223	209097	complete	21875	Terpene	Terpene-150	Terpene-19839	d__Bacteria;p__Bacillota;c__Bacilli;o__Bacillales;f__Bacillaceae;g__Bacillus_P;s__Bacillus_P indicus	Bacteria	Bacillota	Bacilli	Bacillales	Bacillaceae	Bacillus_P	Bacillus_P indicus	deep-sea	Isolate genomes	4100976	18306_2	not.OTU	Medium_quality	1370	novelBGC
BGID19	BGID19_3.region004	T3PKS	425134	466234	complete	41101	PKSother	PKSother-46	PKSother-5503	d__Bacteria;p__Bacillota;c__Bacilli;o__Bacillales;f__Bacillaceae;g__Bacillus_P;s__Bacillus_P indicus	Bacteria	Bacillota	Bacilli	Bacillales	Bacillaceae	Bacillus_P	Bacillus_P indicus	deep-sea	Isolate genomes	4100976	18306_2	not.OTU	Medium_quality	1427	novelBGC
BGID19	BGID19_5.region001	terpene	109542	130375	complete	20834	Terpene	Terpene-151	Terpene-19839	d__Bacteria;p__Bacillota;c__Bacilli;o__Bacillales;f__Bacillaceae;g__Bacillus_P;s__Bacillus_P indicus	Bacteria	Bacillota	Bacilli	Bacillales	Bacillaceae	Bacillus_P	Bacillus_P indicus	deep-sea	Isolate genomes	4100976	18306_2	not.OTU	Medium_quality	1112	novelBGC
BGID21	BGID21_1.region001	betalactone	80747	103406	complete	22660	Others	Others-52184	Others-9215	d__Bacteria;p__Pseudomonadota;c__Gammaproteobacteria;o__Pseudomonadales;f__Halomonadaceae;g__Vreelandella;s__Vreelandella sulfidaeris	Bacteria	Pseudomonadota	Gammaproteobacteria	Pseudomonadales	Halomonadaceae	Vreelandella	Vreelandella sulfidaeris	deep-sea	Isolate genomes	4158510	15067_0	not.OTU	High_quality	768	not.novelBGC
BGID21	BGID21_10.region001	lassopeptide	91427	115337	complete	23911	RiPPs	RiPPs-156	RiPPs-33659	d__Bacteria;p__Pseudomonadota;c__Gammaproteobacteria;o__Pseudomonadales;f__Halomonadaceae;g__Vreelandella;s__Vreelandella sulfidaeris	Bacteria	Pseudomonadota	Gammaproteobacteria	Pseudomonadales	Halomonadaceae	Vreelandella	Vreelandella sulfidaeris	deep-sea	Isolate genomes	4158510	15067_0	not.OTU	High_quality	1468	novelBGC
BGID21	BGID21_2.region001	T3PKS	105688	146734	complete	41047	PKSother	PKSother-48	PKSother-5503	d__Bacteria;p__Pseudomonadota;c__Gammaproteobacteria;o__Pseudomonadales;f__Halomonadaceae;g__Vreelandella;s__Vreelandella sulfidaeris	Bacteria	Pseudomonadota	Gammaproteobacteria	Pseudomonadales	Halomonadaceae	Vreelandella	Vreelandella sulfidaeris	deep-sea	Isolate genomes	4158510	15067_0	not.OTU	High_quality	1403	novelBGC
BGID21	BGID21_2.region002	ectoine	198680	209069	complete	10390	Others	Others-14311	Others-17897	d__Bacteria;p__Pseudomonadota;c__Gammaproteobacteria;o__Pseudomonadales;f__Halomonadaceae;g__Vreelandella;s__Vreelandella sulfidaeris	Bacteria	Pseudomonadota	Gammaproteobacteria	Pseudomonadales	Halomonadaceae	Vreelandella	Vreelandella sulfidaeris	deep-sea	Isolate genomes	4158510	15067_0	not.OTU	High_quality	1066	novelBGC
BGID21	BGID21_2.region003	redox-cofactor	264954	287153	complete	22200	RiPPs	RiPPs-16108	RiPPs-33659	d__Bacteria;p__Pseudomonadota;c__Gammaproteobacteria;o__Pseudomonadales;f__Halomonadaceae;g__Vreelandella;s__Vreelandella sulfidaeris	Bacteria	Pseudomonadota	Gammaproteobacteria	Pseudomonadales	Halomonadaceae	Vreelandella	Vreelandella sulfidaeris	deep-sea	Isolate genomes	4158510	15067_0	not.OTU	High_quality	1072	novelBGC
BGID21	BGID21_22.region001	terpene	5448	29023	incomplete	23576	Terpene	Terpene-16109	Terpene-19839	d__Bacteria;p__Pseudomonadota;c__Gammaproteobacteria;o__Pseudomonadales;f__Halomonadaceae;g__Vreelandella;s__Vreelandella sulfidaeris	Bacteria	Pseudomonadota	Gammaproteobacteria	Pseudomonadales	Halomonadaceae	Vreelandella	Vreelandella sulfidaeris	deep-sea	Isolate genomes	4158510	15067_0	not.OTU	High_quality	1267	novelBGC
BGID21	BGID21_3.region001	RiPP-like	213220	225403	complete	12184	RiPPs	RiPPs-159	RiPPs-33659	d__Bacteria;p__Pseudomonadota;c__Gammaproteobacteria;o__Pseudomonadales;f__Halomonadaceae;g__Vreelandella;s__Vreelandella sulfidaeris	Bacteria	Pseudomonadota	Gammaproteobacteria	Pseudomonadales	Halomonadaceae	Vreelandella	Vreelandella sulfidaeris	deep-sea	Isolate genomes	4158510	15067_0	not.OTU	High_quality	1106	novelBGC
BGID21	BGID21_7.region001	hserlactone	75116	95901	complete	20786	Others	Others-9817	Others-246	d__Bacteria;p__Pseudomonadota;c__Gammaproteobacteria;o__Pseudomonadales;f__Halomonadaceae;g__Vreelandella;s__Vreelandella sulfidaeris	Bacteria	Pseudomonadota	Gammaproteobacteria	Pseudomonadales	Halomonadaceae	Vreelandella	Vreelandella sulfidaeris	deep-sea	Isolate genomes	4158510	15067_0	not.OTU	High_quality	1374	novelBGC
BGIE1	BGIE1_1.region001	lassopeptide	210535	234611	complete	24077	RiPPs	RiPPs-160	RiPPs-33659	d__Bacteria;p__Bacillota;c__Bacilli;o__Bacillales;f__Bacillaceae_I;g__Sutcliffiella_A;s__Sutcliffiella_A horikoshii_E	Bacteria	Bacillota	Bacilli	Bacillales	Bacillaceae_I	Sutcliffiella_A	Sutcliffiella_A horikoshii_E	deep-sea	Isolate genomes	4394460	18295_1	OTU	High_quality	791	not.novelBGC
BGIE1	BGIE1_2.region001	terpene	481658	503547	complete	21890	Terpene	Terpene-17670	Terpene-19839	d__Bacteria;p__Bacillota;c__Bacilli;o__Bacillales;f__Bacillaceae_I;g__Sutcliffiella_A;s__Sutcliffiella_A horikoshii_E	Bacteria	Bacillota	Bacilli	Bacillales	Bacillaceae_I	Sutcliffiella_A	Sutcliffiella_A horikoshii_E	deep-sea	Isolate genomes	4394460	18295_1	OTU	High_quality	1254	novelBGC
BGIE1	BGIE1_3.region001	NI-siderophore	426178	439682	complete	13505	Others	Others-11085	Others-246	d__Bacteria;p__Bacillota;c__Bacilli;o__Bacillales;f__Bacillaceae_I;g__Sutcliffiella_A;s__Sutcliffiella_A horikoshii_E	Bacteria	Bacillota	Bacilli	Bacillales	Bacillaceae_I	Sutcliffiella_A	Sutcliffiella_A horikoshii_E	deep-sea	Isolate genomes	4394460	18295_1	OTU	High_quality	1052	novelBGC
BGIE1	BGIE1_4.region001	terpene	315913	336746	complete	20834	Terpene	Terpene-17660	Terpene-19839	d__Bacteria;p__Bacillota;c__Bacilli;o__Bacillales;f__Bacillaceae_I;g__Sutcliffiella_A;s__Sutcliffiella_A horikoshii_E	Bacteria	Bacillota	Bacilli	Bacillales	Bacillaceae_I	Sutcliffiella_A	Sutcliffiella_A horikoshii_E	deep-sea	Isolate genomes	4394460	18295_1	OTU	High_quality	1135	novelBGC
BGIE1	BGIE1_7.region001	T3PKS	29434	70513	complete	41080	PKSother	PKSother-5223	PKSother-5503	d__Bacteria;p__Bacillota;c__Bacilli;o__Bacillales;f__Bacillaceae_I;g__Sutcliffiella_A;s__Sutcliffiella_A horikoshii_E	Bacteria	Bacillota	Bacilli	Bacillales	Bacillaceae_I	Sutcliffiella_A	Sutcliffiella_A horikoshii_E	deep-sea	Isolate genomes	4394460	18295_1	OTU	High_quality	1025	novelBGC
BGIE5	BGIE5_1.region001	NRP-metallophore;NRPS	197182	276581	complete	79400	Others	Others-12385	Others-246	d__Bacteria;p__Pseudomonadota;c__Gammaproteobacteria;o__Pseudomonadales;f__Halomonadaceae;g__Vreelandella;s__Vreelandella titanicae	Bacteria	Pseudomonadota	Gammaproteobacteria	Pseudomonadales	Halomonadaceae	Vreelandella	Vreelandella titanicae	deep-sea	Isolate genomes	5331433	15064_1	not.OTU	Medium_quality	1349	novelBGC
BGIE5	BGIE5_12.region001	T1PKS	125738	173180	complete	47443	PKSI	PKSI-15216	PKSI-7742	d__Bacteria;p__Pseudomonadota;c__Gammaproteobacteria;o__Pseudomonadales;f__Halomonadaceae;g__Vreelandella;s__Vreelandella titanicae	Bacteria	Pseudomonadota	Gammaproteobacteria	Pseudomonadales	Halomonadaceae	Vreelandella	Vreelandella titanicae	deep-sea	Isolate genomes	5331433	15064_1	not.OTU	Medium_quality	1020	novelBGC
BGIE5	BGIE5_3.region001	betalactone	109466	132160	complete	22695	Others	Others-52184	Others-9215	d__Bacteria;p__Pseudomonadota;c__Gammaproteobacteria;o__Pseudomonadales;f__Halomonadaceae;g__Vreelandella;s__Vreelandella titanicae	Bacteria	Pseudomonadota	Gammaproteobacteria	Pseudomonadales	Halomonadaceae	Vreelandella	Vreelandella titanicae	deep-sea	Isolate genomes	5331433	15064_1	not.OTU	Medium_quality	689	not.novelBGC
BGIE5	BGIE5_5.region001	ectoine	328184	338573	incomplete	10390	Others	Others-9204	Others-17897	d__Bacteria;p__Pseudomonadota;c__Gammaproteobacteria;o__Pseudomonadales;f__Halomonadaceae;g__Vreelandella;s__Vreelandella titanicae	Bacteria	Pseudomonadota	Gammaproteobacteria	Pseudomonadales	Halomonadaceae	Vreelandella	Vreelandella titanicae	deep-sea	Isolate genomes	5331433	15064_1	not.OTU	Medium_quality	1167	novelBGC
BGIE5	BGIE5_8.region001	RiPP-like	204593	216776	complete	12184	RiPPs	RiPPs-78032	RiPPs-33659	d__Bacteria;p__Pseudomonadota;c__Gammaproteobacteria;o__Pseudomonadales;f__Halomonadaceae;g__Vreelandella;s__Vreelandella titanicae	Bacteria	Pseudomonadota	Gammaproteobacteria	Pseudomonadales	Halomonadaceae	Vreelandella	Vreelandella titanicae	deep-sea	Isolate genomes	5331433	15064_1	not.OTU	Medium_quality	999	novelBGC
BGIE5	BGIE5_9.region001	arylpolyene	111870	155531	complete	43662	Others	Others-177	Others-246	d__Bacteria;p__Pseudomonadota;c__Gammaproteobacteria;o__Pseudomonadales;f__Halomonadaceae;g__Vreelandella;s__Vreelandella titanicae	Bacteria	Pseudomonadota	Gammaproteobacteria	Pseudomonadales	Halomonadaceae	Vreelandella	Vreelandella titanicae	deep-sea	Isolate genomes	5331433	15064_1	not.OTU	Medium_quality	1095	novelBGC
BGIF3	BGIF3_1.region001	ladderane;arylpolyene	3711	45922	complete	42212	Others	Others-281	Others-246	d__Bacteria;p__Bacillota;c__Bacilli;o__Bacillales_B;f__Jeotgalibacillaceae;g__Jeotgalibacillus;s__	Bacteria	Bacillota	Bacilli	Bacillales_B	Jeotgalibacillaceae	Jeotgalibacillus	NA	deep-sea	Isolate genomes	3557225	18163_0	OTU	High_quality	1704	novelBGC
BGIF3	BGIF3_1.region002	terpene	557686	579566	complete	21881	Terpene	Terpene-164	Terpene-19839	d__Bacteria;p__Bacillota;c__Bacilli;o__Bacillales_B;f__Jeotgalibacillaceae;g__Jeotgalibacillus;s__	Bacteria	Bacillota	Bacilli	Bacillales_B	Jeotgalibacillaceae	Jeotgalibacillus	NA	deep-sea	Isolate genomes	3557225	18163_0	OTU	High_quality	891	not.novelBGC
BGIF3	BGIF3_1.region003	NI-siderophore	663625	677763	complete	14139	Others	Others-179	Others-246	d__Bacteria;p__Bacillota;c__Bacilli;o__Bacillales_B;f__Jeotgalibacillaceae;g__Jeotgalibacillus;s__	Bacteria	Bacillota	Bacilli	Bacillales_B	Jeotgalibacillaceae	Jeotgalibacillus	NA	deep-sea	Isolate genomes	3557225	18163_0	OTU	High_quality	815	not.novelBGC
BGIF3	BGIF3_2.region001	T3PKS	297498	338580	complete	41083	PKSother	PKSother-51	PKSother-5503	d__Bacteria;p__Bacillota;c__Bacilli;o__Bacillales_B;f__Jeotgalibacillaceae;g__Jeotgalibacillus;s__	Bacteria	Bacillota	Bacilli	Bacillales_B	Jeotgalibacillaceae	Jeotgalibacillus	NA	deep-sea	Isolate genomes	3557225	18163_0	OTU	High_quality	1063	novelBGC
BGIF3	BGIF3_4.region001	lassopeptide	144771	171283	complete	26513	RiPPs	RiPPs-273	RiPPs-33659	d__Bacteria;p__Bacillota;c__Bacilli;o__Bacillales_B;f__Jeotgalibacillaceae;g__Jeotgalibacillus;s__	Bacteria	Bacillota	Bacilli	Bacillales_B	Jeotgalibacillaceae	Jeotgalibacillus	NA	deep-sea	Isolate genomes	3557225	18163_0	OTU	High_quality	1001	novelBGC
BGIG1	BGIG1_1.region001	betalactone	7307	30173	complete	22867	Others	Others-47040	Others-47063	d__Bacteria;p__Pseudomonadota;c__Gammaproteobacteria;o__Enterobacterales;f__Alteromonadaceae;g__Idiomarina;s__Idiomarina baltica	Bacteria	Pseudomonadota	Gammaproteobacteria	Enterobacterales	Alteromonadaceae	Idiomarina	Idiomarina baltica	deep-sea	Isolate genomes	2698827	2195_3	OTU	Medium_quality	997	novelBGC
BGIG1	BGIG1_21.region001	RiPP-like	41996	53554	incomplete	11559	RiPPs	RiPPs-71418	RiPPs-33659	d__Bacteria;p__Pseudomonadota;c__Gammaproteobacteria;o__Enterobacterales;f__Alteromonadaceae;g__Idiomarina;s__Idiomarina baltica	Bacteria	Pseudomonadota	Gammaproteobacteria	Enterobacterales	Alteromonadaceae	Idiomarina	Idiomarina baltica	deep-sea	Isolate genomes	2698827	2195_3	OTU	Medium_quality	832	not.novelBGC
BGIG10	BGIG10_1.region001	RiPP-like	231550	239901	complete	8352	RiPPs	RiPPs-69975	RiPPs-69975	d__Bacteria;p__Pseudomonadota;c__Gammaproteobacteria;o__Enterobacterales;f__Alteromonadaceae;g__Pseudoalteromonas;s__Pseudoalteromonas lipolytica_C	Bacteria	Pseudomonadota	Gammaproteobacteria	Enterobacterales	Alteromonadaceae	Pseudoalteromonas	Pseudoalteromonas lipolytica_C	deep-sea	Isolate genomes	4477188	2448_5	not.OTU	Medium_quality	601	not.novelBGC
BGIG10	BGIG10_1.region002	RiPP-like	762386	773249	complete	10864	RiPPs	RiPPs-69974	RiPPs-22433	d__Bacteria;p__Pseudomonadota;c__Gammaproteobacteria;o__Enterobacterales;f__Alteromonadaceae;g__Pseudoalteromonas;s__Pseudoalteromonas lipolytica_C	Bacteria	Pseudomonadota	Gammaproteobacteria	Enterobacterales	Alteromonadaceae	Pseudoalteromonas	Pseudoalteromonas lipolytica_C	deep-sea	Isolate genomes	4477188	2448_5	not.OTU	Medium_quality	555	not.novelBGC
BGIG11	BGIG11_11.region001	lanthipeptide-class-iv	1	11876	incomplete	11876	RiPPs	RiPPs-168	RiPPs-33659	d__Bacteria;p__Bacillota;c__Bacilli;o__Bacillales_G;f__Fictibacillaceae;g__Fictibacillus_C;s__Fictibacillus_C enclensis	Bacteria	Bacillota	Bacilli	Bacillales_G	Fictibacillaceae	Fictibacillus_C	Fictibacillus_C enclensis	deep-sea	Isolate genomes	4522213	18429_0	OTU	High_quality	807	not.novelBGC
BGIG11	BGIG11_2.region001	terpene	972635	994467	complete	21833	Terpene	Terpene-169	Terpene-19839	d__Bacteria;p__Bacillota;c__Bacilli;o__Bacillales_G;f__Fictibacillaceae;g__Fictibacillus_C;s__Fictibacillus_C enclensis	Bacteria	Bacillota	Bacilli	Bacillales_G	Fictibacillaceae	Fictibacillus_C	Fictibacillus_C enclensis	deep-sea	Isolate genomes	4522213	18429_0	OTU	High_quality	1104	novelBGC
BGIG11	BGIG11_3.region001	T3PKS	222916	264004	complete	41089	PKSother	PKSother-63	PKSother-63	d__Bacteria;p__Bacillota;c__Bacilli;o__Bacillales_G;f__Fictibacillaceae;g__Fictibacillus_C;s__Fictibacillus_C enclensis	Bacteria	Bacillota	Bacilli	Bacillales_G	Fictibacillaceae	Fictibacillus_C	Fictibacillus_C enclensis	deep-sea	Isolate genomes	4522213	18429_0	OTU	High_quality	1461	novelBGC
BGIG11	BGIG11_3.region002	terpene	621221	643086	complete	21866	Terpene	Terpene-131	Terpene-19839	d__Bacteria;p__Bacillota;c__Bacilli;o__Bacillales_G;f__Fictibacillaceae;g__Fictibacillus_C;s__Fictibacillus_C enclensis	Bacteria	Bacillota	Bacilli	Bacillales_G	Fictibacillaceae	Fictibacillus_C	Fictibacillus_C enclensis	deep-sea	Isolate genomes	4522213	18429_0	OTU	High_quality	1271	novelBGC
BGIG11	BGIG11_4.region001	betalactone	24739	52666	complete	27928	Others	Others-225	Others-246	d__Bacteria;p__Bacillota;c__Bacilli;o__Bacillales_G;f__Fictibacillaceae;g__Fictibacillus_C;s__Fictibacillus_C enclensis	Bacteria	Bacillota	Bacilli	Bacillales_G	Fictibacillaceae	Fictibacillus_C	Fictibacillus_C enclensis	deep-sea	Isolate genomes	4522213	18429_0	OTU	High_quality	1260	novelBGC
BGIG11	BGIG11_5.region001	LAP	117609	141083	complete	23475	RiPPs	RiPPs-217	RiPPs-33659	d__Bacteria;p__Bacillota;c__Bacilli;o__Bacillales_G;f__Fictibacillaceae;g__Fictibacillus_C;s__Fictibacillus_C enclensis	Bacteria	Bacillota	Bacilli	Bacillales_G	Fictibacillaceae	Fictibacillus_C	Fictibacillus_C enclensis	deep-sea	Isolate genomes	4522213	18429_0	OTU	High_quality	995	novelBGC
BGIG12	BGIG12_1.region001	betalactone	135232	158089	complete	22858	Others	Others-47063	Others-47063	d__Bacteria;p__Pseudomonadota;c__Gammaproteobacteria;o__Enterobacterales;f__Alteromonadaceae;g__Idiomarina;s__Idiomarina aquatica	Bacteria	Pseudomonadota	Gammaproteobacteria	Enterobacterales	Alteromonadaceae	Idiomarina	Idiomarina aquatica	deep-sea	Isolate genomes	2913752	2201_0	OTU	High_quality	1002	novelBGC
BGIG12	BGIG12_16.region001	RiPP-like	65787	76632	incomplete	10846	RiPPs	RiPPs-71388	RiPPs-33659	d__Bacteria;p__Pseudomonadota;c__Gammaproteobacteria;o__Enterobacterales;f__Alteromonadaceae;g__Idiomarina;s__Idiomarina aquatica	Bacteria	Pseudomonadota	Gammaproteobacteria	Enterobacterales	Alteromonadaceae	Idiomarina	Idiomarina aquatica	deep-sea	Isolate genomes	2913752	2201_0	OTU	High_quality	1096	novelBGC
BGIG12	BGIG12_5.region001	RiPP-like	6439	18631	incomplete	12193	RiPPs	RiPPs-71387	RiPPs-33659	d__Bacteria;p__Pseudomonadota;c__Gammaproteobacteria;o__Enterobacterales;f__Alteromonadaceae;g__Idiomarina;s__Idiomarina aquatica	Bacteria	Pseudomonadota	Gammaproteobacteria	Enterobacterales	Alteromonadaceae	Idiomarina	Idiomarina aquatica	deep-sea	Isolate genomes	2913752	2201_0	OTU	High_quality	652	not.novelBGC
BGIG2	BGIG2_2.region001	terpene	335317	356147	complete	20831	Terpene	Terpene-734	Terpene-19839	d__Bacteria;p__Bacillota;c__Bacilli;o__Bacillales_A;f__Planococcaceae;g__Planococcus;s__Planococcus okeanokoites	Bacteria	Bacillota	Bacilli	Bacillales_A	Planococcaceae	Planococcus	Planococcus okeanokoites	deep-sea	Isolate genomes	3466174	6840_0	OTU	High_quality	997	novelBGC
BGIG2	BGIG2_5.region001	terpene	152883	173713	complete	20831	Terpene	Terpene-735	Terpene-19839	d__Bacteria;p__Bacillota;c__Bacilli;o__Bacillales_A;f__Planococcaceae;g__Planococcus;s__Planococcus okeanokoites	Bacteria	Bacillota	Bacilli	Bacillales_A	Planococcaceae	Planococcus	Planococcus okeanokoites	deep-sea	Isolate genomes	3466174	6840_0	OTU	High_quality	1622	novelBGC
BGIG8	BGIG8_16.region001	RiPP-like	9879	22062	incomplete	12184	RiPPs	RiPPs-71290	RiPPs-33659	d__Bacteria;p__Pseudomonadota;c__Gammaproteobacteria;o__Pseudomonadales;f__Halomonadaceae;g__Vreelandella;s__Vreelandella aquamarina	Bacteria	Pseudomonadota	Gammaproteobacteria	Pseudomonadales	Halomonadaceae	Vreelandella	Vreelandella aquamarina	deep-sea	Isolate genomes	3434339	15071_0	not.OTU	Medium_quality	893	not.novelBGC
BGIG8	BGIG8_2.region001	ectoine	35511	45906	complete	10396	Others	Others-52682	Others-17897	d__Bacteria;p__Pseudomonadota;c__Gammaproteobacteria;o__Pseudomonadales;f__Halomonadaceae;g__Vreelandella;s__Vreelandella aquamarina	Bacteria	Pseudomonadota	Gammaproteobacteria	Pseudomonadales	Halomonadaceae	Vreelandella	Vreelandella aquamarina	deep-sea	Isolate genomes	3434339	15071_0	not.OTU	Medium_quality	1135	novelBGC
BGIG8	BGIG8_5.region001	betalactone	29077	51770	complete	22694	Others	Others-52184	Others-9215	d__Bacteria;p__Pseudomonadota;c__Gammaproteobacteria;o__Pseudomonadales;f__Halomonadaceae;g__Vreelandella;s__Vreelandella aquamarina	Bacteria	Pseudomonadota	Gammaproteobacteria	Pseudomonadales	Halomonadaceae	Vreelandella	Vreelandella aquamarina	deep-sea	Isolate genomes	3434339	15071_0	not.OTU	Medium_quality	984	novelBGC
BGIO4	BGIO4_1.region001	thiopeptide;LAP	70471	111763	complete	41293	RiPPs	RiPPs-23006	RiPPs-23006	d__Bacteria;p__Bacillota;c__Bacilli;o__Bacillales;f__Bacillaceae;g__Bacillus;s__Bacillus licheniformis	Bacteria	Bacillota	Bacilli	Bacillales	Bacillaceae	Bacillus	Bacillus licheniformis	deep-sea	Isolate genomes	4287152	18314_1	not.OTU	High_quality	1507	novelBGC
BGIO4	BGIO4_1.region002	NI-siderophore	233887	249353	complete	15467	Others	Others-16883	Others-16883	d__Bacteria;p__Bacillota;c__Bacilli;o__Bacillales;f__Bacillaceae;g__Bacillus;s__Bacillus licheniformis	Bacteria	Bacillota	Bacilli	Bacillales	Bacillaceae	Bacillus	Bacillus licheniformis	deep-sea	Isolate genomes	4287152	18314_1	not.OTU	High_quality	1071	novelBGC
BGIO4	BGIO4_1.region003	betalactone	1171602	1200116	complete	28515	Others	Others-17020	Others-246	d__Bacteria;p__Bacillota;c__Bacilli;o__Bacillales;f__Bacillaceae;g__Bacillus;s__Bacillus licheniformis	Bacteria	Bacillota	Bacilli	Bacillales	Bacillaceae	Bacillus	Bacillus licheniformis	deep-sea	Isolate genomes	4287152	18314_1	not.OTU	High_quality	1403	novelBGC
BGIO4	BGIO4_1.region004	terpene	1296518	1318407	complete	21890	Terpene	Terpene-22886	Terpene-22947	d__Bacteria;p__Bacillota;c__Bacilli;o__Bacillales;f__Bacillaceae;g__Bacillus;s__Bacillus licheniformis	Bacteria	Bacillota	Bacilli	Bacillales	Bacillaceae	Bacillus	Bacillus licheniformis	deep-sea	Isolate genomes	4287152	18314_1	not.OTU	High_quality	1198	novelBGC
BGIO4	BGIO4_2.region001	T3PKS	33818	74915	complete	41098	PKSother	PKSother-7650	PKSother-7110	d__Bacteria;p__Bacillota;c__Bacilli;o__Bacillales;f__Bacillaceae;g__Bacillus;s__Bacillus licheniformis	Bacteria	Bacillota	Bacilli	Bacillales	Bacillaceae	Bacillus	Bacillus licheniformis	deep-sea	Isolate genomes	4287152	18314_1	not.OTU	High_quality	741	not.novelBGC
BGIO4	BGIO4_3.region001	CDPS	275804	296553	complete	20750	NRPS	NRPS-17021	NRPS-16507	d__Bacteria;p__Bacillota;c__Bacilli;o__Bacillales;f__Bacillaceae;g__Bacillus;s__Bacillus licheniformis	Bacteria	Bacillota	Bacilli	Bacillales	Bacillaceae	Bacillus	Bacillus licheniformis	deep-sea	Isolate genomes	4287152	18314_1	not.OTU	High_quality	1312	novelBGC
BGIO4	BGIO4_4.region001	NRPS	103387	168836	complete	65450	NRPS	NRPS-13255	NRPS-13255	d__Bacteria;p__Bacillota;c__Bacilli;o__Bacillales;f__Bacillaceae;g__Bacillus;s__Bacillus licheniformis	Bacteria	Bacillota	Bacilli	Bacillales	Bacillaceae	Bacillus	Bacillus licheniformis	deep-sea	Isolate genomes	4287152	18314_1	not.OTU	High_quality	1189	novelBGC
BGIO4	BGIO4_8.region001	lanthipeptide-class-ii	17722	44683	complete	26962	RiPPs	RiPPs-24348	RiPPs-33659	d__Bacteria;p__Bacillota;c__Bacilli;o__Bacillales;f__Bacillaceae;g__Bacillus;s__Bacillus licheniformis	Bacteria	Bacillota	Bacilli	Bacillales	Bacillaceae	Bacillus	Bacillus licheniformis	deep-sea	Isolate genomes	4287152	18314_1	not.OTU	High_quality	918	novelBGC
BGIO4	BGIO4_8.region002	RRE-containing;lassopeptide	108611	131344	complete	22734	RiPPs	RiPPs-19071	RiPPs-21350	d__Bacteria;p__Bacillota;c__Bacilli;o__Bacillales;f__Bacillaceae;g__Bacillus;s__Bacillus licheniformis	Bacteria	Bacillota	Bacilli	Bacillales	Bacillaceae	Bacillus	Bacillus licheniformis	deep-sea	Isolate genomes	4287152	18314_1	not.OTU	High_quality	1268	novelBGC
BGIO4	BGIO4_9.region001	NRP-metallophore;NRPS	36281	88025	complete	51745	Others	Others-17023	Others-246	d__Bacteria;p__Bacillota;c__Bacilli;o__Bacillales;f__Bacillaceae;g__Bacillus;s__Bacillus licheniformis	Bacteria	Bacillota	Bacilli	Bacillales	Bacillaceae	Bacillus	Bacillus licheniformis	deep-sea	Isolate genomes	4287152	18314_1	not.OTU	High_quality	404	not.novelBGC
BGIQ3	BGIQ3_15.region001	NRPS	31715	78725	complete	47011	NRPS	NRPS-190	NRPS-13053	d__Bacteria;p__Bacillota;c__Bacilli;o__Bacillales;f__Bacillaceae_G;g__Bacillus_A;s__Bacillus_A proteolyticus	Bacteria	Bacillota	Bacilli	Bacillales	Bacillaceae_G	Bacillus_A	Bacillus_A proteolyticus	deep-sea	Isolate genomes	5924108	18323_1	OTU	High_quality	1674	novelBGC
BGIQ3	BGIQ3_2.region001	RiPP-like	440536	450805	complete	10270	RiPPs	RiPPs-17760	RiPPs-17760	d__Bacteria;p__Bacillota;c__Bacilli;o__Bacillales;f__Bacillaceae_G;g__Bacillus_A;s__Bacillus_A proteolyticus	Bacteria	Bacillota	Bacilli	Bacillales	Bacillaceae_G	Bacillus_A	Bacillus_A proteolyticus	deep-sea	Isolate genomes	5924108	18323_1	OTU	High_quality	924	novelBGC
BGIQ3	BGIQ3_21.region001	NI-siderophore	11579	25286	incomplete	13708	Others	Others-17151	Others-246	d__Bacteria;p__Bacillota;c__Bacilli;o__Bacillales;f__Bacillaceae_G;g__Bacillus_A;s__Bacillus_A proteolyticus	Bacteria	Bacillota	Bacilli	Bacillales	Bacillaceae_G	Bacillus_A	Bacillus_A proteolyticus	deep-sea	Isolate genomes	5924108	18323_1	OTU	High_quality	1068	novelBGC
BGIQ3	BGIQ3_3.region001	LAP	167766	191291	complete	23526	RiPPs	RiPPs-24118	RiPPs-17919	d__Bacteria;p__Bacillota;c__Bacilli;o__Bacillales;f__Bacillaceae_G;g__Bacillus_A;s__Bacillus_A proteolyticus	Bacteria	Bacillota	Bacilli	Bacillales	Bacillaceae_G	Bacillus_A	Bacillus_A proteolyticus	deep-sea	Isolate genomes	5924108	18323_1	OTU	High_quality	1604	novelBGC
BGIQ3	BGIQ3_37.region001	NRPS	1	12206	incomplete	12206	NRPS	NRPS-192	NRPS-13053	d__Bacteria;p__Bacillota;c__Bacilli;o__Bacillales;f__Bacillaceae_G;g__Bacillus_A;s__Bacillus_A proteolyticus	Bacteria	Bacillota	Bacilli	Bacillales	Bacillaceae_G	Bacillus_A	Bacillus_A proteolyticus	deep-sea	Isolate genomes	5924108	18323_1	OTU	High_quality	694	not.novelBGC
BGIQ3	BGIQ3_4.region001	betalactone	1	16633	incomplete	16633	Others	Others-14713	Others-246	d__Bacteria;p__Bacillota;c__Bacilli;o__Bacillales;f__Bacillaceae_G;g__Bacillus_A;s__Bacillus_A proteolyticus	Bacteria	Bacillota	Bacilli	Bacillales	Bacillaceae_G	Bacillus_A	Bacillus_A proteolyticus	deep-sea	Isolate genomes	5924108	18323_1	OTU	High_quality	853	not.novelBGC
BGIQ3	BGIQ3_4.region002	RiPP-like	86902	97207	complete	10306	RiPPs	RiPPs-184	RiPPs-33659	d__Bacteria;p__Bacillota;c__Bacilli;o__Bacillales;f__Bacillaceae_G;g__Bacillus_A;s__Bacillus_A proteolyticus	Bacteria	Bacillota	Bacilli	Bacillales	Bacillaceae_G	Bacillus_A	Bacillus_A proteolyticus	deep-sea	Isolate genomes	5924108	18323_1	OTU	High_quality	852	not.novelBGC
BGIQ3	BGIQ3_4.region003	NRP-metallophore;NRPS	143474	195380	complete	51907	Others	Others-17147	Others-246	d__Bacteria;p__Bacillota;c__Bacilli;o__Bacillales;f__Bacillaceae_G;g__Bacillus_A;s__Bacillus_A proteolyticus	Bacteria	Bacillota	Bacilli	Bacillales	Bacillaceae_G	Bacillus_A	Bacillus_A proteolyticus	deep-sea	Isolate genomes	5924108	18323_1	OTU	High_quality	499	not.novelBGC
BGIQ3	BGIQ3_5.region001	lassopeptide	79304	103221	complete	23918	RiPPs	RiPPs-185	RiPPs-33659	d__Bacteria;p__Bacillota;c__Bacilli;o__Bacillales;f__Bacillaceae_G;g__Bacillus_A;s__Bacillus_A proteolyticus	Bacteria	Bacillota	Bacilli	Bacillales	Bacillaceae_G	Bacillus_A	Bacillus_A proteolyticus	deep-sea	Isolate genomes	5924108	18323_1	OTU	High_quality	1157	novelBGC
BGIQ3	BGIQ3_7.region001	terpene	160398	182251	complete	21854	Terpene	Terpene-17908	Terpene-19839	d__Bacteria;p__Bacillota;c__Bacilli;o__Bacillales;f__Bacillaceae_G;g__Bacillus_A;s__Bacillus_A proteolyticus	Bacteria	Bacillota	Bacilli	Bacillales	Bacillaceae_G	Bacillus_A	Bacillus_A proteolyticus	deep-sea	Isolate genomes	5924108	18323_1	OTU	High_quality	1461	novelBGC
BGIQ7	BGIQ7_1.region001	redox-cofactor	565179	580878	incomplete	15700	RiPPs	RiPPs-71034	RiPPs-33659	d__Bacteria;p__Pseudomonadota;c__Alphaproteobacteria;o__Rhodobacterales;f__Rhodobacteraceae;g__Limimaricola;s__Limimaricola soesokkakensis	Bacteria	Pseudomonadota	Alphaproteobacteria	Rhodobacterales	Rhodobacteraceae	Limimaricola	Limimaricola soesokkakensis	deep-sea	Isolate genomes	4586460	14364_1	OTU	Medium_quality	974	novelBGC
BGIQ7	BGIQ7_3.region001	NRPS-like;T1PKS	261434	303074	incomplete	41641	PKS-NRP_Hybrids	PKS-NRP_Hybrids-47385	PKS-NRP_Hybrids-45	d__Bacteria;p__Pseudomonadota;c__Alphaproteobacteria;o__Rhodobacterales;f__Rhodobacteraceae;g__Limimaricola;s__Limimaricola soesokkakensis	Bacteria	Pseudomonadota	Alphaproteobacteria	Rhodobacterales	Rhodobacteraceae	Limimaricola	Limimaricola soesokkakensis	deep-sea	Isolate genomes	4586460	14364_1	OTU	Medium_quality	1251	novelBGC
BGIQ7	BGIQ7_5.region001	T3PKS	37868	78929	complete	41062	PKSother	PKSother-17981	PKSother-5503	d__Bacteria;p__Pseudomonadota;c__Alphaproteobacteria;o__Rhodobacterales;f__Rhodobacteraceae;g__Limimaricola;s__Limimaricola soesokkakensis	Bacteria	Pseudomonadota	Alphaproteobacteria	Rhodobacterales	Rhodobacteraceae	Limimaricola	Limimaricola soesokkakensis	deep-sea	Isolate genomes	4586460	14364_1	OTU	Medium_quality	1510	novelBGC
BGIQ7	BGIQ7_7.region001	NRPS-like	109457	152234	complete	42778	NRPS	NRPS-196	NRPS-13053	d__Bacteria;p__Pseudomonadota;c__Alphaproteobacteria;o__Rhodobacterales;f__Rhodobacteraceae;g__Limimaricola;s__Limimaricola soesokkakensis	Bacteria	Pseudomonadota	Alphaproteobacteria	Rhodobacterales	Rhodobacteraceae	Limimaricola	Limimaricola soesokkakensis	deep-sea	Isolate genomes	4586460	14364_1	OTU	Medium_quality	1712	novelBGC
BGIQ7	BGIQ7_7.region002	terpene	193215	215013	complete	21799	Terpene	Terpene-188	Terpene-19839	d__Bacteria;p__Pseudomonadota;c__Alphaproteobacteria;o__Rhodobacterales;f__Rhodobacteraceae;g__Limimaricola;s__Limimaricola soesokkakensis	Bacteria	Pseudomonadota	Alphaproteobacteria	Rhodobacterales	Rhodobacteraceae	Limimaricola	Limimaricola soesokkakensis	deep-sea	Isolate genomes	4586460	14364_1	OTU	Medium_quality	1140	novelBGC
BGIQ7	BGIQ7_8.region001	terpene	145317	166087	complete	20771	Terpene	Terpene-189	Terpene-19839	d__Bacteria;p__Pseudomonadota;c__Alphaproteobacteria;o__Rhodobacterales;f__Rhodobacteraceae;g__Limimaricola;s__Limimaricola soesokkakensis	Bacteria	Pseudomonadota	Alphaproteobacteria	Rhodobacterales	Rhodobacteraceae	Limimaricola	Limimaricola soesokkakensis	deep-sea	Isolate genomes	4586460	14364_1	OTU	Medium_quality	1398	novelBGC
BGIQ8	BGIQ8_1.region001	NRPS	414166	474478	complete	60313	NRPS	NRPS-197	NRPS-13053	d__Bacteria;p__Bacillota;c__Bacilli;o__Bacillales;f__Bacillaceae_H;g__Priestia;s__Priestia aryabhattai	Bacteria	Bacillota	Bacilli	Bacillales	Bacillaceae_H	Priestia	Priestia aryabhattai	deep-sea	Isolate genomes	5121760	18413_0	not.OTU	High_quality	1477	novelBGC
BGIQ8	BGIQ8_2.region001	NI-siderophore	820304	836876	complete	16573	Others	Others-63	Others-246	d__Bacteria;p__Bacillota;c__Bacilli;o__Bacillales;f__Bacillaceae_H;g__Priestia;s__Priestia aryabhattai	Bacteria	Bacillota	Bacilli	Bacillales	Bacillaceae_H	Priestia	Priestia aryabhattai	deep-sea	Isolate genomes	5121760	18413_0	not.OTU	High_quality	1093	novelBGC
BGIQ8	BGIQ8_2.region002	terpene	1015840	1036658	complete	20819	Terpene	Terpene-254	Terpene-19839	d__Bacteria;p__Bacillota;c__Bacilli;o__Bacillales;f__Bacillaceae_H;g__Priestia;s__Priestia aryabhattai	Bacteria	Bacillota	Bacilli	Bacillales	Bacillaceae_H	Priestia	Priestia aryabhattai	deep-sea	Isolate genomes	5121760	18413_0	not.OTU	High_quality	956	novelBGC
BGIQ8	BGIQ8_3.region001	RRE-containing	369464	389730	complete	20267	RiPPs	RiPPs-191	RiPPs-33659	d__Bacteria;p__Bacillota;c__Bacilli;o__Bacillales;f__Bacillaceae_H;g__Priestia;s__Priestia aryabhattai	Bacteria	Bacillota	Bacilli	Bacillales	Bacillaceae_H	Priestia	Priestia aryabhattai	deep-sea	Isolate genomes	5121760	18413_0	not.OTU	High_quality	1427	novelBGC
BGIQ8	BGIQ8_3.region002	phosphonate	600035	617455	complete	17421	Others	Others-18108	Others-246	d__Bacteria;p__Bacillota;c__Bacilli;o__Bacillales;f__Bacillaceae_H;g__Priestia;s__Priestia aryabhattai	Bacteria	Bacillota	Bacilli	Bacillales	Bacillaceae_H	Priestia	Priestia aryabhattai	deep-sea	Isolate genomes	5121760	18413_0	not.OTU	High_quality	1129	novelBGC
BGIQ8	BGIQ8_3.region003	terpene	741626	762474	complete	20849	Terpene	Terpene-95	Terpene-19839	d__Bacteria;p__Bacillota;c__Bacilli;o__Bacillales;f__Bacillaceae_H;g__Priestia;s__Priestia aryabhattai	Bacteria	Bacillota	Bacilli	Bacillales	Bacillaceae_H	Priestia	Priestia aryabhattai	deep-sea	Isolate genomes	5121760	18413_0	not.OTU	High_quality	1257	novelBGC
BGIQ8	BGIQ8_4.region001	terpene	308615	330483	complete	21869	Terpene	Terpene-61	Terpene-19839	d__Bacteria;p__Bacillota;c__Bacilli;o__Bacillales;f__Bacillaceae_H;g__Priestia;s__Priestia aryabhattai	Bacteria	Bacillota	Bacilli	Bacillales	Bacillaceae_H	Priestia	Priestia aryabhattai	deep-sea	Isolate genomes	5121760	18413_0	not.OTU	High_quality	1506	novelBGC
BGIQ8	BGIQ8_5.region001	T3PKS	331274	372359	complete	41086	PKSother	PKSother-4223	PKSother-5503	d__Bacteria;p__Bacillota;c__Bacilli;o__Bacillales;f__Bacillaceae_H;g__Priestia;s__Priestia aryabhattai	Bacteria	Bacillota	Bacilli	Bacillales	Bacillaceae_H	Priestia	Priestia aryabhattai	deep-sea	Isolate genomes	5121760	18413_0	not.OTU	High_quality	1086	novelBGC
BGIR10	BGIR10_1.region001	terpene	658899	680737	complete	21839	Terpene	Terpene-194	Terpene-19839	d__Bacteria;p__Bacillota;c__Bacilli;o__Bacillales_G;f__Fictibacillaceae;g__Fictibacillus;s__	Bacteria	Bacillota	Bacilli	Bacillales_G	Fictibacillaceae	Fictibacillus	NA	deep-sea	Isolate genomes	3893402	18255_0	OTU	High_quality	1183	novelBGC
BGIR10	BGIR10_1.region002	T3PKS	781178	822254	complete	41077	PKSother	PKSother-61	PKSother-63	d__Bacteria;p__Bacillota;c__Bacilli;o__Bacillales_G;f__Fictibacillaceae;g__Fictibacillus;s__	Bacteria	Bacillota	Bacilli	Bacillales_G	Fictibacillaceae	Fictibacillus	NA	deep-sea	Isolate genomes	3893402	18255_0	OTU	High_quality	1358	novelBGC
BGIR10	BGIR10_2.region001	NI-siderophore	246626	263269	complete	16644	Others	Others-94	Others-246	d__Bacteria;p__Bacillota;c__Bacilli;o__Bacillales_G;f__Fictibacillaceae;g__Fictibacillus;s__	Bacteria	Bacillota	Bacilli	Bacillales_G	Fictibacillaceae	Fictibacillus	NA	deep-sea	Isolate genomes	3893402	18255_0	OTU	High_quality	1327	novelBGC
BGIR10	BGIR10_3.region001	RRE-containing	253067	273336	complete	20270	RiPPs	RiPPs-195	RiPPs-33659	d__Bacteria;p__Bacillota;c__Bacilli;o__Bacillales_G;f__Fictibacillaceae;g__Fictibacillus;s__	Bacteria	Bacillota	Bacilli	Bacillales_G	Fictibacillaceae	Fictibacillus	NA	deep-sea	Isolate genomes	3893402	18255_0	OTU	High_quality	1053	novelBGC
BGIR10	BGIR10_6.region001	terpene	114579	135421	complete	20843	Terpene	Terpene-222	Terpene-19839	d__Bacteria;p__Bacillota;c__Bacilli;o__Bacillales_G;f__Fictibacillaceae;g__Fictibacillus;s__	Bacteria	Bacillota	Bacilli	Bacillales_G	Fictibacillaceae	Fictibacillus	NA	deep-sea	Isolate genomes	3893402	18255_0	OTU	High_quality	1125	novelBGC
BGIR10	BGIR10_9.region001	LAP;opine-like-metallophore	91121	122213	complete	31093	Others	Others-201	Others-246	d__Bacteria;p__Bacillota;c__Bacilli;o__Bacillales_G;f__Fictibacillaceae;g__Fictibacillus;s__	Bacteria	Bacillota	Bacilli	Bacillales_G	Fictibacillaceae	Fictibacillus	NA	deep-sea	Isolate genomes	3893402	18255_0	OTU	High_quality	1287	novelBGC
BGIR11	BGIR11_1.region001	LAP;thiopeptide	448149	487454	complete	39306	RiPPs	RiPPs-198	RiPPs-33659	d__Bacteria;p__Bacillota;c__Bacilli;o__Bacillales_G;f__Fictibacillaceae;g__Fictibacillus;s__	Bacteria	Bacillota	Bacilli	Bacillales_G	Fictibacillaceae	Fictibacillus	NA	deep-sea	Isolate genomes	3779748	18426_0	OTU	High_quality	1784	novelBGC
BGIR11	BGIR11_1.region002	T3PKS	1126095	1167162	complete	41068	PKSother	PKSother-61	PKSother-63	d__Bacteria;p__Bacillota;c__Bacilli;o__Bacillales_G;f__Fictibacillaceae;g__Fictibacillus;s__	Bacteria	Bacillota	Bacilli	Bacillales_G	Fictibacillaceae	Fictibacillus	NA	deep-sea	Isolate genomes	3779748	18426_0	OTU	High_quality	1437	novelBGC
BGIR11	BGIR11_2.region001	opine-like-metallophore	137951	160069	complete	22119	Others	Others-320	Others-246	d__Bacteria;p__Bacillota;c__Bacilli;o__Bacillales_G;f__Fictibacillaceae;g__Fictibacillus;s__	Bacteria	Bacillota	Bacilli	Bacillales_G	Fictibacillaceae	Fictibacillus	NA	deep-sea	Isolate genomes	3779748	18426_0	OTU	High_quality	756	not.novelBGC
BGIR11	BGIR11_4.region001	NI-siderophore	37764	54338	complete	16575	Others	Others-94	Others-246	d__Bacteria;p__Bacillota;c__Bacilli;o__Bacillales_G;f__Fictibacillaceae;g__Fictibacillus;s__	Bacteria	Bacillota	Bacilli	Bacillales_G	Fictibacillaceae	Fictibacillus	NA	deep-sea	Isolate genomes	3779748	18426_0	OTU	High_quality	1227	novelBGC
BGIR11	BGIR11_6.region001	NI-siderophore	22186	36102	complete	13917	Others	Others-322	Others-246	d__Bacteria;p__Bacillota;c__Bacilli;o__Bacillales_G;f__Fictibacillaceae;g__Fictibacillus;s__	Bacteria	Bacillota	Bacilli	Bacillales_G	Fictibacillaceae	Fictibacillus	NA	deep-sea	Isolate genomes	3779748	18426_0	OTU	High_quality	740	not.novelBGC
BGIR12	BGIR12_1.region001	lassopeptide	1361546	1385821	complete	24276	RiPPs	RiPPs-24141	RiPPs-33659	d__Bacteria;p__Bacillota;c__Bacilli;o__Bacillales;f__Bacillaceae_H;g__Priestia;s__Priestia megaterium	Bacteria	Bacillota	Bacilli	Bacillales	Bacillaceae_H	Priestia	Priestia megaterium	deep-sea	Isolate genomes	5852995	18413_0	not.OTU	High_quality	859	not.novelBGC
BGIR12	BGIR12_1.region002	terpene	1409725	1431593	complete	21869	Terpene	Terpene-61	Terpene-19839	d__Bacteria;p__Bacillota;c__Bacilli;o__Bacillales;f__Bacillaceae_H;g__Priestia;s__Priestia megaterium	Bacteria	Bacillota	Bacilli	Bacillales	Bacillaceae_H	Priestia	Priestia megaterium	deep-sea	Isolate genomes	5852995	18413_0	not.OTU	High_quality	1454	novelBGC
BGIR12	BGIR12_14.region001	RiPP-like	23468	34904	complete	11437	RiPPs	RiPPs-24127	RiPPs-33659	d__Bacteria;p__Bacillota;c__Bacilli;o__Bacillales;f__Bacillaceae_H;g__Priestia;s__Priestia megaterium	Bacteria	Bacillota	Bacilli	Bacillales	Bacillaceae_H	Priestia	Priestia megaterium	deep-sea	Isolate genomes	5852995	18413_0	not.OTU	High_quality	929	novelBGC
BGIR12	BGIR12_2.region001	terpene	20311	41159	complete	20849	Terpene	Terpene-95	Terpene-19839	d__Bacteria;p__Bacillota;c__Bacilli;o__Bacillales;f__Bacillaceae_H;g__Priestia;s__Priestia megaterium	Bacteria	Bacillota	Bacilli	Bacillales	Bacillaceae_H	Priestia	Priestia megaterium	deep-sea	Isolate genomes	5852995	18413_0	not.OTU	High_quality	1254	novelBGC
BGIR12	BGIR12_2.region002	phosphonate	163886	181308	complete	17423	Others	Others-18108	Others-246	d__Bacteria;p__Bacillota;c__Bacilli;o__Bacillales;f__Bacillaceae_H;g__Priestia;s__Priestia megaterium	Bacteria	Bacillota	Bacilli	Bacillales	Bacillaceae_H	Priestia	Priestia megaterium	deep-sea	Isolate genomes	5852995	18413_0	not.OTU	High_quality	1181	novelBGC
BGIR12	BGIR12_2.region003	T3PKS	830736	871821	complete	41086	PKSother	PKSother-4223	PKSother-5503	d__Bacteria;p__Bacillota;c__Bacilli;o__Bacillales;f__Bacillaceae_H;g__Priestia;s__Priestia megaterium	Bacteria	Bacillota	Bacilli	Bacillales	Bacillaceae_H	Priestia	Priestia megaterium	deep-sea	Isolate genomes	5852995	18413_0	not.OTU	High_quality	1086	novelBGC
BGIR12	BGIR12_4.region001	terpene	110619	131437	complete	20819	Terpene	Terpene-254	Terpene-19839	d__Bacteria;p__Bacillota;c__Bacilli;o__Bacillales;f__Bacillaceae_H;g__Priestia;s__Priestia megaterium	Bacteria	Bacillota	Bacilli	Bacillales	Bacillaceae_H	Priestia	Priestia megaterium	deep-sea	Isolate genomes	5852995	18413_0	not.OTU	High_quality	756	not.novelBGC
BGIR12	BGIR12_4.region002	NI-siderophore	314046	330621	complete	16576	Others	Others-63	Others-246	d__Bacteria;p__Bacillota;c__Bacilli;o__Bacillales;f__Bacillaceae_H;g__Priestia;s__Priestia megaterium	Bacteria	Bacillota	Bacilli	Bacillales	Bacillaceae_H	Priestia	Priestia megaterium	deep-sea	Isolate genomes	5852995	18413_0	not.OTU	High_quality	1066	novelBGC
BGIR12	BGIR12_6.region001	lanthipeptide-class-i	52142	78652	complete	26511	RiPPs	RiPPs-63	RiPPs-33659	d__Bacteria;p__Bacillota;c__Bacilli;o__Bacillales;f__Bacillaceae_H;g__Priestia;s__Priestia megaterium	Bacteria	Bacillota	Bacilli	Bacillales	Bacillaceae_H	Priestia	Priestia megaterium	deep-sea	Isolate genomes	5852995	18413_0	not.OTU	High_quality	1081	novelBGC
BGIR15	BGIR15_1.region001	NRP-metallophore;NRPS	26067	77795	complete	51729	Others	Others-243	Others-246	d__Bacteria;p__Bacillota;c__Bacilli;o__Bacillales;f__Bacillaceae;g__Bacillus;s__Bacillus safensis	Bacteria	Bacillota	Bacilli	Bacillales	Bacillaceae	Bacillus	Bacillus safensis	deep-sea	Isolate genomes	3728055	18322_4	not.OTU	High_quality	1380	novelBGC
BGIR15	BGIR15_1.region002	other	317543	358964	complete	41422	Others	Others-18027	Others-18027	d__Bacteria;p__Bacillota;c__Bacilli;o__Bacillales;f__Bacillaceae;g__Bacillus;s__Bacillus safensis	Bacteria	Bacillota	Bacilli	Bacillales	Bacillaceae	Bacillus	Bacillus safensis	deep-sea	Isolate genomes	3728055	18322_4	not.OTU	High_quality	1026	novelBGC
BGIR15	BGIR15_11.region001	betalactone	8845	37254	complete	28410	Others	Others-254	Others-254	d__Bacteria;p__Bacillota;c__Bacilli;o__Bacillales;f__Bacillaceae;g__Bacillus;s__Bacillus safensis	Bacteria	Bacillota	Bacilli	Bacillales	Bacillaceae	Bacillus	Bacillus safensis	deep-sea	Isolate genomes	3728055	18322_4	not.OTU	High_quality	1227	novelBGC
BGIR15	BGIR15_13.region001	NRPS	1	9895	incomplete	9895	NRPS	NRPS-220	NRPS-13053	d__Bacteria;p__Bacillota;c__Bacilli;o__Bacillales;f__Bacillaceae;g__Bacillus;s__Bacillus safensis	Bacteria	Bacillota	Bacilli	Bacillales	Bacillaceae	Bacillus	Bacillus safensis	deep-sea	Isolate genomes	3728055	18322_4	not.OTU	High_quality	575	not.novelBGC
BGIR15	BGIR15_3.region001	terpene	48971	70845	complete	21875	Terpene	Terpene-24063	Terpene-19839	d__Bacteria;p__Bacillota;c__Bacilli;o__Bacillales;f__Bacillaceae;g__Bacillus;s__Bacillus safensis	Bacteria	Bacillota	Bacilli	Bacillales	Bacillaceae	Bacillus	Bacillus safensis	deep-sea	Isolate genomes	3728055	18322_4	not.OTU	High_quality	1235	novelBGC
BGIR15	BGIR15_3.region002	T3PKS	111955	153055	complete	41101	PKSother	PKSother-5616	PKSother-5503	d__Bacteria;p__Bacillota;c__Bacilli;o__Bacillales;f__Bacillaceae;g__Bacillus;s__Bacillus safensis	Bacteria	Bacillota	Bacilli	Bacillales	Bacillaceae	Bacillus	Bacillus safensis	deep-sea	Isolate genomes	3728055	18322_4	not.OTU	High_quality	737	not.novelBGC
BGIR15	BGIR15_4.region001	betalactone	237212	269664	complete	32453	Others	Others-246	Others-246	d__Bacteria;p__Bacillota;c__Bacilli;o__Bacillales;f__Bacillaceae;g__Bacillus;s__Bacillus safensis	Bacteria	Bacillota	Bacilli	Bacillales	Bacillaceae	Bacillus	Bacillus safensis	deep-sea	Isolate genomes	3728055	18322_4	not.OTU	High_quality	1516	novelBGC
BGIR15	BGIR15_4.region002	RiPP-like	407599	417925	incomplete	10327	RiPPs	RiPPs-252	RiPPs-33659	d__Bacteria;p__Bacillota;c__Bacilli;o__Bacillales;f__Bacillaceae;g__Bacillus;s__Bacillus safensis	Bacteria	Bacillota	Bacilli	Bacillales	Bacillaceae	Bacillus	Bacillus safensis	deep-sea	Isolate genomes	3728055	18322_4	not.OTU	High_quality	1005	novelBGC
BGIR15	BGIR15_5.region001	RRE-containing	8247	29152	complete	20906	RiPPs	RiPPs-251	RiPPs-251	d__Bacteria;p__Bacillota;c__Bacilli;o__Bacillales;f__Bacillaceae;g__Bacillus;s__Bacillus safensis	Bacteria	Bacillota	Bacilli	Bacillales	Bacillaceae	Bacillus	Bacillus safensis	deep-sea	Isolate genomes	3728055	18322_4	not.OTU	High_quality	1028	novelBGC
BGIR15	BGIR15_5.region002	terpene;NI-siderophore	179269	207914	complete	28646	Others	Others-17312	Others-17312	d__Bacteria;p__Bacillota;c__Bacilli;o__Bacillales;f__Bacillaceae;g__Bacillus;s__Bacillus safensis	Bacteria	Bacillota	Bacilli	Bacillales	Bacillaceae	Bacillus	Bacillus safensis	deep-sea	Isolate genomes	3728055	18322_4	not.OTU	High_quality	1657	novelBGC
BGIR15	BGIR15_7.region001	NRPS	171564	200048	incomplete	28485	NRPS	NRPS-223	NRPS-236	d__Bacteria;p__Bacillota;c__Bacilli;o__Bacillales;f__Bacillaceae;g__Bacillus;s__Bacillus safensis	Bacteria	Bacillota	Bacilli	Bacillales	Bacillaceae	Bacillus	Bacillus safensis	deep-sea	Isolate genomes	3728055	18322_4	not.OTU	High_quality	845	not.novelBGC
BGIR15	BGIR15_8.region001	NRPS	155684	199376	incomplete	43693	NRPS	NRPS-12396	NRPS-12396	d__Bacteria;p__Bacillota;c__Bacilli;o__Bacillales;f__Bacillaceae;g__Bacillus;s__Bacillus safensis	Bacteria	Bacillota	Bacilli	Bacillales	Bacillaceae	Bacillus	Bacillus safensis	deep-sea	Isolate genomes	3728055	18322_4	not.OTU	High_quality	987	novelBGC
BGIR4	BGIR4_1.region001	terpene	565923	587764	complete	21842	Terpene	Terpene-19285	Terpene-19839	d__Bacteria;p__Bacillota;c__Bacilli;o__Bacillales_G;f__Fictibacillaceae;g__Fictibacillus;s__	Bacteria	Bacillota	Bacilli	Bacillales_G	Fictibacillaceae	Fictibacillus	NA	deep-sea	Isolate genomes	4135121	18254_1	OTU	High_quality	1135	novelBGC
BGIR4	BGIR4_1.region002	LAP	708325	731840	complete	23516	RiPPs	RiPPs-19286	RiPPs-33659	d__Bacteria;p__Bacillota;c__Bacilli;o__Bacillales_G;f__Fictibacillaceae;g__Fictibacillus;s__	Bacteria	Bacillota	Bacilli	Bacillales_G	Fictibacillaceae	Fictibacillus	NA	deep-sea	Isolate genomes	4135121	18254_1	OTU	High_quality	1203	novelBGC
BGIR4	BGIR4_1.region003	T3PKS	964330	1005406	complete	41077	PKSother	PKSother-61	PKSother-63	d__Bacteria;p__Bacillota;c__Bacilli;o__Bacillales_G;f__Fictibacillaceae;g__Fictibacillus;s__	Bacteria	Bacillota	Bacilli	Bacillales_G	Fictibacillaceae	Fictibacillus	NA	deep-sea	Isolate genomes	4135121	18254_1	OTU	High_quality	1358	novelBGC
BGIR4	BGIR4_2.region001	opine-like-metallophore	222440	244559	complete	22120	Others	Others-215	Others-246	d__Bacteria;p__Bacillota;c__Bacilli;o__Bacillales_G;f__Fictibacillaceae;g__Fictibacillus;s__	Bacteria	Bacillota	Bacilli	Bacillales_G	Fictibacillaceae	Fictibacillus	NA	deep-sea	Isolate genomes	4135121	18254_1	OTU	High_quality	949	novelBGC
BGIR4	BGIR4_2.region002	NI-siderophore	438859	455505	complete	16647	Others	Others-94	Others-246	d__Bacteria;p__Bacillota;c__Bacilli;o__Bacillales_G;f__Fictibacillaceae;g__Fictibacillus;s__	Bacteria	Bacillota	Bacilli	Bacillales_G	Fictibacillaceae	Fictibacillus	NA	deep-sea	Isolate genomes	4135121	18254_1	OTU	High_quality	1208	novelBGC
BGIR4	BGIR4_3.region001	terpene	137418	158260	complete	20843	Terpene	Terpene-222	Terpene-19839	d__Bacteria;p__Bacillota;c__Bacilli;o__Bacillales_G;f__Fictibacillaceae;g__Fictibacillus;s__	Bacteria	Bacillota	Bacilli	Bacillales_G	Fictibacillaceae	Fictibacillus	NA	deep-sea	Isolate genomes	4135121	18254_1	OTU	High_quality	1144	novelBGC
BGIR4	BGIR4_4.region001	NRPS	47156	99157	complete	52002	NRPS	NRPS-600	NRPS-13053	d__Bacteria;p__Bacillota;c__Bacilli;o__Bacillales_G;f__Fictibacillaceae;g__Fictibacillus;s__	Bacteria	Bacillota	Bacilli	Bacillales_G	Fictibacillaceae	Fictibacillus	NA	deep-sea	Isolate genomes	4135121	18254_1	OTU	High_quality	1321	novelBGC
BGIR5	BGIR5_1.region001	RRE-containing	10212	31117	complete	20906	RiPPs	RiPPs-122	RiPPs-251	d__Bacteria;p__Bacillota;c__Bacilli;o__Bacillales;f__Bacillaceae;g__Bacillus;s__Bacillus altitudinis	Bacteria	Bacillota	Bacilli	Bacillales	Bacillaceae	Bacillus	Bacillus altitudinis	deep-sea	Isolate genomes	3693900	18322_2	not.OTU	High_quality	1058	novelBGC
BGIR5	BGIR5_1.region002	terpene;NI-siderophore	179910	208666	complete	28757	Others	Others-218	Others-17312	d__Bacteria;p__Bacillota;c__Bacilli;o__Bacillales;f__Bacillaceae;g__Bacillus;s__Bacillus altitudinis	Bacteria	Bacillota	Bacilli	Bacillales	Bacillaceae	Bacillus	Bacillus altitudinis	deep-sea	Isolate genomes	3693900	18322_2	not.OTU	High_quality	1501	novelBGC
BGIR5	BGIR5_1.region003	betalactone	913778	942186	complete	28409	Others	Others-18025	Others-254	d__Bacteria;p__Bacillota;c__Bacilli;o__Bacillales;f__Bacillaceae;g__Bacillus;s__Bacillus altitudinis	Bacteria	Bacillota	Bacilli	Bacillales	Bacillaceae	Bacillus	Bacillus altitudinis	deep-sea	Isolate genomes	3693900	18322_2	not.OTU	High_quality	1247	novelBGC
BGIR5	BGIR5_13.region001	NRPS	1	10574	incomplete	10574	NRPS	NRPS-220	NRPS-13053	d__Bacteria;p__Bacillota;c__Bacilli;o__Bacillales;f__Bacillaceae;g__Bacillus;s__Bacillus altitudinis	Bacteria	Bacillota	Bacilli	Bacillales	Bacillaceae	Bacillus	Bacillus altitudinis	deep-sea	Isolate genomes	3693900	18322_2	not.OTU	High_quality	592	not.novelBGC
BGIR5	BGIR5_2.region001	other	632230	673651	complete	41422	Others	Others-18027	Others-18027	d__Bacteria;p__Bacillota;c__Bacilli;o__Bacillales;f__Bacillaceae;g__Bacillus;s__Bacillus altitudinis	Bacteria	Bacillota	Bacilli	Bacillales	Bacillaceae	Bacillus	Bacillus altitudinis	deep-sea	Isolate genomes	3693900	18322_2	not.OTU	High_quality	1024	novelBGC
BGIR5	BGIR5_3.region001	betalactone	266186	298590	complete	32405	Others	Others-18015	Others-246	d__Bacteria;p__Bacillota;c__Bacilli;o__Bacillales;f__Bacillaceae;g__Bacillus;s__Bacillus altitudinis	Bacteria	Bacillota	Bacilli	Bacillales	Bacillaceae	Bacillus	Bacillus altitudinis	deep-sea	Isolate genomes	3693900	18322_2	not.OTU	High_quality	1530	novelBGC
BGIR5	BGIR5_3.region002	RiPP-like	437493	447819	complete	10327	RiPPs	RiPPs-24062	RiPPs-33659	d__Bacteria;p__Bacillota;c__Bacilli;o__Bacillales;f__Bacillaceae;g__Bacillus;s__Bacillus altitudinis	Bacteria	Bacillota	Bacilli	Bacillales	Bacillaceae	Bacillus	Bacillus altitudinis	deep-sea	Isolate genomes	3693900	18322_2	not.OTU	High_quality	1006	novelBGC
BGIR5	BGIR5_4.region001	terpene	56595	78472	complete	21878	Terpene	Terpene-24063	Terpene-19839	d__Bacteria;p__Bacillota;c__Bacilli;o__Bacillales;f__Bacillaceae;g__Bacillus;s__Bacillus altitudinis	Bacteria	Bacillota	Bacilli	Bacillales	Bacillaceae	Bacillus	Bacillus altitudinis	deep-sea	Isolate genomes	3693900	18322_2	not.OTU	High_quality	1235	novelBGC
BGIR5	BGIR5_4.region002	T3PKS	116875	157972	complete	41098	PKSother	PKSother-5616	PKSother-5503	d__Bacteria;p__Bacillota;c__Bacilli;o__Bacillales;f__Bacillaceae;g__Bacillus;s__Bacillus altitudinis	Bacteria	Bacillota	Bacilli	Bacillales	Bacillaceae	Bacillus	Bacillus altitudinis	deep-sea	Isolate genomes	3693900	18322_2	not.OTU	High_quality	762	not.novelBGC
BGIR5	BGIR5_6.region001	NRPS	1	29012	incomplete	29012	NRPS	NRPS-223	NRPS-236	d__Bacteria;p__Bacillota;c__Bacilli;o__Bacillales;f__Bacillaceae;g__Bacillus;s__Bacillus altitudinis	Bacteria	Bacillota	Bacilli	Bacillales	Bacillaceae	Bacillus	Bacillus altitudinis	deep-sea	Isolate genomes	3693900	18322_2	not.OTU	High_quality	851	not.novelBGC
BGIR5	BGIR5_7.region001	NRPS	157170	201035	incomplete	43866	NRPS	NRPS-18028	NRPS-12396	d__Bacteria;p__Bacillota;c__Bacilli;o__Bacillales;f__Bacillaceae;g__Bacillus;s__Bacillus altitudinis	Bacteria	Bacillota	Bacilli	Bacillales	Bacillaceae	Bacillus	Bacillus altitudinis	deep-sea	Isolate genomes	3693900	18322_2	not.OTU	High_quality	1006	novelBGC
BGIR6	BGIR6_1.region001	terpene	166865	188730	complete	21866	Terpene	Terpene-131	Terpene-19839	d__Bacteria;p__Bacillota;c__Bacilli;o__Bacillales_G;f__Fictibacillaceae;g__Fictibacillus_C;s__Fictibacillus_C enclensis	Bacteria	Bacillota	Bacilli	Bacillales_G	Fictibacillaceae	Fictibacillus_C	Fictibacillus_C enclensis	deep-sea	Isolate genomes	4531165	18429_0	not.OTU	High_quality	1249	novelBGC
BGIR6	BGIR6_2.region001	betalactone	24891	52817	complete	27927	Others	Others-225	Others-246	d__Bacteria;p__Bacillota;c__Bacilli;o__Bacillales_G;f__Fictibacillaceae;g__Fictibacillus_C;s__Fictibacillus_C enclensis	Bacteria	Bacillota	Bacilli	Bacillales_G	Fictibacillaceae	Fictibacillus_C	Fictibacillus_C enclensis	deep-sea	Isolate genomes	4531165	18429_0	not.OTU	High_quality	1260	novelBGC
BGIR6	BGIR6_3.region001	T3PKS	230002	271090	complete	41089	PKSother	PKSother-63	PKSother-63	d__Bacteria;p__Bacillota;c__Bacilli;o__Bacillales_G;f__Fictibacillaceae;g__Fictibacillus_C;s__Fictibacillus_C enclensis	Bacteria	Bacillota	Bacilli	Bacillales_G	Fictibacillaceae	Fictibacillus_C	Fictibacillus_C enclensis	deep-sea	Isolate genomes	4531165	18429_0	not.OTU	High_quality	1461	novelBGC
BGIR6	BGIR6_5.region001	LAP	256469	279943	complete	23475	RiPPs	RiPPs-217	RiPPs-33659	d__Bacteria;p__Bacillota;c__Bacilli;o__Bacillales_G;f__Fictibacillaceae;g__Fictibacillus_C;s__Fictibacillus_C enclensis	Bacteria	Bacillota	Bacilli	Bacillales_G	Fictibacillaceae	Fictibacillus_C	Fictibacillus_C enclensis	deep-sea	Isolate genomes	4531165	18429_0	not.OTU	High_quality	1010	novelBGC
BGIR6	BGIR6_7.region001	terpene	40027	61859	complete	21833	Terpene	Terpene-169	Terpene-19839	d__Bacteria;p__Bacillota;c__Bacilli;o__Bacillales_G;f__Fictibacillaceae;g__Fictibacillus_C;s__Fictibacillus_C enclensis	Bacteria	Bacillota	Bacilli	Bacillales_G	Fictibacillaceae	Fictibacillus_C	Fictibacillus_C enclensis	deep-sea	Isolate genomes	4531165	18429_0	not.OTU	High_quality	1104	novelBGC
BGIS11	BGIS11_1.region001	T3PKS	1112635	1153882	complete	41248	PKSother	PKSother-61	PKSother-63	d__Bacteria;p__Bacillota;c__Bacilli;o__Bacillales_G;f__Fictibacillaceae;g__Fictibacillus;s__Fictibacillus halophilus	Bacteria	Bacillota	Bacilli	Bacillales_G	Fictibacillaceae	Fictibacillus	Fictibacillus halophilus	deep-sea	Isolate genomes	3960637	18254_3	not.OTU	High_quality	1405	novelBGC
BGIS11	BGIS11_1.region002	RiPP-like	1374406	1388217	complete	13812	RiPPs	RiPPs-19286	RiPPs-33659	d__Bacteria;p__Bacillota;c__Bacilli;o__Bacillales_G;f__Fictibacillaceae;g__Fictibacillus;s__Fictibacillus halophilus	Bacteria	Bacillota	Bacilli	Bacillales_G	Fictibacillaceae	Fictibacillus	Fictibacillus halophilus	deep-sea	Isolate genomes	3960637	18254_3	not.OTU	High_quality	641	not.novelBGC
BGIS11	BGIS11_1.region003	terpene	1526741	1548585	complete	21845	Terpene	Terpene-19285	Terpene-19839	d__Bacteria;p__Bacillota;c__Bacilli;o__Bacillales_G;f__Fictibacillaceae;g__Fictibacillus;s__Fictibacillus halophilus	Bacteria	Bacillota	Bacilli	Bacillales_G	Fictibacillaceae	Fictibacillus	Fictibacillus halophilus	deep-sea	Isolate genomes	3960637	18254_3	not.OTU	High_quality	1147	novelBGC
BGIS11	BGIS11_1.region004	opine-like-metallophore	2400636	2422755	complete	22120	Others	Others-215	Others-246	d__Bacteria;p__Bacillota;c__Bacilli;o__Bacillales_G;f__Fictibacillaceae;g__Fictibacillus;s__Fictibacillus halophilus	Bacteria	Bacillota	Bacilli	Bacillales_G	Fictibacillaceae	Fictibacillus	Fictibacillus halophilus	deep-sea	Isolate genomes	3960637	18254_3	not.OTU	High_quality	806	not.novelBGC
BGIS11	BGIS11_1.region005	NI-siderophore	2626034	2642680	complete	16647	Others	Others-94	Others-246	d__Bacteria;p__Bacillota;c__Bacilli;o__Bacillales_G;f__Fictibacillaceae;g__Fictibacillus;s__Fictibacillus halophilus	Bacteria	Bacillota	Bacilli	Bacillales_G	Fictibacillaceae	Fictibacillus	Fictibacillus halophilus	deep-sea	Isolate genomes	3960637	18254_3	not.OTU	High_quality	1328	novelBGC
BGIS11	BGIS11_2.region001	RiPP-like	369534	379746	complete	10213	RiPPs	RiPPs-221	RiPPs-33659	d__Bacteria;p__Bacillota;c__Bacilli;o__Bacillales_G;f__Fictibacillaceae;g__Fictibacillus;s__Fictibacillus halophilus	Bacteria	Bacillota	Bacilli	Bacillales_G	Fictibacillaceae	Fictibacillus	Fictibacillus halophilus	deep-sea	Isolate genomes	3960637	18254_3	not.OTU	High_quality	451	not.novelBGC
BGIS11	BGIS11_3.region001	terpene	103062	123904	complete	20843	Terpene	Terpene-222	Terpene-19839	d__Bacteria;p__Bacillota;c__Bacilli;o__Bacillales_G;f__Fictibacillaceae;g__Fictibacillus;s__Fictibacillus halophilus	Bacteria	Bacillota	Bacilli	Bacillales_G	Fictibacillaceae	Fictibacillus	Fictibacillus halophilus	deep-sea	Isolate genomes	3960637	18254_3	not.OTU	High_quality	1080	novelBGC
BGIS23	BGIS23_10.region001	NI-siderophore	26174	41601	complete	15428	Others	Others-318	Others-246	d__Bacteria;p__Bacillota;c__Bacilli;o__Bacillales;f__Bacillaceae;g__Bacillus_P;s__	Bacteria	Bacillota	Bacilli	Bacillales	Bacillaceae	Bacillus_P	NA	deep-sea	Isolate genomes	4271733	18306_1	OTU	Medium_quality	1256	novelBGC
BGIS23	BGIS23_10.region002	lassopeptide	70514	94379	complete	23866	RiPPs	RiPPs-223	RiPPs-33659	d__Bacteria;p__Bacillota;c__Bacilli;o__Bacillales;f__Bacillaceae;g__Bacillus_P;s__	Bacteria	Bacillota	Bacilli	Bacillales	Bacillaceae	Bacillus_P	NA	deep-sea	Isolate genomes	4271733	18306_1	OTU	Medium_quality	1205	novelBGC
BGIS23	BGIS23_15.region001	NRPS	1	26041	incomplete	26041	NRPS	NRPS-229	NRPS-13053	d__Bacteria;p__Bacillota;c__Bacilli;o__Bacillales;f__Bacillaceae;g__Bacillus_P;s__	Bacteria	Bacillota	Bacilli	Bacillales	Bacillaceae	Bacillus_P	NA	deep-sea	Isolate genomes	4271733	18306_1	OTU	Medium_quality	1271	novelBGC
BGIS23	BGIS23_15.region002	NRPS	77982	104575	incomplete	26594	NRPS	NRPS-230	NRPS-13053	d__Bacteria;p__Bacillota;c__Bacilli;o__Bacillales;f__Bacillaceae;g__Bacillus_P;s__	Bacteria	Bacillota	Bacilli	Bacillales	Bacillaceae	Bacillus_P	NA	deep-sea	Isolate genomes	4271733	18306_1	OTU	Medium_quality	549	not.novelBGC
BGIS23	BGIS23_17.region001	RRE-containing	12019	33158	complete	21140	RiPPs	RiPPs-14310	RiPPs-33659	d__Bacteria;p__Bacillota;c__Bacilli;o__Bacillales;f__Bacillaceae;g__Bacillus_P;s__	Bacteria	Bacillota	Bacilli	Bacillales	Bacillaceae	Bacillus_P	NA	deep-sea	Isolate genomes	4271733	18306_1	OTU	Medium_quality	1008	novelBGC
BGIS23	BGIS23_2.region001	T3PKS	27524	68624	complete	41101	PKSother	PKSother-46	PKSother-5503	d__Bacteria;p__Bacillota;c__Bacilli;o__Bacillales;f__Bacillaceae;g__Bacillus_P;s__	Bacteria	Bacillota	Bacilli	Bacillales	Bacillaceae	Bacillus_P	NA	deep-sea	Isolate genomes	4271733	18306_1	OTU	Medium_quality	1395	novelBGC
BGIS23	BGIS23_2.region002	terpene	277407	298085	incomplete	20679	Terpene	Terpene-150	Terpene-19839	d__Bacteria;p__Bacillota;c__Bacilli;o__Bacillales;f__Bacillaceae;g__Bacillus_P;s__	Bacteria	Bacillota	Bacilli	Bacillales	Bacillaceae	Bacillus_P	NA	deep-sea	Isolate genomes	4271733	18306_1	OTU	Medium_quality	1344	novelBGC
BGIS23	BGIS23_20.region001	LAP	1	24212	incomplete	24212	RiPPs	RiPPs-226	RiPPs-33659	d__Bacteria;p__Bacillota;c__Bacilli;o__Bacillales;f__Bacillaceae;g__Bacillus_P;s__	Bacteria	Bacillota	Bacilli	Bacillales	Bacillaceae	Bacillus_P	NA	deep-sea	Isolate genomes	4271733	18306_1	OTU	Medium_quality	972	novelBGC
BGIS23	BGIS23_26.region001	terpene	29850	50683	incomplete	20834	Terpene	Terpene-151	Terpene-19839	d__Bacteria;p__Bacillota;c__Bacilli;o__Bacillales;f__Bacillaceae;g__Bacillus_P;s__	Bacteria	Bacillota	Bacilli	Bacillales	Bacillaceae	Bacillus_P	NA	deep-sea	Isolate genomes	4271733	18306_1	OTU	Medium_quality	1112	novelBGC
BGIS24	BGIS24_1.region001	RiPP-like	62332	73768	complete	11437	RiPPs	RiPPs-24127	RiPPs-33659	d__Bacteria;p__Bacillota;c__Bacilli;o__Bacillales;f__Bacillaceae_H;g__Priestia;s__Priestia megaterium	Bacteria	Bacillota	Bacilli	Bacillales	Bacillaceae_H	Priestia	Priestia megaterium	deep-sea	Isolate genomes	5602006	18413_0	not.OTU	High_quality	958	novelBGC
BGIS24	BGIS24_1.region002	T3PKS	274462	315547	complete	41086	PKSother	PKSother-4223	PKSother-5503	d__Bacteria;p__Bacillota;c__Bacilli;o__Bacillales;f__Bacillaceae_H;g__Priestia;s__Priestia megaterium	Bacteria	Bacillota	Bacilli	Bacillales	Bacillaceae_H	Priestia	Priestia megaterium	deep-sea	Isolate genomes	5602006	18413_0	not.OTU	High_quality	1085	novelBGC
BGIS24	BGIS24_1.region003	terpene	1068244	1089092	complete	20849	Terpene	Terpene-95	Terpene-19839	d__Bacteria;p__Bacillota;c__Bacilli;o__Bacillales;f__Bacillaceae_H;g__Priestia;s__Priestia megaterium	Bacteria	Bacillota	Bacilli	Bacillales	Bacillaceae_H	Priestia	Priestia megaterium	deep-sea	Isolate genomes	5602006	18413_0	not.OTU	High_quality	1258	novelBGC
BGIS24	BGIS24_5.region001	terpene	131414	152232	complete	20819	Terpene	Terpene-254	Terpene-19839	d__Bacteria;p__Bacillota;c__Bacilli;o__Bacillales;f__Bacillaceae_H;g__Priestia;s__Priestia megaterium	Bacteria	Bacillota	Bacilli	Bacillales	Bacillaceae_H	Priestia	Priestia megaterium	deep-sea	Isolate genomes	5602006	18413_0	not.OTU	High_quality	756	not.novelBGC
BGIS24	BGIS24_5.region002	NI-siderophore	317608	333511	incomplete	15904	Others	Others-63	Others-246	d__Bacteria;p__Bacillota;c__Bacilli;o__Bacillales;f__Bacillaceae_H;g__Priestia;s__Priestia megaterium	Bacteria	Bacillota	Bacilli	Bacillales	Bacillaceae_H	Priestia	Priestia megaterium	deep-sea	Isolate genomes	5602006	18413_0	not.OTU	High_quality	1066	novelBGC
BGIS24	BGIS24_6.region001	terpene	162000	183868	complete	21869	Terpene	Terpene-61	Terpene-19839	d__Bacteria;p__Bacillota;c__Bacilli;o__Bacillales;f__Bacillaceae_H;g__Priestia;s__Priestia megaterium	Bacteria	Bacillota	Bacilli	Bacillales	Bacillaceae_H	Priestia	Priestia megaterium	deep-sea	Isolate genomes	5602006	18413_0	not.OTU	High_quality	1506	novelBGC
BGIS7	BGIS7_1.region001	T3PKS	82404	123489	complete	41086	PKSother	PKSother-67	PKSother-5503	d__Bacteria;p__Bacillota;c__Bacilli;o__Bacillales_B;f__DSM-25281;g__Falsibacillus;s__	Bacteria	Bacillota	Bacilli	Bacillales_B	DSM-25281	Falsibacillus	NA	deep-sea	Isolate genomes	4166141	18431_0	OTU	High_quality	1217	novelBGC
BGIS7	BGIS7_1.region002	terpene	313308	334273	complete	20966	Terpene	Terpene-232	Terpene-19839	d__Bacteria;p__Bacillota;c__Bacilli;o__Bacillales_B;f__DSM-25281;g__Falsibacillus;s__	Bacteria	Bacillota	Bacilli	Bacillales_B	DSM-25281	Falsibacillus	NA	deep-sea	Isolate genomes	4166141	18431_0	OTU	High_quality	1495	novelBGC
BGIS7	BGIS7_1.region003	terpene	397425	418258	complete	20834	Terpene	Terpene-233	Terpene-19839	d__Bacteria;p__Bacillota;c__Bacilli;o__Bacillales_B;f__DSM-25281;g__Falsibacillus;s__	Bacteria	Bacillota	Bacilli	Bacillales_B	DSM-25281	Falsibacillus	NA	deep-sea	Isolate genomes	4166141	18431_0	OTU	High_quality	1183	novelBGC
BGIS7	BGIS7_10.region001	RiPP-like	73913	86114	complete	12202	RiPPs	RiPPs-234	RiPPs-33659	d__Bacteria;p__Bacillota;c__Bacilli;o__Bacillales_B;f__DSM-25281;g__Falsibacillus;s__	Bacteria	Bacillota	Bacilli	Bacillales_B	DSM-25281	Falsibacillus	NA	deep-sea	Isolate genomes	4166141	18431_0	OTU	High_quality	508	not.novelBGC
BGIS7	BGIS7_25.region001	lanthipeptide-class-i;NRPS-like	1	41445	incomplete	41445	Others	Others-232	Others-246	d__Bacteria;p__Bacillota;c__Bacilli;o__Bacillales_B;f__DSM-25281;g__Falsibacillus;s__	Bacteria	Bacillota	Bacilli	Bacillales_B	DSM-25281	Falsibacillus	NA	deep-sea	Isolate genomes	4166141	18431_0	OTU	High_quality	1408	novelBGC
BGIS9	BGIS9_1.region001	T3PKS	129328	170428	complete	41101	PKSother	PKSother-68	PKSother-5503	d__Bacteria;p__Bacillota;c__Bacilli;o__Bacillales;f__Bacillaceae;g__Metabacillus_B;s__Metabacillus_B sp003816055	Bacteria	Bacillota	Bacilli	Bacillales	Bacillaceae	Metabacillus_B	Metabacillus_B sp003816055	deep-sea	Isolate genomes	4278129	22481_0	OTU	High_quality	1321	novelBGC
BGIS9	BGIS9_1.region002	terpene	717847	739730	complete	21884	Terpene	Terpene-236	Terpene-19839	d__Bacteria;p__Bacillota;c__Bacilli;o__Bacillales;f__Bacillaceae;g__Metabacillus_B;s__Metabacillus_B sp003816055	Bacteria	Bacillota	Bacilli	Bacillales	Bacillaceae	Metabacillus_B	Metabacillus_B sp003816055	deep-sea	Isolate genomes	4278129	22481_0	OTU	High_quality	1132	novelBGC
BGIS9	BGIS9_10.region001	lassopeptide	104165	128037	complete	23873	RiPPs	RiPPs-237	RiPPs-33659	d__Bacteria;p__Bacillota;c__Bacilli;o__Bacillales;f__Bacillaceae;g__Metabacillus_B;s__Metabacillus_B sp003816055	Bacteria	Bacillota	Bacilli	Bacillales	Bacillaceae	Metabacillus_B	Metabacillus_B sp003816055	deep-sea	Isolate genomes	4278129	22481_0	OTU	High_quality	861	not.novelBGC
BGIS9	BGIS9_11.region001	terpene	74291	95124	complete	20834	Terpene	Terpene-238	Terpene-19839	d__Bacteria;p__Bacillota;c__Bacilli;o__Bacillales;f__Bacillaceae;g__Metabacillus_B;s__Metabacillus_B sp003816055	Bacteria	Bacillota	Bacilli	Bacillales	Bacillaceae	Metabacillus_B	Metabacillus_B sp003816055	deep-sea	Isolate genomes	4278129	22481_0	OTU	High_quality	1033	novelBGC
BGIS9	BGIS9_12.region001	lanthipeptide-class-ii	82771	109517	complete	26747	RiPPs	RiPPs-239	RiPPs-33659	d__Bacteria;p__Bacillota;c__Bacilli;o__Bacillales;f__Bacillaceae;g__Metabacillus_B;s__Metabacillus_B sp003816055	Bacteria	Bacillota	Bacilli	Bacillales	Bacillaceae	Metabacillus_B	Metabacillus_B sp003816055	deep-sea	Isolate genomes	4278129	22481_0	OTU	High_quality	979	novelBGC
BGIS9	BGIS9_14.region001	LAP	58029	81523	complete	23495	RiPPs	RiPPs-240	RiPPs-33659	d__Bacteria;p__Bacillota;c__Bacilli;o__Bacillales;f__Bacillaceae;g__Metabacillus_B;s__Metabacillus_B sp003816055	Bacteria	Bacillota	Bacilli	Bacillales	Bacillaceae	Metabacillus_B	Metabacillus_B sp003816055	deep-sea	Isolate genomes	4278129	22481_0	OTU	High_quality	1270	novelBGC
BGIS9	BGIS9_7.region001	NI-siderophore	75209	88926	complete	13718	Others	Others-233	Others-246	d__Bacteria;p__Bacillota;c__Bacilli;o__Bacillales;f__Bacillaceae;g__Metabacillus_B;s__Metabacillus_B sp003816055	Bacteria	Bacillota	Bacilli	Bacillales	Bacillaceae	Metabacillus_B	Metabacillus_B sp003816055	deep-sea	Isolate genomes	4278129	22481_0	OTU	High_quality	1035	novelBGC
BGIS9	BGIS9_7.region002	arylpolyene;NRPS-like	113632	165347	complete	51716	Others	Others-234	Others-246	d__Bacteria;p__Bacillota;c__Bacilli;o__Bacillales;f__Bacillaceae;g__Metabacillus_B;s__Metabacillus_B sp003816055	Bacteria	Bacillota	Bacilli	Bacillales	Bacillaceae	Metabacillus_B	Metabacillus_B sp003816055	deep-sea	Isolate genomes	4278129	22481_0	OTU	High_quality	1928	novelBGC
BGIT12	BGIT12_1.region001	NI-siderophore;terpene	597628	626071	complete	28444	Others	Others-17312	Others-17312	d__Bacteria;p__Bacillota;c__Bacilli;o__Bacillales;f__Bacillaceae;g__Bacillus;s__Bacillus xiamenensis	Bacteria	Bacillota	Bacilli	Bacillales	Bacillaceae	Bacillus	Bacillus xiamenensis	deep-sea	Isolate genomes	3615129	18322_1	not.OTU	High_quality	1494	novelBGC
BGIT12	BGIT12_1.region002	RRE-containing	777879	798784	complete	20906	RiPPs	RiPPs-122	RiPPs-251	d__Bacteria;p__Bacillota;c__Bacilli;o__Bacillales;f__Bacillaceae;g__Bacillus;s__Bacillus xiamenensis	Bacteria	Bacillota	Bacilli	Bacillales	Bacillaceae	Bacillus	Bacillus xiamenensis	deep-sea	Isolate genomes	3615129	18322_1	not.OTU	High_quality	1058	novelBGC
BGIT12	BGIT12_16.region001	NRPS	44954	72859	incomplete	27906	NRPS	NRPS-236	NRPS-236	d__Bacteria;p__Bacillota;c__Bacilli;o__Bacillales;f__Bacillaceae;g__Bacillus;s__Bacillus xiamenensis	Bacteria	Bacillota	Bacilli	Bacillales	Bacillaceae	Bacillus	Bacillus xiamenensis	deep-sea	Isolate genomes	3615129	18322_1	not.OTU	High_quality	866	not.novelBGC
BGIT12	BGIT12_17.region001	NRPS	26504	70313	incomplete	43810	NRPS	NRPS-250	NRPS-12396	d__Bacteria;p__Bacillota;c__Bacilli;o__Bacillales;f__Bacillaceae;g__Bacillus;s__Bacillus xiamenensis	Bacteria	Bacillota	Bacilli	Bacillales	Bacillaceae	Bacillus	Bacillus xiamenensis	deep-sea	Isolate genomes	3615129	18322_1	not.OTU	High_quality	1346	novelBGC
BGIT12	BGIT12_2.region001	betalactone	258547	290997	complete	32451	Others	Others-246	Others-246	d__Bacteria;p__Bacillota;c__Bacilli;o__Bacillales;f__Bacillaceae;g__Bacillus;s__Bacillus xiamenensis	Bacteria	Bacillota	Bacilli	Bacillales	Bacillaceae	Bacillus	Bacillus xiamenensis	deep-sea	Isolate genomes	3615129	18322_1	not.OTU	High_quality	1530	novelBGC
BGIT12	BGIT12_24.region001	blactam	5302	24640	incomplete	19339	Others	Others-239	Others-246	d__Bacteria;p__Bacillota;c__Bacilli;o__Bacillales;f__Bacillaceae;g__Bacillus;s__Bacillus xiamenensis	Bacteria	Bacillota	Bacilli	Bacillales	Bacillaceae	Bacillus	Bacillus xiamenensis	deep-sea	Isolate genomes	3615129	18322_1	not.OTU	High_quality	1538	novelBGC
BGIT12	BGIT12_27.region001	NRPS	1	9417	incomplete	9417	NRPS	NRPS-220	NRPS-13053	d__Bacteria;p__Bacillota;c__Bacilli;o__Bacillales;f__Bacillaceae;g__Bacillus;s__Bacillus xiamenensis	Bacteria	Bacillota	Bacilli	Bacillales	Bacillaceae	Bacillus	Bacillus xiamenensis	deep-sea	Isolate genomes	3615129	18322_1	not.OTU	High_quality	578	not.novelBGC
BGIT12	BGIT12_3.region001	RiPP-like	176397	186687	complete	10291	RiPPs	RiPPs-243	RiPPs-33659	d__Bacteria;p__Bacillota;c__Bacilli;o__Bacillales;f__Bacillaceae;g__Bacillus;s__Bacillus xiamenensis	Bacteria	Bacillota	Bacilli	Bacillales	Bacillaceae	Bacillus	Bacillus xiamenensis	deep-sea	Isolate genomes	3615129	18322_1	not.OTU	High_quality	945	novelBGC
BGIT12	BGIT12_6.region001	T3PKS	1	35906	incomplete	35906	PKSother	PKSother-5616	PKSother-5503	d__Bacteria;p__Bacillota;c__Bacilli;o__Bacillales;f__Bacillaceae;g__Bacillus;s__Bacillus xiamenensis	Bacteria	Bacillota	Bacilli	Bacillales	Bacillaceae	Bacillus	Bacillus xiamenensis	deep-sea	Isolate genomes	3615129	18322_1	not.OTU	High_quality	701	not.novelBGC
BGIT12	BGIT12_6.region002	terpene	75987	97864	complete	21878	Terpene	Terpene-24063	Terpene-19839	d__Bacteria;p__Bacillota;c__Bacilli;o__Bacillales;f__Bacillaceae;g__Bacillus;s__Bacillus xiamenensis	Bacteria	Bacillota	Bacilli	Bacillales	Bacillaceae	Bacillus	Bacillus xiamenensis	deep-sea	Isolate genomes	3615129	18322_1	not.OTU	High_quality	1235	novelBGC
BGIT12	BGIT12_6.region003	betalactone	148631	177041	complete	28411	Others	Others-254	Others-254	d__Bacteria;p__Bacillota;c__Bacilli;o__Bacillales;f__Bacillaceae;g__Bacillus;s__Bacillus xiamenensis	Bacteria	Bacillota	Bacilli	Bacillales	Bacillaceae	Bacillus	Bacillus xiamenensis	deep-sea	Isolate genomes	3615129	18322_1	not.OTU	High_quality	1223	novelBGC
BGIT12	BGIT12_9.region001	NRPS-like;sactipeptide;ranthipeptide	21034	64039	complete	43006	Others	Others-18006	Others-246	d__Bacteria;p__Bacillota;c__Bacilli;o__Bacillales;f__Bacillaceae;g__Bacillus;s__Bacillus xiamenensis	Bacteria	Bacillota	Bacilli	Bacillales	Bacillaceae	Bacillus	Bacillus xiamenensis	deep-sea	Isolate genomes	3615129	18322_1	not.OTU	High_quality	1590	novelBGC
BGIT13	BGIT13_1.region001	NRP-metallophore;NRPS	23669	75397	complete	51729	Others	Others-243	Others-246	d__Bacteria;p__Bacillota;c__Bacilli;o__Bacillales;f__Bacillaceae;g__Bacillus;s__Bacillus australimaris	Bacteria	Bacillota	Bacilli	Bacillales	Bacillaceae	Bacillus	Bacillus australimaris	deep-sea	Isolate genomes	3661098	18322_3	OTU	High_quality	1392	novelBGC
BGIT13	BGIT13_1.region002	other	310034	351455	complete	41422	Others	Others-244	Others-244	d__Bacteria;p__Bacillota;c__Bacilli;o__Bacillales;f__Bacillaceae;g__Bacillus;s__Bacillus australimaris	Bacteria	Bacillota	Bacilli	Bacillales	Bacillaceae	Bacillus	Bacillus australimaris	deep-sea	Isolate genomes	3661098	18322_3	OTU	High_quality	1083	novelBGC
BGIT13	BGIT13_12.region001	NRPS	1	10507	incomplete	10507	NRPS	NRPS-220	NRPS-13053	d__Bacteria;p__Bacillota;c__Bacilli;o__Bacillales;f__Bacillaceae;g__Bacillus;s__Bacillus australimaris	Bacteria	Bacillota	Bacilli	Bacillales	Bacillaceae	Bacillus	Bacillus australimaris	deep-sea	Isolate genomes	3661098	18322_3	OTU	High_quality	557	not.novelBGC
BGIT13	BGIT13_2.region001	betalactone	229179	261435	complete	32257	Others	Others-246	Others-246	d__Bacteria;p__Bacillota;c__Bacilli;o__Bacillales;f__Bacillaceae;g__Bacillus;s__Bacillus australimaris	Bacteria	Bacillota	Bacilli	Bacillales	Bacillaceae	Bacillus	Bacillus australimaris	deep-sea	Isolate genomes	3661098	18322_3	OTU	High_quality	1589	novelBGC
BGIT13	BGIT13_2.region002	T3PKS	711342	752442	complete	41101	PKSother	PKSother-5616	PKSother-5503	d__Bacteria;p__Bacillota;c__Bacilli;o__Bacillales;f__Bacillaceae;g__Bacillus;s__Bacillus australimaris	Bacteria	Bacillota	Bacilli	Bacillales	Bacillaceae	Bacillus	Bacillus australimaris	deep-sea	Isolate genomes	3661098	18322_3	OTU	High_quality	728	not.novelBGC
BGIT13	BGIT13_2.region003	terpene	790618	812492	complete	21875	Terpene	Terpene-24063	Terpene-19839	d__Bacteria;p__Bacillota;c__Bacilli;o__Bacillales;f__Bacillaceae;g__Bacillus;s__Bacillus australimaris	Bacteria	Bacillota	Bacilli	Bacillales	Bacillaceae	Bacillus	Bacillus australimaris	deep-sea	Isolate genomes	3661098	18322_3	OTU	High_quality	1236	novelBGC
BGIT13	BGIT13_3.region001	RRE-containing	7746	28651	complete	20906	RiPPs	RiPPs-122	RiPPs-251	d__Bacteria;p__Bacillota;c__Bacilli;o__Bacillales;f__Bacillaceae;g__Bacillus;s__Bacillus australimaris	Bacteria	Bacillota	Bacilli	Bacillales	Bacillaceae	Bacillus	Bacillus australimaris	deep-sea	Isolate genomes	3661098	18322_3	OTU	High_quality	1058	novelBGC
BGIT13	BGIT13_3.region002	terpene;NI-siderophore	176684	205055	complete	28372	Others	Others-17312	Others-17312	d__Bacteria;p__Bacillota;c__Bacilli;o__Bacillales;f__Bacillaceae;g__Bacillus;s__Bacillus australimaris	Bacteria	Bacillota	Bacilli	Bacillales	Bacillaceae	Bacillus	Bacillus australimaris	deep-sea	Isolate genomes	3661098	18322_3	OTU	High_quality	1506	novelBGC
BGIT13	BGIT13_4.region001	NRPS-like	2656	44497	complete	41842	NRPS	NRPS-248	NRPS-13053	d__Bacteria;p__Bacillota;c__Bacilli;o__Bacillales;f__Bacillaceae;g__Bacillus;s__Bacillus australimaris	Bacteria	Bacillota	Bacilli	Bacillales	Bacillaceae	Bacillus	Bacillus australimaris	deep-sea	Isolate genomes	3661098	18322_3	OTU	High_quality	722	not.novelBGC
BGIT13	BGIT13_4.region002	NRPS	172234	199880	incomplete	27647	NRPS	NRPS-250	NRPS-12396	d__Bacteria;p__Bacillota;c__Bacilli;o__Bacillales;f__Bacillaceae;g__Bacillus;s__Bacillus australimaris	Bacteria	Bacillota	Bacilli	Bacillales	Bacillaceae	Bacillus	Bacillus australimaris	deep-sea	Isolate genomes	3661098	18322_3	OTU	High_quality	847	not.novelBGC
BGIT13	BGIT13_5.region001	NRPS	146772	191914	incomplete	45143	NRPS	NRPS-250	NRPS-12396	d__Bacteria;p__Bacillota;c__Bacilli;o__Bacillales;f__Bacillaceae;g__Bacillus;s__Bacillus australimaris	Bacteria	Bacillota	Bacilli	Bacillales	Bacillaceae	Bacillus	Bacillus australimaris	deep-sea	Isolate genomes	3661098	18322_3	OTU	High_quality	951	novelBGC
BGIT13	BGIT13_8.region001	betalactone	9070	37490	complete	28421	Others	Others-254	Others-254	d__Bacteria;p__Bacillota;c__Bacilli;o__Bacillales;f__Bacillaceae;g__Bacillus;s__Bacillus australimaris	Bacteria	Bacillota	Bacilli	Bacillales	Bacillaceae	Bacillus	Bacillus australimaris	deep-sea	Isolate genomes	3661098	18322_3	OTU	High_quality	1192	novelBGC
BGIT15	BGIT15_1.region001	NRP-metallophore;NRPS	142160	190619	complete	48460	Others	Others-47346	Others-246	d__Bacteria;p__Pseudomonadota;c__Alphaproteobacteria;o__Caulobacterales;f__Caulobacteraceae;g__Brevundimonas;s__Brevundimonas diminuta	Bacteria	Pseudomonadota	Alphaproteobacteria	Caulobacterales	Caulobacteraceae	Brevundimonas	Brevundimonas diminuta	deep-sea	Isolate genomes	3195177	14055_1	OTU	High_quality	1324	novelBGC
BGIT15	BGIT15_13.region001	RiPP-like	36884	44998	incomplete	8115	RiPPs	RiPPs-249	RiPPs-33659	d__Bacteria;p__Pseudomonadota;c__Alphaproteobacteria;o__Caulobacterales;f__Caulobacteraceae;g__Brevundimonas;s__Brevundimonas diminuta	Bacteria	Pseudomonadota	Alphaproteobacteria	Caulobacterales	Caulobacteraceae	Brevundimonas	Brevundimonas diminuta	deep-sea	Isolate genomes	3195177	14055_1	OTU	High_quality	425	not.novelBGC
BGIT15	BGIT15_8.region001	resorcinol	67365	108501	complete	41137	Others	Others-19978	Others-246	d__Bacteria;p__Pseudomonadota;c__Alphaproteobacteria;o__Caulobacterales;f__Caulobacteraceae;g__Brevundimonas;s__Brevundimonas diminuta	Bacteria	Pseudomonadota	Alphaproteobacteria	Caulobacterales	Caulobacteraceae	Brevundimonas	Brevundimonas diminuta	deep-sea	Isolate genomes	3195177	14055_1	OTU	High_quality	1181	novelBGC
BGIT4	BGIT4_1.region001	betalactone	8793	37202	complete	28410	Others	Others-254	Others-254	d__Bacteria;p__Bacillota;c__Bacilli;o__Bacillales;f__Bacillaceae;g__Bacillus;s__Bacillus safensis	Bacteria	Bacillota	Bacilli	Bacillales	Bacillaceae	Bacillus	Bacillus safensis	deep-sea	Isolate genomes	3772161	18322_4	not.OTU	High_quality	1218	novelBGC
BGIT4	BGIT4_1.region002	NI-siderophore;terpene	766326	795177	complete	28852	Others	Others-17312	Others-17312	d__Bacteria;p__Bacillota;c__Bacilli;o__Bacillales;f__Bacillaceae;g__Bacillus;s__Bacillus safensis	Bacteria	Bacillota	Bacilli	Bacillales	Bacillaceae	Bacillus	Bacillus safensis	deep-sea	Isolate genomes	3772161	18322_4	not.OTU	High_quality	1505	novelBGC
BGIT4	BGIT4_1.region003	RRE-containing	939864	960769	complete	20906	RiPPs	RiPPs-251	RiPPs-251	d__Bacteria;p__Bacillota;c__Bacilli;o__Bacillales;f__Bacillaceae;g__Bacillus;s__Bacillus safensis	Bacteria	Bacillota	Bacilli	Bacillales	Bacillaceae	Bacillus	Bacillus safensis	deep-sea	Isolate genomes	3772161	18322_4	not.OTU	High_quality	1028	novelBGC
BGIT4	BGIT4_2.region001	betalactone	230526	262977	complete	32452	Others	Others-18015	Others-246	d__Bacteria;p__Bacillota;c__Bacilli;o__Bacillales;f__Bacillaceae;g__Bacillus;s__Bacillus safensis	Bacteria	Bacillota	Bacilli	Bacillales	Bacillaceae	Bacillus	Bacillus safensis	deep-sea	Isolate genomes	3772161	18322_4	not.OTU	High_quality	1528	novelBGC
BGIT4	BGIT4_2.region002	RiPP-like	411663	421989	complete	10327	RiPPs	RiPPs-252	RiPPs-33659	d__Bacteria;p__Bacillota;c__Bacilli;o__Bacillales;f__Bacillaceae;g__Bacillus;s__Bacillus safensis	Bacteria	Bacillota	Bacilli	Bacillales	Bacillaceae	Bacillus	Bacillus safensis	deep-sea	Isolate genomes	3772161	18322_4	not.OTU	High_quality	1037	novelBGC
BGIT4	BGIT4_2.region003	T3PKS	729838	770938	complete	41101	PKSother	PKSother-5616	PKSother-5503	d__Bacteria;p__Bacillota;c__Bacilli;o__Bacillales;f__Bacillaceae;g__Bacillus;s__Bacillus safensis	Bacteria	Bacillota	Bacilli	Bacillales	Bacillaceae	Bacillus	Bacillus safensis	deep-sea	Isolate genomes	3772161	18322_4	not.OTU	High_quality	765	not.novelBGC
BGIT4	BGIT4_2.region004	terpene	810425	832299	complete	21875	Terpene	Terpene-24063	Terpene-19839	d__Bacteria;p__Bacillota;c__Bacilli;o__Bacillales;f__Bacillaceae;g__Bacillus;s__Bacillus safensis	Bacteria	Bacillota	Bacilli	Bacillales	Bacillaceae	Bacillus	Bacillus safensis	deep-sea	Isolate genomes	3772161	18322_4	not.OTU	High_quality	1235	novelBGC
BGIT4	BGIT4_3.region001	NRP-metallophore;NRPS	26268	77996	complete	51729	Others	Others-243	Others-246	d__Bacteria;p__Bacillota;c__Bacilli;o__Bacillales;f__Bacillaceae;g__Bacillus;s__Bacillus safensis	Bacteria	Bacillota	Bacilli	Bacillales	Bacillaceae	Bacillus	Bacillus safensis	deep-sea	Isolate genomes	3772161	18322_4	not.OTU	High_quality	1379	novelBGC
BGIT4	BGIT4_3.region002	other	316258	357679	complete	41422	Others	Others-18027	Others-18027	d__Bacteria;p__Bacillota;c__Bacilli;o__Bacillales;f__Bacillaceae;g__Bacillus;s__Bacillus safensis	Bacteria	Bacillota	Bacilli	Bacillales	Bacillaceae	Bacillus	Bacillus safensis	deep-sea	Isolate genomes	3772161	18322_4	not.OTU	High_quality	1061	novelBGC
BGIT4	BGIT4_4.region001	NRPS	161264	244981	complete	83718	NRPS	NRPS-12396	NRPS-12396	d__Bacteria;p__Bacillota;c__Bacilli;o__Bacillales;f__Bacillaceae;g__Bacillus;s__Bacillus safensis	Bacteria	Bacillota	Bacilli	Bacillales	Bacillaceae	Bacillus	Bacillus safensis	deep-sea	Isolate genomes	3772161	18322_4	not.OTU	High_quality	1132	novelBGC
BGIT6	BGIT6_1.region001	NI-siderophore	824203	840775	complete	16573	Others	Others-63	Others-246	d__Bacteria;p__Bacillota;c__Bacilli;o__Bacillales;f__Bacillaceae_H;g__Priestia;s__Priestia zanthoxyli	Bacteria	Bacillota	Bacilli	Bacillales	Bacillaceae_H	Priestia	Priestia zanthoxyli	deep-sea	Isolate genomes	5309576	18413_0	not.OTU	High_quality	1093	novelBGC
BGIT6	BGIT6_1.region002	terpene	1008400	1028068	complete	19669	Terpene	Terpene-254	Terpene-19839	d__Bacteria;p__Bacillota;c__Bacilli;o__Bacillales;f__Bacillaceae_H;g__Priestia;s__Priestia zanthoxyli	Bacteria	Bacillota	Bacilli	Bacillales	Bacillaceae_H	Priestia	Priestia zanthoxyli	deep-sea	Isolate genomes	5309576	18413_0	not.OTU	High_quality	886	not.novelBGC
BGIT6	BGIT6_1.region003	lassopeptide	2503607	2527936	complete	24330	RiPPs	RiPPs-255	RiPPs-33659	d__Bacteria;p__Bacillota;c__Bacilli;o__Bacillales;f__Bacillaceae_H;g__Priestia;s__Priestia zanthoxyli	Bacteria	Bacillota	Bacilli	Bacillales	Bacillaceae_H	Priestia	Priestia zanthoxyli	deep-sea	Isolate genomes	5309576	18413_0	not.OTU	High_quality	776	not.novelBGC
BGIT6	BGIT6_1.region004	terpene	2557940	2577618	complete	19679	Terpene	Terpene-61	Terpene-19839	d__Bacteria;p__Bacillota;c__Bacilli;o__Bacillales;f__Bacillaceae_H;g__Priestia;s__Priestia zanthoxyli	Bacteria	Bacillota	Bacilli	Bacillales	Bacillaceae_H	Priestia	Priestia zanthoxyli	deep-sea	Isolate genomes	5309576	18413_0	not.OTU	High_quality	1558	novelBGC
BGIT6	BGIT6_1.region005	T3PKS	3223324	3264409	complete	41086	PKSother	PKSother-4223	PKSother-5503	d__Bacteria;p__Bacillota;c__Bacilli;o__Bacillales;f__Bacillaceae_H;g__Priestia;s__Priestia zanthoxyli	Bacteria	Bacillota	Bacilli	Bacillales	Bacillaceae_H	Priestia	Priestia zanthoxyli	deep-sea	Isolate genomes	5309576	18413_0	not.OTU	High_quality	1086	novelBGC
BGIT6	BGIT6_1.region006	terpene	4033649	4054497	complete	20849	Terpene	Terpene-95	Terpene-19839	d__Bacteria;p__Bacillota;c__Bacilli;o__Bacillales;f__Bacillaceae_H;g__Priestia;s__Priestia zanthoxyli	Bacteria	Bacillota	Bacilli	Bacillales	Bacillaceae_H	Priestia	Priestia zanthoxyli	deep-sea	Isolate genomes	5309576	18413_0	not.OTU	High_quality	1255	novelBGC
BGIT7	BGIT7_1.region001	NI-siderophore	53391	66117	complete	12727	Others	Others-261	Others-246	d__Bacteria;p__Bacillota;c__Bacilli;o__Bacillales_G;f__HB172195;g__Anaerobacillus_A;s__Anaerobacillus_A sp947387515	Bacteria	Bacillota	Bacilli	Bacillales_G	HB172195	Anaerobacillus_A	Anaerobacillus_A sp947387515	deep-sea	Isolate genomes	3956624	24119_0	OTU	High_quality	1388	novelBGC
BGIT7	BGIT7_1.region002	terpene	188144	208980	complete	20837	Terpene	Terpene-258	Terpene-19839	d__Bacteria;p__Bacillota;c__Bacilli;o__Bacillales_G;f__HB172195;g__Anaerobacillus_A;s__Anaerobacillus_A sp947387515	Bacteria	Bacillota	Bacilli	Bacillales_G	HB172195	Anaerobacillus_A	Anaerobacillus_A sp947387515	deep-sea	Isolate genomes	3956624	24119_0	OTU	High_quality	1157	novelBGC
BGIT7	BGIT7_1.region003	opine-like-metallophore	996183	1018227	complete	22045	Others	Others-262	Others-246	d__Bacteria;p__Bacillota;c__Bacilli;o__Bacillales_G;f__HB172195;g__Anaerobacillus_A;s__Anaerobacillus_A sp947387515	Bacteria	Bacillota	Bacilli	Bacillales_G	HB172195	Anaerobacillus_A	Anaerobacillus_A sp947387515	deep-sea	Isolate genomes	3956624	24119_0	OTU	High_quality	1243	novelBGC
BGIT7	BGIT7_1.region004	NI-siderophore	1345179	1359065	complete	13887	Others	Others-263	Others-246	d__Bacteria;p__Bacillota;c__Bacilli;o__Bacillales_G;f__HB172195;g__Anaerobacillus_A;s__Anaerobacillus_A sp947387515	Bacteria	Bacillota	Bacilli	Bacillales_G	HB172195	Anaerobacillus_A	Anaerobacillus_A sp947387515	deep-sea	Isolate genomes	3956624	24119_0	OTU	High_quality	1182	novelBGC
BGIT7	BGIT7_2.region001	terpene	111790	133595	complete	21806	Terpene	Terpene-259	Terpene-19839	d__Bacteria;p__Bacillota;c__Bacilli;o__Bacillales_G;f__HB172195;g__Anaerobacillus_A;s__Anaerobacillus_A sp947387515	Bacteria	Bacillota	Bacilli	Bacillales_G	HB172195	Anaerobacillus_A	Anaerobacillus_A sp947387515	deep-sea	Isolate genomes	3956624	24119_0	OTU	High_quality	1216	novelBGC
BGIT7	BGIT7_2.region002	T3PKS	730030	771121	complete	41092	PKSother	PKSother-73	PKSother-5503	d__Bacteria;p__Bacillota;c__Bacilli;o__Bacillales_G;f__HB172195;g__Anaerobacillus_A;s__Anaerobacillus_A sp947387515	Bacteria	Bacillota	Bacilli	Bacillales_G	HB172195	Anaerobacillus_A	Anaerobacillus_A sp947387515	deep-sea	Isolate genomes	3956624	24119_0	OTU	High_quality	1584	novelBGC
BGIT7	BGIT7_3.region001	RRE-containing	415235	435495	complete	20261	RiPPs	RiPPs-260	RiPPs-33659	d__Bacteria;p__Bacillota;c__Bacilli;o__Bacillales_G;f__HB172195;g__Anaerobacillus_A;s__Anaerobacillus_A sp947387515	Bacteria	Bacillota	Bacilli	Bacillales_G	HB172195	Anaerobacillus_A	Anaerobacillus_A sp947387515	deep-sea	Isolate genomes	3956624	24119_0	OTU	High_quality	1369	novelBGC
BGIT7	BGIT7_3.region002	betalactone	716521	746141	complete	29621	Others	Others-264	Others-246	d__Bacteria;p__Bacillota;c__Bacilli;o__Bacillales_G;f__HB172195;g__Anaerobacillus_A;s__Anaerobacillus_A sp947387515	Bacteria	Bacillota	Bacilli	Bacillales_G	HB172195	Anaerobacillus_A	Anaerobacillus_A sp947387515	deep-sea	Isolate genomes	3956624	24119_0	OTU	High_quality	1757	novelBGC
BGIT8	BGIT8_13.region001	NRPS-like	1	32391	incomplete	32391	NRPS	NRPS-11386	NRPS-13053	d__Bacteria;p__Bacillota;c__Bacilli;o__Bacillales;f__Bacillaceae_G;g__Bacillus_A;s__	Bacteria	Bacillota	Bacilli	Bacillales	Bacillaceae_G	Bacillus_A	NA	deep-sea	Isolate genomes	6284492	18323_5	OTU	High_quality	958	novelBGC
BGIT8	BGIT8_2.region001	LAP	209482	232988	complete	23507	RiPPs	RiPPs-17909	RiPPs-17919	d__Bacteria;p__Bacillota;c__Bacilli;o__Bacillales;f__Bacillaceae_G;g__Bacillus_A;s__	Bacteria	Bacillota	Bacilli	Bacillales	Bacillaceae_G	Bacillus_A	NA	deep-sea	Isolate genomes	6284492	18323_5	OTU	High_quality	1276	novelBGC
BGIT8	BGIT8_22.region001	lassopeptide	41101	65010	complete	23910	RiPPs	RiPPs-17905	RiPPs-17905	d__Bacteria;p__Bacillota;c__Bacilli;o__Bacillales;f__Bacillaceae_G;g__Bacillus_A;s__	Bacteria	Bacillota	Bacilli	Bacillales	Bacillaceae_G	Bacillus_A	NA	deep-sea	Isolate genomes	6284492	18323_5	OTU	High_quality	928	novelBGC
BGIT8	BGIT8_4.region001	betalactone	9773	35010	complete	25238	Others	Others-14713	Others-246	d__Bacteria;p__Bacillota;c__Bacilli;o__Bacillales;f__Bacillaceae_G;g__Bacillus_A;s__	Bacteria	Bacillota	Bacilli	Bacillales	Bacillaceae_G	Bacillus_A	NA	deep-sea	Isolate genomes	6284492	18323_5	OTU	High_quality	1176	novelBGC
BGIT8	BGIT8_4.region002	RiPP-like	235687	245953	complete	10267	RiPPs	RiPPs-17760	RiPPs-17760	d__Bacteria;p__Bacillota;c__Bacilli;o__Bacillales;f__Bacillaceae_G;g__Bacillus_A;s__	Bacteria	Bacillota	Bacilli	Bacillales	Bacillaceae_G	Bacillus_A	NA	deep-sea	Isolate genomes	6284492	18323_5	OTU	High_quality	987	novelBGC
BGIT8	BGIT8_45.region001	RRE-containing	17851	38105	complete	20255	RiPPs	RiPPs-264	RiPPs-33659	d__Bacteria;p__Bacillota;c__Bacilli;o__Bacillales;f__Bacillaceae_G;g__Bacillus_A;s__	Bacteria	Bacillota	Bacilli	Bacillales	Bacillaceae_G	Bacillus_A	NA	deep-sea	Isolate genomes	6284492	18323_5	OTU	High_quality	1052	novelBGC
BGIT8	BGIT8_51.region001	terpene	16178	37219	incomplete	21042	Terpene	Terpene-17908	Terpene-19839	d__Bacteria;p__Bacillota;c__Bacilli;o__Bacillales;f__Bacillaceae_G;g__Bacillus_A;s__	Bacteria	Bacillota	Bacilli	Bacillales	Bacillaceae_G	Bacillus_A	NA	deep-sea	Isolate genomes	6284492	18323_5	OTU	High_quality	1482	novelBGC
BGIT8	BGIT8_6.region001	NRP-metallophore;NRPS	73512	125270	complete	51759	Others	Others-17147	Others-246	d__Bacteria;p__Bacillota;c__Bacilli;o__Bacillales;f__Bacillaceae_G;g__Bacillus_A;s__	Bacteria	Bacillota	Bacilli	Bacillales	Bacillaceae_G	Bacillus_A	NA	deep-sea	Isolate genomes	6284492	18323_5	OTU	High_quality	639	not.novelBGC
BGIT8	BGIT8_67.region001	CDPS	1919	22638	complete	20720	NRPS	NRPS-18037	NRPS-18037	d__Bacteria;p__Bacillota;c__Bacilli;o__Bacillales;f__Bacillaceae_G;g__Bacillus_A;s__	Bacteria	Bacillota	Bacilli	Bacillales	Bacillaceae_G	Bacillus_A	NA	deep-sea	Isolate genomes	6284492	18323_5	OTU	High_quality	920	novelBGC
BGIT8	BGIT8_73.region001	RiPP-like	1	7634	incomplete	7634	RiPPs	RiPPs-266	RiPPs-33659	d__Bacteria;p__Bacillota;c__Bacilli;o__Bacillales;f__Bacillaceae_G;g__Bacillus_A;s__	Bacteria	Bacillota	Bacilli	Bacillales	Bacillaceae_G	Bacillus_A	NA	deep-sea	Isolate genomes	6284492	18323_5	OTU	High_quality	518	not.novelBGC
BGIT8	BGIT8_9.region001	NRPS	90992	156936	complete	65945	NRPS	NRPS-18047	NRPS-13053	d__Bacteria;p__Bacillota;c__Bacilli;o__Bacillales;f__Bacillaceae_G;g__Bacillus_A;s__	Bacteria	Bacillota	Bacilli	Bacillales	Bacillaceae_G	Bacillus_A	NA	deep-sea	Isolate genomes	6284492	18323_5	OTU	High_quality	1470	novelBGC
BGIT8	BGIT8_93.region001	lanthipeptide-class-iii	1	7312	incomplete	7312	RiPPs	RiPPs-267	RiPPs-33659	d__Bacteria;p__Bacillota;c__Bacilli;o__Bacillales;f__Bacillaceae_G;g__Bacillus_A;s__	Bacteria	Bacillota	Bacilli	Bacillales	Bacillaceae_G	Bacillus_A	NA	deep-sea	Isolate genomes	6284492	18323_5	OTU	High_quality	768	not.novelBGC
BGIV2	BGIV2_1.region001	NI-siderophore	466941	482013	complete	15073	Others	Others-46907	Others-46907	d__Bacteria;p__Pseudomonadota;c__Gammaproteobacteria;o__Pseudomonadales;f__Moraxellaceae;g__Acinetobacter;s__Acinetobacter junii	Bacteria	Pseudomonadota	Gammaproteobacteria	Pseudomonadales	Moraxellaceae	Acinetobacter	Acinetobacter junii	deep-sea	Isolate genomes	3322398	2322_0	OTU	Medium_quality	938	novelBGC
BGIV2	BGIV2_14.region001	RiPP-like	5559	17754	incomplete	12196	RiPPs	RiPPs-24609	RiPPs-33659	d__Bacteria;p__Pseudomonadota;c__Gammaproteobacteria;o__Pseudomonadales;f__Moraxellaceae;g__Acinetobacter;s__Acinetobacter junii	Bacteria	Pseudomonadota	Gammaproteobacteria	Pseudomonadales	Moraxellaceae	Acinetobacter	Acinetobacter junii	deep-sea	Isolate genomes	3322398	2322_0	OTU	Medium_quality	837	not.novelBGC
BGIV2	BGIV2_14.region002	betalactone	22206	51285	complete	29080	Others	Others-46666	Others-37246	d__Bacteria;p__Pseudomonadota;c__Gammaproteobacteria;o__Pseudomonadales;f__Moraxellaceae;g__Acinetobacter;s__Acinetobacter junii	Bacteria	Pseudomonadota	Gammaproteobacteria	Pseudomonadales	Moraxellaceae	Acinetobacter	Acinetobacter junii	deep-sea	Isolate genomes	3322398	2322_0	OTU	Medium_quality	1118	novelBGC
BGIV2	BGIV2_17.region001	arylpolyene	1	26468	incomplete	26468	Others	Others-37871	Others-37871	d__Bacteria;p__Pseudomonadota;c__Gammaproteobacteria;o__Pseudomonadales;f__Moraxellaceae;g__Acinetobacter;s__Acinetobacter junii	Bacteria	Pseudomonadota	Gammaproteobacteria	Pseudomonadales	Moraxellaceae	Acinetobacter	Acinetobacter junii	deep-sea	Isolate genomes	3322398	2322_0	OTU	Medium_quality	895	not.novelBGC
BGIV2	BGIV2_6.region001	RiPP-like	106452	117318	complete	10867	RiPPs	RiPPs-17770	RiPPs-33659	d__Bacteria;p__Pseudomonadota;c__Gammaproteobacteria;o__Pseudomonadales;f__Moraxellaceae;g__Acinetobacter;s__Acinetobacter junii	Bacteria	Pseudomonadota	Gammaproteobacteria	Pseudomonadales	Moraxellaceae	Acinetobacter	Acinetobacter junii	deep-sea	Isolate genomes	3322398	2322_0	OTU	Medium_quality	766	not.novelBGC
BGIV4	BGIV4_1.region001	NRPS;T1PKS	153745	212982	complete	59238	PKS-NRP_Hybrids	PKS-NRP_Hybrids-273	PKS-NRP_Hybrids-45	d__Bacteria;p__Pseudomonadota;c__Gammaproteobacteria;o__Pseudomonadales;f__Cellvibrionaceae;g__Microbulbifer;s__	Bacteria	Pseudomonadota	Gammaproteobacteria	Pseudomonadales	Cellvibrionaceae	Microbulbifer	NA	deep-sea	Isolate genomes	5174979	2360_0	OTU	High_quality	306	not.novelBGC
BGIV4	BGIV4_1.region002	NRPS	288665	337334	complete	48670	NRPS	NRPS-274	NRPS-13053	d__Bacteria;p__Pseudomonadota;c__Gammaproteobacteria;o__Pseudomonadales;f__Cellvibrionaceae;g__Microbulbifer;s__	Bacteria	Pseudomonadota	Gammaproteobacteria	Pseudomonadales	Cellvibrionaceae	Microbulbifer	NA	deep-sea	Isolate genomes	5174979	2360_0	OTU	High_quality	1816	novelBGC
BGIV4	BGIV4_11.region001	arylpolyene	132056	175623	complete	43568	Others	Others-275	Others-246	d__Bacteria;p__Pseudomonadota;c__Gammaproteobacteria;o__Pseudomonadales;f__Cellvibrionaceae;g__Microbulbifer;s__	Bacteria	Pseudomonadota	Gammaproteobacteria	Pseudomonadales	Cellvibrionaceae	Microbulbifer	NA	deep-sea	Isolate genomes	5174979	2360_0	OTU	High_quality	1266	novelBGC
BGIV4	BGIV4_2.region001	ectoine	5751	16155	incomplete	10405	Others	Others-276	Others-246	d__Bacteria;p__Pseudomonadota;c__Gammaproteobacteria;o__Pseudomonadales;f__Cellvibrionaceae;g__Microbulbifer;s__	Bacteria	Pseudomonadota	Gammaproteobacteria	Pseudomonadales	Cellvibrionaceae	Microbulbifer	NA	deep-sea	Isolate genomes	5174979	2360_0	OTU	High_quality	1002	novelBGC
BGIV4	BGIV4_2.region002	NRPS-like;NRP-metallophore;NRPS;T1PKS	140608	281330	complete	140723	Others	Others-277	Others-246	d__Bacteria;p__Pseudomonadota;c__Gammaproteobacteria;o__Pseudomonadales;f__Cellvibrionaceae;g__Microbulbifer;s__	Bacteria	Pseudomonadota	Gammaproteobacteria	Pseudomonadales	Cellvibrionaceae	Microbulbifer	NA	deep-sea	Isolate genomes	5174979	2360_0	OTU	High_quality	2083	novelBGC
BGIV4	BGIV4_23.region001	RiPP-like	15516	26361	incomplete	10846	RiPPs	RiPPs-15868	RiPPs-33659	d__Bacteria;p__Pseudomonadota;c__Gammaproteobacteria;o__Pseudomonadales;f__Cellvibrionaceae;g__Microbulbifer;s__	Bacteria	Pseudomonadota	Gammaproteobacteria	Pseudomonadales	Cellvibrionaceae	Microbulbifer	NA	deep-sea	Isolate genomes	5174979	2360_0	OTU	High_quality	557	not.novelBGC
BGIV4	BGIV4_3.region001	NI-siderophore	139191	153892	complete	14702	Others	Others-278	Others-246	d__Bacteria;p__Pseudomonadota;c__Gammaproteobacteria;o__Pseudomonadales;f__Cellvibrionaceae;g__Microbulbifer;s__	Bacteria	Pseudomonadota	Gammaproteobacteria	Pseudomonadales	Cellvibrionaceae	Microbulbifer	NA	deep-sea	Isolate genomes	5174979	2360_0	OTU	High_quality	1050	novelBGC
BGIV4	BGIV4_5.region001	redox-cofactor	75013	97142	complete	22130	RiPPs	RiPPs-271	RiPPs-33659	d__Bacteria;p__Pseudomonadota;c__Gammaproteobacteria;o__Pseudomonadales;f__Cellvibrionaceae;g__Microbulbifer;s__	Bacteria	Pseudomonadota	Gammaproteobacteria	Pseudomonadales	Cellvibrionaceae	Microbulbifer	NA	deep-sea	Isolate genomes	5174979	2360_0	OTU	High_quality	975	novelBGC
BGIV4	BGIV4_7.region001	NRPS	324	24161	incomplete	23838	NRPS	NRPS-279	NRPS-13053	d__Bacteria;p__Pseudomonadota;c__Gammaproteobacteria;o__Pseudomonadales;f__Cellvibrionaceae;g__Microbulbifer;s__	Bacteria	Pseudomonadota	Gammaproteobacteria	Pseudomonadales	Cellvibrionaceae	Microbulbifer	NA	deep-sea	Isolate genomes	5174979	2360_0	OTU	High_quality	1721	novelBGC
BGIV4	BGIV4_7.region002	NRP-metallophore;NRPS	96033	149998	complete	53966	Others	Others-280	Others-246	d__Bacteria;p__Pseudomonadota;c__Gammaproteobacteria;o__Pseudomonadales;f__Cellvibrionaceae;g__Microbulbifer;s__	Bacteria	Pseudomonadota	Gammaproteobacteria	Pseudomonadales	Cellvibrionaceae	Microbulbifer	NA	deep-sea	Isolate genomes	5174979	2360_0	OTU	High_quality	1450	novelBGC
BGIZ11	BGIZ11_1.region001	terpene	94931	116811	complete	21881	Terpene	Terpene-272	Terpene-19839	d__Bacteria;p__Bacillota;c__Bacilli;o__Bacillales_B;f__Jeotgalibacillaceae;g__Jeotgalibacillus;s__	Bacteria	Bacillota	Bacilli	Bacillales_B	Jeotgalibacillaceae	Jeotgalibacillus	NA	deep-sea	Isolate genomes	3338152	18164_0	OTU	Medium_quality	1051	novelBGC
BGIZ11	BGIZ11_15.region001	arylpolyene;ladderane	26173	68384	complete	42212	Others	Others-281	Others-246	d__Bacteria;p__Bacillota;c__Bacilli;o__Bacillales_B;f__Jeotgalibacillaceae;g__Jeotgalibacillus;s__	Bacteria	Bacillota	Bacilli	Bacillales_B	Jeotgalibacillaceae	Jeotgalibacillus	NA	deep-sea	Isolate genomes	3338152	18164_0	OTU	Medium_quality	1752	novelBGC
BGIZ11	BGIZ11_3.region001	lassopeptide;T3PKS	40926	101306	complete	60381	Others	PKSother-76	PKSother-5503	d__Bacteria;p__Bacillota;c__Bacilli;o__Bacillales_B;f__Jeotgalibacillaceae;g__Jeotgalibacillus;s__	Bacteria	Bacillota	Bacilli	Bacillales_B	Jeotgalibacillaceae	Jeotgalibacillus	NA	deep-sea	Isolate genomes	3338152	18164_0	OTU	Medium_quality	1803	novelBGC
BGIZ11	BGIZ11_4.region001	RiPP-like	133248	143718	complete	10471	RiPPs	RiPPs-274	RiPPs-33659	d__Bacteria;p__Bacillota;c__Bacilli;o__Bacillales_B;f__Jeotgalibacillaceae;g__Jeotgalibacillus;s__	Bacteria	Bacillota	Bacilli	Bacillales_B	Jeotgalibacillaceae	Jeotgalibacillus	NA	deep-sea	Isolate genomes	3338152	18164_0	OTU	Medium_quality	785	not.novelBGC
BGIZ12	BGIZ12_18.region001	LAP	27162	50693	complete	23532	RiPPs	RiPPs-22449	RiPPs-33659	d__Bacteria;p__Bacillota;c__Bacilli;o__Bacillales_B;f__DSM-1321;g__Peribacillus;s__Peribacillus butanolivorans	Bacteria	Bacillota	Bacilli	Bacillales_B	DSM-1321	Peribacillus	Peribacillus butanolivorans	deep-sea	Isolate genomes	5763231	18249_0	OTU	High_quality	1021	novelBGC
BGIZ12	BGIZ12_2.region001	betalactone	1	22593	incomplete	22593	Others	Others-10984	Others-246	d__Bacteria;p__Bacillota;c__Bacilli;o__Bacillales_B;f__DSM-1321;g__Peribacillus;s__Peribacillus butanolivorans	Bacteria	Bacillota	Bacilli	Bacillales_B	DSM-1321	Peribacillus	Peribacillus butanolivorans	deep-sea	Isolate genomes	5763231	18249_0	OTU	High_quality	984	novelBGC
BGIZ12	BGIZ12_3.region001	T3PKS	27668	68756	complete	41089	PKSother	PKSother-5180	PKSother-5503	d__Bacteria;p__Bacillota;c__Bacilli;o__Bacillales_B;f__DSM-1321;g__Peribacillus;s__Peribacillus butanolivorans	Bacteria	Bacillota	Bacilli	Bacillales_B	DSM-1321	Peribacillus	Peribacillus butanolivorans	deep-sea	Isolate genomes	5763231	18249_0	OTU	High_quality	1251	novelBGC
BGIZ12	BGIZ12_3.region002	terpene	197755	218576	complete	20822	Terpene	Terpene-19711	Terpene-19839	d__Bacteria;p__Bacillota;c__Bacilli;o__Bacillales_B;f__DSM-1321;g__Peribacillus;s__Peribacillus butanolivorans	Bacteria	Bacillota	Bacilli	Bacillales_B	DSM-1321	Peribacillus	Peribacillus butanolivorans	deep-sea	Isolate genomes	5763231	18249_0	OTU	High_quality	1566	novelBGC
BGIZ12	BGIZ12_31.region001	terpene	37133	53291	incomplete	16159	Terpene	Terpene-17535	Terpene-19839	d__Bacteria;p__Bacillota;c__Bacilli;o__Bacillales_B;f__DSM-1321;g__Peribacillus;s__Peribacillus butanolivorans	Bacteria	Bacillota	Bacilli	Bacillales_B	DSM-1321	Peribacillus	Peribacillus butanolivorans	deep-sea	Isolate genomes	5763231	18249_0	OTU	High_quality	783	not.novelBGC
BGIZ12	BGIZ12_4.region001	NI-siderophore	53925	69438	complete	15514	Others	Others-283	Others-246	d__Bacteria;p__Bacillota;c__Bacilli;o__Bacillales_B;f__DSM-1321;g__Peribacillus;s__Peribacillus butanolivorans	Bacteria	Bacillota	Bacilli	Bacillales_B	DSM-1321	Peribacillus	Peribacillus butanolivorans	deep-sea	Isolate genomes	5763231	18249_0	OTU	High_quality	1078	novelBGC
BGIZ12	BGIZ12_5.region001	lassopeptide	147818	171809	complete	23992	RiPPs	RiPPs-278	RiPPs-33659	d__Bacteria;p__Bacillota;c__Bacilli;o__Bacillales_B;f__DSM-1321;g__Peribacillus;s__Peribacillus butanolivorans	Bacteria	Bacillota	Bacilli	Bacillales_B	DSM-1321	Peribacillus	Peribacillus butanolivorans	deep-sea	Isolate genomes	5763231	18249_0	OTU	High_quality	428	not.novelBGC
BGIZ15	BGIZ15_1.region001	RiPP-like	465566	475859	complete	10294	RiPPs	RiPPs-279	RiPPs-33659	d__Bacteria;p__Bacillota;c__Bacilli;o__Bacillales;f__Bacillaceae_G;g__Bacillus_A;s__	Bacteria	Bacillota	Bacilli	Bacillales	Bacillaceae_G	Bacillus_A	NA	deep-sea	Isolate genomes	4792237	18324_0	OTU	Medium_quality	443	not.novelBGC
BGIZ15	BGIZ15_10.region001	NAPAA	105751	139749	complete	33999	NRPS	NRPS-284	NRPS-13053	d__Bacteria;p__Bacillota;c__Bacilli;o__Bacillales;f__Bacillaceae_G;g__Bacillus_A;s__	Bacteria	Bacillota	Bacilli	Bacillales	Bacillaceae_G	Bacillus_A	NA	deep-sea	Isolate genomes	4792237	18324_0	OTU	Medium_quality	1255	novelBGC
BGIZ15	BGIZ15_16.region001	ranthipeptide	8961	30352	incomplete	21392	RiPPs	RiPPs-280	RiPPs-33659	d__Bacteria;p__Bacillota;c__Bacilli;o__Bacillales;f__Bacillaceae_G;g__Bacillus_A;s__	Bacteria	Bacillota	Bacilli	Bacillales	Bacillaceae_G	Bacillus_A	NA	deep-sea	Isolate genomes	4792237	18324_0	OTU	Medium_quality	834	not.novelBGC
BGIZ15	BGIZ15_2.region001	betalactone	290295	315732	complete	25438	Others	Others-14713	Others-246	d__Bacteria;p__Bacillota;c__Bacilli;o__Bacillales;f__Bacillaceae_G;g__Bacillus_A;s__	Bacteria	Bacillota	Bacilli	Bacillales	Bacillaceae_G	Bacillus_A	NA	deep-sea	Isolate genomes	4792237	18324_0	OTU	Medium_quality	1372	novelBGC
BGIZ15	BGIZ15_2.region002	LAP	490214	513751	complete	23538	RiPPs	RiPPs-281	RiPPs-33659	d__Bacteria;p__Bacillota;c__Bacilli;o__Bacillales;f__Bacillaceae_G;g__Bacillus_A;s__	Bacteria	Bacillota	Bacilli	Bacillales	Bacillaceae_G	Bacillus_A	NA	deep-sea	Isolate genomes	4792237	18324_0	OTU	Medium_quality	1082	novelBGC
BGIZ15	BGIZ15_6.region001	terpene	69224	91083	complete	21860	Terpene	Terpene-17915	Terpene-19839	d__Bacteria;p__Bacillota;c__Bacilli;o__Bacillales;f__Bacillaceae_G;g__Bacillus_A;s__	Bacteria	Bacillota	Bacilli	Bacillales	Bacillaceae_G	Bacillus_A	NA	deep-sea	Isolate genomes	4792237	18324_0	OTU	Medium_quality	1003	novelBGC
BGIZ15	BGIZ15_6.region002	lassopeptide	230685	254680	complete	23996	RiPPs	RiPPs-283	RiPPs-33659	d__Bacteria;p__Bacillota;c__Bacilli;o__Bacillales;f__Bacillaceae_G;g__Bacillus_A;s__	Bacteria	Bacillota	Bacilli	Bacillales	Bacillaceae_G	Bacillus_A	NA	deep-sea	Isolate genomes	4792237	18324_0	OTU	Medium_quality	1246	novelBGC
BGIZ15	BGIZ15_7.region001	NI-siderophore	69849	84940	complete	15092	Others	Others-286	Others-246	d__Bacteria;p__Bacillota;c__Bacilli;o__Bacillales;f__Bacillaceae_G;g__Bacillus_A;s__	Bacteria	Bacillota	Bacilli	Bacillales	Bacillaceae_G	Bacillus_A	NA	deep-sea	Isolate genomes	4792237	18324_0	OTU	Medium_quality	729	not.novelBGC
BGIZ15	BGIZ15_8.region001	RRE-containing;lassopeptide	36455	59011	complete	22557	RiPPs	RiPPs-284	RiPPs-33659	d__Bacteria;p__Bacillota;c__Bacilli;o__Bacillales;f__Bacillaceae_G;g__Bacillus_A;s__	Bacteria	Bacillota	Bacilli	Bacillales	Bacillaceae_G	Bacillus_A	NA	deep-sea	Isolate genomes	4792237	18324_0	OTU	Medium_quality	1331	novelBGC
BGIZ18	BGIZ18_1.region001	RiPP-like	604424	614741	complete	10318	RiPPs	RiPPs-15379	RiPPs-33659	d__Bacteria;p__Bacillota;c__Bacilli;o__Bacillales;f__Bacillaceae;g__Bacillus;s__Bacillus xiamenensis	Bacteria	Bacillota	Bacilli	Bacillales	Bacillaceae	Bacillus	Bacillus xiamenensis	deep-sea	Isolate genomes	3532656	18322_1	OTU	High_quality	902	novelBGC
BGIZ18	BGIZ18_10.region001	NRPS	1	27650	incomplete	27650	NRPS	NRPS-236	NRPS-236	d__Bacteria;p__Bacillota;c__Bacilli;o__Bacillales;f__Bacillaceae;g__Bacillus;s__Bacillus xiamenensis	Bacteria	Bacillota	Bacilli	Bacillales	Bacillaceae	Bacillus	Bacillus xiamenensis	deep-sea	Isolate genomes	3532656	18322_1	OTU	High_quality	849	not.novelBGC
BGIZ18	BGIZ18_13.region001	RRE-containing	1	19382	incomplete	19382	RiPPs	RiPPs-286	RiPPs-33659	d__Bacteria;p__Bacillota;c__Bacilli;o__Bacillales;f__Bacillaceae;g__Bacillus;s__Bacillus xiamenensis	Bacteria	Bacillota	Bacilli	Bacillales	Bacillaceae	Bacillus	Bacillus xiamenensis	deep-sea	Isolate genomes	3532656	18322_1	OTU	High_quality	776	not.novelBGC
BGIZ18	BGIZ18_18.region001	NRPS	12081	55725	incomplete	43645	NRPS	NRPS-12396	NRPS-12396	d__Bacteria;p__Bacillota;c__Bacilli;o__Bacillales;f__Bacillaceae;g__Bacillus;s__Bacillus xiamenensis	Bacteria	Bacillota	Bacilli	Bacillales	Bacillaceae	Bacillus	Bacillus xiamenensis	deep-sea	Isolate genomes	3532656	18322_1	OTU	High_quality	1082	novelBGC
BGIZ18	BGIZ18_2.region001	betalactone	165050	197500	complete	32451	Others	Others-18015	Others-246	d__Bacteria;p__Bacillota;c__Bacilli;o__Bacillales;f__Bacillaceae;g__Bacillus;s__Bacillus xiamenensis	Bacteria	Bacillota	Bacilli	Bacillales	Bacillaceae	Bacillus	Bacillus xiamenensis	deep-sea	Isolate genomes	3532656	18322_1	OTU	High_quality	1530	novelBGC
BGIZ18	BGIZ18_23.region001	betalactone	6807	34651	incomplete	27845	Others	Others-18025	Others-254	d__Bacteria;p__Bacillota;c__Bacilli;o__Bacillales;f__Bacillaceae;g__Bacillus;s__Bacillus xiamenensis	Bacteria	Bacillota	Bacilli	Bacillales	Bacillaceae	Bacillus	Bacillus xiamenensis	deep-sea	Isolate genomes	3532656	18322_1	OTU	High_quality	1250	novelBGC
BGIZ18	BGIZ18_32.region001	NRPS	1	8993	incomplete	8993	NRPS	NRPS-220	NRPS-13053	d__Bacteria;p__Bacillota;c__Bacilli;o__Bacillales;f__Bacillaceae;g__Bacillus;s__Bacillus xiamenensis	Bacteria	Bacillota	Bacilli	Bacillales	Bacillaceae	Bacillus	Bacillus xiamenensis	deep-sea	Isolate genomes	3532656	18322_1	OTU	High_quality	559	not.novelBGC
BGIZ18	BGIZ18_33.region001	terpene	1	7764	incomplete	7764	Terpene	Terpene-24063	Terpene-19839	d__Bacteria;p__Bacillota;c__Bacilli;o__Bacillales;f__Bacillaceae;g__Bacillus;s__Bacillus xiamenensis	Bacteria	Bacillota	Bacilli	Bacillales	Bacillaceae	Bacillus	Bacillus xiamenensis	deep-sea	Isolate genomes	3532656	18322_1	OTU	High_quality	1070	novelBGC
BGIZ18	BGIZ18_5.region001	NI-siderophore;terpene	1	23469	incomplete	23469	Others	Others-17312	Others-17312	d__Bacteria;p__Bacillota;c__Bacilli;o__Bacillales;f__Bacillaceae;g__Bacillus;s__Bacillus xiamenensis	Bacteria	Bacillota	Bacilli	Bacillales	Bacillaceae	Bacillus	Bacillus xiamenensis	deep-sea	Isolate genomes	3532656	18322_1	OTU	High_quality	1430	novelBGC
BGIZ18	BGIZ18_5.region002	RRE-containing	175490	196395	complete	20906	RiPPs	RiPPs-122	RiPPs-251	d__Bacteria;p__Bacillota;c__Bacilli;o__Bacillales;f__Bacillaceae;g__Bacillus;s__Bacillus xiamenensis	Bacteria	Bacillota	Bacilli	Bacillales	Bacillaceae	Bacillus	Bacillus xiamenensis	deep-sea	Isolate genomes	3532656	18322_1	OTU	High_quality	1058	novelBGC
BGIZ18	BGIZ18_7.region001	NRPS-like	36579	79587	complete	43009	NRPS	NRPS-293	NRPS-13053	d__Bacteria;p__Bacillota;c__Bacilli;o__Bacillales;f__Bacillaceae;g__Bacillus;s__Bacillus xiamenensis	Bacteria	Bacillota	Bacilli	Bacillales	Bacillaceae	Bacillus	Bacillus xiamenensis	deep-sea	Isolate genomes	3532656	18322_1	OTU	High_quality	1448	novelBGC
BGIZ18	BGIZ18_8.region001	T3PKS	48377	84308	incomplete	35932	PKSother	PKSother-5616	PKSother-5503	d__Bacteria;p__Bacillota;c__Bacilli;o__Bacillales;f__Bacillaceae;g__Bacillus;s__Bacillus xiamenensis	Bacteria	Bacillota	Bacilli	Bacillales	Bacillaceae	Bacillus	Bacillus xiamenensis	deep-sea	Isolate genomes	3532656	18322_1	OTU	High_quality	701	not.novelBGC
BGIZ2	BGIZ2_1.region001	RRE-containing	101008	120270	complete	19263	RiPPs	RiPPs-14310	RiPPs-33659	d__Bacteria;p__Bacillota;c__Bacilli;o__Bacillales;f__Bacillaceae;g__Bacillus_P;s__	Bacteria	Bacillota	Bacilli	Bacillales	Bacillaceae	Bacillus_P	NA	deep-sea	Isolate genomes	4175578	18306_3	OTU	High_quality	1007	novelBGC
BGIZ2	BGIZ2_1.region002	lassopeptide	184637	208545	complete	23909	RiPPs	RiPPs-305	RiPPs-33659	d__Bacteria;p__Bacillota;c__Bacilli;o__Bacillales;f__Bacillaceae;g__Bacillus_P;s__	Bacteria	Bacillota	Bacilli	Bacillales	Bacillaceae	Bacillus_P	NA	deep-sea	Isolate genomes	4175578	18306_3	OTU	High_quality	1014	novelBGC
BGIZ2	BGIZ2_1.region003	NI-siderophore	235224	250651	complete	15428	Others	Others-318	Others-246	d__Bacteria;p__Bacillota;c__Bacilli;o__Bacillales;f__Bacillaceae;g__Bacillus_P;s__	Bacteria	Bacillota	Bacilli	Bacillales	Bacillaceae	Bacillus_P	NA	deep-sea	Isolate genomes	4175578	18306_3	OTU	High_quality	1227	novelBGC
BGIZ2	BGIZ2_1.region004	terpene	274965	296839	complete	21875	Terpene	Terpene-150	Terpene-19839	d__Bacteria;p__Bacillota;c__Bacilli;o__Bacillales;f__Bacillaceae;g__Bacillus_P;s__	Bacteria	Bacillota	Bacilli	Bacillales	Bacillaceae	Bacillus_P	NA	deep-sea	Isolate genomes	4175578	18306_3	OTU	High_quality	1294	novelBGC
BGIZ2	BGIZ2_1.region005	T3PKS	507322	548422	complete	41101	PKSother	PKSother-46	PKSother-5503	d__Bacteria;p__Bacillota;c__Bacilli;o__Bacillales;f__Bacillaceae;g__Bacillus_P;s__	Bacteria	Bacillota	Bacilli	Bacillales	Bacillaceae	Bacillus_P	NA	deep-sea	Isolate genomes	4175578	18306_3	OTU	High_quality	1414	novelBGC
BGIZ2	BGIZ2_14.region001	terpene	42580	63413	complete	20834	Terpene	Terpene-151	Terpene-19839	d__Bacteria;p__Bacillota;c__Bacilli;o__Bacillales;f__Bacillaceae;g__Bacillus_P;s__	Bacteria	Bacillota	Bacilli	Bacillales	Bacillaceae	Bacillus_P	NA	deep-sea	Isolate genomes	4175578	18306_3	OTU	High_quality	1076	novelBGC
BGIZ2	BGIZ2_2.region001	RiPP-like	32016	42762	complete	10747	RiPPs	RiPPs-308	RiPPs-33659	d__Bacteria;p__Bacillota;c__Bacilli;o__Bacillales;f__Bacillaceae;g__Bacillus_P;s__	Bacteria	Bacillota	Bacilli	Bacillales	Bacillaceae	Bacillus_P	NA	deep-sea	Isolate genomes	4175578	18306_3	OTU	High_quality	615	not.novelBGC
BGIZ2	BGIZ2_3.region001	opine-like-metallophore	21708	43788	complete	22081	Others	Others-319	Others-246	d__Bacteria;p__Bacillota;c__Bacilli;o__Bacillales;f__Bacillaceae;g__Bacillus_P;s__	Bacteria	Bacillota	Bacilli	Bacillales	Bacillaceae	Bacillus_P	NA	deep-sea	Isolate genomes	4175578	18306_3	OTU	High_quality	719	not.novelBGC
BGIZ23	BGIZ23_1.region001	T3PKS	185857	226945	complete	41089	PKSother	PKSother-21224	PKSother-5503	d__Bacteria;p__Bacillota;c__Bacilli;o__Bacillales_D;f__Amphibacillaceae;g__Virgibacillus;s__	Bacteria	Bacillota	Bacilli	Bacillales_D	Amphibacillaceae	Virgibacillus	NA	deep-sea	Isolate genomes	3810814	18245_1	OTU	High_quality	820	not.novelBGC
BGIZ23	BGIZ23_1.region002	NRPS	236347	286372	complete	50026	NRPS	NRPS-294	NRPS-13053	d__Bacteria;p__Bacillota;c__Bacilli;o__Bacillales_D;f__Amphibacillaceae;g__Virgibacillus;s__	Bacteria	Bacillota	Bacilli	Bacillales_D	Amphibacillaceae	Virgibacillus	NA	deep-sea	Isolate genomes	3810814	18245_1	OTU	High_quality	1809	novelBGC
BGIZ23	BGIZ23_10.region001	RiPP-like	70912	81289	complete	10378	RiPPs	RiPPs-290	RiPPs-33659	d__Bacteria;p__Bacillota;c__Bacilli;o__Bacillales_D;f__Amphibacillaceae;g__Virgibacillus;s__	Bacteria	Bacillota	Bacilli	Bacillales_D	Amphibacillaceae	Virgibacillus	NA	deep-sea	Isolate genomes	3810814	18245_1	OTU	High_quality	675	not.novelBGC
BGIZ23	BGIZ23_12.region001	RiPP-like	49096	59380	complete	10285	RiPPs	RiPPs-291	RiPPs-33659	d__Bacteria;p__Bacillota;c__Bacilli;o__Bacillales_D;f__Amphibacillaceae;g__Virgibacillus;s__	Bacteria	Bacillota	Bacilli	Bacillales_D	Amphibacillaceae	Virgibacillus	NA	deep-sea	Isolate genomes	3810814	18245_1	OTU	High_quality	443	not.novelBGC
BGIZ23	BGIZ23_12.region002	terpene	90985	111806	complete	20822	Terpene	Terpene-16287	Terpene-19839	d__Bacteria;p__Bacillota;c__Bacilli;o__Bacillales_D;f__Amphibacillaceae;g__Virgibacillus;s__	Bacteria	Bacillota	Bacilli	Bacillales_D	Amphibacillaceae	Virgibacillus	NA	deep-sea	Isolate genomes	3810814	18245_1	OTU	High_quality	1144	novelBGC
BGIZ23	BGIZ23_16.region001	RiPP-like	48706	63775	complete	15070	RiPPs	RiPPs-293	RiPPs-33659	d__Bacteria;p__Bacillota;c__Bacilli;o__Bacillales_D;f__Amphibacillaceae;g__Virgibacillus;s__	Bacteria	Bacillota	Bacilli	Bacillales_D	Amphibacillaceae	Virgibacillus	NA	deep-sea	Isolate genomes	3810814	18245_1	OTU	High_quality	670	not.novelBGC
BGIZ23	BGIZ23_18.region001	RiPP-like	1	6432	incomplete	6432	RiPPs	RiPPs-294	RiPPs-33659	d__Bacteria;p__Bacillota;c__Bacilli;o__Bacillales_D;f__Amphibacillaceae;g__Virgibacillus;s__	Bacteria	Bacillota	Bacilli	Bacillales_D	Amphibacillaceae	Virgibacillus	NA	deep-sea	Isolate genomes	3810814	18245_1	OTU	High_quality	426	not.novelBGC
BGIZ23	BGIZ23_2.region001	T3PKS;ectoine	150724	191890	complete	41167	Others	Others-55355	Others-246	d__Bacteria;p__Bacillota;c__Bacilli;o__Bacillales_D;f__Amphibacillaceae;g__Virgibacillus;s__	Bacteria	Bacillota	Bacilli	Bacillales_D	Amphibacillaceae	Virgibacillus	NA	deep-sea	Isolate genomes	3810814	18245_1	OTU	High_quality	1567	novelBGC
BGIZ23	BGIZ23_20.region001	lanthipeptide-class-ii	1	13074	incomplete	13074	RiPPs	RiPPs-295	RiPPs-33659	d__Bacteria;p__Bacillota;c__Bacilli;o__Bacillales_D;f__Amphibacillaceae;g__Virgibacillus;s__	Bacteria	Bacillota	Bacilli	Bacillales_D	Amphibacillaceae	Virgibacillus	NA	deep-sea	Isolate genomes	3810814	18245_1	OTU	High_quality	697	not.novelBGC
BGIZ23	BGIZ23_28.region001	ladderane	1	20120	incomplete	20120	Others	Others-296	Others-246	d__Bacteria;p__Bacillota;c__Bacilli;o__Bacillales_D;f__Amphibacillaceae;g__Virgibacillus;s__	Bacteria	Bacillota	Bacilli	Bacillales_D	Amphibacillaceae	Virgibacillus	NA	deep-sea	Isolate genomes	3810814	18245_1	OTU	High_quality	1675	novelBGC
BGIZ23	BGIZ23_31.region001	lanthipeptide-class-iii	1	8339	incomplete	8339	RiPPs	RiPPs-296	RiPPs-33659	d__Bacteria;p__Bacillota;c__Bacilli;o__Bacillales_D;f__Amphibacillaceae;g__Virgibacillus;s__	Bacteria	Bacillota	Bacilli	Bacillales_D	Amphibacillaceae	Virgibacillus	NA	deep-sea	Isolate genomes	3810814	18245_1	OTU	High_quality	767	not.novelBGC
BGIZ23	BGIZ23_4.region001	NRPS	39511	93173	complete	53663	NRPS	NRPS-297	NRPS-13053	d__Bacteria;p__Bacillota;c__Bacilli;o__Bacillales_D;f__Amphibacillaceae;g__Virgibacillus;s__	Bacteria	Bacillota	Bacilli	Bacillales_D	Amphibacillaceae	Virgibacillus	NA	deep-sea	Isolate genomes	3810814	18245_1	OTU	High_quality	926	novelBGC
BGIZ25	BGIZ25_1.region001	NRP-metallophore;NRPS	360868	412672	complete	51805	Others	Others-17023	Others-246	d__Bacteria;p__Bacillota;c__Bacilli;o__Bacillales;f__Bacillaceae;g__Bacillus;s__Bacillus sonorensis	Bacteria	Bacillota	Bacilli	Bacillales	Bacillaceae	Bacillus	Bacillus sonorensis	deep-sea	Isolate genomes	4553397	18312_0	OTU	High_quality	760	not.novelBGC
BGIZ25	BGIZ25_1.region002	lassopeptide;RRE-containing	780672	803093	complete	22422	RiPPs	RiPPs-297	RiPPs-33659	d__Bacteria;p__Bacillota;c__Bacilli;o__Bacillales;f__Bacillaceae;g__Bacillus;s__Bacillus sonorensis	Bacteria	Bacillota	Bacilli	Bacillales	Bacillaceae	Bacillus	Bacillus sonorensis	deep-sea	Isolate genomes	4553397	18312_0	OTU	High_quality	1589	novelBGC
BGIZ25	BGIZ25_12.region001	lanthipeptide-class-ii;cyclic-lactone-autoinducer	52978	78099	incomplete	25122	RiPPs	RiPPs-24345	RiPPs-33659	d__Bacteria;p__Bacillota;c__Bacilli;o__Bacillales;f__Bacillaceae;g__Bacillus;s__Bacillus sonorensis	Bacteria	Bacillota	Bacilli	Bacillales	Bacillaceae	Bacillus	Bacillus sonorensis	deep-sea	Isolate genomes	4553397	18312_0	OTU	High_quality	863	not.novelBGC
BGIZ25	BGIZ25_17.region001	NRPS	1	13739	incomplete	13739	NRPS	NRPS-15819	NRPS-13053	d__Bacteria;p__Bacillota;c__Bacilli;o__Bacillales;f__Bacillaceae;g__Bacillus;s__Bacillus sonorensis	Bacteria	Bacillota	Bacilli	Bacillales	Bacillaceae	Bacillus	Bacillus sonorensis	deep-sea	Isolate genomes	4553397	18312_0	OTU	High_quality	589	not.novelBGC
BGIZ25	BGIZ25_18.region001	NRPS	1	9816	incomplete	9816	NRPS	NRPS-54	NRPS-13053	d__Bacteria;p__Bacillota;c__Bacilli;o__Bacillales;f__Bacillaceae;g__Bacillus;s__Bacillus sonorensis	Bacteria	Bacillota	Bacilli	Bacillales	Bacillaceae	Bacillus	Bacillus sonorensis	deep-sea	Isolate genomes	4553397	18312_0	OTU	High_quality	554	not.novelBGC
BGIZ25	BGIZ25_19.region001	NRPS	1	9311	incomplete	9311	NRPS	NRPS-16891	NRPS-13053	d__Bacteria;p__Bacillota;c__Bacilli;o__Bacillales;f__Bacillaceae;g__Bacillus;s__Bacillus sonorensis	Bacteria	Bacillota	Bacilli	Bacillales	Bacillaceae	Bacillus	Bacillus sonorensis	deep-sea	Isolate genomes	4553397	18312_0	OTU	High_quality	564	not.novelBGC
BGIZ25	BGIZ25_3.region001	NRPS	510292	532322	incomplete	22031	NRPS	NRPS-302	NRPS-13053	d__Bacteria;p__Bacillota;c__Bacilli;o__Bacillales;f__Bacillaceae;g__Bacillus;s__Bacillus sonorensis	Bacteria	Bacillota	Bacilli	Bacillales	Bacillaceae	Bacillus	Bacillus sonorensis	deep-sea	Isolate genomes	4553397	18312_0	OTU	High_quality	1540	novelBGC
BGIZ25	BGIZ25_4.region001	NI-siderophore	116967	132429	complete	15463	Others	Others-17312	Others-17312	d__Bacteria;p__Bacillota;c__Bacilli;o__Bacillales;f__Bacillaceae;g__Bacillus;s__Bacillus sonorensis	Bacteria	Bacillota	Bacilli	Bacillales	Bacillaceae	Bacillus	Bacillus sonorensis	deep-sea	Isolate genomes	4553397	18312_0	OTU	High_quality	1251	novelBGC
BGIZ25	BGIZ25_4.region002	thiopeptide;LAP	290614	331810	complete	41197	RiPPs	RiPPs-23006	RiPPs-23006	d__Bacteria;p__Bacillota;c__Bacilli;o__Bacillales;f__Bacillaceae;g__Bacillus;s__Bacillus sonorensis	Bacteria	Bacillota	Bacilli	Bacillales	Bacillaceae	Bacillus	Bacillus sonorensis	deep-sea	Isolate genomes	4553397	18312_0	OTU	High_quality	1464	novelBGC
BGIZ25	BGIZ25_5.region001	NRPS	33678	116695	complete	83018	NRPS	NRPS-16509	NRPS-16509	d__Bacteria;p__Bacillota;c__Bacilli;o__Bacillales;f__Bacillaceae;g__Bacillus;s__Bacillus sonorensis	Bacteria	Bacillota	Bacilli	Bacillales	Bacillaceae	Bacillus	Bacillus sonorensis	deep-sea	Isolate genomes	4553397	18312_0	OTU	High_quality	1455	novelBGC
BGIZ25	BGIZ25_5.region002	T3PKS	251648	292751	complete	41104	PKSother	PKSother-7110	PKSother-7110	d__Bacteria;p__Bacillota;c__Bacilli;o__Bacillales;f__Bacillaceae;g__Bacillus;s__Bacillus sonorensis	Bacteria	Bacillota	Bacilli	Bacillales	Bacillaceae	Bacillus	Bacillus sonorensis	deep-sea	Isolate genomes	4553397	18312_0	OTU	High_quality	890	not.novelBGC
BGIZ25	BGIZ25_5.region003	terpene	339585	361474	complete	21890	Terpene	Terpene-22886	Terpene-22947	d__Bacteria;p__Bacillota;c__Bacilli;o__Bacillales;f__Bacillaceae;g__Bacillus;s__Bacillus sonorensis	Bacteria	Bacillota	Bacilli	Bacillales	Bacillaceae	Bacillus	Bacillus sonorensis	deep-sea	Isolate genomes	4553397	18312_0	OTU	High_quality	1275	novelBGC
BGIZ25	BGIZ25_6.region001	betalactone	49473	77980	complete	28508	Others	Others-17020	Others-246	d__Bacteria;p__Bacillota;c__Bacilli;o__Bacillales;f__Bacillaceae;g__Bacillus;s__Bacillus sonorensis	Bacteria	Bacillota	Bacilli	Bacillales	Bacillaceae	Bacillus	Bacillus sonorensis	deep-sea	Isolate genomes	4553397	18312_0	OTU	High_quality	1452	novelBGC
BGIZ25	BGIZ25_6.region002	NRPS;T1PKS	277353	341126	incomplete	63774	PKS-NRP_Hybrids	PKS-NRP_Hybrids-306	PKS-NRP_Hybrids-45	d__Bacteria;p__Bacillota;c__Bacilli;o__Bacillales;f__Bacillaceae;g__Bacillus;s__Bacillus sonorensis	Bacteria	Bacillota	Bacilli	Bacillales	Bacillaceae	Bacillus	Bacillus sonorensis	deep-sea	Isolate genomes	4553397	18312_0	OTU	High_quality	1522	novelBGC
BGIZ25	BGIZ25_7.region001	NRPS	236171	263675	incomplete	27505	NRPS	NRPS-307	NRPS-13053	d__Bacteria;p__Bacillota;c__Bacilli;o__Bacillales;f__Bacillaceae;g__Bacillus;s__Bacillus sonorensis	Bacteria	Bacillota	Bacilli	Bacillales	Bacillaceae	Bacillus	Bacillus sonorensis	deep-sea	Isolate genomes	4553397	18312_0	OTU	High_quality	996	novelBGC
BGIZ25	BGIZ25_8.region001	NRPS	1	25713	incomplete	25713	NRPS	NRPS-16815	NRPS-13255	d__Bacteria;p__Bacillota;c__Bacilli;o__Bacillales;f__Bacillaceae;g__Bacillus;s__Bacillus sonorensis	Bacteria	Bacillota	Bacilli	Bacillales	Bacillaceae	Bacillus	Bacillus sonorensis	deep-sea	Isolate genomes	4553397	18312_0	OTU	High_quality	922	novelBGC
BGIZ28	BGIZ28_1.region001	thiopeptide	65674	106529	complete	40856	RiPPs	RiPPs-23006	RiPPs-23006	d__Bacteria;p__Bacillota;c__Bacilli;o__Bacillales;f__Bacillaceae;g__Bacillus;s__Bacillus glycinifermentans	Bacteria	Bacillota	Bacilli	Bacillales	Bacillaceae	Bacillus	Bacillus glycinifermentans	deep-sea	Isolate genomes	4290063	18313_0	OTU	High_quality	1503	novelBGC
BGIZ28	BGIZ28_1.region002	NI-siderophore	210146	225615	complete	15470	Others	Others-17312	Others-17312	d__Bacteria;p__Bacillota;c__Bacilli;o__Bacillales;f__Bacillaceae;g__Bacillus;s__Bacillus glycinifermentans	Bacteria	Bacillota	Bacilli	Bacillales	Bacillaceae	Bacillus	Bacillus glycinifermentans	deep-sea	Isolate genomes	4290063	18313_0	OTU	High_quality	1272	novelBGC
BGIZ28	BGIZ28_10.region001	terpene	5315	27207	incomplete	21893	Terpene	Terpene-22886	Terpene-22947	d__Bacteria;p__Bacillota;c__Bacilli;o__Bacillales;f__Bacillaceae;g__Bacillus;s__Bacillus glycinifermentans	Bacteria	Bacillota	Bacilli	Bacillales	Bacillaceae	Bacillus	Bacillus glycinifermentans	deep-sea	Isolate genomes	4290063	18313_0	OTU	High_quality	1255	novelBGC
BGIZ28	BGIZ28_10.region002	T3PKS	75636	116739	complete	41104	PKSother	PKSother-7110	PKSother-7110	d__Bacteria;p__Bacillota;c__Bacilli;o__Bacillales;f__Bacillaceae;g__Bacillus;s__Bacillus glycinifermentans	Bacteria	Bacillota	Bacilli	Bacillales	Bacillaceae	Bacillus	Bacillus glycinifermentans	deep-sea	Isolate genomes	4290063	18313_0	OTU	High_quality	752	not.novelBGC
BGIZ28	BGIZ28_36.region001	NRPS	1	19379	incomplete	19379	NRPS	NRPS-18352	NRPS-13053	d__Bacteria;p__Bacillota;c__Bacilli;o__Bacillales;f__Bacillaceae;g__Bacillus;s__Bacillus glycinifermentans	Bacteria	Bacillota	Bacilli	Bacillales	Bacillaceae	Bacillus	Bacillus glycinifermentans	deep-sea	Isolate genomes	4290063	18313_0	OTU	High_quality	761	not.novelBGC
BGIZ28	BGIZ28_39.region001	NRPS	1	17123	incomplete	17123	NRPS	NRPS-311	NRPS-13053	d__Bacteria;p__Bacillota;c__Bacilli;o__Bacillales;f__Bacillaceae;g__Bacillus;s__Bacillus glycinifermentans	Bacteria	Bacillota	Bacilli	Bacillales	Bacillaceae	Bacillus	Bacillus glycinifermentans	deep-sea	Isolate genomes	4290063	18313_0	OTU	High_quality	597	not.novelBGC
BGIZ28	BGIZ28_4.region001	NRP-metallophore;NRPS	81226	133024	complete	51799	Others	Others-17023	Others-246	d__Bacteria;p__Bacillota;c__Bacilli;o__Bacillales;f__Bacillaceae;g__Bacillus;s__Bacillus glycinifermentans	Bacteria	Bacillota	Bacilli	Bacillales	Bacillaceae	Bacillus	Bacillus glycinifermentans	deep-sea	Isolate genomes	4290063	18313_0	OTU	High_quality	520	not.novelBGC
BGIZ28	BGIZ28_41.region001	NRPS	1	9871	incomplete	9871	NRPS	NRPS-313	NRPS-13053	d__Bacteria;p__Bacillota;c__Bacilli;o__Bacillales;f__Bacillaceae;g__Bacillus;s__Bacillus glycinifermentans	Bacteria	Bacillota	Bacilli	Bacillales	Bacillaceae	Bacillus	Bacillus glycinifermentans	deep-sea	Isolate genomes	4290063	18313_0	OTU	High_quality	595	not.novelBGC
BGIZ28	BGIZ28_42.region001	NRPS	1	9834	incomplete	9834	NRPS	NRPS-314	NRPS-13053	d__Bacteria;p__Bacillota;c__Bacilli;o__Bacillales;f__Bacillaceae;g__Bacillus;s__Bacillus glycinifermentans	Bacteria	Bacillota	Bacilli	Bacillales	Bacillaceae	Bacillus	Bacillus glycinifermentans	deep-sea	Isolate genomes	4290063	18313_0	OTU	High_quality	681	not.novelBGC
BGIZ28	BGIZ28_45.region001	NRPS	1	9025	incomplete	9025	NRPS	NRPS-16891	NRPS-13053	d__Bacteria;p__Bacillota;c__Bacilli;o__Bacillales;f__Bacillaceae;g__Bacillus;s__Bacillus glycinifermentans	Bacteria	Bacillota	Bacilli	Bacillales	Bacillaceae	Bacillus	Bacillus glycinifermentans	deep-sea	Isolate genomes	4290063	18313_0	OTU	High_quality	558	not.novelBGC
BGIZ28	BGIZ28_46.region001	NRPS	1	8616	incomplete	8616	NRPS	NRPS-16815	NRPS-13255	d__Bacteria;p__Bacillota;c__Bacilli;o__Bacillales;f__Bacillaceae;g__Bacillus;s__Bacillus glycinifermentans	Bacteria	Bacillota	Bacilli	Bacillales	Bacillaceae	Bacillus	Bacillus glycinifermentans	deep-sea	Isolate genomes	4290063	18313_0	OTU	High_quality	690	not.novelBGC
BGIZ28	BGIZ28_6.region001	betalactone	79248	107720	complete	28473	Others	Others-17020	Others-246	d__Bacteria;p__Bacillota;c__Bacilli;o__Bacillales;f__Bacillaceae;g__Bacillus;s__Bacillus glycinifermentans	Bacteria	Bacillota	Bacilli	Bacillales	Bacillaceae	Bacillus	Bacillus glycinifermentans	deep-sea	Isolate genomes	4290063	18313_0	OTU	High_quality	1410	novelBGC
BGIZ28	BGIZ28_7.region001	sactipeptide;RRE-containing	129258	151998	complete	22741	RiPPs	RiPPs-303	RiPPs-33659	d__Bacteria;p__Bacillota;c__Bacilli;o__Bacillales;f__Bacillaceae;g__Bacillus;s__Bacillus glycinifermentans	Bacteria	Bacillota	Bacilli	Bacillales	Bacillaceae	Bacillus	Bacillus glycinifermentans	deep-sea	Isolate genomes	4290063	18313_0	OTU	High_quality	1046	novelBGC
BGIZ5	BGIZ5_1.region001	lassopeptide	501673	525505	complete	23833	RiPPs	RiPPs-309	RiPPs-33659	d__Bacteria;p__Bacillota;c__Bacilli;o__Bacillales_G;f__Fictibacillaceae;g__Fictibacillus;s__	Bacteria	Bacillota	Bacilli	Bacillales_G	Fictibacillaceae	Fictibacillus	NA	deep-sea	Isolate genomes	3746097	18427_0	OTU	High_quality	1483	novelBGC
BGIZ5	BGIZ5_1.region002	RRE-containing	532687	551402	complete	18716	RiPPs	RiPPs-310	RiPPs-33659	d__Bacteria;p__Bacillota;c__Bacilli;o__Bacillales_G;f__Fictibacillaceae;g__Fictibacillus;s__	Bacteria	Bacillota	Bacilli	Bacillales_G	Fictibacillaceae	Fictibacillus	NA	deep-sea	Isolate genomes	3746097	18427_0	OTU	High_quality	1340	novelBGC
BGIZ5	BGIZ5_1.region003	LAP;thiopeptide	979909	1018178	complete	38270	RiPPs	RiPPs-198	RiPPs-33659	d__Bacteria;p__Bacillota;c__Bacilli;o__Bacillales_G;f__Fictibacillaceae;g__Fictibacillus;s__	Bacteria	Bacillota	Bacilli	Bacillales_G	Fictibacillaceae	Fictibacillus	NA	deep-sea	Isolate genomes	3746097	18427_0	OTU	High_quality	1475	novelBGC
BGIZ5	BGIZ5_1.region004	T3PKS	1646712	1687779	complete	41068	PKSother	PKSother-61	PKSother-63	d__Bacteria;p__Bacillota;c__Bacilli;o__Bacillales_G;f__Fictibacillaceae;g__Fictibacillus;s__	Bacteria	Bacillota	Bacilli	Bacillales_G	Fictibacillaceae	Fictibacillus	NA	deep-sea	Isolate genomes	3746097	18427_0	OTU	High_quality	1380	novelBGC
BGIZ5	BGIZ5_1.region005	opine-like-metallophore	2544406	2566524	complete	22119	Others	Others-320	Others-246	d__Bacteria;p__Bacillota;c__Bacilli;o__Bacillales_G;f__Fictibacillaceae;g__Fictibacillus;s__	Bacteria	Bacillota	Bacilli	Bacillales_G	Fictibacillaceae	Fictibacillus	NA	deep-sea	Isolate genomes	3746097	18427_0	OTU	High_quality	758	not.novelBGC
BGIZ5	BGIZ5_3.region001	NI-siderophore	323025	339596	complete	16572	Others	Others-94	Others-246	d__Bacteria;p__Bacillota;c__Bacilli;o__Bacillales_G;f__Fictibacillaceae;g__Fictibacillus;s__	Bacteria	Bacillota	Bacilli	Bacillales_G	Fictibacillaceae	Fictibacillus	NA	deep-sea	Isolate genomes	3746097	18427_0	OTU	High_quality	1137	novelBGC
BGIZ5	BGIZ5_5.region001	NI-siderophore	31839	45778	complete	13940	Others	Others-322	Others-246	d__Bacteria;p__Bacillota;c__Bacilli;o__Bacillales_G;f__Fictibacillaceae;g__Fictibacillus;s__	Bacteria	Bacillota	Bacilli	Bacillales_G	Fictibacillaceae	Fictibacillus	NA	deep-sea	Isolate genomes	3746097	18427_0	OTU	High_quality	696	not.novelBGC
BGIZ7	BGIZ7_18.region001	terpene	58016	79890	complete	21875	Terpene	Terpene-312	Terpene-19839	d__Bacteria;p__Bacillota;c__Bacilli;o__Bacillales_B;f__DSM-1321;g__Bacillus_AI;s__	Bacteria	Bacillota	Bacilli	Bacillales_B	DSM-1321	Bacillus_AI	NA	deep-sea	Isolate genomes	5076273	18424_0	OTU	High_quality	1182	novelBGC
BGIZ7	BGIZ7_4.region001	RRE-containing	39531	59797	complete	20267	RiPPs	RiPPs-313	RiPPs-33659	d__Bacteria;p__Bacillota;c__Bacilli;o__Bacillales_B;f__DSM-1321;g__Bacillus_AI;s__	Bacteria	Bacillota	Bacilli	Bacillales_B	DSM-1321	Bacillus_AI	NA	deep-sea	Isolate genomes	5076273	18424_0	OTU	High_quality	408	not.novelBGC
BGIZ7	BGIZ7_5.region001	betalactone	127212	151382	complete	24171	Others	Others-10984	Others-246	d__Bacteria;p__Bacillota;c__Bacilli;o__Bacillales_B;f__DSM-1321;g__Bacillus_AI;s__	Bacteria	Bacillota	Bacilli	Bacillales_B	DSM-1321	Bacillus_AI	NA	deep-sea	Isolate genomes	5076273	18424_0	OTU	High_quality	895	not.novelBGC
BGIZ7	BGIZ7_8.region001	T3PKS	109713	150801	complete	41089	PKSother	PKSother-86	PKSother-5503	d__Bacteria;p__Bacillota;c__Bacilli;o__Bacillales_B;f__DSM-1321;g__Bacillus_AI;s__	Bacteria	Bacillota	Bacilli	Bacillales_B	DSM-1321	Bacillus_AI	NA	deep-sea	Isolate genomes	5076273	18424_0	OTU	High_quality	917	novelBGC
BGIZ9	BGIZ9_1.region001	terpene	20403	41251	complete	20849	Terpene	Terpene-95	Terpene-19839	d__Bacteria;p__Bacillota;c__Bacilli;o__Bacillales;f__Bacillaceae_H;g__Priestia;s__Priestia megaterium	Bacteria	Bacillota	Bacilli	Bacillales	Bacillaceae_H	Priestia	Priestia megaterium	deep-sea	Isolate genomes	5596594	18413_0	not.OTU	High_quality	1257	novelBGC
BGIZ9	BGIZ9_1.region002	phosphonate	163547	180969	complete	17423	Others	Others-18108	Others-246	d__Bacteria;p__Bacillota;c__Bacilli;o__Bacillales;f__Bacillaceae_H;g__Priestia;s__Priestia megaterium	Bacteria	Bacillota	Bacilli	Bacillales	Bacillaceae_H	Priestia	Priestia megaterium	deep-sea	Isolate genomes	5596594	18413_0	not.OTU	High_quality	1234	novelBGC
BGIZ9	BGIZ9_1.region003	T3PKS	829788	870873	complete	41086	PKSother	PKSother-4223	PKSother-5503	d__Bacteria;p__Bacillota;c__Bacilli;o__Bacillales;f__Bacillaceae_H;g__Priestia;s__Priestia megaterium	Bacteria	Bacillota	Bacilli	Bacillales	Bacillaceae_H	Priestia	Priestia megaterium	deep-sea	Isolate genomes	5596594	18413_0	not.OTU	High_quality	1084	novelBGC
BGIZ9	BGIZ9_1.region004	RiPP-like	1085678	1097114	complete	11437	RiPPs	RiPPs-24127	RiPPs-33659	d__Bacteria;p__Bacillota;c__Bacilli;o__Bacillales;f__Bacillaceae_H;g__Priestia;s__Priestia megaterium	Bacteria	Bacillota	Bacilli	Bacillales	Bacillaceae_H	Priestia	Priestia megaterium	deep-sea	Isolate genomes	5596594	18413_0	not.OTU	High_quality	958	novelBGC
BGIZ9	BGIZ9_2.region001	NI-siderophore	8449	25024	incomplete	16576	Others	Others-63	Others-246	d__Bacteria;p__Bacillota;c__Bacilli;o__Bacillales;f__Bacillaceae_H;g__Priestia;s__Priestia megaterium	Bacteria	Bacillota	Bacilli	Bacillales	Bacillaceae_H	Priestia	Priestia megaterium	deep-sea	Isolate genomes	5596594	18413_0	not.OTU	High_quality	1093	novelBGC
BGIZ9	BGIZ9_3.region001	terpene	314306	336174	complete	21869	Terpene	Terpene-61	Terpene-19839	d__Bacteria;p__Bacillota;c__Bacilli;o__Bacillales;f__Bacillaceae_H;g__Priestia;s__Priestia megaterium	Bacteria	Bacillota	Bacilli	Bacillales	Bacillaceae_H	Priestia	Priestia megaterium	deep-sea	Isolate genomes	5596594	18413_0	not.OTU	High_quality	1454	novelBGC
BGIZ9	BGIZ9_8.region001	terpene	178639	199457	complete	20819	Terpene	Terpene-254	Terpene-19839	d__Bacteria;p__Bacillota;c__Bacilli;o__Bacillales;f__Bacillaceae_H;g__Priestia;s__Priestia megaterium	Bacteria	Bacillota	Bacilli	Bacillales	Bacillaceae_H	Priestia	Priestia megaterium	deep-sea	Isolate genomes	5596594	18413_0	not.OTU	High_quality	756	not.novelBGC
EEMC.bin.24	EEMC.bin.24_k119_1180934.region001	arylpolyene	1	10103	incomplete	10103	Others	Others-329	Others-246	d__Bacteria;p__Myxococcota;c__UBA796;o__UBA796;f__CAJQPC01;g__CAJQPC01;s__	Bacteria	Myxococcota	UBA796	UBA796	CAJQPC01	CAJQPC01	NA	deep-sea	MAGs	4943504	5818_0	OTU	Medium_quality	977	novelBGC
EEMC.bin.24	EEMC.bin.24_k119_2959.region001	T3PKS	1	19408	incomplete	19408	PKSother	PKSother-88	PKSother-5503	d__Bacteria;p__Myxococcota;c__UBA796;o__UBA796;f__CAJQPC01;g__CAJQPC01;s__	Bacteria	Myxococcota	UBA796	UBA796	CAJQPC01	CAJQPC01	NA	deep-sea	MAGs	4943504	5818_0	OTU	Medium_quality	961	novelBGC
EEMC.bin.24	EEMC.bin.24_k119_492310.region001	hglE-KS	1	10318	incomplete	10318	PKSother	PKSother-89	PKSother-5503	d__Bacteria;p__Myxococcota;c__UBA796;o__UBA796;f__CAJQPC01;g__CAJQPC01;s__	Bacteria	Myxococcota	UBA796	UBA796	CAJQPC01	CAJQPC01	NA	deep-sea	MAGs	4943504	5818_0	OTU	Medium_quality	1385	novelBGC
EEMC.bin.24	EEMC.bin.24_k119_504584.region001	RiPP-like	1	7730	incomplete	7730	RiPPs	RiPPs-329	RiPPs-33659	d__Bacteria;p__Myxococcota;c__UBA796;o__UBA796;f__CAJQPC01;g__CAJQPC01;s__	Bacteria	Myxococcota	UBA796	UBA796	CAJQPC01	CAJQPC01	NA	deep-sea	MAGs	4943504	5818_0	OTU	Medium_quality	661	not.novelBGC
EEMC.bin.24	EEMC.bin.24_k119_688527.region001	T3PKS	1	6126	incomplete	6126	PKSother	PKSother-90	PKSother-5503	d__Bacteria;p__Myxococcota;c__UBA796;o__UBA796;f__CAJQPC01;g__CAJQPC01;s__	Bacteria	Myxococcota	UBA796	UBA796	CAJQPC01	CAJQPC01	NA	deep-sea	MAGs	4943504	5818_0	OTU	Medium_quality	746	not.novelBGC
EEMC.bin.24	EEMC.bin.24_k119_887562.region001	NRPS-like	1	5428	incomplete	5428	NRPS	NRPS-330	NRPS-13053	d__Bacteria;p__Myxococcota;c__UBA796;o__UBA796;f__CAJQPC01;g__CAJQPC01;s__	Bacteria	Myxococcota	UBA796	UBA796	CAJQPC01	CAJQPC01	NA	deep-sea	MAGs	4943504	5818_0	OTU	Medium_quality	639	not.novelBGC
EEMC.bin.25	EEMC.bin.25_k119_121839.region001	RiPP-like	47907	59526	incomplete	11620	RiPPs	RiPPs-318	RiPPs-33659	d__Bacteria;p__Campylobacterota;c__Campylobacteria;o__Campylobacterales;f__Sulfurimonadaceae;g__Sulfurimonas;s__	Bacteria	Campylobacterota	Campylobacteria	Campylobacterales	Sulfurimonadaceae	Sulfurimonas	NA	deep-sea	MAGs	1745012	20762_0	OTU	Medium_quality	1065	novelBGC
EEMC.bin.27	EEMC.bin.27_k119_280592.region001	RRE-containing	13760	28180	incomplete	14421	RiPPs	RiPPs-12267	RiPPs-33659	d__Bacteria;p__Bacteroidota;c__Bacteroidia;o__Bacteroidales;f__NBLH01;g__NBLH01;s__NBLH01 sp021647685	Bacteria	Bacteroidota	Bacteroidia	Bacteroidales	NBLH01	NBLH01	NBLH01 sp021647685	deep-sea	MAGs	3699613	21925_0	OTU	Medium_quality	1143	novelBGC
EEMC.bin.28	EEMC.bin.28_k119_271289.region001	terpene	8180	20663	incomplete	12484	Terpene	Terpene-320	Terpene-19839	d__Bacteria;p__Pseudomonadota;c__Alphaproteobacteria;o__Rhizobiales;f__Aestuariivirgaceae;g__Thermopetrobacter;s__	Bacteria	Pseudomonadota	Alphaproteobacteria	Rhizobiales	Aestuariivirgaceae	Thermopetrobacter	NA	deep-sea	MAGs	2163010	13216_0	OTU	Medium_quality	1033	novelBGC
EEMC.bin.28	EEMC.bin.28_k119_509390.region001	terpene	1	11519	incomplete	11519	Terpene	Terpene-12660	Terpene-19839	d__Bacteria;p__Pseudomonadota;c__Alphaproteobacteria;o__Rhizobiales;f__Aestuariivirgaceae;g__Thermopetrobacter;s__	Bacteria	Pseudomonadota	Alphaproteobacteria	Rhizobiales	Aestuariivirgaceae	Thermopetrobacter	NA	deep-sea	MAGs	2163010	13216_0	OTU	Medium_quality	1174	novelBGC
EEMC.bin.29	EEMC.bin.29_k119_503701.region001	RRE-containing	2468	22728	complete	20261	RiPPs	RiPPs-15285	RiPPs-15285	d__Bacteria;p__Aquificota;c__Desulfurobacteriia;o__Desulfurobacteriales;f__Desulfurobacteriaceae;g__Desulfurobacterium_A;s__Desulfurobacterium_A indicum	Bacteria	Aquificota	Desulfurobacteriia	Desulfurobacteriales	Desulfurobacteriaceae	Desulfurobacterium_A	Desulfurobacterium_A indicum	deep-sea	MAGs	1581901	21159_0	not.OTU	Medium_quality	1509	novelBGC
EEMC.bin.30	EEMC.bin.30_k119_157611.region001	ranthipeptide	7573	28961	incomplete	21389	RiPPs	RiPPs-323	RiPPs-33659	d__Archaea;p__Methanobacteriota_B;c__Thermococci;o__Thermococcales;f__Thermococcaceae;g__Thermococcus;s__	Archaea	Methanobacteriota_B	Thermococci	Thermococcales	Thermococcaceae	Thermococcus	NA	deep-sea	MAGs	1075746	866_1	OTU	Medium_quality	1209	novelBGC
EEMC.bin.31	EEMC.bin.31_k119_263622.region001	redox-cofactor	1	8537	incomplete	8537	RiPPs	RiPPs-73084	RiPPs-33659	d__Bacteria;p__Pseudomonadota;c__Gammaproteobacteria;o__Methylococcales;f__Methylomonadaceae;g__JALSJK01;s__	Bacteria	Pseudomonadota	Gammaproteobacteria	Methylococcales	Methylomonadaceae	JALSJK01	NA	deep-sea	MAGs	2935477	2682_0	OTU	Medium_quality	904	novelBGC
EEMC.bin.31	EEMC.bin.31_k119_26667.region001	betalactone	1	25481	incomplete	25481	Others	Others-32324	Others-246	d__Bacteria;p__Pseudomonadota;c__Gammaproteobacteria;o__Methylococcales;f__Methylomonadaceae;g__JALSJK01;s__	Bacteria	Pseudomonadota	Gammaproteobacteria	Methylococcales	Methylomonadaceae	JALSJK01	NA	deep-sea	MAGs	2935477	2682_0	OTU	Medium_quality	1249	novelBGC
EEMC.bin.31	EEMC.bin.31_k119_275238.region001	NRPS-like	1	9098	incomplete	9098	NRPS	NRPS-52947	NRPS-13053	d__Bacteria;p__Pseudomonadota;c__Gammaproteobacteria;o__Methylococcales;f__Methylomonadaceae;g__JALSJK01;s__	Bacteria	Pseudomonadota	Gammaproteobacteria	Methylococcales	Methylomonadaceae	JALSJK01	NA	deep-sea	MAGs	2935477	2682_0	OTU	Medium_quality	742	not.novelBGC
EEMC.bin.31	EEMC.bin.31_k119_753194.region001	hserlactone	1	10569	incomplete	10569	Others	Others-328	Others-246	d__Bacteria;p__Pseudomonadota;c__Gammaproteobacteria;o__Methylococcales;f__Methylomonadaceae;g__JALSJK01;s__	Bacteria	Pseudomonadota	Gammaproteobacteria	Methylococcales	Methylomonadaceae	JALSJK01	NA	deep-sea	MAGs	2935477	2682_0	OTU	Medium_quality	895	not.novelBGC
EEMC.bin.31	EEMC.bin.31_k119_873606.region001	terpene	1	7684	incomplete	7684	Terpene	Terpene-39408	Terpene-19839	d__Bacteria;p__Pseudomonadota;c__Gammaproteobacteria;o__Methylococcales;f__Methylomonadaceae;g__JALSJK01;s__	Bacteria	Pseudomonadota	Gammaproteobacteria	Methylococcales	Methylomonadaceae	JALSJK01	NA	deep-sea	MAGs	2935477	2682_0	OTU	Medium_quality	1210	novelBGC
EEMC.bin.31	EEMC.bin.31_k119_882109.region001	RRE-containing	1	10673	incomplete	10673	RiPPs	RiPPs-81035	RiPPs-33659	d__Bacteria;p__Pseudomonadota;c__Gammaproteobacteria;o__Methylococcales;f__Methylomonadaceae;g__JALSJK01;s__	Bacteria	Pseudomonadota	Gammaproteobacteria	Methylococcales	Methylomonadaceae	JALSJK01	NA	deep-sea	MAGs	2935477	2682_0	OTU	Medium_quality	924	novelBGC
EEMC.bin.32	EEMC.bin.32_k119_557712.region001	RRE-containing	1	17589	incomplete	17589	RiPPs	RiPPs-327	RiPPs-33659	d__Bacteria;p__Bacteroidota;c__Bacteroidia;o__Flavobacteriales;f__JAADED01;g__JALSPZ01;s__	Bacteria	Bacteroidota	Bacteroidia	Flavobacteriales	JAADED01	JALSPZ01	NA	deep-sea	MAGs	2232720	23605_0	OTU	Medium_quality	1115	novelBGC
EEMC.bin.33	EEMC.bin.33_k119_1051724.region001	RRE-containing	36526	56777	complete	20252	RiPPs	RiPPs-25514	RiPPs-33659	d__Bacteria;p__Aquificota;c__Desulfurobacteriia;o__Desulfurobacteriales;f__Desulfurobacteriaceae;g__Desulfurobacterium_B;s__	Bacteria	Aquificota	Desulfurobacteriia	Desulfurobacteriales	Desulfurobacteriaceae	Desulfurobacterium_B	NA	deep-sea	MAGs	1433079	21181_0	OTU	Medium_quality	1086	novelBGC
EEMC.bin.34	EEMC.bin.34_k119_641674.region001	arylpolyene	1	9682	incomplete	9682	Others	Others-58027	Others-246	d__Bacteria;p__Pseudomonadota;c__Gammaproteobacteria;o__Methylococcales;f__Methylomonadaceae;g__Methylomarinum;s__Methylomarinum sp016097405	Bacteria	Pseudomonadota	Gammaproteobacteria	Methylococcales	Methylomonadaceae	Methylomarinum	Methylomarinum sp016097405	deep-sea	MAGs	2238703	2992_0	OTU	Medium_quality	990	novelBGC
EEMC.bin.34	EEMC.bin.34_k119_759545.region001	RiPP-like	3148	13999	incomplete	10852	RiPPs	RiPPs-340	RiPPs-33659	d__Bacteria;p__Pseudomonadota;c__Gammaproteobacteria;o__Methylococcales;f__Methylomonadaceae;g__Methylomarinum;s__Methylomarinum sp016097405	Bacteria	Pseudomonadota	Gammaproteobacteria	Methylococcales	Methylomonadaceae	Methylomarinum	Methylomarinum sp016097405	deep-sea	MAGs	2238703	2992_0	OTU	Medium_quality	662	not.novelBGC
EEMC.bin.34	EEMC.bin.34_k119_772962.region001	hserlactone	19956	30690	incomplete	10735	Others	Others-336	Others-246	d__Bacteria;p__Pseudomonadota;c__Gammaproteobacteria;o__Methylococcales;f__Methylomonadaceae;g__Methylomarinum;s__Methylomarinum sp016097405	Bacteria	Pseudomonadota	Gammaproteobacteria	Methylococcales	Methylomonadaceae	Methylomarinum	Methylomarinum sp016097405	deep-sea	MAGs	2238703	2992_0	OTU	Medium_quality	716	not.novelBGC
EEMC.bin.34	EEMC.bin.34_k119_801.region001	terpene	1	13490	incomplete	13490	Terpene	Terpene-60802	Terpene-19839	d__Bacteria;p__Pseudomonadota;c__Gammaproteobacteria;o__Methylococcales;f__Methylomonadaceae;g__Methylomarinum;s__Methylomarinum sp016097405	Bacteria	Pseudomonadota	Gammaproteobacteria	Methylococcales	Methylomonadaceae	Methylomarinum	Methylomarinum sp016097405	deep-sea	MAGs	2238703	2992_0	OTU	Medium_quality	1246	novelBGC
EEMC.bin.34	EEMC.bin.34_k119_896386.region001	arylpolyene	1	21170	incomplete	21170	Others	Others-337	Others-246	d__Bacteria;p__Pseudomonadota;c__Gammaproteobacteria;o__Methylococcales;f__Methylomonadaceae;g__Methylomarinum;s__Methylomarinum sp016097405	Bacteria	Pseudomonadota	Gammaproteobacteria	Methylococcales	Methylomonadaceae	Methylomarinum	Methylomarinum sp016097405	deep-sea	MAGs	2238703	2992_0	OTU	Medium_quality	1515	novelBGC
EEMC.bin.34	EEMC.bin.34_k119_901672.region001	redox-cofactor	1	20314	incomplete	20314	RiPPs	RiPPs-61288	RiPPs-33659	d__Bacteria;p__Pseudomonadota;c__Gammaproteobacteria;o__Methylococcales;f__Methylomonadaceae;g__Methylomarinum;s__Methylomarinum sp016097405	Bacteria	Pseudomonadota	Gammaproteobacteria	Methylococcales	Methylomonadaceae	Methylomarinum	Methylomarinum sp016097405	deep-sea	MAGs	2238703	2992_0	OTU	Medium_quality	1187	novelBGC
EEMC.bin.35	EEMC.bin.35_k119_471531.region001	RiPP-like	170341	182125	complete	11785	RiPPs	RiPPs-88039	RiPPs-33659	d__Bacteria;p__Desulfobacterota;c__Desulfobulbia;o__Desulfobulbales;f__Desulfobulbaceae;g__BMS3Abin13;s__	Bacteria	Desulfobacterota	Desulfobulbia	Desulfobulbales	Desulfobulbaceae	BMS3Abin13	NA	deep-sea	MAGs	2587288	3675_5	OTU	Medium_quality	739	not.novelBGC
EEMC.bin.35	EEMC.bin.35_k119_538013.region001	hserlactone	75549	96205	complete	20657	Others	Others-331	Others-246	d__Bacteria;p__Desulfobacterota;c__Desulfobulbia;o__Desulfobulbales;f__Desulfobulbaceae;g__BMS3Abin13;s__	Bacteria	Desulfobacterota	Desulfobulbia	Desulfobulbales	Desulfobulbaceae	BMS3Abin13	NA	deep-sea	MAGs	2587288	3675_5	OTU	Medium_quality	1089	novelBGC
EEMC.bin.35	EEMC.bin.35_k119_602151.region001	RiPP-like	2225	13979	incomplete	11755	RiPPs	RiPPs-87967	RiPPs-33659	d__Bacteria;p__Desulfobacterota;c__Desulfobulbia;o__Desulfobulbales;f__Desulfobulbaceae;g__BMS3Abin13;s__	Bacteria	Desulfobacterota	Desulfobulbia	Desulfobulbales	Desulfobulbaceae	BMS3Abin13	NA	deep-sea	MAGs	2587288	3675_5	OTU	Medium_quality	813	not.novelBGC
EEMC.bin.35	EEMC.bin.35_k119_820021.region001	resorcinol;arylpolyene	2341	59777	complete	57437	Others	Others-332	Others-246	d__Bacteria;p__Desulfobacterota;c__Desulfobulbia;o__Desulfobulbales;f__Desulfobulbaceae;g__BMS3Abin13;s__	Bacteria	Desulfobacterota	Desulfobulbia	Desulfobulbales	Desulfobulbaceae	BMS3Abin13	NA	deep-sea	MAGs	2587288	3675_5	OTU	Medium_quality	2003	novelBGC
EEMC.bin.36	EEMC.bin.36_k119_317098.region001	RiPP-like	9127	17972	incomplete	8846	RiPPs	RiPPs-332	RiPPs-33659	d__Bacteria;p__Pseudomonadota;c__Gammaproteobacteria;o__S140-43;f__S140-43;g__S140-43;s__	Bacteria	Pseudomonadota	Gammaproteobacteria	S140-43	S140-43	S140-43	NA	deep-sea	MAGs	2104647	15386_0	OTU	Medium_quality	425	not.novelBGC
EEMC.bin.36	EEMC.bin.36_k119_364186.region001	terpene	1	6199	incomplete	6199	Terpene	Terpene-25087	Terpene-19839	d__Bacteria;p__Pseudomonadota;c__Gammaproteobacteria;o__S140-43;f__S140-43;g__S140-43;s__	Bacteria	Pseudomonadota	Gammaproteobacteria	S140-43	S140-43	S140-43	NA	deep-sea	MAGs	2104647	15386_0	OTU	Medium_quality	1235	novelBGC
EEMC.bin.36	EEMC.bin.36_k119_796599.region001	terpene	1	7336	incomplete	7336	Terpene	Terpene-334	Terpene-19839	d__Bacteria;p__Pseudomonadota;c__Gammaproteobacteria;o__S140-43;f__S140-43;g__S140-43;s__	Bacteria	Pseudomonadota	Gammaproteobacteria	S140-43	S140-43	S140-43	NA	deep-sea	MAGs	2104647	15386_0	OTU	Medium_quality	956	novelBGC
EEMC.bin.38	EEMC.bin.38_k119_160846.region001	T3PKS	1	9058	incomplete	9058	PKSother	PKSother-91	PKSother-5503	d__Bacteria;p__Pseudomonadota;c__Gammaproteobacteria;o__Thiomicrospirales;f__Thiomicrospiraceae;g__Thiomicrorhabdus;s__Thiomicrorhabdus sp021648185	Bacteria	Pseudomonadota	Gammaproteobacteria	Thiomicrospirales	Thiomicrospiraceae	Thiomicrorhabdus	Thiomicrorhabdus sp021648185	deep-sea	MAGs	1709434	2135_0	OTU	Medium_quality	926	novelBGC
EEMC.bin.38	EEMC.bin.38_k119_669727.region001	RiPP-like	1	9269	incomplete	9269	RiPPs	RiPPs-63089	RiPPs-33659	d__Bacteria;p__Pseudomonadota;c__Gammaproteobacteria;o__Thiomicrospirales;f__Thiomicrospiraceae;g__Thiomicrorhabdus;s__Thiomicrorhabdus sp021648185	Bacteria	Pseudomonadota	Gammaproteobacteria	Thiomicrospirales	Thiomicrospiraceae	Thiomicrorhabdus	Thiomicrorhabdus sp021648185	deep-sea	MAGs	1709434	2135_0	OTU	Medium_quality	747	not.novelBGC
EEMC.bin.42	EEMC.bin.42_k119_317999.region001	RiPP-like	1	8443	incomplete	8443	RiPPs	RiPPs-89277	RiPPs-33659	d__Bacteria;p__Pseudomonadota;c__Gammaproteobacteria;o__Enterobacterales;f__Alteromonadaceae;g__GCA-2401725;s__GCA-2401725 sp015487235	Bacteria	Pseudomonadota	Gammaproteobacteria	Enterobacterales	Alteromonadaceae	GCA-2401725	GCA-2401725 sp015487235	deep-sea	MAGs	2892871	2419_1	not.OTU	Medium_quality	761	not.novelBGC
EEMC.bin.42	EEMC.bin.42_k119_571448.region001	hserlactone	55797	67681	incomplete	11885	Others	Others-28730	Others-246	d__Bacteria;p__Pseudomonadota;c__Gammaproteobacteria;o__Enterobacterales;f__Alteromonadaceae;g__GCA-2401725;s__GCA-2401725 sp015487235	Bacteria	Pseudomonadota	Gammaproteobacteria	Enterobacterales	Alteromonadaceae	GCA-2401725	GCA-2401725 sp015487235	deep-sea	MAGs	2892871	2419_1	not.OTU	Medium_quality	1092	novelBGC
EEMC.bin.43	EEMC.bin.43_k119_646056.region001	terpene	1	6004	incomplete	6004	Terpene	Terpene-337	Terpene-19839	d__Bacteria;p__Pseudomonadota;c__Zetaproteobacteria;o__Mariprofundales;f__Mariprofundaceae;g__Ghiorsea;s__	Bacteria	Pseudomonadota	Zetaproteobacteria	Mariprofundales	Mariprofundaceae	Ghiorsea	NA	deep-sea	MAGs	1356713	1926_0	OTU	Medium_quality	930	novelBGC
EEMC.bin.44	EEMC.bin.44_k119_267434.region001	RiPP-like	121656	132507	complete	10852	RiPPs	RiPPs-25082	RiPPs-33659	d__Bacteria;p__Aquificota;c__Aquificae;o__Aquificales;f__Aquificaceae;g__Hydrogenivirga;s__	Bacteria	Aquificota	Aquificae	Aquificales	Aquificaceae	Hydrogenivirga	NA	deep-sea	MAGs	1704836	21242_0	OTU	High_quality	815	not.novelBGC
EEMC.bin.44	EEMC.bin.44_k119_294658.region001	RiPP-like	24924	35748	complete	10825	RiPPs	RiPPs-25845	RiPPs-33659	d__Bacteria;p__Aquificota;c__Aquificae;o__Aquificales;f__Aquificaceae;g__Hydrogenivirga;s__	Bacteria	Aquificota	Aquificae	Aquificales	Aquificaceae	Hydrogenivirga	NA	deep-sea	MAGs	1704836	21242_0	OTU	High_quality	753	not.novelBGC
EEMC.bin.44	EEMC.bin.44_k119_661862.region001	NRPS-like	132496	174952	complete	42457	NRPS	NRPS-19315	NRPS-19315	d__Bacteria;p__Aquificota;c__Aquificae;o__Aquificales;f__Aquificaceae;g__Hydrogenivirga;s__	Bacteria	Aquificota	Aquificae	Aquificales	Aquificaceae	Hydrogenivirga	NA	deep-sea	MAGs	1704836	21242_0	OTU	High_quality	1588	novelBGC
EEMC.bin.45	EEMC.bin.45_k119_1053991.region001	terpene	18314	39363	incomplete	21050	Terpene	Terpene-25693	Terpene-19839	d__Bacteria;p__Calditrichota;c__Calditrichia;o__Calditrichales;f__J004;g__J004;s__	Bacteria	Calditrichota	Calditrichia	Calditrichales	J004	J004	NA	deep-sea	MAGs	3934105	5527_0	OTU	Medium_quality	1512	novelBGC
EEMC.bin.45	EEMC.bin.45_k119_120151.region001	NRPS-like	1	18738	incomplete	18738	NRPS	NRPS-342	NRPS-13053	d__Bacteria;p__Calditrichota;c__Calditrichia;o__Calditrichales;f__J004;g__J004;s__	Bacteria	Calditrichota	Calditrichia	Calditrichales	J004	J004	NA	deep-sea	MAGs	3934105	5527_0	OTU	Medium_quality	1193	novelBGC
EEMC.bin.45	EEMC.bin.45_k119_437412.region001	NRPS	1	5038	incomplete	5038	NRPS	NRPS-343	NRPS-13053	d__Bacteria;p__Calditrichota;c__Calditrichia;o__Calditrichales;f__J004;g__J004;s__	Bacteria	Calditrichota	Calditrichia	Calditrichales	J004	J004	NA	deep-sea	MAGs	3934105	5527_0	OTU	Medium_quality	511	not.novelBGC
EEMC.bin.45	EEMC.bin.45_k119_441711.region001	NRPS	1	9193	incomplete	9193	NRPS	NRPS-344	NRPS-13053	d__Bacteria;p__Calditrichota;c__Calditrichia;o__Calditrichales;f__J004;g__J004;s__	Bacteria	Calditrichota	Calditrichia	Calditrichales	J004	J004	NA	deep-sea	MAGs	3934105	5527_0	OTU	Medium_quality	553	not.novelBGC
EEMC.bin.45	EEMC.bin.45_k119_460483.region001	NRPS	1	10378	incomplete	10378	NRPS	NRPS-345	NRPS-13053	d__Bacteria;p__Calditrichota;c__Calditrichia;o__Calditrichales;f__J004;g__J004;s__	Bacteria	Calditrichota	Calditrichia	Calditrichales	J004	J004	NA	deep-sea	MAGs	3934105	5527_0	OTU	Medium_quality	665	not.novelBGC
EEMC.bin.45	EEMC.bin.45_k119_476783.region001	NRPS-like;hglE-KS	1	6180	incomplete	6180	PKS-NRP_Hybrids	PKS-NRP_Hybrids-346	PKS-NRP_Hybrids-45	d__Bacteria;p__Calditrichota;c__Calditrichia;o__Calditrichales;f__J004;g__J004;s__	Bacteria	Calditrichota	Calditrichia	Calditrichales	J004	J004	NA	deep-sea	MAGs	3934105	5527_0	OTU	Medium_quality	1098	novelBGC
EEMC.bin.45	EEMC.bin.45_k119_908240.region001	T1PKS;NRPS	1	11377	incomplete	11377	PKS-NRP_Hybrids	PKS-NRP_Hybrids-347	PKS-NRP_Hybrids-45	d__Bacteria;p__Calditrichota;c__Calditrichia;o__Calditrichales;f__J004;g__J004;s__	Bacteria	Calditrichota	Calditrichia	Calditrichales	J004	J004	NA	deep-sea	MAGs	3934105	5527_0	OTU	Medium_quality	760	not.novelBGC
EEMC.bin.47	EEMC.bin.47_k119_1092558.region001	RiPP-like	1	6593	incomplete	6593	RiPPs	RiPPs-71166	RiPPs-33659	d__Bacteria;p__Pseudomonadota;c__Alphaproteobacteria;o__Rhodobacterales;f__Rhodobacteraceae;g__Amylibacter;s__	Bacteria	Pseudomonadota	Alphaproteobacteria	Rhodobacterales	Rhodobacteraceae	Amylibacter	NA	deep-sea	MAGs	2952237	2529_0	OTU	Medium_quality	826	not.novelBGC
EEMC.bin.47	EEMC.bin.47_k119_339617.region001	NRPS-like	1	6713	incomplete	6713	NRPS	NRPS-338	NRPS-13053	d__Bacteria;p__Pseudomonadota;c__Alphaproteobacteria;o__Rhodobacterales;f__Rhodobacteraceae;g__Amylibacter;s__	Bacteria	Pseudomonadota	Alphaproteobacteria	Rhodobacterales	Rhodobacteraceae	Amylibacter	NA	deep-sea	MAGs	2952237	2529_0	OTU	Medium_quality	1003	novelBGC
EEMC.bin.47	EEMC.bin.47_k119_598778.region001	terpene	1	10809	incomplete	10809	Terpene	Terpene-344	Terpene-19839	d__Bacteria;p__Pseudomonadota;c__Alphaproteobacteria;o__Rhodobacterales;f__Rhodobacteraceae;g__Amylibacter;s__	Bacteria	Pseudomonadota	Alphaproteobacteria	Rhodobacterales	Rhodobacteraceae	Amylibacter	NA	deep-sea	MAGs	2952237	2529_0	OTU	Medium_quality	953	novelBGC
EEMC.bin.47	EEMC.bin.47_k119_600087.region001	T1PKS	1	18847	incomplete	18847	PKSI	PKSI-92	PKSI-7742	d__Bacteria;p__Pseudomonadota;c__Alphaproteobacteria;o__Rhodobacterales;f__Rhodobacteraceae;g__Amylibacter;s__	Bacteria	Pseudomonadota	Alphaproteobacteria	Rhodobacterales	Rhodobacteraceae	Amylibacter	NA	deep-sea	MAGs	2952237	2529_0	OTU	Medium_quality	1038	novelBGC
EEMC.bin.48	EEMC.bin.48_k119_1150372.region001	resorcinol;arylpolyene	13008	60630	complete	47623	Others	Others-19046	Others-246	d__Bacteria;p__Campylobacterota;c__Campylobacteria;o__Campylobacterales;f__Sulfurospirillaceae;g__Sulfurospirillum_A;s__	Bacteria	Campylobacterota	Campylobacteria	Campylobacterales	Sulfurospirillaceae	Sulfurospirillum_A	NA	deep-sea	MAGs	2028361	20928_0	OTU	Medium_quality	1560	novelBGC
EEMC.bin.48	EEMC.bin.48_k119_540424.region001	RiPP-like	37796	49433	incomplete	11638	RiPPs	RiPPs-345	RiPPs-33659	d__Bacteria;p__Campylobacterota;c__Campylobacteria;o__Campylobacterales;f__Sulfurospirillaceae;g__Sulfurospirillum_A;s__	Bacteria	Campylobacterota	Campylobacteria	Campylobacterales	Sulfurospirillaceae	Sulfurospirillum_A	NA	deep-sea	MAGs	2028361	20928_0	OTU	Medium_quality	998	novelBGC
EEMC.bin.50	EEMC.bin.50_k119_1012017.region001	terpene	1	21830	incomplete	21830	Terpene	Terpene-346	Terpene-19839	d__Bacteria;p__Desulfobacterota;c__Desulfobacteria;o__Desulfobacterales;f__JALSRD01;g__JALSRD01;s__	Bacteria	Desulfobacterota	Desulfobacteria	Desulfobacterales	JALSRD01	JALSRD01	NA	deep-sea	MAGs	4213713	14811_3	OTU	Medium_quality	1718	novelBGC
EEMC.bin.50	EEMC.bin.50_k119_1031351.region001	RiPP-like	13344	19059	incomplete	5716	RiPPs	RiPPs-347	RiPPs-33659	d__Bacteria;p__Desulfobacterota;c__Desulfobacteria;o__Desulfobacterales;f__JALSRD01;g__JALSRD01;s__	Bacteria	Desulfobacterota	Desulfobacteria	Desulfobacterales	JALSRD01	JALSRD01	NA	deep-sea	MAGs	4213713	14811_3	OTU	Medium_quality	1007	novelBGC
EEMC.bin.50	EEMC.bin.50_k119_1145817.region001	terpene	1	18488	incomplete	18488	Terpene	Terpene-39495	Terpene-19839	d__Bacteria;p__Desulfobacterota;c__Desulfobacteria;o__Desulfobacterales;f__JALSRD01;g__JALSRD01;s__	Bacteria	Desulfobacterota	Desulfobacteria	Desulfobacterales	JALSRD01	JALSRD01	NA	deep-sea	MAGs	4213713	14811_3	OTU	Medium_quality	1125	novelBGC
EEMC.bin.50	EEMC.bin.50_k119_290218.region001	RiPP-like	1	11372	incomplete	11372	RiPPs	RiPPs-80839	RiPPs-33659	d__Bacteria;p__Desulfobacterota;c__Desulfobacteria;o__Desulfobacterales;f__JALSRD01;g__JALSRD01;s__	Bacteria	Desulfobacterota	Desulfobacteria	Desulfobacterales	JALSRD01	JALSRD01	NA	deep-sea	MAGs	4213713	14811_3	OTU	Medium_quality	1163	novelBGC
EEMC.bin.50	EEMC.bin.50_k119_444595.region001	RiPP-like	1	5459	incomplete	5459	RiPPs	RiPPs-350	RiPPs-33659	d__Bacteria;p__Desulfobacterota;c__Desulfobacteria;o__Desulfobacterales;f__JALSRD01;g__JALSRD01;s__	Bacteria	Desulfobacterota	Desulfobacteria	Desulfobacterales	JALSRD01	JALSRD01	NA	deep-sea	MAGs	4213713	14811_3	OTU	Medium_quality	552	not.novelBGC
EEMC.bin.50	EEMC.bin.50_k119_688384.region001	arylpolyene	1	23474	incomplete	23474	Others	Others-52653	Others-246	d__Bacteria;p__Desulfobacterota;c__Desulfobacteria;o__Desulfobacterales;f__JALSRD01;g__JALSRD01;s__	Bacteria	Desulfobacterota	Desulfobacteria	Desulfobacterales	JALSRD01	JALSRD01	NA	deep-sea	MAGs	4213713	14811_3	OTU	Medium_quality	1837	novelBGC
EEMC.bin.50	EEMC.bin.50_k119_704033.region001	RRE-containing	64624	82076	incomplete	17453	RiPPs	RiPPs-80841	RiPPs-33659	d__Bacteria;p__Desulfobacterota;c__Desulfobacteria;o__Desulfobacterales;f__JALSRD01;g__JALSRD01;s__	Bacteria	Desulfobacterota	Desulfobacteria	Desulfobacterales	JALSRD01	JALSRD01	NA	deep-sea	MAGs	4213713	14811_3	OTU	Medium_quality	483	not.novelBGC
EEMC.bin.50	EEMC.bin.50_k119_885588.region001	hglE-KS	1	16580	incomplete	16580	PKSother	PKSother-20230	PKSother-5503	d__Bacteria;p__Desulfobacterota;c__Desulfobacteria;o__Desulfobacterales;f__JALSRD01;g__JALSRD01;s__	Bacteria	Desulfobacterota	Desulfobacteria	Desulfobacterales	JALSRD01	JALSRD01	NA	deep-sea	MAGs	4213713	14811_3	OTU	Medium_quality	927	novelBGC
EEMC.bin.50	EEMC.bin.50_k119_890326.region001	arylpolyene	1	26778	incomplete	26778	Others	Others-28122	Others-246	d__Bacteria;p__Desulfobacterota;c__Desulfobacteria;o__Desulfobacterales;f__JALSRD01;g__JALSRD01;s__	Bacteria	Desulfobacterota	Desulfobacteria	Desulfobacterales	JALSRD01	JALSRD01	NA	deep-sea	MAGs	4213713	14811_3	OTU	Medium_quality	1296	novelBGC
EEMC.bin.50	EEMC.bin.50_k119_998276.region001	T1PKS	1	12268	incomplete	12268	PKSI	PKSI-94	PKSI-7742	d__Bacteria;p__Desulfobacterota;c__Desulfobacteria;o__Desulfobacterales;f__JALSRD01;g__JALSRD01;s__	Bacteria	Desulfobacterota	Desulfobacteria	Desulfobacterales	JALSRD01	JALSRD01	NA	deep-sea	MAGs	4213713	14811_3	OTU	Medium_quality	1317	novelBGC
EEMC.bin.51	EEMC.bin.51_k119_100503.region001	terpene	1	19428	incomplete	19428	Terpene	Terpene-352	Terpene-19839	d__Bacteria;p__Planctomycetota;c__Planctomycetia;o__Planctomycetales;f__Planctomycetaceae;g__JAADHY01;s__	Bacteria	Planctomycetota	Planctomycetia	Planctomycetales	Planctomycetaceae	JAADHY01	NA	deep-sea	MAGs	7892121	4136_0	OTU	High_quality	783	not.novelBGC
EEMC.bin.51	EEMC.bin.51_k119_1178635.region001	terpene	14406	36295	incomplete	21890	Terpene	Terpene-353	Terpene-19839	d__Bacteria;p__Planctomycetota;c__Planctomycetia;o__Planctomycetales;f__Planctomycetaceae;g__JAADHY01;s__	Bacteria	Planctomycetota	Planctomycetia	Planctomycetales	Planctomycetaceae	JAADHY01	NA	deep-sea	MAGs	7892121	4136_0	OTU	High_quality	1051	novelBGC
EEMC.bin.51	EEMC.bin.51_k119_376874.region001	T1PKS	3708	39815	incomplete	36108	PKSI	PKSI-95	PKSI-7742	d__Bacteria;p__Planctomycetota;c__Planctomycetia;o__Planctomycetales;f__Planctomycetaceae;g__JAADHY01;s__	Bacteria	Planctomycetota	Planctomycetia	Planctomycetales	Planctomycetaceae	JAADHY01	NA	deep-sea	MAGs	7892121	4136_0	OTU	High_quality	1041	novelBGC
EEMC.bin.51	EEMC.bin.51_k119_491385.region001	T1PKS	1	9631	incomplete	9631	PKSI	PKSI-96	PKSI-7742	d__Bacteria;p__Planctomycetota;c__Planctomycetia;o__Planctomycetales;f__Planctomycetaceae;g__JAADHY01;s__	Bacteria	Planctomycetota	Planctomycetia	Planctomycetales	Planctomycetaceae	JAADHY01	NA	deep-sea	MAGs	7892121	4136_0	OTU	High_quality	1174	novelBGC
EEMC.bin.51	EEMC.bin.51_k119_529685.region001	T3PKS	756	23249	incomplete	22494	PKSother	PKSother-97	PKSother-5503	d__Bacteria;p__Planctomycetota;c__Planctomycetia;o__Planctomycetales;f__Planctomycetaceae;g__JAADHY01;s__	Bacteria	Planctomycetota	Planctomycetia	Planctomycetales	Planctomycetaceae	JAADHY01	NA	deep-sea	MAGs	7892121	4136_0	OTU	High_quality	1208	novelBGC
EEMC.bin.51	EEMC.bin.51_k119_592595.region001	RiPP-like	18181	29339	incomplete	11159	RiPPs	RiPPs-354	RiPPs-33659	d__Bacteria;p__Planctomycetota;c__Planctomycetia;o__Planctomycetales;f__Planctomycetaceae;g__JAADHY01;s__	Bacteria	Planctomycetota	Planctomycetia	Planctomycetales	Planctomycetaceae	JAADHY01	NA	deep-sea	MAGs	7892121	4136_0	OTU	High_quality	991	novelBGC
EEMC.bin.51	EEMC.bin.51_k119_634537.region001	terpene	1	6719	incomplete	6719	Terpene	Terpene-355	Terpene-19839	d__Bacteria;p__Planctomycetota;c__Planctomycetia;o__Planctomycetales;f__Planctomycetaceae;g__JAADHY01;s__	Bacteria	Planctomycetota	Planctomycetia	Planctomycetales	Planctomycetaceae	JAADHY01	NA	deep-sea	MAGs	7892121	4136_0	OTU	High_quality	1021	novelBGC
EEMC.bin.53	EEMC.bin.53_k119_43567.region001	RRE-containing	98746	118985	complete	20240	RiPPs	RiPPs-12267	RiPPs-33659	d__Bacteria;p__Bacteroidota;c__Bacteroidia;o__Flavobacteriales;f__Flavobacteriaceae;g__GCA-2747695;s__	Bacteria	Bacteroidota	Bacteroidia	Flavobacteriales	Flavobacteriaceae	GCA-2747695	NA	deep-sea	MAGs	2236978	23976_0	OTU	Medium_quality	1107	novelBGC
EEMC.bin.55	EEMC.bin.55_k119_79966.region001	RiPP-like	1	6294	incomplete	6294	RiPPs	RiPPs-364	RiPPs-33659	d__Bacteria;p__Campylobacterota;c__Campylobacteria;o__Campylobacterales;f__Sulfurovaceae;g__JAAXPZ01;s__	Bacteria	Campylobacterota	Campylobacteria	Campylobacterales	Sulfurovaceae	JAAXPZ01	NA	deep-sea	MAGs	1553880	20633_0	OTU	Medium_quality	663	not.novelBGC
EEMC.bin.56	EEMC.bin.56_k119_437925.region001	RRE-containing	1	13560	incomplete	13560	RiPPs	RiPPs-81179	RiPPs-33659	d__Bacteria;p__Campylobacterota;c__Campylobacteria;o__Campylobacterales;f__Sulfurimonadaceae;g__Sulfurimonas;s__	Bacteria	Campylobacterota	Campylobacteria	Campylobacterales	Sulfurimonadaceae	Sulfurimonas	NA	deep-sea	MAGs	1427970	20774_0	OTU	Medium_quality	1040	novelBGC
EEMC.bin.57	EEMC.bin.57_k119_112648.region001	arylpolyene;resorcinol	1	22438	incomplete	22438	Others	Others-53755	Others-246	d__Bacteria;p__Bacteroidota;c__Bacteroidia;o__Flavobacteriales;f__Flavobacteriaceae;g__S010-17;s__	Bacteria	Bacteroidota	Bacteroidia	Flavobacteriales	Flavobacteriaceae	S010-17	NA	deep-sea	MAGs	2218392	23989_0	OTU	Medium_quality	1312	novelBGC
EEMC.bin.57	EEMC.bin.57_k119_338830.region001	arylpolyene	1	9455	incomplete	9455	Others	Others-53742	Others-246	d__Bacteria;p__Bacteroidota;c__Bacteroidia;o__Flavobacteriales;f__Flavobacteriaceae;g__S010-17;s__	Bacteria	Bacteroidota	Bacteroidia	Flavobacteriales	Flavobacteriaceae	S010-17	NA	deep-sea	MAGs	2218392	23989_0	OTU	Medium_quality	1133	novelBGC
EEMC.bin.58	EEMC.bin.58_k119_824565.region001	RiPP-like	47982	58818	complete	10837	RiPPs	RiPPs-359	RiPPs-33659	d__Bacteria;p__Campylobacterota;c__Campylobacteria;o__Campylobacterales;f__Sulfurimonadaceae;g__;s__	Bacteria	Campylobacterota	Campylobacteria	Campylobacterales	Sulfurimonadaceae		NA	deep-sea	MAGs	2165918	20388_0	OTU	Medium_quality	966	novelBGC
EEMC.bin.60	EEMC.bin.60_k119_1075318.region001	NRPS-like	1	28454	incomplete	28454	NRPS	NRPS-350	NRPS-350	d__Bacteria;p__Desulfobacterota;c__Desulfobulbia;o__Desulfobulbales;f__Desulfobulbaceae;g__DRKI01;s__	Bacteria	Desulfobacterota	Desulfobulbia	Desulfobulbales	Desulfobulbaceae	DRKI01	NA	deep-sea	MAGs	3510223	3680_0	OTU	Medium_quality	1331	novelBGC
EEMC.bin.60	EEMC.bin.60_k119_1153695.region001	RiPP-like	1173	12927	incomplete	11755	RiPPs	RiPPs-82802	RiPPs-82802	d__Bacteria;p__Desulfobacterota;c__Desulfobulbia;o__Desulfobulbales;f__Desulfobulbaceae;g__DRKI01;s__	Bacteria	Desulfobacterota	Desulfobulbia	Desulfobulbales	Desulfobulbaceae	DRKI01	NA	deep-sea	MAGs	3510223	3680_0	OTU	Medium_quality	773	not.novelBGC
EEMC.bin.60	EEMC.bin.60_k119_449923.region001	RiPP-like	1	9945	incomplete	9945	RiPPs	RiPPs-12671	RiPPs-12671	d__Bacteria;p__Desulfobacterota;c__Desulfobulbia;o__Desulfobulbales;f__Desulfobulbaceae;g__DRKI01;s__	Bacteria	Desulfobacterota	Desulfobulbia	Desulfobulbales	Desulfobulbaceae	DRKI01	NA	deep-sea	MAGs	3510223	3680_0	OTU	Medium_quality	752	not.novelBGC
EEMC.bin.60	EEMC.bin.60_k119_489597.region001	arylpolyene	4337	52101	incomplete	47765	Others	Others-7138	Others-246	d__Bacteria;p__Desulfobacterota;c__Desulfobulbia;o__Desulfobulbales;f__Desulfobulbaceae;g__DRKI01;s__	Bacteria	Desulfobacterota	Desulfobulbia	Desulfobulbales	Desulfobulbaceae	DRKI01	NA	deep-sea	MAGs	3510223	3680_0	OTU	Medium_quality	1935	novelBGC
EEMC.bin.60	EEMC.bin.60_k119_526741.region001	NRPS-like	1	6967	incomplete	6967	NRPS	NRPS-352	NRPS-13053	d__Bacteria;p__Desulfobacterota;c__Desulfobulbia;o__Desulfobulbales;f__Desulfobulbaceae;g__DRKI01;s__	Bacteria	Desulfobacterota	Desulfobulbia	Desulfobulbales	Desulfobulbaceae	DRKI01	NA	deep-sea	MAGs	3510223	3680_0	OTU	Medium_quality	639	not.novelBGC
EEMC.bin.60	EEMC.bin.60_k119_54058.region001	RRE-containing	26636	47022	complete	20387	RiPPs	RiPPs-86717	RiPPs-33659	d__Bacteria;p__Desulfobacterota;c__Desulfobulbia;o__Desulfobulbales;f__Desulfobulbaceae;g__DRKI01;s__	Bacteria	Desulfobacterota	Desulfobulbia	Desulfobulbales	Desulfobulbaceae	DRKI01	NA	deep-sea	MAGs	3510223	3680_0	OTU	Medium_quality	407	not.novelBGC
EEMC.bin.60	EEMC.bin.60_k119_717631.region001	terpene	1	15335	incomplete	15335	Terpene	Terpene-56698	Terpene-19839	d__Bacteria;p__Desulfobacterota;c__Desulfobulbia;o__Desulfobulbales;f__Desulfobulbaceae;g__DRKI01;s__	Bacteria	Desulfobacterota	Desulfobulbia	Desulfobulbales	Desulfobulbaceae	DRKI01	NA	deep-sea	MAGs	3510223	3680_0	OTU	Medium_quality	1275	novelBGC
EEMC.bin.64	EEMC.bin.64_k119_1161335.region001	betalactone	5402	38550	complete	33149	Others	Others-52734	Others-246	d__Bacteria;p__Pseudomonadota;c__Gammaproteobacteria;o__GCA-001735895;f__GCA-001735895;g__S144-22;s__	Bacteria	Pseudomonadota	Gammaproteobacteria	GCA-001735895	GCA-001735895	S144-22	NA	deep-sea	MAGs	2461011	15335_0	OTU	Medium_quality	1582	novelBGC
EEMC.bin.64	EEMC.bin.64_k119_288007.region001	RiPP-like	1	9647	incomplete	9647	RiPPs	RiPPs-25182	RiPPs-33659	d__Bacteria;p__Pseudomonadota;c__Gammaproteobacteria;o__GCA-001735895;f__GCA-001735895;g__S144-22;s__	Bacteria	Pseudomonadota	Gammaproteobacteria	GCA-001735895	GCA-001735895	S144-22	NA	deep-sea	MAGs	2461011	15335_0	OTU	Medium_quality	496	not.novelBGC
EEMC.bin.64	EEMC.bin.64_k119_565062.region001	RiPP-like	1	5522	incomplete	5522	RiPPs	RiPPs-25706	RiPPs-33659	d__Bacteria;p__Pseudomonadota;c__Gammaproteobacteria;o__GCA-001735895;f__GCA-001735895;g__S144-22;s__	Bacteria	Pseudomonadota	Gammaproteobacteria	GCA-001735895	GCA-001735895	S144-22	NA	deep-sea	MAGs	2461011	15335_0	OTU	Medium_quality	413	not.novelBGC
EEMC.bin.64	EEMC.bin.64_k119_632885.region001	RiPP-like	1	6349	incomplete	6349	RiPPs	RiPPs-80985	RiPPs-80985	d__Bacteria;p__Pseudomonadota;c__Gammaproteobacteria;o__GCA-001735895;f__GCA-001735895;g__S144-22;s__	Bacteria	Pseudomonadota	Gammaproteobacteria	GCA-001735895	GCA-001735895	S144-22	NA	deep-sea	MAGs	2461011	15335_0	OTU	Medium_quality	674	not.novelBGC
EEMC.bin.69	EEMC.bin.69_k119_406321.region001	RRE-containing	1	7234	incomplete	7234	RiPPs	RiPPs-368	RiPPs-33659	d__Bacteria;p__Bacteroidota;c__Ignavibacteria;o__Ignavibacteriales;f__Melioribacteraceae;g__WGAL01;s__	Bacteria	Bacteroidota	Ignavibacteria	Ignavibacteriales	Melioribacteraceae	WGAL01	NA	deep-sea	MAGs	2315025	21560_0	OTU	Medium_quality	771	not.novelBGC
EEMC.bin.71	EEMC.bin.71_k119_470512.region001	phosphonate	9004	23611	incomplete	14608	Others	Others-354	Others-246	d__Bacteria;p__Spirochaetota;c__Spirochaetia;o__B11-G9;f__B11-G9;g__B11-G9;s__	Bacteria	Spirochaetota	Spirochaetia	B11-G9	B11-G9	B11-G9	NA	deep-sea	MAGs	2560940	20169_0	OTU	Medium_quality	1193	novelBGC
EEMC.bin.73	EEMC.bin.73_k119_23373.region001	RiPP-like	2570	14285	incomplete	11716	RiPPs	RiPPs-26910	RiPPs-33659	d__Bacteria;p__Pseudomonadota;c__Gammaproteobacteria;o__Thiomicrospirales;f__Thiomicrospiraceae;g__Hydrogenovibrio;s__	Bacteria	Pseudomonadota	Gammaproteobacteria	Thiomicrospirales	Thiomicrospiraceae	Hydrogenovibrio	NA	deep-sea	MAGs	1692528	2124_0	OTU	Medium_quality	887	not.novelBGC
EEMC.bin.73	EEMC.bin.73_k119_394831.region001	T3PKS	1	19146	incomplete	19146	PKSother	PKSother-101	PKSother-5503	d__Bacteria;p__Pseudomonadota;c__Gammaproteobacteria;o__Thiomicrospirales;f__Thiomicrospiraceae;g__Hydrogenovibrio;s__	Bacteria	Pseudomonadota	Gammaproteobacteria	Thiomicrospirales	Thiomicrospiraceae	Hydrogenovibrio	NA	deep-sea	MAGs	1692528	2124_0	OTU	Medium_quality	1418	novelBGC
EEMC.bin.73	EEMC.bin.73_k119_79916.region001	RiPP-like	29933	40769	incomplete	10837	RiPPs	RiPPs-383	RiPPs-33659	d__Bacteria;p__Pseudomonadota;c__Gammaproteobacteria;o__Thiomicrospirales;f__Thiomicrospiraceae;g__Hydrogenovibrio;s__	Bacteria	Pseudomonadota	Gammaproteobacteria	Thiomicrospirales	Thiomicrospiraceae	Hydrogenovibrio	NA	deep-sea	MAGs	1692528	2124_0	OTU	Medium_quality	553	not.novelBGC
EEMC.bin.74	EEMC.bin.74_k119_1169695.region001	RiPP-like	1	6053	incomplete	6053	RiPPs	RiPPs-369	RiPPs-33659	d__Bacteria;p__Pseudomonadota;c__Gammaproteobacteria;o__Thiomicrospirales;f__Thiomicrospiraceae;g__Sulfurivirga;s__	Bacteria	Pseudomonadota	Gammaproteobacteria	Thiomicrospirales	Thiomicrospiraceae	Sulfurivirga	NA	deep-sea	MAGs	867825	2264_0	OTU	Medium_quality	426	not.novelBGC
EEMC.bin.74	EEMC.bin.74_k119_617485.region001	RiPP-like	3540	14349	incomplete	10810	RiPPs	RiPPs-370	RiPPs-33659	d__Bacteria;p__Pseudomonadota;c__Gammaproteobacteria;o__Thiomicrospirales;f__Thiomicrospiraceae;g__Sulfurivirga;s__	Bacteria	Pseudomonadota	Gammaproteobacteria	Thiomicrospirales	Thiomicrospiraceae	Sulfurivirga	NA	deep-sea	MAGs	867825	2264_0	OTU	Medium_quality	759	not.novelBGC
EEMC.bin.74	EEMC.bin.74_k119_802686.region001	T3PKS	1	5455	incomplete	5455	PKSother	PKSother-8185	PKSother-5503	d__Bacteria;p__Pseudomonadota;c__Gammaproteobacteria;o__Thiomicrospirales;f__Thiomicrospiraceae;g__Sulfurivirga;s__	Bacteria	Pseudomonadota	Gammaproteobacteria	Thiomicrospirales	Thiomicrospiraceae	Sulfurivirga	NA	deep-sea	MAGs	867825	2264_0	OTU	Medium_quality	854	not.novelBGC
EEMC.bin.74	EEMC.bin.74_k119_972887.region001	RiPP-like	20561	26460	incomplete	5900	RiPPs	RiPPs-371	RiPPs-33659	d__Bacteria;p__Pseudomonadota;c__Gammaproteobacteria;o__Thiomicrospirales;f__Thiomicrospiraceae;g__Sulfurivirga;s__	Bacteria	Pseudomonadota	Gammaproteobacteria	Thiomicrospirales	Thiomicrospiraceae	Sulfurivirga	NA	deep-sea	MAGs	867825	2264_0	OTU	Medium_quality	413	not.novelBGC
EEMC.bin.76	EEMC.bin.76_k119_337215.region001	RRE-containing	1	14758	incomplete	14758	RiPPs	RiPPs-80843	RiPPs-33659	d__Bacteria;p__Acidobacteriota;c__Holophagae;o__Thermotomaculales;f__Thermotomaculaceae;g__;s__	Bacteria	Acidobacteriota	Holophagae	Thermotomaculales	Thermotomaculaceae		NA	deep-sea	MAGs	2068662	21138_0	OTU	Medium_quality	862	not.novelBGC
EEMC.bin.76	EEMC.bin.76_k119_488317.region001	sactipeptide	1	6478	incomplete	6478	RiPPs	RiPPs-373	RiPPs-33659	d__Bacteria;p__Acidobacteriota;c__Holophagae;o__Thermotomaculales;f__Thermotomaculaceae;g__;s__	Bacteria	Acidobacteriota	Holophagae	Thermotomaculales	Thermotomaculaceae		NA	deep-sea	MAGs	2068662	21138_0	OTU	Medium_quality	815	not.novelBGC
EEMC.bin.77	EEMC.bin.77_k119_140282.region001	NRPS	92850	140742	complete	47893	NRPS	NRPS-355	NRPS-13053	d__Bacteria;p__Pseudomonadota;c__Gammaproteobacteria;o__Tenderiales;f__Tenderiaceae;g__JALTMR01;s__	Bacteria	Pseudomonadota	Gammaproteobacteria	Tenderiales	Tenderiaceae	JALTMR01	NA	deep-sea	MAGs	2909638	2966_0	OTU	Medium_quality	1361	novelBGC
EEMC.bin.77	EEMC.bin.77_k119_197899.region001	terpene	18349	39416	complete	21068	Terpene	Terpene-374	Terpene-19839	d__Bacteria;p__Pseudomonadota;c__Gammaproteobacteria;o__Tenderiales;f__Tenderiaceae;g__JALTMR01;s__	Bacteria	Pseudomonadota	Gammaproteobacteria	Tenderiales	Tenderiaceae	JALTMR01	NA	deep-sea	MAGs	2909638	2966_0	OTU	Medium_quality	852	not.novelBGC
EEMC.bin.77	EEMC.bin.77_k119_752209.region001	terpene	16508	37374	complete	20867	Terpene	Terpene-25374	Terpene-19839	d__Bacteria;p__Pseudomonadota;c__Gammaproteobacteria;o__Tenderiales;f__Tenderiaceae;g__JALTMR01;s__	Bacteria	Pseudomonadota	Gammaproteobacteria	Tenderiales	Tenderiaceae	JALTMR01	NA	deep-sea	MAGs	2909638	2966_0	OTU	Medium_quality	1311	novelBGC
EEMC.bin.80	EEMC.bin.80_k119_600391.region001	RRE-containing	1	9822	incomplete	9822	RiPPs	RiPPs-376	RiPPs-33659	d__Bacteria;p__Campylobacterota;c__Campylobacteria;o__Campylobacterales;f__Sulfurimonadaceae;g__Sulfurimonas;s__	Bacteria	Campylobacterota	Campylobacteria	Campylobacterales	Sulfurimonadaceae	Sulfurimonas	NA	deep-sea	MAGs	1451302	20738_0	OTU	Medium_quality	772	not.novelBGC
EEMC.bin.81	EEMC.bin.81_k119_39480.region001	arylpolyene	1	24941	incomplete	24941	Others	Others-356	Others-246	d__Bacteria;p__Campylobacterota;c__Campylobacteria;o__Campylobacterales;f__Sulfurimonadaceae;g__Sulfurimonas;s__	Bacteria	Campylobacterota	Campylobacteria	Campylobacterales	Sulfurimonadaceae	Sulfurimonas	NA	deep-sea	MAGs	1610913	20719_0	OTU	Medium_quality	1450	novelBGC
EEMC.bin.81	EEMC.bin.81_k119_898098.region001	RRE-containing	1	18613	incomplete	18613	RiPPs	RiPPs-377	RiPPs-33659	d__Bacteria;p__Campylobacterota;c__Campylobacteria;o__Campylobacterales;f__Sulfurimonadaceae;g__Sulfurimonas;s__	Bacteria	Campylobacterota	Campylobacteria	Campylobacterales	Sulfurimonadaceae	Sulfurimonas	NA	deep-sea	MAGs	1610913	20719_0	OTU	Medium_quality	975	novelBGC
EEMC.bin.82	EEMC.bin.82_k119_1029873.region001	hserlactone	1	7450	incomplete	7450	Others	Others-357	Others-246	d__Bacteria;p__Pseudomonadota;c__Gammaproteobacteria;o__Methylococcales;f__Methylothermaceae;g__Methylohalobius;s__	Bacteria	Pseudomonadota	Gammaproteobacteria	Methylococcales	Methylothermaceae	Methylohalobius	NA	deep-sea	MAGs	2162857	15381_0	OTU	Medium_quality	796	not.novelBGC
EEMC.bin.82	EEMC.bin.82_k119_1096166.region001	NRPS-like	1	5958	incomplete	5958	NRPS	NRPS-55926	NRPS-13053	d__Bacteria;p__Pseudomonadota;c__Gammaproteobacteria;o__Methylococcales;f__Methylothermaceae;g__Methylohalobius;s__	Bacteria	Pseudomonadota	Gammaproteobacteria	Methylococcales	Methylothermaceae	Methylohalobius	NA	deep-sea	MAGs	2162857	15381_0	OTU	Medium_quality	687	not.novelBGC
EEMC.bin.82	EEMC.bin.82_k119_1122125.region001	terpene	146	23196	incomplete	23051	Terpene	Terpene-86655	Terpene-19839	d__Bacteria;p__Pseudomonadota;c__Gammaproteobacteria;o__Methylococcales;f__Methylothermaceae;g__Methylohalobius;s__	Bacteria	Pseudomonadota	Gammaproteobacteria	Methylococcales	Methylothermaceae	Methylohalobius	NA	deep-sea	MAGs	2162857	15381_0	OTU	Medium_quality	1491	novelBGC
EEMC.bin.82	EEMC.bin.82_k119_121214.region001	arylpolyene	1	6049	incomplete	6049	Others	Others-359	Others-246	d__Bacteria;p__Pseudomonadota;c__Gammaproteobacteria;o__Methylococcales;f__Methylothermaceae;g__Methylohalobius;s__	Bacteria	Pseudomonadota	Gammaproteobacteria	Methylococcales	Methylothermaceae	Methylohalobius	NA	deep-sea	MAGs	2162857	15381_0	OTU	Medium_quality	843	not.novelBGC
EEMC.bin.82	EEMC.bin.82_k119_365528.region001	RiPP-like	1	5274	incomplete	5274	RiPPs	RiPPs-44968	RiPPs-33659	d__Bacteria;p__Pseudomonadota;c__Gammaproteobacteria;o__Methylococcales;f__Methylothermaceae;g__Methylohalobius;s__	Bacteria	Pseudomonadota	Gammaproteobacteria	Methylococcales	Methylothermaceae	Methylohalobius	NA	deep-sea	MAGs	2162857	15381_0	OTU	Medium_quality	778	not.novelBGC
EEMC.bin.82	EEMC.bin.82_k119_629156.region001	arylpolyene	1	6886	incomplete	6886	Others	Others-360	Others-246	d__Bacteria;p__Pseudomonadota;c__Gammaproteobacteria;o__Methylococcales;f__Methylothermaceae;g__Methylohalobius;s__	Bacteria	Pseudomonadota	Gammaproteobacteria	Methylococcales	Methylothermaceae	Methylohalobius	NA	deep-sea	MAGs	2162857	15381_0	OTU	Medium_quality	986	novelBGC
EEMC.bin.82	EEMC.bin.82_k119_737957.region001	redox-cofactor	1	8796	incomplete	8796	RiPPs	RiPPs-81289	RiPPs-33659	d__Bacteria;p__Pseudomonadota;c__Gammaproteobacteria;o__Methylococcales;f__Methylothermaceae;g__Methylohalobius;s__	Bacteria	Pseudomonadota	Gammaproteobacteria	Methylococcales	Methylothermaceae	Methylohalobius	NA	deep-sea	MAGs	2162857	15381_0	OTU	Medium_quality	974	novelBGC
EEMC.bin.83	EEMC.bin.83_k119_247382.region001	terpene	1	6290	incomplete	6290	Terpene	Terpene-381	Terpene-19839	d__Bacteria;p__Bacteroidota;c__Bacteroidia;o__Bacteroidales;f__F082;g__Sulfidibacterium;s__	Bacteria	Bacteroidota	Bacteroidia	Bacteroidales	F082	Sulfidibacterium	NA	deep-sea	MAGs	2893176	17565_0	OTU	Medium_quality	729	not.novelBGC
EEMC.bin.84	EEMC.bin.84_k119_1156413.region001	arylpolyene	1	19341	incomplete	19341	Others	Others-366	Others-246	d__Bacteria;p__Desulfobacterota;c__Desulfobulbia;o__Desulfobulbales;f__Desulfobulbaceae;g__DRLX01;s__	Bacteria	Desulfobacterota	Desulfobulbia	Desulfobulbales	Desulfobulbaceae	DRLX01	NA	deep-sea	MAGs	3470328	3693_0	OTU	Medium_quality	1747	novelBGC
EEMC.bin.84	EEMC.bin.84_k119_162298.region001	RiPP-like	997	12772	incomplete	11776	RiPPs	RiPPs-25715	RiPPs-33659	d__Bacteria;p__Desulfobacterota;c__Desulfobulbia;o__Desulfobulbales;f__Desulfobulbaceae;g__DRLX01;s__	Bacteria	Desulfobacterota	Desulfobulbia	Desulfobulbales	Desulfobulbaceae	DRLX01	NA	deep-sea	MAGs	3470328	3693_0	OTU	Medium_quality	819	not.novelBGC
EEMC.bin.84	EEMC.bin.84_k119_222184.region001	resorcinol	1	6932	incomplete	6932	Others	Others-367	Others-246	d__Bacteria;p__Desulfobacterota;c__Desulfobulbia;o__Desulfobulbales;f__Desulfobulbaceae;g__DRLX01;s__	Bacteria	Desulfobacterota	Desulfobulbia	Desulfobulbales	Desulfobulbaceae	DRLX01	NA	deep-sea	MAGs	3470328	3693_0	OTU	Medium_quality	705	not.novelBGC
EEMC.bin.84	EEMC.bin.84_k119_490443.region001	RiPP-like	30248	40855	incomplete	10608	RiPPs	RiPPs-394	RiPPs-33659	d__Bacteria;p__Desulfobacterota;c__Desulfobulbia;o__Desulfobulbales;f__Desulfobulbaceae;g__DRLX01;s__	Bacteria	Desulfobacterota	Desulfobulbia	Desulfobulbales	Desulfobulbaceae	DRLX01	NA	deep-sea	MAGs	3470328	3693_0	OTU	Medium_quality	685	not.novelBGC
EEMC.bin.84	EEMC.bin.84_k119_525871.region001	arylpolyene	1	8337	incomplete	8337	Others	Others-7105	Others-246	d__Bacteria;p__Desulfobacterota;c__Desulfobulbia;o__Desulfobulbales;f__Desulfobulbaceae;g__DRLX01;s__	Bacteria	Desulfobacterota	Desulfobulbia	Desulfobulbales	Desulfobulbaceae	DRLX01	NA	deep-sea	MAGs	3470328	3693_0	OTU	Medium_quality	1100	novelBGC
EEMC.bin.84	EEMC.bin.84_k119_908584.region001	NRPS	1	21578	incomplete	21578	NRPS	NRPS-369	NRPS-13053	d__Bacteria;p__Desulfobacterota;c__Desulfobulbia;o__Desulfobulbales;f__Desulfobulbaceae;g__DRLX01;s__	Bacteria	Desulfobacterota	Desulfobulbia	Desulfobulbales	Desulfobulbaceae	DRLX01	NA	deep-sea	MAGs	3470328	3693_0	OTU	Medium_quality	1029	novelBGC
EEMC.bin.84	EEMC.bin.84_k119_932354.region001	terpene	1628	13924	incomplete	12297	Terpene	Terpene-25712	Terpene-19839	d__Bacteria;p__Desulfobacterota;c__Desulfobulbia;o__Desulfobulbales;f__Desulfobulbaceae;g__DRLX01;s__	Bacteria	Desulfobacterota	Desulfobulbia	Desulfobulbales	Desulfobulbaceae	DRLX01	NA	deep-sea	MAGs	3470328	3693_0	OTU	Medium_quality	878	not.novelBGC
EEMC.bin.85	EEMC.bin.85_k119_1022394.region001	RRE-containing	1	7860	incomplete	7860	RiPPs	RiPPs-384	RiPPs-33659	d__Bacteria;p__Campylobacterota;c__Campylobacteria;o__Campylobacterales;f__Sulfurovaceae;g__JAADEQ01;s__	Bacteria	Campylobacterota	Campylobacteria	Campylobacterales	Sulfurovaceae	JAADEQ01	NA	deep-sea	MAGs	1406563	20471_0	OTU	Medium_quality	731	not.novelBGC
EEMC.bin.86	EEMC.bin.86_k119_1135618.region001	terpene	27178	49113	incomplete	21936	Terpene	Terpene-86621	Terpene-86621	d__Bacteria;p__Pseudomonadota;c__Gammaproteobacteria;o__UBA6429;f__UBA6429;g__JAGLTQ01;s__JAGLTQ01 sp027076405	Bacteria	Pseudomonadota	Gammaproteobacteria	UBA6429	UBA6429	JAGLTQ01	JAGLTQ01 sp027076405	deep-sea	MAGs	2767470	2621_0	OTU	Medium_quality	1506	novelBGC
EEMC.bin.86	EEMC.bin.86_k119_355684.region001	RiPP-like	40929	51786	incomplete	10858	RiPPs	RiPPs-56896	RiPPs-56896	d__Bacteria;p__Pseudomonadota;c__Gammaproteobacteria;o__UBA6429;f__UBA6429;g__JAGLTQ01;s__JAGLTQ01 sp027076405	Bacteria	Pseudomonadota	Gammaproteobacteria	UBA6429	UBA6429	JAGLTQ01	JAGLTQ01 sp027076405	deep-sea	MAGs	2767470	2621_0	OTU	Medium_quality	557	not.novelBGC
EEMC.bin.86	EEMC.bin.86_k119_688116.region001	RiPP-like	2254	13123	incomplete	10870	RiPPs	RiPPs-41855	RiPPs-41855	d__Bacteria;p__Pseudomonadota;c__Gammaproteobacteria;o__UBA6429;f__UBA6429;g__JAGLTQ01;s__JAGLTQ01 sp027076405	Bacteria	Pseudomonadota	Gammaproteobacteria	UBA6429	UBA6429	JAGLTQ01	JAGLTQ01 sp027076405	deep-sea	MAGs	2767470	2621_0	OTU	Medium_quality	952	novelBGC
EEMC.bin.89	EEMC.bin.89_k119_1034212.region001	arylpolyene;RRE-containing	1	30859	incomplete	30859	Others	Others-52970	Others-246	d__Bacteria;p__Bacteroidota;c__Bacteroidia;o__Bacteroidales;f__JAADGE01;g__JAADGE01;s__	Bacteria	Bacteroidota	Bacteroidia	Bacteroidales	JAADGE01	JAADGE01	NA	deep-sea	MAGs	2948039	21918_0	OTU	Medium_quality	1283	novelBGC
EEMC.bin.89	EEMC.bin.89_k119_39045.region001	resorcinol	67079	108212	complete	41134	Others	Others-362	Others-246	d__Bacteria;p__Bacteroidota;c__Bacteroidia;o__Bacteroidales;f__JAADGE01;g__JAADGE01;s__	Bacteria	Bacteroidota	Bacteroidia	Bacteroidales	JAADGE01	JAADGE01	NA	deep-sea	MAGs	2948039	21918_0	OTU	Medium_quality	1840	novelBGC
EEMC.bin.89	EEMC.bin.89_k119_392722.region001	acyl_amino_acids	1	7938	incomplete	7938	Others	Others-363	Others-246	d__Bacteria;p__Bacteroidota;c__Bacteroidia;o__Bacteroidales;f__JAADGE01;g__JAADGE01;s__	Bacteria	Bacteroidota	Bacteroidia	Bacteroidales	JAADGE01	JAADGE01	NA	deep-sea	MAGs	2948039	21918_0	OTU	Medium_quality	518	not.novelBGC
EEMC.bin.89	EEMC.bin.89_k119_956453.region001	arylpolyene	27104	64440	incomplete	37337	Others	Others-56733	Others-246	d__Bacteria;p__Bacteroidota;c__Bacteroidia;o__Bacteroidales;f__JAADGE01;g__JAADGE01;s__	Bacteria	Bacteroidota	Bacteroidia	Bacteroidales	JAADGE01	JAADGE01	NA	deep-sea	MAGs	2948039	21918_0	OTU	Medium_quality	1500	novelBGC
EEMC.bin.90	EEMC.bin.90_k119_22115.region001	RRE-containing	336	20695	complete	20360	RiPPs	RiPPs-56666	RiPPs-33659	d__Bacteria;p__Pseudomonadota;c__Gammaproteobacteria;o__Thiotrichales;f__Thiotrichaceae;g__S015-18;s__	Bacteria	Pseudomonadota	Gammaproteobacteria	Thiotrichales	Thiotrichaceae	S015-18	NA	deep-sea	MAGs	2354376	3141_0	OTU	Medium_quality	1103	novelBGC
EEMC.bin.90	EEMC.bin.90_k119_300422.region001	acyl_amino_acids	12132	67402	incomplete	55271	Others	Others-365	Others-246	d__Bacteria;p__Pseudomonadota;c__Gammaproteobacteria;o__Thiotrichales;f__Thiotrichaceae;g__S015-18;s__	Bacteria	Pseudomonadota	Gammaproteobacteria	Thiotrichales	Thiotrichaceae	S015-18	NA	deep-sea	MAGs	2354376	3141_0	OTU	Medium_quality	1463	novelBGC
EEMC.bin.90	EEMC.bin.90_k119_495683.region001	RiPP-like	15050	25904	incomplete	10855	RiPPs	RiPPs-390	RiPPs-33659	d__Bacteria;p__Pseudomonadota;c__Gammaproteobacteria;o__Thiotrichales;f__Thiotrichaceae;g__S015-18;s__	Bacteria	Pseudomonadota	Gammaproteobacteria	Thiotrichales	Thiotrichaceae	S015-18	NA	deep-sea	MAGs	2354376	3141_0	OTU	Medium_quality	558	not.novelBGC
EEMC.bin.90	EEMC.bin.90_k119_825101.region001	RiPP-like	10879	21557	incomplete	10679	RiPPs	RiPPs-391	RiPPs-33659	d__Bacteria;p__Pseudomonadota;c__Gammaproteobacteria;o__Thiotrichales;f__Thiotrichaceae;g__S015-18;s__	Bacteria	Pseudomonadota	Gammaproteobacteria	Thiotrichales	Thiotrichaceae	S015-18	NA	deep-sea	MAGs	2354376	3141_0	OTU	Medium_quality	898	not.novelBGC
EEMC.bin.90	EEMC.bin.90_k119_9190.region001	RiPP-like	1	10245	incomplete	10245	RiPPs	RiPPs-392	RiPPs-33659	d__Bacteria;p__Pseudomonadota;c__Gammaproteobacteria;o__Thiotrichales;f__Thiotrichaceae;g__S015-18;s__	Bacteria	Pseudomonadota	Gammaproteobacteria	Thiotrichales	Thiotrichaceae	S015-18	NA	deep-sea	MAGs	2354376	3141_0	OTU	Medium_quality	660	not.novelBGC
EEMC.bin.97	EEMC.bin.97_k119_175562.region001	RiPP-like	60828	72579	complete	11752	RiPPs	RiPPs-82543	RiPPs-33659	d__Bacteria;p__Desulfobacterota;c__Dissulfuribacteria;o__Dissulfuribacterales;f__QOAL01;g__QOAL01;s__	Bacteria	Desulfobacterota	Dissulfuribacteria	Dissulfuribacterales	QOAL01	QOAL01	NA	deep-sea	MAGs	2575516	3220_0	OTU	High_quality	855	not.novelBGC
EEMC.bin.97	EEMC.bin.97_k119_223786.region001	terpene	204160	224110	incomplete	19951	Terpene	Terpene-397	Terpene-19839	d__Bacteria;p__Desulfobacterota;c__Dissulfuribacteria;o__Dissulfuribacterales;f__QOAL01;g__QOAL01;s__	Bacteria	Desulfobacterota	Dissulfuribacteria	Dissulfuribacterales	QOAL01	QOAL01	NA	deep-sea	MAGs	2575516	3220_0	OTU	High_quality	1390	novelBGC
EEMC.bin.97	EEMC.bin.97_k119_702572.region001	NAPAA	231728	262374	incomplete	30647	NRPS	NRPS-370	NRPS-13053	d__Bacteria;p__Desulfobacterota;c__Dissulfuribacteria;o__Dissulfuribacterales;f__QOAL01;g__QOAL01;s__	Bacteria	Desulfobacterota	Dissulfuribacteria	Dissulfuribacterales	QOAL01	QOAL01	NA	deep-sea	MAGs	2575516	3220_0	OTU	High_quality	834	not.novelBGC
EEMC.bin.98	EEMC.bin.98_k119_909443.region001	terpene	1	13370	incomplete	13370	Terpene	Terpene-398	Terpene-19839	d__Bacteria;p__Pseudomonadota;c__Alphaproteobacteria;o__Rhizobiales;f__Aestuariivirgaceae;g__Thermopetrobacter;s__Thermopetrobacter sp024279095	Bacteria	Pseudomonadota	Alphaproteobacteria	Rhizobiales	Aestuariivirgaceae	Thermopetrobacter	Thermopetrobacter sp024279095	deep-sea	MAGs	1946759	13214_0	OTU	Medium_quality	924	novelBGC
EEMC.bin.98	EEMC.bin.98_k119_94366.region001	terpene	1	13091	incomplete	13091	Terpene	Terpene-39279	Terpene-19839	d__Bacteria;p__Pseudomonadota;c__Alphaproteobacteria;o__Rhizobiales;f__Aestuariivirgaceae;g__Thermopetrobacter;s__Thermopetrobacter sp024279095	Bacteria	Pseudomonadota	Alphaproteobacteria	Rhizobiales	Aestuariivirgaceae	Thermopetrobacter	Thermopetrobacter sp024279095	deep-sea	MAGs	1946759	13214_0	OTU	Medium_quality	1183	novelBGC
EEMC.bin.99	EEMC.bin.99_k119_85886.region001	RRE-containing	1	6836	incomplete	6836	RiPPs	RiPPs-12319	RiPPs-33659	d__Bacteria;p__Aquificota;c__Aquificae;o__Aquificales;f__QOAS01;g__QOAS01;s__	Bacteria	Aquificota	Aquificae	Aquificales	QOAS01	QOAS01	NA	deep-sea	MAGs	1413197	9184_1	OTU	Medium_quality	480	not.novelBGC
EEMC.bin.103	EEMC.bin.103_k119_1172809.region001	RRE-containing	18686	38913	complete	20228	RiPPs	RiPPs-401	RiPPs-33659	d__Bacteria;p__Bacteroidota;c__Bacteroidia;o__SpSt-205;f__JAADEI01;g__JAADEI01;s__JAADEI01 sp024280615	Bacteria	Bacteroidota	Bacteroidia	SpSt-205	JAADEI01	JAADEI01	JAADEI01 sp024280615	deep-sea	MAGs	2509238	193_0	OTU	Medium_quality	1146	novelBGC
EEMC.bin.104	EEMC.bin.104_k119_43559.region001	RRE-containing	1	14453	incomplete	14453	RiPPs	RiPPs-402	RiPPs-33659	d__Bacteria;p__Bacteroidota;c__Bacteroidia;o__Flavobacteriales;f__JAADED01;g__WGBX01;s__	Bacteria	Bacteroidota	Bacteroidia	Flavobacteriales	JAADED01	WGBX01	NA	deep-sea	MAGs	2370131	23607_0	OTU	Medium_quality	777	not.novelBGC
EEMC.bin.105	EEMC.bin.105_k119_281666.region001	RiPP-like	5618	17177	incomplete	11560	RiPPs	RiPPs-12331	RiPPs-33659	d__Bacteria;p__Pseudomonadota;c__Gammaproteobacteria;o__Thiomicrospirales;f__Thiomicrospiraceae;g__Sulfurivirga;s__	Bacteria	Pseudomonadota	Gammaproteobacteria	Thiomicrospirales	Thiomicrospiraceae	Sulfurivirga	NA	deep-sea	MAGs	1070023	2265_0	OTU	Medium_quality	923	novelBGC
EEMC.bin.106	EEMC.bin.106_k119_409242.region001	RRE-containing	9959	30207	complete	20249	RiPPs	RiPPs-7666	RiPPs-33659	d__Bacteria;p__Bacteroidota;c__Bacteroidia;o__Flavobacteriales;f__JAADED01;g__JALSPZ01;s__	Bacteria	Bacteroidota	Bacteroidia	Flavobacteriales	JAADED01	JALSPZ01	NA	deep-sea	MAGs	1791858	23590_0	OTU	Medium_quality	975	novelBGC
EEMC.bin.108	EEMC.bin.108_k119_206103.region001	hserlactone	1	12754	incomplete	12754	Others	Others-53655	Others-246	d__Bacteria;p__Pseudomonadota;c__Alphaproteobacteria;o__Rhodobacterales;f__Rhodobacteraceae;g__Profundibacter;s__	Bacteria	Pseudomonadota	Alphaproteobacteria	Rhodobacterales	Rhodobacteraceae	Profundibacter	NA	deep-sea	MAGs	2610629	14481_1	OTU	Medium_quality	736	not.novelBGC
EEMC.bin.108	EEMC.bin.108_k119_383621.region001	RiPP-like	10422	17274	incomplete	6853	RiPPs	RiPPs-16322	RiPPs-33659	d__Bacteria;p__Pseudomonadota;c__Alphaproteobacteria;o__Rhodobacterales;f__Rhodobacteraceae;g__Profundibacter;s__	Bacteria	Pseudomonadota	Alphaproteobacteria	Rhodobacterales	Rhodobacteraceae	Profundibacter	NA	deep-sea	MAGs	2610629	14481_1	OTU	Medium_quality	733	not.novelBGC
EEMC.bin.108	EEMC.bin.108_k119_862370.region001	terpene	1	9105	incomplete	9105	Terpene	Terpene-405	Terpene-19839	d__Bacteria;p__Pseudomonadota;c__Alphaproteobacteria;o__Rhodobacterales;f__Rhodobacteraceae;g__Profundibacter;s__	Bacteria	Pseudomonadota	Alphaproteobacteria	Rhodobacterales	Rhodobacteraceae	Profundibacter	NA	deep-sea	MAGs	2610629	14481_1	OTU	Medium_quality	1260	novelBGC
EEMC.bin.113	EEMC.bin.113_k119_1055171.region001	RRE-containing	1	6477	incomplete	6477	RiPPs	RiPPs-406	RiPPs-33659	d__Bacteria;p__Aquificota;c__Aquificae;o__Hydrogenothermales;f__Hydrogenothermaceae;g__Persephonella;s__	Bacteria	Aquificota	Aquificae	Hydrogenothermales	Hydrogenothermaceae	Persephonella	NA	deep-sea	MAGs	1665153	21084_0	OTU	Medium_quality	731	not.novelBGC
EEMC.bin.113	EEMC.bin.113_k119_401777.region001	T3PKS	24242	52981	incomplete	28740	PKSother	PKSother-7902	PKSother-5503	d__Bacteria;p__Aquificota;c__Aquificae;o__Hydrogenothermales;f__Hydrogenothermaceae;g__Persephonella;s__	Bacteria	Aquificota	Aquificae	Hydrogenothermales	Hydrogenothermaceae	Persephonella	NA	deep-sea	MAGs	1665153	21084_0	OTU	Medium_quality	1368	novelBGC
EEMC.bin.114	EEMC.bin.114_k119_1008612.region001	NRPS-like	14919	57813	complete	42895	NRPS	NRPS-28729	NRPS-13053	d__Bacteria;p__Pseudomonadota;c__Gammaproteobacteria;o__SZUA-152;f__SZUA-152;g__DRQN01;s__	Bacteria	Pseudomonadota	Gammaproteobacteria	SZUA-152	SZUA-152	DRQN01	NA	deep-sea	MAGs	2752157	15400_1	OTU	Medium_quality	1604	novelBGC
EEMC.bin.114	EEMC.bin.114_k119_425516.region001	terpene	1013	22152	incomplete	21140	Terpene	Terpene-39421	Terpene-19839	d__Bacteria;p__Pseudomonadota;c__Gammaproteobacteria;o__SZUA-152;f__SZUA-152;g__DRQN01;s__	Bacteria	Pseudomonadota	Gammaproteobacteria	SZUA-152	SZUA-152	DRQN01	NA	deep-sea	MAGs	2752157	15400_1	OTU	Medium_quality	981	novelBGC
EEMC.bin.114	EEMC.bin.114_k119_507945.region001	terpene	1	16128	incomplete	16128	Terpene	Terpene-408	Terpene-19839	d__Bacteria;p__Pseudomonadota;c__Gammaproteobacteria;o__SZUA-152;f__SZUA-152;g__DRQN01;s__	Bacteria	Pseudomonadota	Gammaproteobacteria	SZUA-152	SZUA-152	DRQN01	NA	deep-sea	MAGs	2752157	15400_1	OTU	Medium_quality	936	novelBGC
EEMC.bin.117	EEMC.bin.117_k119_175025.region001	RiPP-like	450	9648	incomplete	9199	RiPPs	RiPPs-410	RiPPs-33659	d__Bacteria;p__Pseudomonadota;c__Gammaproteobacteria;o__Thiotrichales;f__Thiotrichaceae;g__Cocleimonas;s__	Bacteria	Pseudomonadota	Gammaproteobacteria	Thiotrichales	Thiotrichaceae	Cocleimonas	NA	deep-sea	MAGs	2428678	8157_0	OTU	Medium_quality	960	novelBGC
EEMC.bin.117	EEMC.bin.117_k119_35763.region001	T1PKS	1	8124	incomplete	8124	PKSI	PKSI-3453	PKSI-7742	d__Bacteria;p__Pseudomonadota;c__Gammaproteobacteria;o__Thiotrichales;f__Thiotrichaceae;g__Cocleimonas;s__	Bacteria	Pseudomonadota	Gammaproteobacteria	Thiotrichales	Thiotrichaceae	Cocleimonas	NA	deep-sea	MAGs	2428678	8157_0	OTU	Medium_quality	946	novelBGC
EEMC.bin.117	EEMC.bin.117_k119_526933.region001	RiPP-like	1	7715	incomplete	7715	RiPPs	RiPPs-81099	RiPPs-33659	d__Bacteria;p__Pseudomonadota;c__Gammaproteobacteria;o__Thiotrichales;f__Thiotrichaceae;g__Cocleimonas;s__	Bacteria	Pseudomonadota	Gammaproteobacteria	Thiotrichales	Thiotrichaceae	Cocleimonas	NA	deep-sea	MAGs	2428678	8157_0	OTU	Medium_quality	485	not.novelBGC
EEMC.bin.117	EEMC.bin.117_k119_617575.region001	RiPP-like	21378	32232	incomplete	10855	RiPPs	RiPPs-412	RiPPs-33659	d__Bacteria;p__Pseudomonadota;c__Gammaproteobacteria;o__Thiotrichales;f__Thiotrichaceae;g__Cocleimonas;s__	Bacteria	Pseudomonadota	Gammaproteobacteria	Thiotrichales	Thiotrichaceae	Cocleimonas	NA	deep-sea	MAGs	2428678	8157_0	OTU	Medium_quality	868	not.novelBGC
EEMC.bin.118	EEMC.bin.118_k119_480617.region001	hserlactone	1	10672	incomplete	10672	Others	Others-53817	Others-246	d__Bacteria;p__Campylobacterota;c__Campylobacteria;o__Campylobacterales;f__Hydrogenimonadaceae;g__Hydrogenimonas;s__	Bacteria	Campylobacterota	Campylobacteria	Campylobacterales	Hydrogenimonadaceae	Hydrogenimonas	NA	deep-sea	MAGs	1844379	20360_0	OTU	Medium_quality	781	not.novelBGC
EEMC.bin.120	EEMC.bin.120_k119_995911.region001	arylpolyene	1	11109	incomplete	11109	Others	Others-378	Others-246	d__Bacteria;p__Bacteroidota;c__Bacteroidia;o__Flavobacteriales;f__Crocinitomicaceae;g__UBA4466;s__	Bacteria	Bacteroidota	Bacteroidia	Flavobacteriales	Crocinitomicaceae	UBA4466	NA	deep-sea	MAGs	1487500	23171_0	OTU	Medium_quality	858	not.novelBGC
EEMC.bin.122	EEMC.bin.122_k119_967874.region001	RRE-containing	1	11667	incomplete	11667	RiPPs	RiPPs-76912	RiPPs-25725	d__Bacteria;p__Campylobacterota;c__Campylobacteria;o__Campylobacterales;f__Sulfurovaceae;g__Sulfurovum;s__	Bacteria	Campylobacterota	Campylobacteria	Campylobacterales	Sulfurovaceae	Sulfurovum	NA	deep-sea	MAGs	1903118	20538_0	OTU	Medium_quality	906	novelBGC
EEMC.bin.123	EEMC.bin.123_k119_878190.region001	arylpolyene;resorcinol	56282	104097	complete	47816	Others	Others-375	Others-246	d__Bacteria;p__Campylobacterota;c__Campylobacteria;o__Campylobacterales;f__Sulfurospirillaceae;g__JAADIZ01;s__JAADIZ01 sp024280575	Bacteria	Campylobacterota	Campylobacteria	Campylobacterales	Sulfurospirillaceae	JAADIZ01	JAADIZ01 sp024280575	deep-sea	MAGs	2122399	20959_0	OTU	Medium_quality	1676	novelBGC
EEMC.bin.124	EEMC.bin.124_k119_639055.region001	RRE-containing	1	6627	incomplete	6627	RiPPs	RiPPs-414	RiPPs-33659	d__Bacteria;p__Campylobacterota;c__Campylobacteria;o__Campylobacterales;f__Sulfurimonadaceae;g__Sulfurimonas;s__	Bacteria	Campylobacterota	Campylobacteria	Campylobacterales	Sulfurimonadaceae	Sulfurimonas	NA	deep-sea	MAGs	1789110	20701_0	OTU	Medium_quality	541	not.novelBGC
EEMC.bin.124	EEMC.bin.124_k119_878226.region001	arylpolyene;resorcinol	1	40367	incomplete	40367	Others	Others-376	Others-246	d__Bacteria;p__Campylobacterota;c__Campylobacteria;o__Campylobacterales;f__Sulfurimonadaceae;g__Sulfurimonas;s__	Bacteria	Campylobacterota	Campylobacteria	Campylobacterales	Sulfurimonadaceae	Sulfurimonas	NA	deep-sea	MAGs	1789110	20701_0	OTU	Medium_quality	1330	novelBGC
EEMC.bin.125	EEMC.bin.125_k119_1043053.region001	RiPP-like	1689	11095	incomplete	9407	RiPPs	RiPPs-25715	RiPPs-33659	d__Bacteria;p__Desulfobacterota;c__Desulfobulbia;o__Desulfobulbales;f__Desulfobulbaceae;g__DRLX01;s__	Bacteria	Desulfobacterota	Desulfobulbia	Desulfobulbales	Desulfobulbaceae	DRLX01	NA	deep-sea	MAGs	2239904	3692_1	OTU	Medium_quality	739	not.novelBGC
EEMC.bin.125	EEMC.bin.125_k119_1117081.region001	arylpolyene	1	14309	incomplete	14309	Others	Others-40937	Others-246	d__Bacteria;p__Desulfobacterota;c__Desulfobulbia;o__Desulfobulbales;f__Desulfobulbaceae;g__DRLX01;s__	Bacteria	Desulfobacterota	Desulfobulbia	Desulfobulbales	Desulfobulbaceae	DRLX01	NA	deep-sea	MAGs	2239904	3692_1	OTU	Medium_quality	1058	novelBGC
EEMC.bin.125	EEMC.bin.125_k119_1125692.region001	terpene	1	8270	incomplete	8270	Terpene	Terpene-25712	Terpene-19839	d__Bacteria;p__Desulfobacterota;c__Desulfobulbia;o__Desulfobulbales;f__Desulfobulbaceae;g__DRLX01;s__	Bacteria	Desulfobacterota	Desulfobulbia	Desulfobulbales	Desulfobulbaceae	DRLX01	NA	deep-sea	MAGs	2239904	3692_1	OTU	Medium_quality	804	not.novelBGC
EEMC.bin.125	EEMC.bin.125_k119_1155529.region001	thiopeptide	1	26130	incomplete	26130	RiPPs	RiPPs-41783	RiPPs-33659	d__Bacteria;p__Desulfobacterota;c__Desulfobulbia;o__Desulfobulbales;f__Desulfobulbaceae;g__DRLX01;s__	Bacteria	Desulfobacterota	Desulfobulbia	Desulfobulbales	Desulfobulbaceae	DRLX01	NA	deep-sea	MAGs	2239904	3692_1	OTU	Medium_quality	1144	novelBGC
EEMC.bin.125	EEMC.bin.125_k119_120263.region001	NRPS-like	1	16599	incomplete	16599	NRPS	NRPS-387	NRPS-13053	d__Bacteria;p__Desulfobacterota;c__Desulfobulbia;o__Desulfobulbales;f__Desulfobulbaceae;g__DRLX01;s__	Bacteria	Desulfobacterota	Desulfobulbia	Desulfobulbales	Desulfobulbaceae	DRLX01	NA	deep-sea	MAGs	2239904	3692_1	OTU	Medium_quality	813	not.novelBGC
EEMC.bin.126	EEMC.bin.126_k119_790806.region001	RiPP-like	1	7925	incomplete	7925	RiPPs	RiPPs-415	RiPPs-33659	d__Bacteria;p__Pseudomonadota;c__Gammaproteobacteria;o__Enterobacterales;f__Alteromonadaceae;g__GCA-2401725;s__	Bacteria	Pseudomonadota	Gammaproteobacteria	Enterobacterales	Alteromonadaceae	GCA-2401725	NA	deep-sea	MAGs	3723169	2425_1	OTU	Medium_quality	484	not.novelBGC
EEMC.bin.127	EEMC.bin.127_k119_170812.region001	resorcinol	1	7102	incomplete	7102	Others	Others-377	Others-246	d__Bacteria;p__Bacteroidota;c__Bacteroidia;o__Flavobacteriales;f__Crocinitomicaceae;g__UBA4466;s__	Bacteria	Bacteroidota	Bacteroidia	Flavobacteriales	Crocinitomicaceae	UBA4466	NA	deep-sea	MAGs	2255259	23172_0	OTU	Medium_quality	869	not.novelBGC
EEMC.bin.127	EEMC.bin.127_k119_49577.region001	terpene	1	7481	incomplete	7481	Terpene	Terpene-416	Terpene-19839	d__Bacteria;p__Bacteroidota;c__Bacteroidia;o__Flavobacteriales;f__Crocinitomicaceae;g__UBA4466;s__	Bacteria	Bacteroidota	Bacteroidia	Flavobacteriales	Crocinitomicaceae	UBA4466	NA	deep-sea	MAGs	2255259	23172_0	OTU	Medium_quality	846	not.novelBGC
EEMC.bin.127	EEMC.bin.127_k119_522258.region001	arylpolyene	1	17302	incomplete	17302	Others	Others-378	Others-246	d__Bacteria;p__Bacteroidota;c__Bacteroidia;o__Flavobacteriales;f__Crocinitomicaceae;g__UBA4466;s__	Bacteria	Bacteroidota	Bacteroidia	Flavobacteriales	Crocinitomicaceae	UBA4466	NA	deep-sea	MAGs	2255259	23172_0	OTU	Medium_quality	1297	novelBGC
EEMC.bin.127	EEMC.bin.127_k119_987104.region001	RRE-containing	1	8227	incomplete	8227	RiPPs	RiPPs-25264	RiPPs-33659	d__Bacteria;p__Bacteroidota;c__Bacteroidia;o__Flavobacteriales;f__Crocinitomicaceae;g__UBA4466;s__	Bacteria	Bacteroidota	Bacteroidia	Flavobacteriales	Crocinitomicaceae	UBA4466	NA	deep-sea	MAGs	2255259	23172_0	OTU	Medium_quality	852	not.novelBGC
EEMC.bin.128	EEMC.bin.128_k119_168415.region001	NRPS-like;T1PKS	1	20092	incomplete	20092	PKS-NRP_Hybrids	PKS-NRP_Hybrids-379	PKS-NRP_Hybrids-45	d__Bacteria;p__Calditrichota;c__Calditrichia;o__Calditrichales;f__Calditrichaceae;g__Caldithrix;s__	Bacteria	Calditrichota	Calditrichia	Calditrichales	Calditrichaceae	Caldithrix	NA	deep-sea	MAGs	3722405	21378_0	OTU	Medium_quality	1097	novelBGC
EEMC.bin.128	EEMC.bin.128_k119_313199.region001	terpene	1	18055	incomplete	18055	Terpene	Terpene-418	Terpene-19839	d__Bacteria;p__Calditrichota;c__Calditrichia;o__Calditrichales;f__Calditrichaceae;g__Caldithrix;s__	Bacteria	Calditrichota	Calditrichia	Calditrichales	Calditrichaceae	Caldithrix	NA	deep-sea	MAGs	3722405	21378_0	OTU	Medium_quality	1041	novelBGC
EEMC.bin.128	EEMC.bin.128_k119_353863.region001	NRPS;T1PKS	10761	92777	incomplete	82017	PKS-NRP_Hybrids	PKS-NRP_Hybrids-380	PKS-NRP_Hybrids-45	d__Bacteria;p__Calditrichota;c__Calditrichia;o__Calditrichales;f__Calditrichaceae;g__Caldithrix;s__	Bacteria	Calditrichota	Calditrichia	Calditrichales	Calditrichaceae	Caldithrix	NA	deep-sea	MAGs	3722405	21378_0	OTU	Medium_quality	1180	novelBGC
EEMC.bin.128	EEMC.bin.128_k119_516892.region001	RRE-containing	1	7271	incomplete	7271	RiPPs	RiPPs-15225	RiPPs-33659	d__Bacteria;p__Calditrichota;c__Calditrichia;o__Calditrichales;f__Calditrichaceae;g__Caldithrix;s__	Bacteria	Calditrichota	Calditrichia	Calditrichales	Calditrichaceae	Caldithrix	NA	deep-sea	MAGs	3722405	21378_0	OTU	Medium_quality	647	not.novelBGC
EEMC.bin.131	EEMC.bin.131_k119_1056321.region001	arylpolyene	1	34841	incomplete	34841	Others	Others-381	Others-246	d__Bacteria;p__Desulfobacterota;c__Desulfobulbia;o__Desulfobulbales;f__Desulfobulbaceae;g__;s__	Bacteria	Desulfobacterota	Desulfobulbia	Desulfobulbales	Desulfobulbaceae		NA	deep-sea	MAGs	3155630	3673_0	OTU	Medium_quality	1995	novelBGC
EEMC.bin.131	EEMC.bin.131_k119_1085043.region001	NRPS-like	30066	58739	incomplete	28674	NRPS	NRPS-382	NRPS-13053	d__Bacteria;p__Desulfobacterota;c__Desulfobulbia;o__Desulfobulbales;f__Desulfobulbaceae;g__;s__	Bacteria	Desulfobacterota	Desulfobulbia	Desulfobulbales	Desulfobulbaceae		NA	deep-sea	MAGs	3155630	3673_0	OTU	Medium_quality	1371	novelBGC
EEMC.bin.131	EEMC.bin.131_k119_11298.region001	RiPP-like	4433	16217	incomplete	11785	RiPPs	RiPPs-44995	RiPPs-44995	d__Bacteria;p__Desulfobacterota;c__Desulfobulbia;o__Desulfobulbales;f__Desulfobulbaceae;g__;s__	Bacteria	Desulfobacterota	Desulfobulbia	Desulfobulbales	Desulfobulbaceae		NA	deep-sea	MAGs	3155630	3673_0	OTU	Medium_quality	821	not.novelBGC
EEMC.bin.131	EEMC.bin.131_k119_1155534.region001	thiopeptide	1	32783	incomplete	32783	RiPPs	RiPPs-12410	RiPPs-33659	d__Bacteria;p__Desulfobacterota;c__Desulfobulbia;o__Desulfobulbales;f__Desulfobulbaceae;g__;s__	Bacteria	Desulfobacterota	Desulfobulbia	Desulfobulbales	Desulfobulbaceae		NA	deep-sea	MAGs	3155630	3673_0	OTU	Medium_quality	1445	novelBGC
EEMC.bin.131	EEMC.bin.131_k119_125228.region001	NRPS	1	15815	incomplete	15815	NRPS	NRPS-383	NRPS-13053	d__Bacteria;p__Desulfobacterota;c__Desulfobulbia;o__Desulfobulbales;f__Desulfobulbaceae;g__;s__	Bacteria	Desulfobacterota	Desulfobulbia	Desulfobulbales	Desulfobulbaceae		NA	deep-sea	MAGs	3155630	3673_0	OTU	Medium_quality	712	not.novelBGC
EEMC.bin.131	EEMC.bin.131_k119_228483.region001	NRPS-like	1	7192	incomplete	7192	NRPS	NRPS-384	NRPS-13053	d__Bacteria;p__Desulfobacterota;c__Desulfobulbia;o__Desulfobulbales;f__Desulfobulbaceae;g__;s__	Bacteria	Desulfobacterota	Desulfobulbia	Desulfobulbales	Desulfobulbaceae		NA	deep-sea	MAGs	3155630	3673_0	OTU	Medium_quality	684	not.novelBGC
EEMC.bin.131	EEMC.bin.131_k119_426569.region001	RRE-containing	555	16444	incomplete	15890	RiPPs	RiPPs-422	RiPPs-33659	d__Bacteria;p__Desulfobacterota;c__Desulfobulbia;o__Desulfobulbales;f__Desulfobulbaceae;g__;s__	Bacteria	Desulfobacterota	Desulfobulbia	Desulfobulbales	Desulfobulbaceae		NA	deep-sea	MAGs	3155630	3673_0	OTU	Medium_quality	837	not.novelBGC
EEMC.bin.131	EEMC.bin.131_k119_61370.region001	RRE-containing	3508	19103	incomplete	15596	RiPPs	RiPPs-423	RiPPs-33659	d__Bacteria;p__Desulfobacterota;c__Desulfobulbia;o__Desulfobulbales;f__Desulfobulbaceae;g__;s__	Bacteria	Desulfobacterota	Desulfobulbia	Desulfobulbales	Desulfobulbaceae		NA	deep-sea	MAGs	3155630	3673_0	OTU	Medium_quality	653	not.novelBGC
EEMC.bin.131	EEMC.bin.131_k119_707428.region001	resorcinol;arylpolyene	1	19592	incomplete	19592	Others	Others-385	Others-246	d__Bacteria;p__Desulfobacterota;c__Desulfobulbia;o__Desulfobulbales;f__Desulfobulbaceae;g__;s__	Bacteria	Desulfobacterota	Desulfobulbia	Desulfobulbales	Desulfobulbaceae		NA	deep-sea	MAGs	3155630	3673_0	OTU	Medium_quality	1537	novelBGC
EEMC.bin.133	EEMC.bin.133_k119_1148570.region001	ranthipeptide	30060	51463	complete	21404	RiPPs	RiPPs-87885	RiPPs-33659	d__Bacteria;p__Caldisericota;c__Caldisericia;o__Caldisericales;f__Caldisericaceae;g__AUK232;s__	Bacteria	Caldisericota	Caldisericia	Caldisericales	Caldisericaceae	AUK232	NA	deep-sea	MAGs	1366330	21047_0	OTU	High_quality	975	novelBGC
EEMC.bin.135	EEMC.bin.135_k119_103968.region001	terpene	1	18270	incomplete	18270	Terpene	Terpene-18554	Terpene-19839	d__Bacteria;p__Pseudomonadota;c__Gammaproteobacteria;o__Burkholderiales;f__Burkholderiaceae;g__Paraburkholderia;s__Paraburkholderia agricolaris	Bacteria	Pseudomonadota	Gammaproteobacteria	Burkholderiales	Burkholderiaceae	Paraburkholderia	Paraburkholderia agricolaris	deep-sea	MAGs	7935027	15792_1	OTU	Medium_quality	1450	novelBGC
EEMC.bin.135	EEMC.bin.135_k119_1118345.region001	redox-cofactor	131219	153354	complete	22136	RiPPs	RiPPs-19975	RiPPs-33659	d__Bacteria;p__Pseudomonadota;c__Gammaproteobacteria;o__Burkholderiales;f__Burkholderiaceae;g__Paraburkholderia;s__Paraburkholderia agricolaris	Bacteria	Pseudomonadota	Gammaproteobacteria	Burkholderiales	Burkholderiaceae	Paraburkholderia	Paraburkholderia agricolaris	deep-sea	MAGs	7935027	15792_1	OTU	Medium_quality	988	novelBGC
EEMC.bin.135	EEMC.bin.135_k119_1118345.region002	terpene	159336	180160	complete	20825	Terpene	Terpene-18558	Terpene-19839	d__Bacteria;p__Pseudomonadota;c__Gammaproteobacteria;o__Burkholderiales;f__Burkholderiaceae;g__Paraburkholderia;s__Paraburkholderia agricolaris	Bacteria	Pseudomonadota	Gammaproteobacteria	Burkholderiales	Burkholderiaceae	Paraburkholderia	Paraburkholderia agricolaris	deep-sea	MAGs	7935027	15792_1	OTU	Medium_quality	942	novelBGC
EEMC.bin.135	EEMC.bin.135_k119_228661.region001	NRPS	31536	78942	complete	47407	NRPS	NRPS-16120	NRPS-13053	d__Bacteria;p__Pseudomonadota;c__Gammaproteobacteria;o__Burkholderiales;f__Burkholderiaceae;g__Paraburkholderia;s__Paraburkholderia agricolaris	Bacteria	Pseudomonadota	Gammaproteobacteria	Burkholderiales	Burkholderiaceae	Paraburkholderia	Paraburkholderia agricolaris	deep-sea	MAGs	7935027	15792_1	OTU	Medium_quality	1804	novelBGC
EEMC.bin.135	EEMC.bin.135_k119_276012.region001	hserlactone	1	11457	incomplete	11457	Others	Others-16119	Others-16119	d__Bacteria;p__Pseudomonadota;c__Gammaproteobacteria;o__Burkholderiales;f__Burkholderiaceae;g__Paraburkholderia;s__Paraburkholderia agricolaris	Bacteria	Pseudomonadota	Gammaproteobacteria	Burkholderiales	Burkholderiaceae	Paraburkholderia	Paraburkholderia agricolaris	deep-sea	MAGs	7935027	15792_1	OTU	Medium_quality	562	not.novelBGC
EEMC.bin.135	EEMC.bin.135_k119_421089.region001	phosphonate	1	14737	incomplete	14737	Others	Others-16118	Others-16118	d__Bacteria;p__Pseudomonadota;c__Gammaproteobacteria;o__Burkholderiales;f__Burkholderiaceae;g__Paraburkholderia;s__Paraburkholderia agricolaris	Bacteria	Pseudomonadota	Gammaproteobacteria	Burkholderiales	Burkholderiaceae	Paraburkholderia	Paraburkholderia agricolaris	deep-sea	MAGs	7935027	15792_1	OTU	Medium_quality	1335	novelBGC
EEMC.bin.135	EEMC.bin.135_k119_426154.region001	RiPP-like	159367	170290	complete	10924	RiPPs	RiPPs-431	RiPPs-33659	d__Bacteria;p__Pseudomonadota;c__Gammaproteobacteria;o__Burkholderiales;f__Burkholderiaceae;g__Paraburkholderia;s__Paraburkholderia agricolaris	Bacteria	Pseudomonadota	Gammaproteobacteria	Burkholderiales	Burkholderiaceae	Paraburkholderia	Paraburkholderia agricolaris	deep-sea	MAGs	7935027	15792_1	OTU	Medium_quality	1108	novelBGC
EEMC.bin.135	EEMC.bin.135_k119_639476.region001	terpene	1	15208	incomplete	15208	Terpene	Terpene-18554	Terpene-19839	d__Bacteria;p__Pseudomonadota;c__Gammaproteobacteria;o__Burkholderiales;f__Burkholderiaceae;g__Paraburkholderia;s__Paraburkholderia agricolaris	Bacteria	Pseudomonadota	Gammaproteobacteria	Burkholderiales	Burkholderiaceae	Paraburkholderia	Paraburkholderia agricolaris	deep-sea	MAGs	7935027	15792_1	OTU	Medium_quality	1163	novelBGC
EEMC.bin.135	EEMC.bin.135_k119_683430.region001	NRPS-like	1	19561	incomplete	19561	NRPS	NRPS-391	NRPS-13053	d__Bacteria;p__Pseudomonadota;c__Gammaproteobacteria;o__Burkholderiales;f__Burkholderiaceae;g__Paraburkholderia;s__Paraburkholderia agricolaris	Bacteria	Pseudomonadota	Gammaproteobacteria	Burkholderiales	Burkholderiaceae	Paraburkholderia	Paraburkholderia agricolaris	deep-sea	MAGs	7935027	15792_1	OTU	Medium_quality	877	not.novelBGC
EEMC.bin.135	EEMC.bin.135_k119_875932.region001	arylpolyene	40506	85423	complete	44918	Others	Others-11999	Others-246	d__Bacteria;p__Pseudomonadota;c__Gammaproteobacteria;o__Burkholderiales;f__Burkholderiaceae;g__Paraburkholderia;s__Paraburkholderia agricolaris	Bacteria	Pseudomonadota	Gammaproteobacteria	Burkholderiales	Burkholderiaceae	Paraburkholderia	Paraburkholderia agricolaris	deep-sea	MAGs	7935027	15792_1	OTU	Medium_quality	1574	novelBGC
EEMC.bin.135	EEMC.bin.135_k119_915344.region001	terpene	80120	101238	complete	21119	Terpene	Terpene-19972	Terpene-19839	d__Bacteria;p__Pseudomonadota;c__Gammaproteobacteria;o__Burkholderiales;f__Burkholderiaceae;g__Paraburkholderia;s__Paraburkholderia agricolaris	Bacteria	Pseudomonadota	Gammaproteobacteria	Burkholderiales	Burkholderiaceae	Paraburkholderia	Paraburkholderia agricolaris	deep-sea	MAGs	7935027	15792_1	OTU	Medium_quality	841	not.novelBGC
EEMC.bin.136	EEMC.bin.136_k119_138667.region001	RRE-containing	8079	19236	incomplete	11158	RiPPs	RiPPs-434	RiPPs-33659	d__Bacteria;p__Campylobacterota;c__Campylobacteria;o__Campylobacterales;f__Sulfurimonadaceae;g__Sulfurimonas;s__	Bacteria	Campylobacterota	Campylobacteria	Campylobacterales	Sulfurimonadaceae	Sulfurimonas	NA	deep-sea	MAGs	1702978	20727_0	OTU	Medium_quality	541	not.novelBGC
EEMC.bin.137	EEMC.bin.137_k119_559047.region001	RiPP-like	1	8941	incomplete	8941	RiPPs	RiPPs-435	RiPPs-33659	d__Bacteria;p__Campylobacterota;c__Campylobacteria;o__Campylobacterales;f__Sulfurovaceae;g__Sulfurovum;s__	Bacteria	Campylobacterota	Campylobacteria	Campylobacterales	Sulfurovaceae	Sulfurovum	NA	deep-sea	MAGs	1529504	20527_0	OTU	Medium_quality	696	not.novelBGC
EEMC.bin.139	EEMC.bin.139_k119_1046680.region001	hserlactone	1	14828	incomplete	14828	Others	Others-393	Others-246	d__Bacteria;p__Pseudomonadota;c__Alphaproteobacteria;o__Sphingomonadales;f__Emcibacteraceae;g__Paremcibacter;s__Paremcibacter sp011051815	Bacteria	Pseudomonadota	Alphaproteobacteria	Sphingomonadales	Emcibacteraceae	Paremcibacter	Paremcibacter sp011051815	deep-sea	MAGs	2643191	4223_1	not.OTU	Medium_quality	1041	novelBGC
EEMC.bin.139	EEMC.bin.139_k119_389728.region001	RRE-containing	1	11118	incomplete	11118	RiPPs	RiPPs-80982	RiPPs-33659	d__Bacteria;p__Pseudomonadota;c__Alphaproteobacteria;o__Sphingomonadales;f__Emcibacteraceae;g__Paremcibacter;s__Paremcibacter sp011051815	Bacteria	Pseudomonadota	Alphaproteobacteria	Sphingomonadales	Emcibacteraceae	Paremcibacter	Paremcibacter sp011051815	deep-sea	MAGs	2643191	4223_1	not.OTU	Medium_quality	791	not.novelBGC
EEMC.bin.139	EEMC.bin.139_k119_711212.region001	terpene	153	20998	incomplete	20846	Terpene	Terpene-42330	Terpene-42330	d__Bacteria;p__Pseudomonadota;c__Alphaproteobacteria;o__Sphingomonadales;f__Emcibacteraceae;g__Paremcibacter;s__Paremcibacter sp011051815	Bacteria	Pseudomonadota	Alphaproteobacteria	Sphingomonadales	Emcibacteraceae	Paremcibacter	Paremcibacter sp011051815	deep-sea	MAGs	2643191	4223_1	not.OTU	Medium_quality	1053	novelBGC
EEMC.bin.140	EEMC.bin.140_k119_411092.region001	RRE-containing	1	16400	incomplete	16400	RiPPs	RiPPs-82695	RiPPs-33659	d__Bacteria;p__Campylobacterota;c__Campylobacteria;o__Campylobacterales;f__Hydrogenimonadaceae;g__Hydrogenimonas;s__Hydrogenimonas sp021647345	Bacteria	Campylobacterota	Campylobacteria	Campylobacterales	Hydrogenimonadaceae	Hydrogenimonas	Hydrogenimonas sp021647345	deep-sea	MAGs	1606663	20347_0	OTU	Medium_quality	1157	novelBGC
EEMC.bin.142	EEMC.bin.142_k119_23388.region001	NRPS	1	36108	incomplete	36108	NRPS	NRPS-394	NRPS-13053	d__Bacteria;p__Calditrichota;c__Calditrichia;o__Calditrichales;f__Calditrichaceae;g__Caldithrix;s__	Bacteria	Calditrichota	Calditrichia	Calditrichales	Calditrichaceae	Caldithrix	NA	deep-sea	MAGs	3827792	21371_0	OTU	Medium_quality	688	not.novelBGC
EEMC.bin.142	EEMC.bin.142_k119_472685.region001	terpene	8078	29124	incomplete	21047	Terpene	Terpene-81392	Terpene-19839	d__Bacteria;p__Calditrichota;c__Calditrichia;o__Calditrichales;f__Calditrichaceae;g__Caldithrix;s__	Bacteria	Calditrichota	Calditrichia	Calditrichales	Calditrichaceae	Caldithrix	NA	deep-sea	MAGs	3827792	21371_0	OTU	Medium_quality	1056	novelBGC
EEMC.bin.142	EEMC.bin.142_k119_63122.region001	NRPS	1	11327	incomplete	11327	NRPS	NRPS-395	NRPS-13053	d__Bacteria;p__Calditrichota;c__Calditrichia;o__Calditrichales;f__Calditrichaceae;g__Caldithrix;s__	Bacteria	Calditrichota	Calditrichia	Calditrichales	Calditrichaceae	Caldithrix	NA	deep-sea	MAGs	3827792	21371_0	OTU	Medium_quality	1140	novelBGC
EEMC.bin.142	EEMC.bin.142_k119_945738.region001	RiPP-like	5277	16113	incomplete	10837	RiPPs	RiPPs-440	RiPPs-33659	d__Bacteria;p__Calditrichota;c__Calditrichia;o__Calditrichales;f__Calditrichaceae;g__Caldithrix;s__	Bacteria	Calditrichota	Calditrichia	Calditrichales	Calditrichaceae	Caldithrix	NA	deep-sea	MAGs	3827792	21371_0	OTU	Medium_quality	660	not.novelBGC
EEMC.bin.143	EEMC.bin.143_k119_545201.region001	hserlactone	1	9645	incomplete	9645	Others	Others-396	Others-246	d__Bacteria;p__Pseudomonadota;c__Gammaproteobacteria;o__Enterobacterales;f__Alteromonadaceae;g__;s__	Bacteria	Pseudomonadota	Gammaproteobacteria	Enterobacterales	Alteromonadaceae		NA	deep-sea	MAGs	2557103	2428_0	OTU	Medium_quality	946	novelBGC
EEMC.bin.143	EEMC.bin.143_k119_679426.region001	2dos	73578	94654	complete	21077	Others	Others-397	Others-246	d__Bacteria;p__Pseudomonadota;c__Gammaproteobacteria;o__Enterobacterales;f__Alteromonadaceae;g__;s__	Bacteria	Pseudomonadota	Gammaproteobacteria	Enterobacterales	Alteromonadaceae		NA	deep-sea	MAGs	2557103	2428_0	OTU	Medium_quality	1702	novelBGC
EEMC.bin.145	EEMC.bin.145_k119_596202.region001	RiPP-like	19545	31293	incomplete	11749	RiPPs	RiPPs-441	RiPPs-33659	d__Bacteria;p__Pseudomonadota;c__Gammaproteobacteria;o__SZUA-229;f__SZUA-229;g__JALTRC01;s__	Bacteria	Pseudomonadota	Gammaproteobacteria	SZUA-229	SZUA-229	JALTRC01	NA	deep-sea	MAGs	2776581	2533_0	OTU	Medium_quality	723	not.novelBGC
EEMC.bin.145	EEMC.bin.145_k119_8631.region001	terpene	25958	42393	incomplete	16436	Terpene	Terpene-442	Terpene-19839	d__Bacteria;p__Pseudomonadota;c__Gammaproteobacteria;o__SZUA-229;f__SZUA-229;g__JALTRC01;s__	Bacteria	Pseudomonadota	Gammaproteobacteria	SZUA-229	SZUA-229	JALTRC01	NA	deep-sea	MAGs	2776581	2533_0	OTU	Medium_quality	1112	novelBGC
EEMC.bin.146	EEMC.bin.146_k119_198939.region001	redox-cofactor	1	17785	incomplete	17785	RiPPs	RiPPs-86523	RiPPs-33659	d__Bacteria;p__Pseudomonadota;c__Gammaproteobacteria;o__Methylococcales;f__Methylomonadaceae;g__Methyloprofundus;s__	Bacteria	Pseudomonadota	Gammaproteobacteria	Methylococcales	Methylomonadaceae	Methyloprofundus	NA	deep-sea	MAGs	2312904	2659_0	OTU	Medium_quality	1256	novelBGC
EEMC.bin.146	EEMC.bin.146_k119_853261.region001	terpene	5663	28676	incomplete	23014	Terpene	Terpene-86510	Terpene-19839	d__Bacteria;p__Pseudomonadota;c__Gammaproteobacteria;o__Methylococcales;f__Methylomonadaceae;g__Methyloprofundus;s__	Bacteria	Pseudomonadota	Gammaproteobacteria	Methylococcales	Methylomonadaceae	Methyloprofundus	NA	deep-sea	MAGs	2312904	2659_0	OTU	Medium_quality	1555	novelBGC
EEMC.bin.146	EEMC.bin.146_k119_856354.region001	RiPP-like;arylpolyene	28681	73298	complete	44618	Others	Others-398	Others-246	d__Bacteria;p__Pseudomonadota;c__Gammaproteobacteria;o__Methylococcales;f__Methylomonadaceae;g__Methyloprofundus;s__	Bacteria	Pseudomonadota	Gammaproteobacteria	Methylococcales	Methylomonadaceae	Methyloprofundus	NA	deep-sea	MAGs	2312904	2659_0	OTU	Medium_quality	1601	novelBGC
EEMC.bin.147	EEMC.bin.147_k119_973085.region001	RRE-containing	1	15736	incomplete	15736	RiPPs	RiPPs-81399	RiPPs-81399	d__Bacteria;p__Campylobacterota;c__Campylobacteria;o__Nautiliales;f__Nautiliaceae;g__;s__	Bacteria	Campylobacterota	Campylobacteria	Nautiliales	Nautiliaceae		NA	deep-sea	MAGs	754755	20895_0	not.OTU	Medium_quality	1055	novelBGC
EEMC.bin.149	EEMC.bin.149_k119_155757.region001	RRE-containing	12465	23348	incomplete	10884	RiPPs	RiPPs-25725	RiPPs-25725	d__Bacteria;p__Campylobacterota;c__Campylobacteria;o__Campylobacterales;f__Sulfurovaceae;g__Sulfurovum;s__	Bacteria	Campylobacterota	Campylobacteria	Campylobacterales	Sulfurovaceae	Sulfurovum	NA	deep-sea	MAGs	1482069	20573_0	OTU	Medium_quality	923	novelBGC
EEMC.bin.151	EEMC.bin.151_k119_1086047.region001	RRE-containing	18015	38254	complete	20240	RiPPs	RiPPs-25519	RiPPs-33659	d__Bacteria;p__Campylobacterota;c__Campylobacteria;o__Campylobacterales;f__Sulfurimonadaceae;g__GCA-2733885;s__GCA-2733885 sp024280035	Bacteria	Campylobacterota	Campylobacteria	Campylobacterales	Sulfurimonadaceae	GCA-2733885	GCA-2733885 sp024280035	deep-sea	MAGs	2494481	20669_2	not.OTU	Medium_quality	885	not.novelBGC
EEMC.bin.151	EEMC.bin.151_k119_187959.region001	RiPP-like	20383	32119	complete	11737	RiPPs	RiPPs-13	RiPPs-33659	d__Bacteria;p__Campylobacterota;c__Campylobacteria;o__Campylobacterales;f__Sulfurimonadaceae;g__GCA-2733885;s__GCA-2733885 sp024280035	Bacteria	Campylobacterota	Campylobacteria	Campylobacterales	Sulfurimonadaceae	GCA-2733885	GCA-2733885 sp024280035	deep-sea	MAGs	2494481	20669_2	not.OTU	Medium_quality	1093	novelBGC
EEMC.bin.151	EEMC.bin.151_k119_646842.region001	RRE-containing	13632	33904	complete	20273	RiPPs	RiPPs-89278	RiPPs-33659	d__Bacteria;p__Campylobacterota;c__Campylobacteria;o__Campylobacterales;f__Sulfurimonadaceae;g__GCA-2733885;s__GCA-2733885 sp024280035	Bacteria	Campylobacterota	Campylobacteria	Campylobacterales	Sulfurimonadaceae	GCA-2733885	GCA-2733885 sp024280035	deep-sea	MAGs	2494481	20669_2	not.OTU	Medium_quality	1131	novelBGC
EEMC.bin.151	EEMC.bin.151_k119_671463.region001	NRPS	93021	140397	complete	47377	NRPS	NRPS-399	NRPS-13053	d__Bacteria;p__Campylobacterota;c__Campylobacteria;o__Campylobacterales;f__Sulfurimonadaceae;g__GCA-2733885;s__GCA-2733885 sp024280035	Bacteria	Campylobacterota	Campylobacteria	Campylobacterales	Sulfurimonadaceae	GCA-2733885	GCA-2733885 sp024280035	deep-sea	MAGs	2494481	20669_2	not.OTU	Medium_quality	1752	novelBGC
EEMC.bin.152	EEMC.bin.152_k119_581216.region001	T3PKS	1	5236	incomplete	5236	PKSother	PKSother-12508	PKSother-5503	d__Bacteria;p__Pseudomonadota;c__Gammaproteobacteria;o__Thiomicrospirales;f__Thiomicrospiraceae;g__JALUXI01;s__	Bacteria	Pseudomonadota	Gammaproteobacteria	Thiomicrospirales	Thiomicrospiraceae	JALUXI01	NA	deep-sea	MAGs	1678939	2114_1	OTU	Medium_quality	816	not.novelBGC
EEMC.bin.154	EEMC.bin.154_k119_152042.region001	nucleoside	1	14573	incomplete	14573	Others	Others-400	Others-246	d__Bacteria;p__Chloroflexota;c__Anaerolineae;o__Anaerolineales;f__Villigracilaceae;g__S143-42;s__	Bacteria	Chloroflexota	Anaerolineae	Anaerolineales	Villigracilaceae	S143-42	NA	deep-sea	MAGs	1875301	4708_0	OTU	Medium_quality	1206	novelBGC
EEMC.bin.155	EEMC.bin.155_k141_112765.region001	terpene	1729	21142	incomplete	19414	Terpene	Terpene-88412	Terpene-19839	d__Bacteria;p__Pseudomonadota;c__Gammaproteobacteria;o__Nitrosococcales;f__Methylophagaceae;g__Methylophaga;s__	Bacteria	Pseudomonadota	Gammaproteobacteria	Nitrosococcales	Methylophagaceae	Methylophaga	NA	hypersaline	MAGs	2235092	3181_0	OTU	Medium_quality	1247	novelBGC
EEMC.bin.155	EEMC.bin.155_k141_1470509.region001	redox-cofactor	1	5886	incomplete	5886	RiPPs	RiPPs-470	RiPPs-33659	d__Bacteria;p__Pseudomonadota;c__Gammaproteobacteria;o__Nitrosococcales;f__Methylophagaceae;g__Methylophaga;s__	Bacteria	Pseudomonadota	Gammaproteobacteria	Nitrosococcales	Methylophagaceae	Methylophaga	NA	hypersaline	MAGs	2235092	3181_0	OTU	Medium_quality	790	not.novelBGC
EEMC.bin.156	EEMC.bin.156_k141_1079619.region001	T1PKS	6048	38282	incomplete	32235	PKSI	PKSI-107	PKSI-7742	d__Bacteria;p__Bacteroidota;c__Rhodothermia;o__Balneolales;f__Balneolaceae;g__SW132;s__	Bacteria	Bacteroidota	Rhodothermia	Balneolales	Balneolaceae	SW132	NA	hypersaline	MAGs	3970631	21312_0	OTU	Medium_quality	1575	novelBGC
EEMC.bin.156	EEMC.bin.156_k141_1763217.region001	terpene	1	5912	incomplete	5912	Terpene	Terpene-451	Terpene-19839	d__Bacteria;p__Bacteroidota;c__Rhodothermia;o__Balneolales;f__Balneolaceae;g__SW132;s__	Bacteria	Bacteroidota	Rhodothermia	Balneolales	Balneolaceae	SW132	NA	hypersaline	MAGs	3970631	21312_0	OTU	Medium_quality	1006	novelBGC
EEMC.bin.156	EEMC.bin.156_k141_820437.region001	phosphonate	1	11324	incomplete	11324	Others	Others-401	Others-246	d__Bacteria;p__Bacteroidota;c__Rhodothermia;o__Balneolales;f__Balneolaceae;g__SW132;s__	Bacteria	Bacteroidota	Rhodothermia	Balneolales	Balneolaceae	SW132	NA	hypersaline	MAGs	3970631	21312_0	OTU	Medium_quality	1105	novelBGC
EEMC.bin.156	EEMC.bin.156_k141_938471.region001	T3PKS	1	15810	incomplete	15810	PKSother	PKSother-20969	PKSother-19965	d__Bacteria;p__Bacteroidota;c__Rhodothermia;o__Balneolales;f__Balneolaceae;g__SW132;s__	Bacteria	Bacteroidota	Rhodothermia	Balneolales	Balneolaceae	SW132	NA	hypersaline	MAGs	3970631	21312_0	OTU	Medium_quality	919	novelBGC
EEMC.bin.156	EEMC.bin.156_k141_941165.region001	hserlactone	25925	46674	incomplete	20750	Others	Others-32093	Others-246	d__Bacteria;p__Bacteroidota;c__Rhodothermia;o__Balneolales;f__Balneolaceae;g__SW132;s__	Bacteria	Bacteroidota	Rhodothermia	Balneolales	Balneolaceae	SW132	NA	hypersaline	MAGs	3970631	21312_0	OTU	Medium_quality	1095	novelBGC
EEMC.bin.157	EEMC.bin.157_k141_1350083.region001	terpene	1	11663	incomplete	11663	Terpene	Terpene-452	Terpene-19839	d__Bacteria;p__Verrucomicrobiota;c__Verrucomicrobiae;o__Verrucomicrobiales;f__Akkermansiaceae;g__Luteolibacter;s__	Bacteria	Verrucomicrobiota	Verrucomicrobiae	Verrucomicrobiales	Akkermansiaceae	Luteolibacter	NA	hypersaline	MAGs	4376520	5676_0	OTU	Medium_quality	874	not.novelBGC
EEMC.bin.157	EEMC.bin.157_k141_1780187.region001	terpene	9455	27602	incomplete	18148	Terpene	Terpene-453	Terpene-19839	d__Bacteria;p__Verrucomicrobiota;c__Verrucomicrobiae;o__Verrucomicrobiales;f__Akkermansiaceae;g__Luteolibacter;s__	Bacteria	Verrucomicrobiota	Verrucomicrobiae	Verrucomicrobiales	Akkermansiaceae	Luteolibacter	NA	hypersaline	MAGs	4376520	5676_0	OTU	Medium_quality	1186	novelBGC
EEMC.bin.157	EEMC.bin.157_k141_699469.region001	terpene	1	17456	incomplete	17456	Terpene	Terpene-454	Terpene-19839	d__Bacteria;p__Verrucomicrobiota;c__Verrucomicrobiae;o__Verrucomicrobiales;f__Akkermansiaceae;g__Luteolibacter;s__	Bacteria	Verrucomicrobiota	Verrucomicrobiae	Verrucomicrobiales	Akkermansiaceae	Luteolibacter	NA	hypersaline	MAGs	4376520	5676_0	OTU	Medium_quality	1118	novelBGC
EEMC.bin.158	EEMC.bin.158_k141_1601678.region001	terpene	1	18393	incomplete	18393	Terpene	Terpene-44063	Terpene-19839	d__Bacteria;p__Bacillota_F;c__Halanaerobiia;o__Halanaerobiales;f__Halanaerobiaceae;g__Halanaerobium;s__	Bacteria	Bacillota_F	Halanaerobiia	Halanaerobiales	Halanaerobiaceae	Halanaerobium	NA	hypersaline	MAGs	2444378	21520_0	OTU	Medium_quality	1282	novelBGC
EEMC.bin.158	EEMC.bin.158_k141_260402.region001	RiPP-like	15658	26458	complete	10801	RiPPs	RiPPs-57480	RiPPs-33659	d__Bacteria;p__Bacillota_F;c__Halanaerobiia;o__Halanaerobiales;f__Halanaerobiaceae;g__Halanaerobium;s__	Bacteria	Bacillota_F	Halanaerobiia	Halanaerobiales	Halanaerobiaceae	Halanaerobium	NA	hypersaline	MAGs	2444378	21520_0	OTU	Medium_quality	945	novelBGC
EEMC.bin.160	EEMC.bin.160_k141_1047600.region001	NRPS-like	1	7575	incomplete	7575	NRPS	NRPS-403	NRPS-13053	d__Bacteria;p__Bacteroidota;c__Bacteroidia;o__Flavobacteriales;f__Flavobacteriaceae;g__Winogradskyella;s__	Bacteria	Bacteroidota	Bacteroidia	Flavobacteriales	Flavobacteriaceae	Winogradskyella	NA	hypersaline	MAGs	3657489	23913_0	OTU	Medium_quality	1165	novelBGC
EEMC.bin.160	EEMC.bin.160_k141_170480.region001	T3PKS	16851	57903	complete	41053	PKSother	PKSother-1140	PKSother-5503	d__Bacteria;p__Bacteroidota;c__Bacteroidia;o__Flavobacteriales;f__Flavobacteriaceae;g__Winogradskyella;s__	Bacteria	Bacteroidota	Bacteroidia	Flavobacteriales	Flavobacteriaceae	Winogradskyella	NA	hypersaline	MAGs	3657489	23913_0	OTU	Medium_quality	1718	novelBGC
EEMC.bin.160	EEMC.bin.160_k141_292024.region001	terpene	1	29400	incomplete	29400	Terpene	Terpene-71126	Terpene-19839	d__Bacteria;p__Bacteroidota;c__Bacteroidia;o__Flavobacteriales;f__Flavobacteriaceae;g__Winogradskyella;s__	Bacteria	Bacteroidota	Bacteroidia	Flavobacteriales	Flavobacteriaceae	Winogradskyella	NA	hypersaline	MAGs	3657489	23913_0	OTU	Medium_quality	1518	novelBGC
EEMC.bin.161	EEMC.bin.161_k141_1207396.region001	terpene	6429	26190	incomplete	19762	Terpene	Terpene-85119	Terpene-19839	d__Bacteria;p__Pseudomonadota;c__Alphaproteobacteria;o__Rhizobiales;f__Beijerinckiaceae;g__Saliniramus;s__	Bacteria	Pseudomonadota	Alphaproteobacteria	Rhizobiales	Beijerinckiaceae	Saliniramus	NA	hypersaline	MAGs	3543527	13833_1	not.OTU	Medium_quality	1062	novelBGC
EEMC.bin.161	EEMC.bin.161_k141_150186.region001	T3PKS	1597	41056	incomplete	39460	PKSother	PKSother-21085	PKSother-5503	d__Bacteria;p__Pseudomonadota;c__Alphaproteobacteria;o__Rhizobiales;f__Beijerinckiaceae;g__Saliniramus;s__	Bacteria	Pseudomonadota	Alphaproteobacteria	Rhizobiales	Beijerinckiaceae	Saliniramus	NA	hypersaline	MAGs	3543527	13833_1	not.OTU	Medium_quality	2013	novelBGC
EEMC.bin.161	EEMC.bin.161_k141_2110387.region001	RiPP-like	1	9875	incomplete	9875	RiPPs	RiPPs-80771	RiPPs-33659	d__Bacteria;p__Pseudomonadota;c__Alphaproteobacteria;o__Rhizobiales;f__Beijerinckiaceae;g__Saliniramus;s__	Bacteria	Pseudomonadota	Alphaproteobacteria	Rhizobiales	Beijerinckiaceae	Saliniramus	NA	hypersaline	MAGs	3543527	13833_1	not.OTU	Medium_quality	824	not.novelBGC
EEMC.bin.161	EEMC.bin.161_k141_252522.region001	terpene	1	11959	incomplete	11959	Terpene	Terpene-80541	Terpene-19839	d__Bacteria;p__Pseudomonadota;c__Alphaproteobacteria;o__Rhizobiales;f__Beijerinckiaceae;g__Saliniramus;s__	Bacteria	Pseudomonadota	Alphaproteobacteria	Rhizobiales	Beijerinckiaceae	Saliniramus	NA	hypersaline	MAGs	3543527	13833_1	not.OTU	Medium_quality	935	novelBGC
EEMC.bin.161	EEMC.bin.161_k141_75021.region001	NAGGN	18665	33839	complete	15175	Others	Others-55035	Others-246	d__Bacteria;p__Pseudomonadota;c__Alphaproteobacteria;o__Rhizobiales;f__Beijerinckiaceae;g__Saliniramus;s__	Bacteria	Pseudomonadota	Alphaproteobacteria	Rhizobiales	Beijerinckiaceae	Saliniramus	NA	hypersaline	MAGs	3543527	13833_1	not.OTU	Medium_quality	1255	novelBGC
EEMC.bin.161	EEMC.bin.161_k141_791146.region001	hserlactone	3442	17226	incomplete	13785	Others	Others-55032	Others-246	d__Bacteria;p__Pseudomonadota;c__Alphaproteobacteria;o__Rhizobiales;f__Beijerinckiaceae;g__Saliniramus;s__	Bacteria	Pseudomonadota	Alphaproteobacteria	Rhizobiales	Beijerinckiaceae	Saliniramus	NA	hypersaline	MAGs	3543527	13833_1	not.OTU	Medium_quality	880	not.novelBGC
EEMC.bin.161	EEMC.bin.161_k141_95547.region001	terpene	1	16119	incomplete	16119	Terpene	Terpene-80539	Terpene-19839	d__Bacteria;p__Pseudomonadota;c__Alphaproteobacteria;o__Rhizobiales;f__Beijerinckiaceae;g__Saliniramus;s__	Bacteria	Pseudomonadota	Alphaproteobacteria	Rhizobiales	Beijerinckiaceae	Saliniramus	NA	hypersaline	MAGs	3543527	13833_1	not.OTU	Medium_quality	1007	novelBGC
EEMC.bin.161	EEMC.bin.161_k141_95547.region002	ectoine	52216	60547	incomplete	8332	Others	Others-406	Others-246	d__Bacteria;p__Pseudomonadota;c__Alphaproteobacteria;o__Rhizobiales;f__Beijerinckiaceae;g__Saliniramus;s__	Bacteria	Pseudomonadota	Alphaproteobacteria	Rhizobiales	Beijerinckiaceae	Saliniramus	NA	hypersaline	MAGs	3543527	13833_1	not.OTU	Medium_quality	1031	novelBGC
EEMC.bin.162	EEMC.bin.162_k141_1121319.region001	hserlactone	1	8504	incomplete	8504	Others	Others-47964	Others-246	d__Bacteria;p__Pseudomonadota;c__Alphaproteobacteria;o__Rhodobacterales;f__Rhodobacteraceae;g__EhC02;s__	Bacteria	Pseudomonadota	Alphaproteobacteria	Rhodobacterales	Rhodobacteraceae	EhC02	NA	hypersaline	MAGs	2624361	14220_0	OTU	Medium_quality	712	not.novelBGC
EEMC.bin.162	EEMC.bin.162_k141_161627.region001	redox-cofactor	1	5859	incomplete	5859	RiPPs	RiPPs-79866	RiPPs-33659	d__Bacteria;p__Pseudomonadota;c__Alphaproteobacteria;o__Rhodobacterales;f__Rhodobacteraceae;g__EhC02;s__	Bacteria	Pseudomonadota	Alphaproteobacteria	Rhodobacterales	Rhodobacteraceae	EhC02	NA	hypersaline	MAGs	2624361	14220_0	OTU	Medium_quality	860	not.novelBGC
EEMC.bin.162	EEMC.bin.162_k141_163327.region001	terpene	1	7312	incomplete	7312	Terpene	Terpene-463	Terpene-19839	d__Bacteria;p__Pseudomonadota;c__Alphaproteobacteria;o__Rhodobacterales;f__Rhodobacteraceae;g__EhC02;s__	Bacteria	Pseudomonadota	Alphaproteobacteria	Rhodobacterales	Rhodobacteraceae	EhC02	NA	hypersaline	MAGs	2624361	14220_0	OTU	Medium_quality	759	not.novelBGC
EEMC.bin.162	EEMC.bin.162_k141_1778568.region001	hserlactone	1	6608	incomplete	6608	Others	Others-31679	Others-246	d__Bacteria;p__Pseudomonadota;c__Alphaproteobacteria;o__Rhodobacterales;f__Rhodobacteraceae;g__EhC02;s__	Bacteria	Pseudomonadota	Alphaproteobacteria	Rhodobacterales	Rhodobacteraceae	EhC02	NA	hypersaline	MAGs	2624361	14220_0	OTU	Medium_quality	936	novelBGC
EEMC.bin.162	EEMC.bin.162_k141_213688.region001	terpene	1	13865	incomplete	13865	Terpene	Terpene-44400	Terpene-19839	d__Bacteria;p__Pseudomonadota;c__Alphaproteobacteria;o__Rhodobacterales;f__Rhodobacteraceae;g__EhC02;s__	Bacteria	Pseudomonadota	Alphaproteobacteria	Rhodobacterales	Rhodobacteraceae	EhC02	NA	hypersaline	MAGs	2624361	14220_0	OTU	Medium_quality	1289	novelBGC
EEMC.bin.162	EEMC.bin.162_k141_726792.region001	RRE-containing	562	16840	incomplete	16279	RiPPs	RiPPs-77180	RiPPs-33659	d__Bacteria;p__Pseudomonadota;c__Alphaproteobacteria;o__Rhodobacterales;f__Rhodobacteraceae;g__EhC02;s__	Bacteria	Pseudomonadota	Alphaproteobacteria	Rhodobacterales	Rhodobacteraceae	EhC02	NA	hypersaline	MAGs	2624361	14220_0	OTU	Medium_quality	809	not.novelBGC
EEMC.bin.162	EEMC.bin.162_k141_90638.region001	terpene	12829	27935	incomplete	15107	Terpene	Terpene-44400	Terpene-19839	d__Bacteria;p__Pseudomonadota;c__Alphaproteobacteria;o__Rhodobacterales;f__Rhodobacteraceae;g__EhC02;s__	Bacteria	Pseudomonadota	Alphaproteobacteria	Rhodobacterales	Rhodobacteraceae	EhC02	NA	hypersaline	MAGs	2624361	14220_0	OTU	Medium_quality	1227	novelBGC
EEMC.bin.163	EEMC.bin.163_k141_157393.region001	terpene	1	20533	incomplete	20533	Terpene	Terpene-467	Terpene-19839	d__Bacteria;p__Pseudomonadota;c__Alphaproteobacteria;o__Caulobacterales;f__Maricaulaceae;g__Glycocaulis;s__	Bacteria	Pseudomonadota	Alphaproteobacteria	Caulobacterales	Maricaulaceae	Glycocaulis	NA	hypersaline	MAGs	2646797	14148_0	OTU	Medium_quality	1304	novelBGC
EEMC.bin.163	EEMC.bin.163_k141_1619536.region001	NAGGN	3235	17983	incomplete	14749	Others	Others-409	Others-246	d__Bacteria;p__Pseudomonadota;c__Alphaproteobacteria;o__Caulobacterales;f__Maricaulaceae;g__Glycocaulis;s__	Bacteria	Pseudomonadota	Alphaproteobacteria	Caulobacterales	Maricaulaceae	Glycocaulis	NA	hypersaline	MAGs	2646797	14148_0	OTU	Medium_quality	1411	novelBGC
EEMC.bin.163	EEMC.bin.163_k141_456540.region001	terpene	8984	23316	incomplete	14333	Terpene	Terpene-468	Terpene-19839	d__Bacteria;p__Pseudomonadota;c__Alphaproteobacteria;o__Caulobacterales;f__Maricaulaceae;g__Glycocaulis;s__	Bacteria	Pseudomonadota	Alphaproteobacteria	Caulobacterales	Maricaulaceae	Glycocaulis	NA	hypersaline	MAGs	2646797	14148_0	OTU	Medium_quality	1084	novelBGC
EEMC.bin.163	EEMC.bin.163_k141_694380.region001	hserlactone	47060	60197	incomplete	13138	Others	Others-410	Others-246	d__Bacteria;p__Pseudomonadota;c__Alphaproteobacteria;o__Caulobacterales;f__Maricaulaceae;g__Glycocaulis;s__	Bacteria	Pseudomonadota	Alphaproteobacteria	Caulobacterales	Maricaulaceae	Glycocaulis	NA	hypersaline	MAGs	2646797	14148_0	OTU	Medium_quality	646	not.novelBGC
EEMC.bin.164	EEMC.bin.164_k141_1614670.region001	RRE-containing	1	6251	incomplete	6251	RiPPs	RiPPs-478	RiPPs-33659	d__Bacteria;p__Bacillota_I;c__Bacilli_A;o__Izemoplasmatales;f__Izemoplasmataceae;g__M55B118;s__	Bacteria	Bacillota_I	Bacilli_A	Izemoplasmatales	Izemoplasmataceae	M55B118	NA	hypersaline	MAGs	1023600	24268_0	not.OTU	Medium_quality	409	not.novelBGC
EEMC.bin.165	EEMC.bin.165_k141_304555.region001	terpene	54158	75000	incomplete	20843	Terpene	Terpene-505	Terpene-19839	d__Bacteria;p__Bacteroidota;c__Bacteroidia;o__Cytophagales;f__Cyclobacteriaceae;g__Algoriphagus;s__Algoriphagus faecimaris	Bacteria	Bacteroidota	Bacteroidia	Cytophagales	Cyclobacteriaceae	Algoriphagus	Algoriphagus faecimaris	hypersaline	MAGs	1766393	23032_0	OTU	Medium_quality	1059	novelBGC
EEMC.bin.166	EEMC.bin.166_k141_737563.region001	RiPP-like	10647	22089	incomplete	11443	RiPPs	RiPPs-472	RiPPs-33659	d__Archaea;p__Nanoarchaeota;c__Nanoarchaeia;o__Woesearchaeales;f__UBA583;g__UBA583;s__	Archaea	Nanoarchaeota	Nanoarchaeia	Woesearchaeales	UBA583	UBA583	NA	hypersaline	MAGs	1054962	22168_0	OTU	Medium_quality	490	not.novelBGC
EEMC.bin.167	EEMC.bin.167_k141_1074497.region001	ranthipeptide	1	13415	incomplete	13415	RiPPs	RiPPs-473	RiPPs-33659	d__Bacteria;p__Bacillota_B;c__Moorellia;o__Desulfitibacterales;f__JAICDB01;g__;s__	Bacteria	Bacillota_B	Moorellia	Desulfitibacterales	JAICDB01		NA	hypersaline	MAGs	1695110	26550_0	OTU	Medium_quality	1102	novelBGC
EEMC.bin.168	EEMC.bin.168_k141_1011877.region001	LAP	4309	28040	incomplete	23732	RiPPs	RiPPs-474	RiPPs-33659	d__Bacteria;p__Pseudomonadota;c__Alphaproteobacteria;o__Rhizobiales;f__Xanthobacteraceae;g__Bradyrhizobium;s__Bradyrhizobium sp947648125	Bacteria	Pseudomonadota	Alphaproteobacteria	Rhizobiales	Xanthobacteraceae	Bradyrhizobium	Bradyrhizobium sp947648125	hypersaline	MAGs	4776871	13877_0	OTU	Medium_quality	1219	novelBGC
EEMC.bin.168	EEMC.bin.168_k141_1011877.region002	terpene	52914	73777	incomplete	20864	Terpene	Terpene-56285	Terpene-66813	d__Bacteria;p__Pseudomonadota;c__Alphaproteobacteria;o__Rhizobiales;f__Xanthobacteraceae;g__Bradyrhizobium;s__Bradyrhizobium sp947648125	Bacteria	Pseudomonadota	Alphaproteobacteria	Rhizobiales	Xanthobacteraceae	Bradyrhizobium	Bradyrhizobium sp947648125	hypersaline	MAGs	4776871	13877_0	OTU	Medium_quality	1018	novelBGC
EEMC.bin.168	EEMC.bin.168_k141_1444225.region001	T3PKS	95260	136321	complete	41062	PKSother	PKSother-111	PKSother-5503	d__Bacteria;p__Pseudomonadota;c__Alphaproteobacteria;o__Rhizobiales;f__Xanthobacteraceae;g__Bradyrhizobium;s__Bradyrhizobium sp947648125	Bacteria	Pseudomonadota	Alphaproteobacteria	Rhizobiales	Xanthobacteraceae	Bradyrhizobium	Bradyrhizobium sp947648125	hypersaline	MAGs	4776871	13877_0	OTU	Medium_quality	1392	novelBGC
EEMC.bin.168	EEMC.bin.168_k141_174686.region001	RiPP-like	93763	104578	complete	10816	RiPPs	RiPPs-476	RiPPs-33659	d__Bacteria;p__Pseudomonadota;c__Alphaproteobacteria;o__Rhizobiales;f__Xanthobacteraceae;g__Bradyrhizobium;s__Bradyrhizobium sp947648125	Bacteria	Pseudomonadota	Alphaproteobacteria	Rhizobiales	Xanthobacteraceae	Bradyrhizobium	Bradyrhizobium sp947648125	hypersaline	MAGs	4776871	13877_0	OTU	Medium_quality	872	not.novelBGC
EEMC.bin.168	EEMC.bin.168_k141_1825079.region001	hserlactone	1	14602	incomplete	14602	Others	Others-411	Others-246	d__Bacteria;p__Pseudomonadota;c__Alphaproteobacteria;o__Rhizobiales;f__Xanthobacteraceae;g__Bradyrhizobium;s__Bradyrhizobium sp947648125	Bacteria	Pseudomonadota	Alphaproteobacteria	Rhizobiales	Xanthobacteraceae	Bradyrhizobium	Bradyrhizobium sp947648125	hypersaline	MAGs	4776871	13877_0	OTU	Medium_quality	737	not.novelBGC
EEMC.bin.168	EEMC.bin.168_k141_201565.region001	terpene	279150	304139	complete	24990	Terpene	Terpene-24572	Terpene-19839	d__Bacteria;p__Pseudomonadota;c__Alphaproteobacteria;o__Rhizobiales;f__Xanthobacteraceae;g__Bradyrhizobium;s__Bradyrhizobium sp947648125	Bacteria	Pseudomonadota	Alphaproteobacteria	Rhizobiales	Xanthobacteraceae	Bradyrhizobium	Bradyrhizobium sp947648125	hypersaline	MAGs	4776871	13877_0	OTU	Medium_quality	1481	novelBGC
EEMC.bin.171	EEMC.bin.171_k141_1015244.region001	hserlactone	1	10508	incomplete	10508	Others	Others-31866	Others-246	d__Bacteria;p__Pseudomonadota;c__Alphaproteobacteria;o__Rhodobacterales;f__Rhodobacteraceae;g__Rhodosalinus;s__	Bacteria	Pseudomonadota	Alphaproteobacteria	Rhodobacterales	Rhodobacteraceae	Rhodosalinus	NA	hypersaline	MAGs	2600875	14282_2	not.OTU	Medium_quality	1239	novelBGC
EEMC.bin.171	EEMC.bin.171_k141_1024410.region001	T1PKS	1	14702	incomplete	14702	PKSI	PKSI-20192	PKSI-7742	d__Bacteria;p__Pseudomonadota;c__Alphaproteobacteria;o__Rhodobacterales;f__Rhodobacteraceae;g__Rhodosalinus;s__	Bacteria	Pseudomonadota	Alphaproteobacteria	Rhodobacterales	Rhodobacteraceae	Rhodosalinus	NA	hypersaline	MAGs	2600875	14282_2	not.OTU	Medium_quality	1166	novelBGC
EEMC.bin.171	EEMC.bin.171_k141_1078319.region001	ectoine	8433	18178	incomplete	9746	Others	Others-32159	Others-246	d__Bacteria;p__Pseudomonadota;c__Alphaproteobacteria;o__Rhodobacterales;f__Rhodobacteraceae;g__Rhodosalinus;s__	Bacteria	Pseudomonadota	Alphaproteobacteria	Rhodobacterales	Rhodobacteraceae	Rhodosalinus	NA	hypersaline	MAGs	2600875	14282_2	not.OTU	Medium_quality	1031	novelBGC
EEMC.bin.171	EEMC.bin.171_k141_389052.region001	terpene	1	16479	incomplete	16479	Terpene	Terpene-479	Terpene-19839	d__Bacteria;p__Pseudomonadota;c__Alphaproteobacteria;o__Rhodobacterales;f__Rhodobacteraceae;g__Rhodosalinus;s__	Bacteria	Pseudomonadota	Alphaproteobacteria	Rhodobacterales	Rhodobacteraceae	Rhodosalinus	NA	hypersaline	MAGs	2600875	14282_2	not.OTU	Medium_quality	1114	novelBGC
EEMC.bin.171	EEMC.bin.171_k141_661606.region001	terpene	1	7680	incomplete	7680	Terpene	Terpene-9559	Terpene-19839	d__Bacteria;p__Pseudomonadota;c__Alphaproteobacteria;o__Rhodobacterales;f__Rhodobacteraceae;g__Rhodosalinus;s__	Bacteria	Pseudomonadota	Alphaproteobacteria	Rhodobacterales	Rhodobacteraceae	Rhodosalinus	NA	hypersaline	MAGs	2600875	14282_2	not.OTU	Medium_quality	763	not.novelBGC
EEMC.bin.171	EEMC.bin.171_k141_738141.region001	hserlactone	1	7892	incomplete	7892	Others	Others-31865	Others-246	d__Bacteria;p__Pseudomonadota;c__Alphaproteobacteria;o__Rhodobacterales;f__Rhodobacteraceae;g__Rhodosalinus;s__	Bacteria	Pseudomonadota	Alphaproteobacteria	Rhodobacterales	Rhodobacteraceae	Rhodosalinus	NA	hypersaline	MAGs	2600875	14282_2	not.OTU	Medium_quality	931	novelBGC
EEMC.bin.172	EEMC.bin.172_k141_1284426.region001	terpene	1	14529	incomplete	14529	Terpene	Terpene-63961	Terpene-19839	d__Bacteria;p__Pseudomonadota;c__Alphaproteobacteria;o__Rhodobacterales;f__Rhodobacteraceae;g__Roseovarius;s__	Bacteria	Pseudomonadota	Alphaproteobacteria	Rhodobacterales	Rhodobacteraceae	Roseovarius	NA	hypersaline	MAGs	1599704	14234_1	OTU	Medium_quality	1238	novelBGC
EEMC.bin.172	EEMC.bin.172_k141_1395956.region001	betalactone	2539	30043	complete	27505	Others	Others-30067	Others-246	d__Bacteria;p__Pseudomonadota;c__Alphaproteobacteria;o__Rhodobacterales;f__Rhodobacteraceae;g__Roseovarius;s__	Bacteria	Pseudomonadota	Alphaproteobacteria	Rhodobacterales	Rhodobacteraceae	Roseovarius	NA	hypersaline	MAGs	1599704	14234_1	OTU	Medium_quality	1362	novelBGC
EEMC.bin.172	EEMC.bin.172_k141_1546362.region001	ectoine	26181	36573	complete	10393	Others	Others-32064	Others-246	d__Bacteria;p__Pseudomonadota;c__Alphaproteobacteria;o__Rhodobacterales;f__Rhodobacteraceae;g__Roseovarius;s__	Bacteria	Pseudomonadota	Alphaproteobacteria	Rhodobacterales	Rhodobacteraceae	Roseovarius	NA	hypersaline	MAGs	1599704	14234_1	OTU	Medium_quality	1018	novelBGC
EEMC.bin.172	EEMC.bin.172_k141_564789.region001	terpene	1	15360	incomplete	15360	Terpene	Terpene-15358	Terpene-19839	d__Bacteria;p__Pseudomonadota;c__Alphaproteobacteria;o__Rhodobacterales;f__Rhodobacteraceae;g__Roseovarius;s__	Bacteria	Pseudomonadota	Alphaproteobacteria	Rhodobacterales	Rhodobacteraceae	Roseovarius	NA	hypersaline	MAGs	1599704	14234_1	OTU	Medium_quality	1158	novelBGC
EEMC.bin.172	EEMC.bin.172_k141_933095.region001	redox-cofactor	5979	28112	incomplete	22134	RiPPs	RiPPs-483	RiPPs-33659	d__Bacteria;p__Pseudomonadota;c__Alphaproteobacteria;o__Rhodobacterales;f__Rhodobacteraceae;g__Roseovarius;s__	Bacteria	Pseudomonadota	Alphaproteobacteria	Rhodobacterales	Rhodobacteraceae	Roseovarius	NA	hypersaline	MAGs	1599704	14234_1	OTU	Medium_quality	935	novelBGC
EEMC.bin.173	EEMC.bin.173_k141_1455333.region001	terpene	1	12814	incomplete	12814	Terpene	Terpene-85259	Terpene-19839	d__Archaea;p__Halobacteriota;c__Halobacteria;o__Halobacteriales;f__Haloferacaceae;g__Halohasta;s__	Archaea	Halobacteriota	Halobacteria	Halobacteriales	Haloferacaceae	Halohasta	NA	hypersaline	MAGs	2056777	8622_0	OTU	Medium_quality	1222	novelBGC
EEMC.bin.173	EEMC.bin.173_k141_1963249.region001	terpene	1	18560	incomplete	18560	Terpene	Terpene-85087	Terpene-19839	d__Archaea;p__Halobacteriota;c__Halobacteria;o__Halobacteriales;f__Haloferacaceae;g__Halohasta;s__	Archaea	Halobacteriota	Halobacteria	Halobacteriales	Haloferacaceae	Halohasta	NA	hypersaline	MAGs	2056777	8622_0	OTU	Medium_quality	1201	novelBGC
EEMC.bin.173	EEMC.bin.173_k141_42752.region001	RiPP-like	7296	19014	incomplete	11719	RiPPs	RiPPs-58975	RiPPs-58975	d__Archaea;p__Halobacteriota;c__Halobacteria;o__Halobacteriales;f__Haloferacaceae;g__Halohasta;s__	Archaea	Halobacteriota	Halobacteria	Halobacteriales	Haloferacaceae	Halohasta	NA	hypersaline	MAGs	2056777	8622_0	OTU	Medium_quality	690	not.novelBGC
EEMC.bin.175	EEMC.bin.175_k141_1245772.region001	T3PKS	1	5470	incomplete	5470	PKSother	PKSother-4531	PKSother-5503	d__Bacteria;p__Actinomycetota;c__Actinomycetes;o__Actinomycetales;f__Microbacteriaceae;g__Pontimonas;s__	Bacteria	Actinomycetota	Actinomycetes	Actinomycetales	Microbacteriaceae	Pontimonas	NA	hypersaline	MAGs	1229194	19001_1	OTU	Medium_quality	1017	novelBGC
EEMC.bin.175	EEMC.bin.175_k141_1964720.region001	RRE-containing	12043	22754	incomplete	10712	RiPPs	RiPPs-487	RiPPs-33659	d__Bacteria;p__Actinomycetota;c__Actinomycetes;o__Actinomycetales;f__Microbacteriaceae;g__Pontimonas;s__	Bacteria	Actinomycetota	Actinomycetes	Actinomycetales	Microbacteriaceae	Pontimonas	NA	hypersaline	MAGs	1229194	19001_1	OTU	Medium_quality	789	not.novelBGC
EEMC.bin.175	EEMC.bin.175_k141_73485.region001	terpene	34931	49252	incomplete	14322	Terpene	Terpene-72697	Terpene-19839	d__Bacteria;p__Actinomycetota;c__Actinomycetes;o__Actinomycetales;f__Microbacteriaceae;g__Pontimonas;s__	Bacteria	Actinomycetota	Actinomycetes	Actinomycetales	Microbacteriaceae	Pontimonas	NA	hypersaline	MAGs	1229194	19001_1	OTU	Medium_quality	972	novelBGC
EEMC.bin.176	EEMC.bin.176_k141_1358197.region001	terpene	504	21418	incomplete	20915	Terpene	Terpene-80500	Terpene-19839	d__Bacteria;p__Actinomycetota;c__Actinomycetes;o__Actinomycetales;f__Microbacteriaceae;g__Pontimonas;s__	Bacteria	Actinomycetota	Actinomycetes	Actinomycetales	Microbacteriaceae	Pontimonas	NA	hypersaline	MAGs	1379393	19002_0	not.OTU	Medium_quality	1117	novelBGC
EEMC.bin.176	EEMC.bin.176_k141_421853.region001	T3PKS	1	17742	incomplete	17742	PKSother	PKSother-114	PKSother-5503	d__Bacteria;p__Actinomycetota;c__Actinomycetes;o__Actinomycetales;f__Microbacteriaceae;g__Pontimonas;s__	Bacteria	Actinomycetota	Actinomycetes	Actinomycetales	Microbacteriaceae	Pontimonas	NA	hypersaline	MAGs	1379393	19002_0	not.OTU	Medium_quality	1091	novelBGC
EEMC.bin.177	EEMC.bin.177_k141_1068745.region001	ectoine	10033	15616	incomplete	5584	Others	Others-417	Others-246	d__Bacteria;p__Pseudomonadota;c__Alphaproteobacteria;o__Rhodobacterales;f__Rhodobacteraceae;g__Rhodobaculum;s__	Bacteria	Pseudomonadota	Alphaproteobacteria	Rhodobacterales	Rhodobacteraceae	Rhodobaculum	NA	hypersaline	MAGs	3496696	3583_0	OTU	Medium_quality	815	not.novelBGC
EEMC.bin.177	EEMC.bin.177_k141_2047269.region001	RiPP-like	9114	20076	incomplete	10963	RiPPs	RiPPs-84718	RiPPs-33659	d__Bacteria;p__Pseudomonadota;c__Alphaproteobacteria;o__Rhodobacterales;f__Rhodobacteraceae;g__Rhodobaculum;s__	Bacteria	Pseudomonadota	Alphaproteobacteria	Rhodobacterales	Rhodobacteraceae	Rhodobaculum	NA	hypersaline	MAGs	3496696	3583_0	OTU	Medium_quality	950	novelBGC
EEMC.bin.177	EEMC.bin.177_k141_2098051.region001	NRPS-like	1	9088	incomplete	9088	NRPS	NRPS-418	NRPS-13053	d__Bacteria;p__Pseudomonadota;c__Alphaproteobacteria;o__Rhodobacterales;f__Rhodobacteraceae;g__Rhodobaculum;s__	Bacteria	Pseudomonadota	Alphaproteobacteria	Rhodobacterales	Rhodobacteraceae	Rhodobaculum	NA	hypersaline	MAGs	3496696	3583_0	OTU	Medium_quality	1277	novelBGC
EEMC.bin.177	EEMC.bin.177_k141_837961.region001	betalactone	2362	18364	incomplete	16003	Others	Others-30067	Others-246	d__Bacteria;p__Pseudomonadota;c__Alphaproteobacteria;o__Rhodobacterales;f__Rhodobacteraceae;g__Rhodobaculum;s__	Bacteria	Pseudomonadota	Alphaproteobacteria	Rhodobacterales	Rhodobacteraceae	Rhodobaculum	NA	hypersaline	MAGs	3496696	3583_0	OTU	Medium_quality	1348	novelBGC
EEMC.bin.177	EEMC.bin.177_k141_939935.region001	lassopeptide	38940	51608	incomplete	12669	RiPPs	RiPPs-491	RiPPs-33659	d__Bacteria;p__Pseudomonadota;c__Alphaproteobacteria;o__Rhodobacterales;f__Rhodobacteraceae;g__Rhodobaculum;s__	Bacteria	Pseudomonadota	Alphaproteobacteria	Rhodobacterales	Rhodobacteraceae	Rhodobaculum	NA	hypersaline	MAGs	3496696	3583_0	OTU	Medium_quality	948	novelBGC
EEMC.bin.178	EEMC.bin.178_k141_1770071.region001	betalactone	1	17395	incomplete	17395	Others	Others-494	Others-246	d__Bacteria;p__Pseudomonadota;c__Alphaproteobacteria;o__Rhodobacterales;f__Rhodobacteraceae;g__Rhodobaculum;s__	Bacteria	Pseudomonadota	Alphaproteobacteria	Rhodobacterales	Rhodobacteraceae	Rhodobaculum	NA	hypersaline	MAGs	2997103	14274_0	OTU	Medium_quality	957	novelBGC
EEMC.bin.179	EEMC.bin.179_k141_14425.region001	terpene	7191	24256	incomplete	17066	Terpene	Terpene-44798	Terpene-19839	d__Bacteria;p__Pseudomonadota;c__Alphaproteobacteria;o__Sphingomonadales;f__Sphingomonadaceae;g__Erythrobacter;s__	Bacteria	Pseudomonadota	Alphaproteobacteria	Sphingomonadales	Sphingomonadaceae	Erythrobacter	NA	hypersaline	MAGs	2121896	13663_0	OTU	Medium_quality	1450	novelBGC
EEMC.bin.180	EEMC.bin.180_k141_1048283.region001	terpene	1	12203	incomplete	12203	Terpene	Terpene-24045	Terpene-19839	d__Bacteria;p__Pseudomonadota;c__Alphaproteobacteria;o__DSM-16000;f__Inquilinaceae;g__;s__	Bacteria	Pseudomonadota	Alphaproteobacteria	DSM-16000	Inquilinaceae		NA	hypersaline	MAGs	4074578	22707_0	OTU	Medium_quality	1018	novelBGC
EEMC.bin.180	EEMC.bin.180_k141_1108506.region001	NRPS	1	10158	incomplete	10158	NRPS	NRPS-420	NRPS-13053	d__Bacteria;p__Pseudomonadota;c__Alphaproteobacteria;o__DSM-16000;f__Inquilinaceae;g__;s__	Bacteria	Pseudomonadota	Alphaproteobacteria	DSM-16000	Inquilinaceae		NA	hypersaline	MAGs	4074578	22707_0	OTU	Medium_quality	694	not.novelBGC
EEMC.bin.180	EEMC.bin.180_k141_561920.region001	terpene	72271	93191	complete	20921	Terpene	Terpene-24043	Terpene-19839	d__Bacteria;p__Pseudomonadota;c__Alphaproteobacteria;o__DSM-16000;f__Inquilinaceae;g__;s__	Bacteria	Pseudomonadota	Alphaproteobacteria	DSM-16000	Inquilinaceae		NA	hypersaline	MAGs	4074578	22707_0	OTU	Medium_quality	1102	novelBGC
EEMC.bin.180	EEMC.bin.180_k141_718094.region001	NAGGN	1	14185	incomplete	14185	Others	Others-17988	Others-246	d__Bacteria;p__Pseudomonadota;c__Alphaproteobacteria;o__DSM-16000;f__Inquilinaceae;g__;s__	Bacteria	Pseudomonadota	Alphaproteobacteria	DSM-16000	Inquilinaceae		NA	hypersaline	MAGs	4074578	22707_0	OTU	Medium_quality	1460	novelBGC
EEMC.bin.181	EEMC.bin.181_k141_657451.region001	ranthipeptide	1	6417	incomplete	6417	RiPPs	RiPPs-495	RiPPs-33659	d__Bacteria;p__Bacillota_B;c__Moorellia;o__Desulfitibacterales;f__JAICDB01;g__;s__	Bacteria	Bacillota_B	Moorellia	Desulfitibacterales	JAICDB01		NA	hypersaline	MAGs	1552310	26551_0	OTU	Medium_quality	739	not.novelBGC
EEMC.bin.182	EEMC.bin.182_k141_2014000.region001	terpene	1	13248	incomplete	13248	Terpene	Terpene-77811	Terpene-19839	d__Bacteria;p__Actinomycetota;c__Actinomycetes;o__Actinomycetales;f__Microbacteriaceae;g__Microcella;s__	Bacteria	Actinomycetota	Actinomycetes	Actinomycetales	Microbacteriaceae	Microcella	NA	hypersaline	MAGs	1835559	11541_0	OTU	Medium_quality	1298	novelBGC
EEMC.bin.182	EEMC.bin.182_k141_293673.region001	T3PKS	1	5073	incomplete	5073	PKSother	PKSother-19471	PKSother-5503	d__Bacteria;p__Actinomycetota;c__Actinomycetes;o__Actinomycetales;f__Microbacteriaceae;g__Microcella;s__	Bacteria	Actinomycetota	Actinomycetes	Actinomycetales	Microbacteriaceae	Microcella	NA	hypersaline	MAGs	1835559	11541_0	OTU	Medium_quality	635	not.novelBGC
EEMC.bin.183	EEMC.bin.183_k141_137240.region001	terpene	1	17215	incomplete	17215	Terpene	Terpene-80695	Terpene-19839	d__Bacteria;p__Bacteroidota;c__Rhodothermia;o__Balneolales;f__Cyclonatronaceae;g__;s__	Bacteria	Bacteroidota	Rhodothermia	Balneolales	Cyclonatronaceae		NA	hypersaline	MAGs	3510255	21252_0	not.OTU	Medium_quality	775	not.novelBGC
EEMC.bin.183	EEMC.bin.183_k141_143277.region001	terpene	41170	62474	complete	21305	Terpene	Terpene-80456	Terpene-19839	d__Bacteria;p__Bacteroidota;c__Rhodothermia;o__Balneolales;f__Cyclonatronaceae;g__;s__	Bacteria	Bacteroidota	Rhodothermia	Balneolales	Cyclonatronaceae		NA	hypersaline	MAGs	3510255	21252_0	not.OTU	Medium_quality	1380	novelBGC
EEMC.bin.183	EEMC.bin.183_k141_158717.region001	RRE-containing	1	9272	incomplete	9272	RiPPs	RiPPs-85436	RiPPs-33659	d__Bacteria;p__Bacteroidota;c__Rhodothermia;o__Balneolales;f__Cyclonatronaceae;g__;s__	Bacteria	Bacteroidota	Rhodothermia	Balneolales	Cyclonatronaceae		NA	hypersaline	MAGs	3510255	21252_0	not.OTU	Medium_quality	409	not.novelBGC
EEMC.bin.183	EEMC.bin.183_k141_1970626.region001	terpene	26514	47692	incomplete	21179	Terpene	Terpene-500	Terpene-19839	d__Bacteria;p__Bacteroidota;c__Rhodothermia;o__Balneolales;f__Cyclonatronaceae;g__;s__	Bacteria	Bacteroidota	Rhodothermia	Balneolales	Cyclonatronaceae		NA	hypersaline	MAGs	3510255	21252_0	not.OTU	Medium_quality	723	not.novelBGC
EEMC.bin.183	EEMC.bin.183_k141_521855.region001	T3PKS	44646	69435	incomplete	24790	PKSother	PKSother-116	PKSother-5503	d__Bacteria;p__Bacteroidota;c__Rhodothermia;o__Balneolales;f__Cyclonatronaceae;g__;s__	Bacteria	Bacteroidota	Rhodothermia	Balneolales	Cyclonatronaceae		NA	hypersaline	MAGs	3510255	21252_0	not.OTU	Medium_quality	1178	novelBGC
EEMC.bin.184	EEMC.bin.184_k141_1709556.region001	terpene	1	16962	incomplete	16962	Terpene	Terpene-84351	Terpene-19839	d__Bacteria;p__Bacteroidota;c__Rhodothermia;o__Balneolales;f__Balneolaceae;g__Rhodohalobacter;s__	Bacteria	Bacteroidota	Rhodothermia	Balneolales	Balneolaceae	Rhodohalobacter	NA	hypersaline	MAGs	2313337	21294_0	OTU	Medium_quality	1461	novelBGC
EEMC.bin.184	EEMC.bin.184_k141_296233.region001	terpene	1	12177	incomplete	12177	Terpene	Terpene-502	Terpene-44388	d__Bacteria;p__Bacteroidota;c__Rhodothermia;o__Balneolales;f__Balneolaceae;g__Rhodohalobacter;s__	Bacteria	Bacteroidota	Rhodothermia	Balneolales	Balneolaceae	Rhodohalobacter	NA	hypersaline	MAGs	2313337	21294_0	OTU	Medium_quality	952	novelBGC
EEMC.bin.184	EEMC.bin.184_k141_300061.region001	hserlactone	131	19205	incomplete	19075	Others	Others-9305	Others-9305	d__Bacteria;p__Bacteroidota;c__Rhodothermia;o__Balneolales;f__Balneolaceae;g__Rhodohalobacter;s__	Bacteria	Bacteroidota	Rhodothermia	Balneolales	Balneolaceae	Rhodohalobacter	NA	hypersaline	MAGs	2313337	21294_0	OTU	Medium_quality	566	not.novelBGC
EEMC.bin.185	EEMC.bin.185_k141_1244658.region001	terpene	33465	54301	complete	20837	Terpene	Terpene-44537	Terpene-19839	d__Bacteria;p__Bacteroidota;c__Bacteroidia;o__Flavobacteriales;f__Crocinitomicaceae;g__;s__	Bacteria	Bacteroidota	Bacteroidia	Flavobacteriales	Crocinitomicaceae		NA	hypersaline	MAGs	3200277	23161_1	OTU	Medium_quality	1260	novelBGC
EEMC.bin.185	EEMC.bin.185_k141_1701812.region001	RiPP-like	2289	12264	incomplete	9976	RiPPs	RiPPs-504	RiPPs-33659	d__Bacteria;p__Bacteroidota;c__Bacteroidia;o__Flavobacteriales;f__Crocinitomicaceae;g__;s__	Bacteria	Bacteroidota	Bacteroidia	Flavobacteriales	Crocinitomicaceae		NA	hypersaline	MAGs	3200277	23161_1	OTU	Medium_quality	515	not.novelBGC
EEMC.bin.187	EEMC.bin.187_k141_1272391.region001	terpene	1	18377	incomplete	18377	Terpene	Terpene-505	Terpene-19839	d__Bacteria;p__Bacteroidota;c__Bacteroidia;o__Cytophagales;f__Cyclobacteriaceae;g__Cyclobacterium;s__Cyclobacterium sp010993705	Bacteria	Bacteroidota	Bacteroidia	Cytophagales	Cyclobacteriaceae	Cyclobacterium	Cyclobacterium sp010993705	hypersaline	MAGs	4945924	23109_0	not.OTU	Medium_quality	1377	novelBGC
EEMC.bin.187	EEMC.bin.187_k141_1338548.region001	NRPS	1	14700	incomplete	14700	NRPS	NRPS-11830	NRPS-13053	d__Bacteria;p__Bacteroidota;c__Bacteroidia;o__Cytophagales;f__Cyclobacteriaceae;g__Cyclobacterium;s__Cyclobacterium sp010993705	Bacteria	Bacteroidota	Bacteroidia	Cytophagales	Cyclobacteriaceae	Cyclobacterium	Cyclobacterium sp010993705	hypersaline	MAGs	4945924	23109_0	not.OTU	Medium_quality	925	novelBGC
EEMC.bin.187	EEMC.bin.187_k141_532939.region001	terpene	7511	28665	incomplete	21155	Terpene	Terpene-506	Terpene-19839	d__Bacteria;p__Bacteroidota;c__Bacteroidia;o__Cytophagales;f__Cyclobacteriaceae;g__Cyclobacterium;s__Cyclobacterium sp010993705	Bacteria	Bacteroidota	Bacteroidia	Cytophagales	Cyclobacteriaceae	Cyclobacterium	Cyclobacterium sp010993705	hypersaline	MAGs	4945924	23109_0	not.OTU	Medium_quality	851	not.novelBGC
EEMC.bin.187	EEMC.bin.187_k141_851645.region001	T3PKS	1	22976	incomplete	22976	PKSother	PKSother-5371	PKSother-5503	d__Bacteria;p__Bacteroidota;c__Bacteroidia;o__Cytophagales;f__Cyclobacteriaceae;g__Cyclobacterium;s__Cyclobacterium sp010993705	Bacteria	Bacteroidota	Bacteroidia	Cytophagales	Cyclobacteriaceae	Cyclobacterium	Cyclobacterium sp010993705	hypersaline	MAGs	4945924	23109_0	not.OTU	Medium_quality	1279	novelBGC
EEMC.bin.188	EEMC.bin.188_k141_171085.region001	RiPP-like	9389	21107	incomplete	11719	RiPPs	RiPPs-58975	RiPPs-58975	d__Archaea;p__Halobacteriota;c__Halobacteria;o__Halobacteriales;f__Haloferacaceae;g__Halohasta;s__	Archaea	Halobacteriota	Halobacteria	Halobacteriales	Haloferacaceae	Halohasta	NA	hypersaline	MAGs	1586515	8623_0	OTU	Medium_quality	691	not.novelBGC
EEMC.bin.189	EEMC.bin.189_k141_1497083.region001	terpene	1	8756	incomplete	8756	Terpene	Terpene-28157	Terpene-19839	d__Bacteria;p__Pseudomonadota;c__Alphaproteobacteria;o__Rhizobiales;f__Xanthobacteraceae;g__Afipia;s__	Bacteria	Pseudomonadota	Alphaproteobacteria	Rhizobiales	Xanthobacteraceae	Afipia	NA	hypersaline	MAGs	2769898	13848_0	OTU	Medium_quality	734	not.novelBGC
EEMC.bin.190	EEMC.bin.190_k141_285466.region001	T3PKS	10780	48813	incomplete	38034	PKSother	PKSother-19700	PKSother-5503	d__Bacteria;p__Bacteroidota;c__Bacteroidia;o__Chitinophagales;f__Saprospiraceae;g__;s__	Bacteria	Bacteroidota	Bacteroidia	Chitinophagales	Saprospiraceae		NA	hypersaline	MAGs	3283494	22323_0	OTU	Medium_quality	1390	novelBGC
EEMC.bin.190	EEMC.bin.190_k141_690695.region001	terpene	1	12188	incomplete	12188	Terpene	Terpene-44030	Terpene-19839	d__Bacteria;p__Bacteroidota;c__Bacteroidia;o__Chitinophagales;f__Saprospiraceae;g__;s__	Bacteria	Bacteroidota	Bacteroidia	Chitinophagales	Saprospiraceae		NA	hypersaline	MAGs	3283494	22323_0	OTU	Medium_quality	815	not.novelBGC
EEMC.bin.191	EEMC.bin.191_k141_2085616.region001	NRPS-like	1	5521	incomplete	5521	NRPS	NRPS-425	NRPS-13053	d__Bacteria;p__Desulfobacterota;c__Desulfovibrionia;o__Desulfovibrionales;f__Desulfonatronovibrionaceae;g__Desulfonatronovibrio;s__	Bacteria	Desulfobacterota	Desulfovibrionia	Desulfovibrionales	Desulfonatronovibrionaceae	Desulfonatronovibrio	NA	hypersaline	MAGs	2045998	5401_0	not.OTU	Medium_quality	900	not.novelBGC
EEMC.bin.191	EEMC.bin.191_k141_2181413.region001	arylpolyene	1	7139	incomplete	7139	Others	Others-426	Others-246	d__Bacteria;p__Desulfobacterota;c__Desulfovibrionia;o__Desulfovibrionales;f__Desulfonatronovibrionaceae;g__Desulfonatronovibrio;s__	Bacteria	Desulfobacterota	Desulfovibrionia	Desulfovibrionales	Desulfonatronovibrionaceae	Desulfonatronovibrio	NA	hypersaline	MAGs	2045998	5401_0	not.OTU	Medium_quality	998	novelBGC
EEMC.bin.191	EEMC.bin.191_k141_867214.region001	thiopeptide	1	23124	incomplete	23124	RiPPs	RiPPs-509	RiPPs-33659	d__Bacteria;p__Desulfobacterota;c__Desulfovibrionia;o__Desulfovibrionales;f__Desulfonatronovibrionaceae;g__Desulfonatronovibrio;s__	Bacteria	Desulfobacterota	Desulfovibrionia	Desulfovibrionales	Desulfonatronovibrionaceae	Desulfonatronovibrio	NA	hypersaline	MAGs	2045998	5401_0	not.OTU	Medium_quality	1367	novelBGC
EEMC.bin.192	EEMC.bin.192_k141_1916400.region001	terpene	1	8480	incomplete	8480	Terpene	Terpene-79580	Terpene-19839	d__Bacteria;p__Bacteroidota;c__Rhodothermia;o__Balneolales;f__Cyclonatronaceae;g__RECM01;s__	Bacteria	Bacteroidota	Rhodothermia	Balneolales	Cyclonatronaceae	RECM01	NA	hypersaline	MAGs	2075449	1429_0	OTU	Medium_quality	687	not.novelBGC
EEMC.bin.192	EEMC.bin.192_k141_228435.region001	T3PKS	1	7079	incomplete	7079	PKSother	PKSother-20964	PKSother-5503	d__Bacteria;p__Bacteroidota;c__Rhodothermia;o__Balneolales;f__Cyclonatronaceae;g__RECM01;s__	Bacteria	Bacteroidota	Rhodothermia	Balneolales	Cyclonatronaceae	RECM01	NA	hypersaline	MAGs	2075449	1429_0	OTU	Medium_quality	1073	novelBGC
EEMC.bin.193	EEMC.bin.193_k141_109142.region001	RiPP-like	1	9243	incomplete	9243	RiPPs	RiPPs-511	RiPPs-33659	d__Bacteria;p__Pseudomonadota;c__Alphaproteobacteria;o__Rhodobacterales;f__Rhodobacteraceae;g__Sinisalibacter;s__	Bacteria	Pseudomonadota	Alphaproteobacteria	Rhodobacterales	Rhodobacteraceae	Sinisalibacter	NA	hypersaline	MAGs	2472121	14261_0	OTU	Medium_quality	682	not.novelBGC
EEMC.bin.193	EEMC.bin.193_k141_1887399.region001	hserlactone	1898	16114	incomplete	14217	Others	Others-33394	Others-246	d__Bacteria;p__Pseudomonadota;c__Alphaproteobacteria;o__Rhodobacterales;f__Rhodobacteraceae;g__Sinisalibacter;s__	Bacteria	Pseudomonadota	Alphaproteobacteria	Rhodobacterales	Rhodobacteraceae	Sinisalibacter	NA	hypersaline	MAGs	2472121	14261_0	OTU	Medium_quality	635	not.novelBGC
EEMC.bin.193	EEMC.bin.193_k141_211664.region001	ectoine	1220	10557	incomplete	9338	Others	Others-47071	Others-246	d__Bacteria;p__Pseudomonadota;c__Alphaproteobacteria;o__Rhodobacterales;f__Rhodobacteraceae;g__Sinisalibacter;s__	Bacteria	Pseudomonadota	Alphaproteobacteria	Rhodobacterales	Rhodobacteraceae	Sinisalibacter	NA	hypersaline	MAGs	2472121	14261_0	OTU	Medium_quality	983	novelBGC
EEMC.bin.194	EEMC.bin.194_k141_1328053.region001	redox-cofactor	1543	23724	incomplete	22182	RiPPs	RiPPs-16158	RiPPs-33659	d__Bacteria;p__Pseudomonadota;c__Gammaproteobacteria;o__Pseudomonadales;f__Oleiphilaceae;g__Marinobacter;s__	Bacteria	Pseudomonadota	Gammaproteobacteria	Pseudomonadales	Oleiphilaceae	Marinobacter	NA	hypersaline	MAGs	3451859	3112_0	not.OTU	High_quality	1365	novelBGC
EEMC.bin.194	EEMC.bin.194_k141_1470504.region001	betalactone	1	18372	incomplete	18372	Others	Others-31845	Others-10228	d__Bacteria;p__Pseudomonadota;c__Gammaproteobacteria;o__Pseudomonadales;f__Oleiphilaceae;g__Marinobacter;s__	Bacteria	Pseudomonadota	Gammaproteobacteria	Pseudomonadales	Oleiphilaceae	Marinobacter	NA	hypersaline	MAGs	3451859	3112_0	not.OTU	High_quality	1326	novelBGC
EEMC.bin.194	EEMC.bin.194_k141_1720589.region001	betalactone	1	21898	incomplete	21898	Others	Others-51704	Others-246	d__Bacteria;p__Pseudomonadota;c__Gammaproteobacteria;o__Pseudomonadales;f__Oleiphilaceae;g__Marinobacter;s__	Bacteria	Pseudomonadota	Gammaproteobacteria	Pseudomonadales	Oleiphilaceae	Marinobacter	NA	hypersaline	MAGs	3451859	3112_0	not.OTU	High_quality	904	novelBGC
EEMC.bin.194	EEMC.bin.194_k141_181321.region001	terpene	46196	66592	incomplete	20397	Terpene	Terpene-44189	Terpene-19839	d__Bacteria;p__Pseudomonadota;c__Gammaproteobacteria;o__Pseudomonadales;f__Oleiphilaceae;g__Marinobacter;s__	Bacteria	Pseudomonadota	Gammaproteobacteria	Pseudomonadales	Oleiphilaceae	Marinobacter	NA	hypersaline	MAGs	3451859	3112_0	not.OTU	High_quality	993	novelBGC
EEMC.bin.194	EEMC.bin.194_k141_1859472.region001	RiPP-like	1041	8273	incomplete	7233	RiPPs	RiPPs-22173	RiPPs-33659	d__Bacteria;p__Pseudomonadota;c__Gammaproteobacteria;o__Pseudomonadales;f__Oleiphilaceae;g__Marinobacter;s__	Bacteria	Pseudomonadota	Gammaproteobacteria	Pseudomonadales	Oleiphilaceae	Marinobacter	NA	hypersaline	MAGs	3451859	3112_0	not.OTU	High_quality	848	not.novelBGC
EEMC.bin.194	EEMC.bin.194_k141_575237.region001	ectoine	7026	14952	incomplete	7927	Others	Others-21721	Others-10229	d__Bacteria;p__Pseudomonadota;c__Gammaproteobacteria;o__Pseudomonadales;f__Oleiphilaceae;g__Marinobacter;s__	Bacteria	Pseudomonadota	Gammaproteobacteria	Pseudomonadales	Oleiphilaceae	Marinobacter	NA	hypersaline	MAGs	3451859	3112_0	not.OTU	High_quality	898	not.novelBGC
EEMC.bin.195	EEMC.bin.195_k141_2055367.region001	terpene	1	6712	incomplete	6712	Terpene	Terpene-515	Terpene-19839	d__Bacteria;p__Bacteroidota;c__Bacteroidia;o__Bacteroidales;f__PUMT01;g__;s__	Bacteria	Bacteroidota	Bacteroidia	Bacteroidales	PUMT01		NA	hypersaline	MAGs	2049674	22714_0	OTU	Medium_quality	640	not.novelBGC
EEMC.bin.196	EEMC.bin.196_k141_1277275.region001	terpene	589	18855	incomplete	18267	Terpene	Terpene-55205	Terpene-19839	d__Bacteria;p__Bacteroidota;c__Bacteroidia;o__Cytophagales;f__Cyclobacteriaceae;g__Belliella;s__	Bacteria	Bacteroidota	Bacteroidia	Cytophagales	Cyclobacteriaceae	Belliella	NA	hypersaline	MAGs	4056482	23055_0	OTU	Medium_quality	1177	novelBGC
EEMC.bin.196	EEMC.bin.196_k141_1684637.region001	terpene	2310	20406	incomplete	18097	Terpene	Terpene-85496	Terpene-55016	d__Bacteria;p__Bacteroidota;c__Bacteroidia;o__Cytophagales;f__Cyclobacteriaceae;g__Belliella;s__	Bacteria	Bacteroidota	Bacteroidia	Cytophagales	Cyclobacteriaceae	Belliella	NA	hypersaline	MAGs	4056482	23055_0	OTU	Medium_quality	1188	novelBGC
EEMC.bin.196	EEMC.bin.196_k141_656847.region001	NRPS;T1PKS	1	10601	incomplete	10601	PKS-NRP_Hybrids	PKS-NRP_Hybrids-432	PKS-NRP_Hybrids-45	d__Bacteria;p__Bacteroidota;c__Bacteroidia;o__Cytophagales;f__Cyclobacteriaceae;g__Belliella;s__	Bacteria	Bacteroidota	Bacteroidia	Cytophagales	Cyclobacteriaceae	Belliella	NA	hypersaline	MAGs	4056482	23055_0	OTU	Medium_quality	954	novelBGC
EEMC.bin.198	EEMC.bin.198_k141_959539.region001	T3PKS	1	6590	incomplete	6590	PKSother	PKSother-121	PKSother-5503	d__Bacteria;p__Bacillota_I;c__Bacilli_A;o__Izemoplasmatales;f__Izemoplasmataceae;g__JAGYII01;s__	Bacteria	Bacillota_I	Bacilli_A	Izemoplasmatales	Izemoplasmataceae	JAGYII01	NA	hypersaline	MAGs	1065146	24214_0	OTU	Medium_quality	776	not.novelBGC
EEMC.bin.199	EEMC.bin.199_k141_1607090.region001	terpene	63283	84119	complete	20837	Terpene	Terpene-80092	Terpene-19839	d__Bacteria;p__Bacteroidota;c__Bacteroidia;o__Flavobacteriales;f__Cryomorphaceae;g__T3Sed10-241;s__	Bacteria	Bacteroidota	Bacteroidia	Flavobacteriales	Cryomorphaceae	T3Sed10-241	NA	hypersaline	MAGs	4062950	7795_0	OTU	High_quality	1132	novelBGC
EEMC.bin.199	EEMC.bin.199_k141_1951915.region001	terpene	1	11039	incomplete	11039	Terpene	Terpene-536	Terpene-19839	d__Bacteria;p__Bacteroidota;c__Bacteroidia;o__Flavobacteriales;f__Cryomorphaceae;g__T3Sed10-241;s__	Bacteria	Bacteroidota	Bacteroidia	Flavobacteriales	Cryomorphaceae	T3Sed10-241	NA	hypersaline	MAGs	4062950	7795_0	OTU	High_quality	954	novelBGC
EEMC.bin.199	EEMC.bin.199_k141_68920.region001	NRPS-like;T1PKS	1	39720	incomplete	39720	PKS-NRP_Hybrids	PKS-NRP_Hybrids-52024	PKS-NRP_Hybrids-45	d__Bacteria;p__Bacteroidota;c__Bacteroidia;o__Flavobacteriales;f__Cryomorphaceae;g__T3Sed10-241;s__	Bacteria	Bacteroidota	Bacteroidia	Flavobacteriales	Cryomorphaceae	T3Sed10-241	NA	hypersaline	MAGs	4062950	7795_0	OTU	High_quality	1466	novelBGC
EEMC.bin.200	EEMC.bin.200_k141_2083625.region001	NAPAA	1	10549	incomplete	10549	NRPS	NRPS-433	NRPS-13053	d__Bacteria;p__Pseudomonadota;c__Alphaproteobacteria;o__Rhizobiales;f__Rhizobiaceae;g__Mesorhizobium;s__Mesorhizobium terrae	Bacteria	Pseudomonadota	Alphaproteobacteria	Rhizobiales	Rhizobiaceae	Mesorhizobium	Mesorhizobium terrae	hypersaline	MAGs	4176027	13917_0	OTU	Medium_quality	1115	novelBGC
EEMC.bin.200	EEMC.bin.200_k141_2233307.region001	arylpolyene	1	7075	incomplete	7075	Others	Others-434	Others-246	d__Bacteria;p__Pseudomonadota;c__Alphaproteobacteria;o__Rhizobiales;f__Rhizobiaceae;g__Mesorhizobium;s__Mesorhizobium terrae	Bacteria	Pseudomonadota	Alphaproteobacteria	Rhizobiales	Rhizobiaceae	Mesorhizobium	Mesorhizobium terrae	hypersaline	MAGs	4176027	13917_0	OTU	Medium_quality	1001	novelBGC
EEMC.bin.201	EEMC.bin.201_k141_1403884.region001	ectoine	18243	28635	incomplete	10393	Others	Others-32126	Others-246	d__Bacteria;p__Pseudomonadota;c__Alphaproteobacteria;o__Rhodobacterales;f__Rhodobacteraceae;g__Aquicoccus;s__Aquicoccus sp001314705	Bacteria	Pseudomonadota	Alphaproteobacteria	Rhodobacterales	Rhodobacteraceae	Aquicoccus	Aquicoccus sp001314705	hypersaline	MAGs	3529580	14347_0	OTU	Medium_quality	1008	novelBGC
EEMC.bin.201	EEMC.bin.201_k141_1608903.region001	RiPP-like	42158	53027	complete	10870	RiPPs	RiPPs-71166	RiPPs-33659	d__Bacteria;p__Pseudomonadota;c__Alphaproteobacteria;o__Rhodobacterales;f__Rhodobacteraceae;g__Aquicoccus;s__Aquicoccus sp001314705	Bacteria	Pseudomonadota	Alphaproteobacteria	Rhodobacterales	Rhodobacteraceae	Aquicoccus	Aquicoccus sp001314705	hypersaline	MAGs	3529580	14347_0	OTU	Medium_quality	612	not.novelBGC
EEMC.bin.201	EEMC.bin.201_k141_1617716.region001	hserlactone	34858	55679	complete	20822	Others	Others-52601	Others-246	d__Bacteria;p__Pseudomonadota;c__Alphaproteobacteria;o__Rhodobacterales;f__Rhodobacteraceae;g__Aquicoccus;s__Aquicoccus sp001314705	Bacteria	Pseudomonadota	Alphaproteobacteria	Rhodobacterales	Rhodobacteraceae	Aquicoccus	Aquicoccus sp001314705	hypersaline	MAGs	3529580	14347_0	OTU	Medium_quality	1133	novelBGC
EEMC.bin.201	EEMC.bin.201_k141_88916.region001	NRPS-like;T1PKS	95050	147054	complete	52005	PKS-NRP_Hybrids	PKS-NRP_Hybrids-437	PKS-NRP_Hybrids-45	d__Bacteria;p__Pseudomonadota;c__Alphaproteobacteria;o__Rhodobacterales;f__Rhodobacteraceae;g__Aquicoccus;s__Aquicoccus sp001314705	Bacteria	Pseudomonadota	Alphaproteobacteria	Rhodobacterales	Rhodobacteraceae	Aquicoccus	Aquicoccus sp001314705	hypersaline	MAGs	3529580	14347_0	OTU	Medium_quality	1294	novelBGC
EEMC.bin.202	EEMC.bin.202_k141_1284673.region001	terpene	5097	27041	incomplete	21945	Terpene	Terpene-63961	Terpene-19839	d__Bacteria;p__Pseudomonadota;c__Alphaproteobacteria;o__Rhodobacterales;f__Rhodobacteraceae;g__JAIVHI01;s__JAIVHI01 sp020201155	Bacteria	Pseudomonadota	Alphaproteobacteria	Rhodobacterales	Rhodobacteraceae	JAIVHI01	JAIVHI01 sp020201155	hypersaline	MAGs	3105891	14221_0	OTU	Medium_quality	991	novelBGC
EEMC.bin.202	EEMC.bin.202_k141_1467563.region001	terpene	1	11872	incomplete	11872	Terpene	Terpene-463	Terpene-19839	d__Bacteria;p__Pseudomonadota;c__Alphaproteobacteria;o__Rhodobacterales;f__Rhodobacteraceae;g__JAIVHI01;s__JAIVHI01 sp020201155	Bacteria	Pseudomonadota	Alphaproteobacteria	Rhodobacterales	Rhodobacteraceae	JAIVHI01	JAIVHI01 sp020201155	hypersaline	MAGs	3105891	14221_0	OTU	Medium_quality	1023	novelBGC
EEMC.bin.202	EEMC.bin.202_k141_1622590.region001	terpene	35362	56387	incomplete	21026	Terpene	Terpene-463	Terpene-19839	d__Bacteria;p__Pseudomonadota;c__Alphaproteobacteria;o__Rhodobacterales;f__Rhodobacteraceae;g__JAIVHI01;s__JAIVHI01 sp020201155	Bacteria	Pseudomonadota	Alphaproteobacteria	Rhodobacterales	Rhodobacteraceae	JAIVHI01	JAIVHI01 sp020201155	hypersaline	MAGs	3105891	14221_0	OTU	Medium_quality	1203	novelBGC
EEMC.bin.202	EEMC.bin.202_k141_1915705.region001	terpene	43	13663	incomplete	13621	Terpene	Terpene-189	Terpene-19839	d__Bacteria;p__Pseudomonadota;c__Alphaproteobacteria;o__Rhodobacterales;f__Rhodobacteraceae;g__JAIVHI01;s__JAIVHI01 sp020201155	Bacteria	Pseudomonadota	Alphaproteobacteria	Rhodobacterales	Rhodobacteraceae	JAIVHI01	JAIVHI01 sp020201155	hypersaline	MAGs	3105891	14221_0	OTU	Medium_quality	1172	novelBGC
EEMC.bin.202	EEMC.bin.202_k141_718487.region001	ectoine	3452	11923	incomplete	8472	Others	Others-53229	Others-246	d__Bacteria;p__Pseudomonadota;c__Alphaproteobacteria;o__Rhodobacterales;f__Rhodobacteraceae;g__JAIVHI01;s__JAIVHI01 sp020201155	Bacteria	Pseudomonadota	Alphaproteobacteria	Rhodobacterales	Rhodobacteraceae	JAIVHI01	JAIVHI01 sp020201155	hypersaline	MAGs	3105891	14221_0	OTU	Medium_quality	943	novelBGC
EEMC.bin.202	EEMC.bin.202_k141_77462.region001	RiPP-like	3687	14538	incomplete	10852	RiPPs	RiPPs-524	RiPPs-33659	d__Bacteria;p__Pseudomonadota;c__Alphaproteobacteria;o__Rhodobacterales;f__Rhodobacteraceae;g__JAIVHI01;s__JAIVHI01 sp020201155	Bacteria	Pseudomonadota	Alphaproteobacteria	Rhodobacterales	Rhodobacteraceae	JAIVHI01	JAIVHI01 sp020201155	hypersaline	MAGs	3105891	14221_0	OTU	Medium_quality	496	not.novelBGC
EEMC.bin.203	EEMC.bin.203_k141_1718205.region001	terpene	1	7085	incomplete	7085	Terpene	Terpene-525	Terpene-19839	d__Bacteria;p__Patescibacteria;c__Paceibacteria;o__UBA9973;f__UBA1006;g__JAJOIF01;s__	Bacteria	Patescibacteria	Paceibacteria	UBA9973	UBA1006	JAJOIF01	NA	hypersaline	MAGs	702404	53_0	OTU	Medium_quality	835	not.novelBGC
EEMC.bin.204	EEMC.bin.204_k141_1422433.region001	RRE-containing	1	10361	incomplete	10361	RiPPs	RiPPs-526	RiPPs-33659	d__Bacteria;p__Pseudomonadota;c__Alphaproteobacteria;o__Rhodobacterales;f__Rhodobacteraceae;g__Yoonia;s__	Bacteria	Pseudomonadota	Alphaproteobacteria	Rhodobacterales	Rhodobacteraceae	Yoonia	NA	hypersaline	MAGs	2166820	14493_0	OTU	Medium_quality	407	not.novelBGC
EEMC.bin.204	EEMC.bin.204_k141_798349.region001	RiPP-like	1790	12638	incomplete	10849	RiPPs	RiPPs-84718	RiPPs-33659	d__Bacteria;p__Pseudomonadota;c__Alphaproteobacteria;o__Rhodobacterales;f__Rhodobacteraceae;g__Yoonia;s__	Bacteria	Pseudomonadota	Alphaproteobacteria	Rhodobacterales	Rhodobacteraceae	Yoonia	NA	hypersaline	MAGs	2166820	14493_0	OTU	Medium_quality	929	novelBGC
EEMC.bin.205	EEMC.bin.205_k141_1330432.region001	RiPP-like	1381	12292	incomplete	10912	RiPPs	RiPPs-71166	RiPPs-33659	d__Bacteria;p__Pseudomonadota;c__Alphaproteobacteria;o__Rhodobacterales;f__Rhodobacteraceae;g__Roseovarius;s__	Bacteria	Pseudomonadota	Alphaproteobacteria	Rhodobacterales	Rhodobacteraceae	Roseovarius	NA	hypersaline	MAGs	3241905	14243_0	OTU	Medium_quality	700	not.novelBGC
EEMC.bin.205	EEMC.bin.205_k141_1489553.region001	terpene	83856	104929	complete	21074	Terpene	Terpene-463	Terpene-19839	d__Bacteria;p__Pseudomonadota;c__Alphaproteobacteria;o__Rhodobacterales;f__Rhodobacteraceae;g__Roseovarius;s__	Bacteria	Pseudomonadota	Alphaproteobacteria	Rhodobacterales	Rhodobacteraceae	Roseovarius	NA	hypersaline	MAGs	3241905	14243_0	OTU	Medium_quality	1250	novelBGC
EEMC.bin.205	EEMC.bin.205_k141_1718439.region001	betalactone	61344	84957	complete	23614	Others	Others-439	Others-246	d__Bacteria;p__Pseudomonadota;c__Alphaproteobacteria;o__Rhodobacterales;f__Rhodobacteraceae;g__Roseovarius;s__	Bacteria	Pseudomonadota	Alphaproteobacteria	Rhodobacterales	Rhodobacteraceae	Roseovarius	NA	hypersaline	MAGs	3241905	14243_0	OTU	Medium_quality	1646	novelBGC
EEMC.bin.205	EEMC.bin.205_k141_263925.region001	T3PKS	9456	50529	complete	41074	PKSother	PKSother-123	PKSother-5503	d__Bacteria;p__Pseudomonadota;c__Alphaproteobacteria;o__Rhodobacterales;f__Rhodobacteraceae;g__Roseovarius;s__	Bacteria	Pseudomonadota	Alphaproteobacteria	Rhodobacterales	Rhodobacteraceae	Roseovarius	NA	hypersaline	MAGs	3241905	14243_0	OTU	Medium_quality	1869	novelBGC
EEMC.bin.205	EEMC.bin.205_k141_454754.region001	RRE-containing	105413	126696	complete	21284	RiPPs	RiPPs-530	RiPPs-33659	d__Bacteria;p__Pseudomonadota;c__Alphaproteobacteria;o__Rhodobacterales;f__Rhodobacteraceae;g__Roseovarius;s__	Bacteria	Pseudomonadota	Alphaproteobacteria	Rhodobacterales	Rhodobacteraceae	Roseovarius	NA	hypersaline	MAGs	3241905	14243_0	OTU	Medium_quality	847	not.novelBGC
EEMC.bin.205	EEMC.bin.205_k141_603421.region001	NRPS-like;T1PKS	27615	79575	complete	51961	PKS-NRP_Hybrids	PKS-NRP_Hybrids-440	PKS-NRP_Hybrids-45	d__Bacteria;p__Pseudomonadota;c__Alphaproteobacteria;o__Rhodobacterales;f__Rhodobacteraceae;g__Roseovarius;s__	Bacteria	Pseudomonadota	Alphaproteobacteria	Rhodobacterales	Rhodobacteraceae	Roseovarius	NA	hypersaline	MAGs	3241905	14243_0	OTU	Medium_quality	971	novelBGC
EEMC.bin.206	EEMC.bin.206_k141_1305957.region001	hserlactone	15727	36569	complete	20843	Others	Others-441	Others-246	d__Bacteria;p__Pseudomonadota;c__Gammaproteobacteria;o__Pseudomonadales;f__Halieaceae;g__Chromatocurvus;s__	Bacteria	Pseudomonadota	Gammaproteobacteria	Pseudomonadales	Halieaceae	Chromatocurvus	NA	hypersaline	MAGs	3413875	3557_1	OTU	Medium_quality	621	not.novelBGC
EEMC.bin.206	EEMC.bin.206_k141_162422.region001	betalactone	19871	47105	complete	27235	Others	Others-442	Others-246	d__Bacteria;p__Pseudomonadota;c__Gammaproteobacteria;o__Pseudomonadales;f__Halieaceae;g__Chromatocurvus;s__	Bacteria	Pseudomonadota	Gammaproteobacteria	Pseudomonadales	Halieaceae	Chromatocurvus	NA	hypersaline	MAGs	3413875	3557_1	OTU	Medium_quality	1507	novelBGC
EEMC.bin.206	EEMC.bin.206_k141_240957.region001	terpene	1	15640	incomplete	15640	Terpene	Terpene-80598	Terpene-19839	d__Bacteria;p__Pseudomonadota;c__Gammaproteobacteria;o__Pseudomonadales;f__Halieaceae;g__Chromatocurvus;s__	Bacteria	Pseudomonadota	Gammaproteobacteria	Pseudomonadales	Halieaceae	Chromatocurvus	NA	hypersaline	MAGs	3413875	3557_1	OTU	Medium_quality	1137	novelBGC
EEMC.bin.206	EEMC.bin.206_k141_613235.region001	ectoine	10459	20851	incomplete	10393	Others	Others-443	Others-246	d__Bacteria;p__Pseudomonadota;c__Gammaproteobacteria;o__Pseudomonadales;f__Halieaceae;g__Chromatocurvus;s__	Bacteria	Pseudomonadota	Gammaproteobacteria	Pseudomonadales	Halieaceae	Chromatocurvus	NA	hypersaline	MAGs	3413875	3557_1	OTU	Medium_quality	1034	novelBGC
EEMC.bin.208	EEMC.bin.208_k141_150162.region001	terpene	1	15999	incomplete	15999	Terpene	Terpene-38326	Terpene-38326	d__Bacteria;p__Bacteroidota;c__Bacteroidia;o__Chitinophagales;f__Chitinophagaceae;g__Sediminibacterium;s__	Bacteria	Bacteroidota	Bacteroidia	Chitinophagales	Chitinophagaceae	Sediminibacterium	NA	hypersaline	MAGs	3154450	23295_0	OTU	Medium_quality	1561	novelBGC
EEMC.bin.208	EEMC.bin.208_k141_359928.region001	RiPP-like	56217	67047	incomplete	10831	RiPPs	RiPPs-533	RiPPs-33659	d__Bacteria;p__Bacteroidota;c__Bacteroidia;o__Chitinophagales;f__Chitinophagaceae;g__Sediminibacterium;s__	Bacteria	Bacteroidota	Bacteroidia	Chitinophagales	Chitinophagaceae	Sediminibacterium	NA	hypersaline	MAGs	3154450	23295_0	OTU	Medium_quality	661	not.novelBGC
EEMC.bin.208	EEMC.bin.208_k141_412963.region001	betalactone	49792	77192	complete	27401	Others	Others-47456	Others-246	d__Bacteria;p__Bacteroidota;c__Bacteroidia;o__Chitinophagales;f__Chitinophagaceae;g__Sediminibacterium;s__	Bacteria	Bacteroidota	Bacteroidia	Chitinophagales	Chitinophagaceae	Sediminibacterium	NA	hypersaline	MAGs	3154450	23295_0	OTU	Medium_quality	1239	novelBGC
EEMC.bin.209	EEMC.bin.209_k141_1272185.region001	T3PKS;arylpolyene	1	23447	incomplete	23447	Others	Others-48565	Others-246	d__Bacteria;p__Bacteroidota;c__Bacteroidia;o__Flavobacteriales;f__Flavobacteriaceae;g__Psychroflexus;s__	Bacteria	Bacteroidota	Bacteroidia	Flavobacteriales	Flavobacteriaceae	Psychroflexus	NA	hypersaline	MAGs	2290936	23650_0	OTU	Medium_quality	1171	novelBGC
EEMC.bin.209	EEMC.bin.209_k141_1836392.region001	arylpolyene	1	5825	incomplete	5825	Others	Others-446	Others-246	d__Bacteria;p__Bacteroidota;c__Bacteroidia;o__Flavobacteriales;f__Flavobacteriaceae;g__Psychroflexus;s__	Bacteria	Bacteroidota	Bacteroidia	Flavobacteriales	Flavobacteriaceae	Psychroflexus	NA	hypersaline	MAGs	2290936	23650_0	OTU	Medium_quality	1114	novelBGC
EEMC.bin.209	EEMC.bin.209_k141_785769.region001	terpene	1	9795	incomplete	9795	Terpene	Terpene-44510	Terpene-19839	d__Bacteria;p__Bacteroidota;c__Bacteroidia;o__Flavobacteriales;f__Flavobacteriaceae;g__Psychroflexus;s__	Bacteria	Bacteroidota	Bacteroidia	Flavobacteriales	Flavobacteriaceae	Psychroflexus	NA	hypersaline	MAGs	2290936	23650_0	OTU	Medium_quality	925	novelBGC
EEMC.bin.210	EEMC.bin.210_k141_80463.region001	ectoine	3197	10420	incomplete	7224	Others	Others-31930	Others-246	d__Bacteria;p__Verrucomicrobiota;c__Kiritimatiellia;o__SS1-B-03-39;f__UBA6053;g__UBA6053;s__	Bacteria	Verrucomicrobiota	Kiritimatiellia	SS1-B-03-39	UBA6053	UBA6053	NA	hypersaline	MAGs	3568737	818_0	OTU	High_quality	812	not.novelBGC
EEMC.bin.211	EEMC.bin.211_k141_1117138.region001	RiPP-like	232267	243097	complete	10831	RiPPs	RiPPs-537	RiPPs-33659	d__Bacteria;p__Bacteroidota;c__Bacteroidia;o__Chitinophagales;f__Chitinophagaceae;g__Sediminibacterium;s__Sediminibacterium magnilacihabitans	Bacteria	Bacteroidota	Bacteroidia	Chitinophagales	Chitinophagaceae	Sediminibacterium	Sediminibacterium magnilacihabitans	hypersaline	MAGs	3746717	23293_0	OTU	Medium_quality	641	not.novelBGC
EEMC.bin.211	EEMC.bin.211_k141_12134.region001	terpene	230675	251511	complete	20837	Terpene	Terpene-538	Terpene-19839	d__Bacteria;p__Bacteroidota;c__Bacteroidia;o__Chitinophagales;f__Chitinophagaceae;g__Sediminibacterium;s__Sediminibacterium magnilacihabitans	Bacteria	Bacteroidota	Bacteroidia	Chitinophagales	Chitinophagaceae	Sediminibacterium	Sediminibacterium magnilacihabitans	hypersaline	MAGs	3746717	23293_0	OTU	Medium_quality	1056	novelBGC
EEMC.bin.211	EEMC.bin.211_k141_1384923.region001	betalactone	52275	80567	complete	28293	Others	Others-448	Others-246	d__Bacteria;p__Bacteroidota;c__Bacteroidia;o__Chitinophagales;f__Chitinophagaceae;g__Sediminibacterium;s__Sediminibacterium magnilacihabitans	Bacteria	Bacteroidota	Bacteroidia	Chitinophagales	Chitinophagaceae	Sediminibacterium	Sediminibacterium magnilacihabitans	hypersaline	MAGs	3746717	23293_0	OTU	Medium_quality	1214	novelBGC
EEMC.bin.211	EEMC.bin.211_k141_1384923.region002	RiPP-like	94614	104249	incomplete	9636	RiPPs	RiPPs-539	RiPPs-33659	d__Bacteria;p__Bacteroidota;c__Bacteroidia;o__Chitinophagales;f__Chitinophagaceae;g__Sediminibacterium;s__Sediminibacterium magnilacihabitans	Bacteria	Bacteroidota	Bacteroidia	Chitinophagales	Chitinophagaceae	Sediminibacterium	Sediminibacterium magnilacihabitans	hypersaline	MAGs	3746717	23293_0	OTU	Medium_quality	782	not.novelBGC
EEMC.bin.212	EEMC.bin.212_k141_2150882.region001	terpene	1	7543	incomplete	7543	Terpene	Terpene-540	Terpene-19839	d__Bacteria;p__Bacteroidota;c__Bacteroidia;o__Flavobacteriales;f__Schleiferiaceae;g__;s__	Bacteria	Bacteroidota	Bacteroidia	Flavobacteriales	Schleiferiaceae		NA	hypersaline	MAGs	2239764	22715_0	OTU	Medium_quality	725	not.novelBGC
EEMC.bin.213	EEMC.bin.213_k141_521379.region001	lassopeptide;RRE-containing	1	19382	incomplete	19382	RiPPs	RiPPs-541	RiPPs-33659	d__Bacteria;p__Pseudomonadota;c__Alphaproteobacteria;o__Sphingomonadales;f__Sphingomonadaceae;g__Erythrobacter;s__	Bacteria	Pseudomonadota	Alphaproteobacteria	Sphingomonadales	Sphingomonadaceae	Erythrobacter	NA	hypersaline	MAGs	2216562	13664_0	OTU	Medium_quality	1083	novelBGC
EEMC.bin.214	EEMC.bin.214_k141_490937.region001	terpene	1	10112	incomplete	10112	Terpene	Terpene-542	Terpene-19839	d__Bacteria;p__Bacillota;c__Bacilli;o__Bacillales_H;f__Salisediminibacteriaceae;g__Salisediminibacterium;s__	Bacteria	Bacillota	Bacilli	Bacillales_H	Salisediminibacteriaceae	Salisediminibacterium	NA	hypersaline	MAGs	2066154	22710_0	OTU	Medium_quality	1169	novelBGC
EEMC.bin.215	EEMC.bin.215_k141_1348203.region001	NRPS-like	1	33252	incomplete	33252	NRPS	NRPS-55117	NRPS-55117	d__Bacteria;p__Pseudomonadota;c__Gammaproteobacteria;o__Nitrococcales;f__Nitrococcaceae;g__Spiribacter;s__	Bacteria	Pseudomonadota	Gammaproteobacteria	Nitrococcales	Nitrococcaceae	Spiribacter	NA	hypersaline	MAGs	1793971	14238_0	OTU	Medium_quality	1370	novelBGC
EEMC.bin.215	EEMC.bin.215_k141_1967221.region001	betalactone	28355	47955	incomplete	19601	Others	Others-450	Others-246	d__Bacteria;p__Pseudomonadota;c__Gammaproteobacteria;o__Nitrococcales;f__Nitrococcaceae;g__Spiribacter;s__	Bacteria	Pseudomonadota	Gammaproteobacteria	Nitrococcales	Nitrococcaceae	Spiribacter	NA	hypersaline	MAGs	1793971	14238_0	OTU	Medium_quality	1086	novelBGC
EEMC.bin.216	EEMC.bin.216_k141_2237306.region001	NRPS-like	1	8851	incomplete	8851	NRPS	NRPS-451	NRPS-13053	d__Bacteria;p__Bacteroidota;c__Bacteroidia;o__Chitinophagales;f__Saprospiraceae;g__Phaeodactylibacter;s__	Bacteria	Bacteroidota	Bacteroidia	Chitinophagales	Saprospiraceae	Phaeodactylibacter	NA	hypersaline	MAGs	5597717	17727_1	OTU	Medium_quality	1098	novelBGC
EEMC.bin.217	EEMC.bin.217_k141_1334342.region001	thiopeptide;thioamitides	25975	59939	incomplete	33965	RiPPs	RiPPs-543	RiPPs-33659	d__Archaea;p__Halobacteriota;c__Methanosarcinia;o__Methanosarcinales;f__Methanosarcinaceae;g__Methanohalophilus;s__	Archaea	Halobacteriota	Methanosarcinia	Methanosarcinales	Methanosarcinaceae	Methanohalophilus	NA	hypersaline	MAGs	1932707	27043_1	OTU	High_quality	1689	novelBGC
EEMC.bin.218	EEMC.bin.218_k141_1067698.region001	NAGGN	1274	13055	incomplete	11782	Others	Others-452	Others-246	d__Bacteria;p__Pseudomonadota;c__Alphaproteobacteria;o__Rhodobacterales;f__Rhodobacteraceae;g__JASJAR01;s__	Bacteria	Pseudomonadota	Alphaproteobacteria	Rhodobacterales	Rhodobacteraceae	JASJAR01	NA	hypersaline	MAGs	3185581	14265_0	OTU	Medium_quality	1112	novelBGC
EEMC.bin.218	EEMC.bin.218_k141_1572708.region001	hserlactone	4502	25221	incomplete	20720	Others	Others-32116	Others-246	d__Bacteria;p__Pseudomonadota;c__Alphaproteobacteria;o__Rhodobacterales;f__Rhodobacteraceae;g__JASJAR01;s__	Bacteria	Pseudomonadota	Alphaproteobacteria	Rhodobacterales	Rhodobacteraceae	JASJAR01	NA	hypersaline	MAGs	3185581	14265_0	OTU	Medium_quality	1494	novelBGC
EEMC.bin.218	EEMC.bin.218_k141_1581382.region001	hserlactone	1	6538	incomplete	6538	Others	Others-53757	Others-246	d__Bacteria;p__Pseudomonadota;c__Alphaproteobacteria;o__Rhodobacterales;f__Rhodobacteraceae;g__JASJAR01;s__	Bacteria	Pseudomonadota	Alphaproteobacteria	Rhodobacterales	Rhodobacteraceae	JASJAR01	NA	hypersaline	MAGs	3185581	14265_0	OTU	Medium_quality	728	not.novelBGC
EEMC.bin.218	EEMC.bin.218_k141_2112847.region001	RiPP-like	80	10932	incomplete	10853	RiPPs	RiPPs-72656	RiPPs-33659	d__Bacteria;p__Pseudomonadota;c__Alphaproteobacteria;o__Rhodobacterales;f__Rhodobacteraceae;g__JASJAR01;s__	Bacteria	Pseudomonadota	Alphaproteobacteria	Rhodobacterales	Rhodobacteraceae	JASJAR01	NA	hypersaline	MAGs	3185581	14265_0	OTU	Medium_quality	700	not.novelBGC
EEMC.bin.218	EEMC.bin.218_k141_225504.region001	hserlactone	10677	31267	complete	20591	Others	Others-29148	Others-20139	d__Bacteria;p__Pseudomonadota;c__Alphaproteobacteria;o__Rhodobacterales;f__Rhodobacteraceae;g__JASJAR01;s__	Bacteria	Pseudomonadota	Alphaproteobacteria	Rhodobacterales	Rhodobacteraceae	JASJAR01	NA	hypersaline	MAGs	3185581	14265_0	OTU	Medium_quality	736	not.novelBGC
EEMC.bin.218	EEMC.bin.218_k141_447165.region001	hserlactone	1	10264	incomplete	10264	Others	Others-10233	Others-246	d__Bacteria;p__Pseudomonadota;c__Alphaproteobacteria;o__Rhodobacterales;f__Rhodobacteraceae;g__JASJAR01;s__	Bacteria	Pseudomonadota	Alphaproteobacteria	Rhodobacterales	Rhodobacteraceae	JASJAR01	NA	hypersaline	MAGs	3185581	14265_0	OTU	Medium_quality	913	novelBGC
EEMC.bin.218	EEMC.bin.218_k141_452784.region001	terpene	6359	19734	incomplete	13376	Terpene	Terpene-545	Terpene-19839	d__Bacteria;p__Pseudomonadota;c__Alphaproteobacteria;o__Rhodobacterales;f__Rhodobacteraceae;g__JASJAR01;s__	Bacteria	Pseudomonadota	Alphaproteobacteria	Rhodobacterales	Rhodobacteraceae	JASJAR01	NA	hypersaline	MAGs	3185581	14265_0	OTU	Medium_quality	1015	novelBGC
EEMC.bin.221	EEMC.bin.221_k141_1624085.region001	T3PKS	1	6787	incomplete	6787	PKSother	PKSother-133	PKSother-5503	d__Bacteria;p__Bacillota;c__Bacilli;o__Bacillales_H;f__Salisediminibacteriaceae;g__Salipaludibacillus;s__	Bacteria	Bacillota	Bacilli	Bacillales_H	Salisediminibacteriaceae	Salipaludibacillus	NA	hypersaline	MAGs	2539307	22711_0	OTU	High_quality	531	not.novelBGC
[truncated: 162,614 more rows]
