# Supplementary material for: The Extreme Environment Microbiome Catalog (EEMC): a global resource for microbial diversity and antimicrobial discovery
Source: Nat Commun. 2026 Apr 2;17:4791. doi: 10.1038/s41467-026-71145-0 (PMC13219616; doi:10.1038/s41467-026-71145-0)
Supplement: Supplementary file 5 — Dataset 7-22 [file 41467_2026_71145_MOESM5_ESM.xlsx]

## Sheet: Supplementary Data 7
Supplementary Data 7. The counts of biosynthetic gene clusters in top15 phyla.
Phylum	sum of BGCs	BGC type	counts of BGCs	BGC content (%)				Phylum	Sum of genomes	Genome type	Counts of genomes	Proportion of genomes (%)
Pseudomonadota	58477	NRPS	6173	10.5562870872309				Acidobacteriota	1999	MAGs	1997	99.8999499749875
Bacteroidota	12090	NRPS	1128	9.33002481389578				Acidobacteriota	1999	Isolate genomes	2	0.100050025012506
Actinomycetota	19981	NRPS	2958	14.8040638606676				Actinomycetota	4549	MAGs	3914	86.0408881072763
Chloroflexota	4799	NRPS	729	15.190664721817				Actinomycetota	4549	Isolate genomes	635	13.9591118927237
Desulfobacterota	7100	NRPS	474	6.67605633802817				Bacillota	662	MAGs	138	20.8459214501511
Halobacteriota	4814	NRPS	12	0.249272953884504				Bacillota	662	Isolate genomes	524	79.154078549849
Acidobacteriota	7837	NRPS	2222	28.3526859767768				Bacteroidota	4614	MAGs	4349	94.2566103164283
Planctomycetota	5705	NRPS	849	14.8816827344435				Bacteroidota	4614	Isolate genomes	265	5.74338968357174
Gemmatimonadota	2319	NRPS	289	12.4622682190599				Campylobacterota	650	MAGs	638	98.1538461538462
Verrucomicrobiota	3112	NRPS	343	11.0218508997429				Campylobacterota	650	Isolate genomes	12	1.84615384615385
Cyanobacteriota	4052	NRPS	1015	25.0493583415597				Chloroflexota	2245	MAGs	2239	99.7327394209354
Bacillota	4957	NRPS	932	18.8016945733306				Chloroflexota	2245	Isolate genomes	6	0.267260579064588
Myxococcota	5133	NRPS	1123	21.878044028833				Cyanobacteriota	857	MAGs	784	91.4819136522754
Campylobacterota	1081	NRPS	40	3.70027752081406				Cyanobacteriota	857	Isolate genomes	73	8.51808634772462
Patescibacteria	639	NRPS	78	12.2065727699531				Desulfobacterota	2242	MAGs	2215	98.7957181088314
Pseudomonadota	58477	Others	16229	27.7527916958804				Desulfobacterota	2242	Isolate genomes	27	1.2042818911686
Bacteroidota	12090	Others	2018	16.6914805624483				Gemmatimonadota	946	MAGs	944	99.7885835095137
Actinomycetota	19981	Others	4898	24.5132876232421				Gemmatimonadota	946	Isolate genomes	2	0.211416490486258
Chloroflexota	4799	Others	684	14.2529693686185				Halobacteriota	2011	MAGs	1652	82.1481849825957
Desulfobacterota	7100	Others	2010	28.3098591549296				Halobacteriota	2011	Isolate genomes	359	17.8518150174043
Halobacteriota	4814	Others	369	7.66514333194848				Myxococcota	652	MAGs	652	100
Acidobacteriota	7837	Others	421	5.37195355365574				Patescibacteria	567	MAGs	567	100
Planctomycetota	5705	Others	1094	19.1761612620508				Planctomycetota	1765	MAGs	1757	99.5467422096317
Gemmatimonadota	2319	Others	150	6.46830530401035				Planctomycetota	1765	Isolate genomes	8	0.453257790368272
Verrucomicrobiota	3112	Others	604	19.4087403598972				Pseudomonadota	15830	MAGs	14868	93.9229311433986
Cyanobacteriota	4052	Others	518	12.7838104639684				Pseudomonadota	15830	Isolate genomes	962	6.07706885660139
Bacillota	4957	Others	1364	27.516643130926				Verrucomicrobiota	901	MAGs	888	98.5571587125416
Myxococcota	5133	Others	712	13.8710305864017				Verrucomicrobiota	901	Isolate genomes	13	1.44284128745838
Campylobacterota	1081	Others	372	34.4125809435708
Patescibacteria	639	Others	131	20.5007824726135
Pseudomonadota	58477	PKS-NRP_Hybrids	1022	1.74769567522274
Bacteroidota	12090	PKS-NRP_Hybrids	236	1.9520264681555
Actinomycetota	19981	PKS-NRP_Hybrids	444	2.22211100545518
Chloroflexota	4799	PKS-NRP_Hybrids	84	1.75036465930402
Desulfobacterota	7100	PKS-NRP_Hybrids	50	0.704225352112676
Halobacteriota	4814	PKS-NRP_Hybrids	0	0
Acidobacteriota	7837	PKS-NRP_Hybrids	272	3.47072
Planctomycetota	5705	PKS-NRP_Hybrids	111	1.94566170026293
Gemmatimonadota	2319	PKS-NRP_Hybrids	117	5.04527813712807
Verrucomicrobiota	3112	PKS-NRP_Hybrids	72	2.31362467866324
Cyanobacteriota	4052	PKS-NRP_Hybrids	189	4.66436327739388
Bacillota	4957	PKS-NRP_Hybrids	169	3.40932015331854
Myxococcota	5133	PKS-NRP_Hybrids	200	3.89635690629262
Campylobacterota	1081	PKS-NRP_Hybrids	3	0.277520814061055
Patescibacteria	639	PKS-NRP_Hybrids	1	0.156494522691706
Pseudomonadota	58477	PKSI	946	1.61773004771107
Bacteroidota	12090	PKSI	69	0.570719602977668
Actinomycetota	19981	PKSI	932	4.66443120964917
Chloroflexota	4799	PKSI	66	1.37528651802459
Desulfobacterota	7100	PKSI	296	4.16901408450704
Halobacteriota	4814	PKSI	1	0.020772746157042
Acidobacteriota	7837	PKSI	111	1.41635830037004
Planctomycetota	5705	PKSI	194	3.40052585451358
Gemmatimonadota	2319	PKSI	183	7.89133247089263
Verrucomicrobiota	3112	PKSI	159	5.10925449871465
Cyanobacteriota	4052	PKSI	71	1.75222112537019
Bacillota	4957	PKSI	6	0.121040952188824
Myxococcota	5133	PKSI	232	4.51977401129944
Campylobacterota	1081	PKSI	0	0
Patescibacteria	639	PKSI	0	0
Pseudomonadota	58477	PKSother	2849	4.87200095764147
Bacteroidota	12090	PKSother	1976	16.3440860215054
Actinomycetota	19981	PKSother	2131	10.6651318752815
Chloroflexota	4799	PKSother	562	11.7107730777245
Desulfobacterota	7100	PKSother	794	11.1830985915493
Halobacteriota	4814	PKSother	2	0.0415454923140839
Acidobacteriota	7837	PKSother	1141	14.559142529029
Planctomycetota	5705	PKSother	817	14.3207712532866
Gemmatimonadota	2319	PKSother	290	12.5054
Verrucomicrobiota	3112	PKSother	340	10.9254498714653
Cyanobacteriota	4052	PKSother	256	6.31786771964462
Bacillota	4957	PKSother	562	11.3375025216865
Myxococcota	5133	PKSother	635	12.3709331774791
Campylobacterota	1081	PKSother	2	0.185013876040703
Patescibacteria	639	PKSother	6	0.938967136150235
Pseudomonadota	58477	RiPPs	17601	30.0990132872753
Bacteroidota	12090	RiPPs	2154	17.8163771712159
Actinomycetota	19981	RiPPs	4176	20.899854862119
Chloroflexota	4799	RiPPs	1061	22.108772660971
Desulfobacterota	7100	RiPPs	3014	42.4507042253521
Halobacteriota	4814	RiPPs	2117	43.9759036144578
Acidobacteriota	7837	RiPPs	1839	23.4656118412658
Planctomycetota	5705	RiPPs	871	15.2673093777388
Gemmatimonadota	2319	RiPPs	434	18.7149633462699
Verrucomicrobiota	3112	RiPPs	458	14.7172236503856
Cyanobacteriota	4052	RiPPs	564	13.9190523198421
Bacillota	4957	RiPPs	1221	24.6318337704257
Myxococcota	5133	RiPPs	1536	29.9240210403273
Campylobacterota	1081	RiPPs	664	61.4246068455134
Patescibacteria	639	RiPPs	212	33.1768388106416
Pseudomonadota	58477	Saccharides	11	0.0188108145082682
Bacteroidota	12090	Saccharides	0	0
Actinomycetota	19981	Saccharides	60	0.300285271007457
Chloroflexota	4799	Saccharides	13	0.270889768701813
Desulfobacterota	7100	Saccharides	0	0
Halobacteriota	4814	Saccharides	0	0
Acidobacteriota	7837	Saccharides	3	0.0382799540640551
Planctomycetota	5705	Saccharides	2	0.035056967572305
Gemmatimonadota	2319	Saccharides	0	0
Verrucomicrobiota	3112	Saccharides	7	0.224935732647815
Cyanobacteriota	4052	Saccharides	5	0.123395853899309
Bacillota	4957	Saccharides	1	0.0201734920314707
Myxococcota	5133	Saccharides	3	0.0584453535943892
Campylobacterota	1081	Saccharides	0	0
Patescibacteria	639	Saccharides	0	0
Pseudomonadota	58477	Terpene	13646	23.3356704345298
Bacteroidota	12090	Terpene	4509	37.2952853598015
Actinomycetota	19981	Terpene	4382	21.930834292578
Chloroflexota	4799	Terpene	1600	33.3402792248385
Desulfobacterota	7100	Terpene	462	6.50704225352113
Halobacteriota	4814	Terpene	2313	48.0473618612381
Acidobacteriota	7837	Terpene	1828	23.3252520096976
Planctomycetota	5705	Terpene	1767	30.9728308501315
Gemmatimonadota	2319	Terpene	856	36.9124622682191
Verrucomicrobiota	3112	Terpene	1129	36.2789203084833
Cyanobacteriota	4052	Terpene	1434	35.3899308983218
Bacillota	4957	Terpene	702	14.1617914060924
Myxococcota	5133	Terpene	692	13.4813948957725
Campylobacterota	1081	Terpene	0	0
Patescibacteria	639	Terpene	211	33.0203442879499

## Sheet: Supplementary Data 8
Supplementary Data 8. The environmental distribution of the biosynthetic gene clusters.
Environment	BGC type	count of BGCs	sum of BGCs in environment	percentage of BGCs		Environment	genome type	count of BGCs in corresponding genomes	sum of BGCs in environment	percentage of BGCs
hyperacid regions	NRPS	2443	18965	12.8816240442921		hyperacid regions	MAGs	18118	18965	95.5338781966781
hyperacid regions	Others	4604	18965	24.276298444503		hyperacid regions	Isolate genomes	847	18965	4.46612180332191
hyperacid regions	PKS-NRP_Hybrids	254	18965	1.33930925388874		hyperarid regions	MAGs	2475	5610	44.1176470588235
hyperacid regions	PKSI	379	18965	1.99841813867651		hyperarid regions	Isolate genomes	3135	5610	55.8823529411765
hyperacid regions	PKSother	1186	18965	6.25362509886633		cryosphere	MAGs	47241	53587	88.1575755313789
hyperacid regions	RiPPs	5020	18965	26.4698128130767		cryosphere	Isolate genomes	6346	53587	11.8424244686211
hyperacid regions	Saccharides	3	18965	0.0158186132349064		deep-sea	MAGs	37230	40363	92.2379406882541
hyperacid regions	Terpene	5076	18965	26.7650935934616		deep-sea	Isolate genomes	3133	40363	7.76205931174591
hyperarid regions	NRPS	754	5610	13.4402852049911		hypersaline regions	MAGs	15637	19559	79.9478500945856
hyperarid regions	Others	1214	5610	21.6399286987522		hypersaline regions	Isolate genomes	3922	19559	20.0521499054144
hyperarid regions	PKS-NRP_Hybrids	176	5610	3.13725490196078		subsurface systems	MAGs	15167	19288	78.6343840729988
hyperarid regions	PKSI	234	5610	4.17112299465241		subsurface systems	Isolate genomes	4121	19288	21.3656159270012
hyperarid regions	PKSother	575	5610	10.2495543672014		terrestrial geothermal regions	MAGs	4164	6321	65.875652586616
hyperarid regions	RiPPs	1338	5610	23.8502673796791		terrestrial geothermal regions	Isolate genomes	2157	6321	34.124347413384
hyperarid regions	Saccharides	10	5610	0.17825311942959
hyperarid regions	Terpene	1309	5610	23.3333333333333
cryosphere	NRPS	7607	53587	14.1956071435236
cryosphere	Others	9868	53587	18.4149140649784
cryosphere	PKS-NRP_Hybrids	1295	53587	2.41663089928527
cryosphere	PKSI	1050	53587	1.95943045887995
cryosphere	PKSother	5590	53587	10.4316345382276
cryosphere	RiPPs	12895	53587	24.0636721592924
cryosphere	Saccharides	37	53587	0.0690465971224364
cryosphere	Terpene	15245	53587	28.4490641386904
deep-sea	NRPS	5184	40363	12.8434457300002
deep-sea	Others	9290	40363	23.0161286326586
deep-sea	PKS-NRP_Hybrids	653	40363	1.61781829893715
deep-sea	PKSI	1055	40363	2.61377994698115
deep-sea	PKSother	3542	40363	8.77536357555187
deep-sea	RiPPs	12723	40363	31.5214429056314
deep-sea	Saccharides	22	40363	0.0545053638233035
deep-sea	Terpene	7894	40363	19.5575155464163
hypersaline regions	NRPS	1403	19559	7.17316836239072
hypersaline regions	Others	4223	19559	21.5910833887213
hypersaline regions	PKS-NRP_Hybrids	291	19559	1.48780612505752
hypersaline regions	PKSI	344	19559	1.75878112377933
hypersaline regions	PKSother	1492	19559	7.62820185081037
hypersaline regions	RiPPs	5254	19559	26.8623140242344
hypersaline regions	Saccharides	8	19559	0.0409018865995194
hypersaline regions	Terpene	6544	19559	33.4577432384069
subsurface systems	NRPS	2570	19288	13.3243467440896
subsurface systems	Others	4264	19288	22.1070095396101
subsurface systems	PKS-NRP_Hybrids	420	19288	2.17751970136873
subsurface systems	PKSI	491	19288	2.54562422231439
subsurface systems	PKSother	1164	19288	6.0348403152219
subsurface systems	RiPPs	7415	19288	38.4435918705931
subsurface systems	Saccharides	23	19288	0.119245126503526
subsurface systems	Terpene	2941	19288	15.2478224802986
terrestrial geothermal regions	NRPS	647	6321	10.2357221958551
terrestrial geothermal regions	Others	1194	6321	18.8894162316089
terrestrial geothermal regions	PKS-NRP_Hybrids	136	6321	2.1515582977377
terrestrial geothermal regions	PKSI	114	6321	1.80351210251542
terrestrial geothermal regions	PKSother	448	6321	7.0874861572536
terrestrial geothermal regions	RiPPs	2171	6321	34.3458313557981
terrestrial geothermal regions	Saccharides	4	6321	0.06328112640405
terrestrial geothermal regions	Terpene	1607	6321	25.4231925328271

## Sheet: Supplementary Data 9
Supplementary Data 9. The novelty of the gene cluster families (GCFs) and gene cluster clans (GCCs) of the biosynthetic gene clusters.
BGC type	GCF	Total count of BGCs	Count of BGCs matched to reference	Matched proportion	Novel (True: Proportion < 0.2)			BGC type	GCC	Total count of BGCs	Count of BGCs matched to reference	Matched proportion	Novel (True: Proportion < 0.4)
NRPS	NRPS-10005	1	0	0	TRUE			NRPS	NRPS-10694	4	0	0	TRUE
NRPS	NRPS-10028	1	0	0	TRUE			NRPS	NRPS-1098	2	1	0.5	FALSE
NRPS	NRPS-10037	1	0	0	TRUE			NRPS	NRPS-11391	3	1	0.333333	TRUE
NRPS	NRPS-10040	1	1	1	FALSE			NRPS	NRPS-11421	8	1	0.125	TRUE
NRPS	NRPS-10041	1	1	1	FALSE			NRPS	NRPS-12044	86	66	0.767442	FALSE
NRPS	NRPS-10044	2	0	0	TRUE			NRPS	NRPS-12339	1	0	0	TRUE
NRPS	NRPS-10046	1	0	0	TRUE			NRPS	NRPS-12343	1	0	0	TRUE
NRPS	NRPS-10049	1	0	0	TRUE			NRPS	NRPS-12396	15	0	0	TRUE
NRPS	NRPS-10058	1	0	0	TRUE			NRPS	NRPS-12511	1	0	0	TRUE
NRPS	NRPS-10064	1	0	0	TRUE			NRPS	NRPS-12861	2	0	0	TRUE
NRPS	NRPS-10066	1	0	0	TRUE			NRPS	NRPS-13035	1	0	0	TRUE
NRPS	NRPS-10067	1	0	0	TRUE			NRPS	NRPS-13053	12773	5431	0.425194	FALSE
NRPS	NRPS-10068	1	0	0	TRUE			NRPS	NRPS-1308	3	0	0	TRUE
NRPS	NRPS-10071	1	0	0	TRUE			NRPS	NRPS-13113	13	13	1	FALSE
NRPS	NRPS-10073	2	0	0	TRUE			NRPS	NRPS-13255	10	3	0.3	TRUE
NRPS	NRPS-10075	1	0	0	TRUE			NRPS	NRPS-1350	7	7	1	FALSE
NRPS	NRPS-10085	1	1	1	FALSE			NRPS	NRPS-1357	3	0	0	TRUE
NRPS	NRPS-10096	1	0	0	TRUE			NRPS	NRPS-1375	2	2	1	FALSE
NRPS	NRPS-10097	1	0	0	TRUE			NRPS	NRPS-13907	5	1	0.2	TRUE
NRPS	NRPS-10098	1	0	0	TRUE			NRPS	NRPS-14798	12	6	0.5	FALSE
NRPS	NRPS-10100	1	0	0	TRUE			NRPS	NRPS-1481	2	1	0.5	FALSE
NRPS	NRPS-10121	1	0	0	TRUE			NRPS	NRPS-1492	1	0	0	TRUE
NRPS	NRPS-10129	1	0	0	TRUE			NRPS	NRPS-14933	5	0	0	TRUE
NRPS	NRPS-10133	1	0	0	TRUE			NRPS	NRPS-1522	1	0	0	TRUE
NRPS	NRPS-1014	2	0	0	TRUE			NRPS	NRPS-15348	5	3	0.6	FALSE
NRPS	NRPS-10142	1	1	1	FALSE			NRPS	NRPS-15354	32	29	0.90625	FALSE
NRPS	NRPS-10143	1	0	0	TRUE			NRPS	NRPS-15581	4	0	0	TRUE
NRPS	NRPS-10146	1	0	0	TRUE			NRPS	NRPS-15614	8	0	0	TRUE
NRPS	NRPS-10160	1	1	1	FALSE			NRPS	NRPS-15773	1	0	0	TRUE
NRPS	NRPS-10188	1	1	1	FALSE			NRPS	NRPS-15847	2	0	0	TRUE
NRPS	NRPS-10190	1	1	1	FALSE			NRPS	NRPS-16220	1	1	1	FALSE
NRPS	NRPS-10200	1	0	0	TRUE			NRPS	NRPS-16313	1	1	1	FALSE
NRPS	NRPS-10211	1	0	0	TRUE			NRPS	NRPS-16335	4	3	0.75	FALSE
NRPS	NRPS-10223	1	0	0	TRUE			NRPS	NRPS-16507	67	0	0	TRUE
NRPS	NRPS-1023	1	0	0	TRUE			NRPS	NRPS-16509	15	0	0	TRUE
NRPS	NRPS-10248	1	0	0	TRUE			NRPS	NRPS-16889	17	0	0	TRUE
NRPS	NRPS-10254	1	0	0	TRUE			NRPS	NRPS-1710	1	0	0	TRUE
NRPS	NRPS-10264	5	0	0	TRUE			NRPS	NRPS-17779	5	4	0.8	FALSE
NRPS	NRPS-10267	1	0	0	TRUE			NRPS	NRPS-1783	5	0	0	TRUE
NRPS	NRPS-10270	1	1	1	FALSE			NRPS	NRPS-17910	1	1	1	FALSE
NRPS	NRPS-10271	1	0	0	TRUE			NRPS	NRPS-18037	4	1	0.25	TRUE
NRPS	NRPS-10283	1	0	0	TRUE			NRPS	NRPS-18045	4	3	0.75	FALSE
NRPS	NRPS-10284	1	1	1	FALSE			NRPS	NRPS-18143	6	0	0	TRUE
NRPS	NRPS-10285	1	1	1	FALSE			NRPS	NRPS-18158	3	0	0	TRUE
NRPS	NRPS-10286	1	1	1	FALSE			NRPS	NRPS-1878	1	0	0	TRUE
NRPS	NRPS-10288	1	1	1	FALSE			NRPS	NRPS-18908	2	0	0	TRUE
NRPS	NRPS-10289	1	1	1	FALSE			NRPS	NRPS-19256	5	1	0.2	TRUE
NRPS	NRPS-10301	1	0	0	TRUE			NRPS	NRPS-19315	5	0	0	TRUE
NRPS	NRPS-10316	1	0	0	TRUE			NRPS	NRPS-19454	2	0	0	TRUE
NRPS	NRPS-10326	1	1	1	FALSE			NRPS	NRPS-19519	1	0	0	TRUE
NRPS	NRPS-10327	2	0	0	TRUE			NRPS	NRPS-20222	4	0	0	TRUE
NRPS	NRPS-10336	2	0	0	TRUE			NRPS	NRPS-20364	7	0	0	TRUE
NRPS	NRPS-10342	1	0	0	TRUE			NRPS	NRPS-20441	2	0	0	TRUE
NRPS	NRPS-10355	1	0	0	TRUE			NRPS	NRPS-20469	3	0	0	TRUE
NRPS	NRPS-10364	1	0	0	TRUE			NRPS	NRPS-20478	1	0	0	TRUE
NRPS	NRPS-10382	3	0	0	TRUE			NRPS	NRPS-20479	1	0	0	TRUE
NRPS	NRPS-10386	1	0	0	TRUE			NRPS	NRPS-2138	2	0	0	TRUE
NRPS	NRPS-10387	1	0	0	TRUE			NRPS	NRPS-2204	7	7	1	FALSE
NRPS	NRPS-10388	2	0	0	TRUE			NRPS	NRPS-23017	35	7	0.2	TRUE
NRPS	NRPS-10390	1	1	1	FALSE			NRPS	NRPS-23247	1	1	1	FALSE
NRPS	NRPS-10392	1	1	1	FALSE			NRPS	NRPS-23318	2	0	0	TRUE
NRPS	NRPS-10393	1	0	0	TRUE			NRPS	NRPS-2332	1	1	1	FALSE
NRPS	NRPS-10401	1	0	0	TRUE			NRPS	NRPS-23413	1	0	0	TRUE
NRPS	NRPS-10416	1	0	0	TRUE			NRPS	NRPS-23415	1	0	0	TRUE
NRPS	NRPS-10421	1	1	1	FALSE			NRPS	NRPS-23583	1	1	1	FALSE
NRPS	NRPS-10423	5	0	0	TRUE			NRPS	NRPS-236	5	5	1	FALSE
NRPS	NRPS-10425	1	0	0	TRUE			NRPS	NRPS-23647	3	2	0.666667	FALSE
NRPS	NRPS-10426	1	1	1	FALSE			NRPS	NRPS-23762	2	0	0	TRUE
NRPS	NRPS-10430	2	0	0	TRUE			NRPS	NRPS-24061	1	0	0	TRUE
NRPS	NRPS-10435	1	0	0	TRUE			NRPS	NRPS-24248	2	0	0	TRUE
NRPS	NRPS-10449	1	0	0	TRUE			NRPS	NRPS-24313	3	1	0.333333	TRUE
NRPS	NRPS-10450	2	0	0	TRUE			NRPS	NRPS-24366	1	0	0	TRUE
NRPS	NRPS-10455	1	0	0	TRUE			NRPS	NRPS-24572	1	0	0	TRUE
NRPS	NRPS-10472	1	0	0	TRUE			NRPS	NRPS-25276	1	0	0	TRUE
NRPS	NRPS-10477	1	0	0	TRUE			NRPS	NRPS-25297	2	0	0	TRUE
NRPS	NRPS-1048	1	1	1	FALSE			NRPS	NRPS-2557	1	0	0	TRUE
NRPS	NRPS-10483	1	0	0	TRUE			NRPS	NRPS-25887	3	1	0.333333	TRUE
NRPS	NRPS-1050	1	1	1	FALSE			NRPS	NRPS-26013	1	0	0	TRUE
NRPS	NRPS-10506	1	0	0	TRUE			NRPS	NRPS-26044	2	2	1	FALSE
NRPS	NRPS-1051	1	1	1	FALSE			NRPS	NRPS-26239	2	1	0.5	FALSE
NRPS	NRPS-10514	1	0	0	TRUE			NRPS	NRPS-26355	6	3	0.5	FALSE
NRPS	NRPS-10515	1	0	0	TRUE			NRPS	NRPS-26367	1	0	0	TRUE
NRPS	NRPS-10516	1	0	0	TRUE			NRPS	NRPS-26392	1	1	1	FALSE
NRPS	NRPS-10517	1	0	0	TRUE			NRPS	NRPS-26524	1	0	0	TRUE
NRPS	NRPS-10518	1	1	1	FALSE			NRPS	NRPS-26619	1	0	0	TRUE
NRPS	NRPS-10519	1	0	0	TRUE			NRPS	NRPS-26623	12	2	0.166667	TRUE
NRPS	NRPS-10521	1	0	0	TRUE			NRPS	NRPS-26838	3	0	0	TRUE
NRPS	NRPS-1053	1	1	1	FALSE			NRPS	NRPS-26972	3	1	0.333333	TRUE
NRPS	NRPS-10531	1	0	0	TRUE			NRPS	NRPS-27036	6	1	0.166667	TRUE
NRPS	NRPS-10536	1	0	0	TRUE			NRPS	NRPS-27232	7	1	0.142857	TRUE
NRPS	NRPS-10538	1	1	1	FALSE			NRPS	NRPS-27359	1	0	0	TRUE
NRPS	NRPS-10539	1	1	1	FALSE			NRPS	NRPS-27388	8	1	0.125	TRUE
NRPS	NRPS-1054	1	1	1	FALSE			NRPS	NRPS-27450	3	0	0	TRUE
NRPS	NRPS-10543	1	0	0	TRUE			NRPS	NRPS-27752	8	0	0	TRUE
NRPS	NRPS-1055	1	1	1	FALSE			NRPS	NRPS-27894	2	0	0	TRUE
NRPS	NRPS-10552	1	0	0	TRUE			NRPS	NRPS-27899	16	2	0.125	TRUE
NRPS	NRPS-10561	1	0	0	TRUE			NRPS	NRPS-27967	1	0	0	TRUE
NRPS	NRPS-10567	1	0	0	TRUE			NRPS	NRPS-28254	1	0	0	TRUE
NRPS	NRPS-10570	1	0	0	TRUE			NRPS	NRPS-28337	1	1	1	FALSE
NRPS	NRPS-10571	1	0	0	TRUE			NRPS	NRPS-28414	4	0	0	TRUE
NRPS	NRPS-10578	1	0	0	TRUE			NRPS	NRPS-2884	13	1	0.0769231	TRUE
NRPS	NRPS-10591	1	0	0	TRUE			NRPS	NRPS-2907	1	0	0	TRUE
NRPS	NRPS-10615	3	0	0	TRUE			NRPS	NRPS-29390	1	0	0	TRUE
NRPS	NRPS-1062	1	1	1	FALSE			NRPS	NRPS-29845	4	0	0	TRUE
NRPS	NRPS-10645	2	0	0	TRUE			NRPS	NRPS-3001	2	0	0	TRUE
NRPS	NRPS-1066	1	1	1	FALSE			NRPS	NRPS-3065	5	0	0	TRUE
NRPS	NRPS-1068	1	1	1	FALSE			NRPS	NRPS-3125	2	0	0	TRUE
NRPS	NRPS-10680	1	0	0	TRUE			NRPS	NRPS-31855	6	0	0	TRUE
NRPS	NRPS-10694	4	0	0	TRUE			NRPS	NRPS-32121	4	0	0	TRUE
NRPS	NRPS-10699	2	0	0	TRUE			NRPS	NRPS-32441	2	0	0	TRUE
NRPS	NRPS-10707	5	0	0	TRUE			NRPS	NRPS-33142	3	0	0	TRUE
NRPS	NRPS-1071	2	2	1	FALSE			NRPS	NRPS-3319	1	0	0	TRUE
NRPS	NRPS-10712	8	1	0.125	TRUE			NRPS	NRPS-34015	2	0	0	TRUE
NRPS	NRPS-1072	1	1	1	FALSE			NRPS	NRPS-34235	2	0	0	TRUE
NRPS	NRPS-10720	1	0	0	TRUE			NRPS	NRPS-34236	3	0	0	TRUE
NRPS	NRPS-10729	17	0	0	TRUE			NRPS	NRPS-34685	2	0	0	TRUE
NRPS	NRPS-10734	1	0	0	TRUE			NRPS	NRPS-3471	1	0	0	TRUE
NRPS	NRPS-10743	3	0	0	TRUE			NRPS	NRPS-34751	1	0	0	TRUE
NRPS	NRPS-10749	1	1	1	FALSE			NRPS	NRPS-350	2	0	0	TRUE
NRPS	NRPS-1075	1	1	1	FALSE			NRPS	NRPS-35351	2	2	1	FALSE
NRPS	NRPS-10754	1	0	0	TRUE			NRPS	NRPS-35450	1	1	1	FALSE
NRPS	NRPS-10757	1	0	0	TRUE			NRPS	NRPS-3551	1	0	0	TRUE
NRPS	NRPS-10758	1	0	0	TRUE			NRPS	NRPS-35540	2	0	0	TRUE
NRPS	NRPS-10760	1	0	0	TRUE			NRPS	NRPS-35548	2	2	1	FALSE
NRPS	NRPS-10763	1	0	0	TRUE			NRPS	NRPS-35693	17	0	0	TRUE
NRPS	NRPS-10765	1	0	0	TRUE			NRPS	NRPS-35709	1	1	1	FALSE
NRPS	NRPS-10766	1	0	0	TRUE			NRPS	NRPS-3582	1	0	0	TRUE
NRPS	NRPS-10767	1	0	0	TRUE			NRPS	NRPS-35861	2	0	0	TRUE
NRPS	NRPS-10775	1	0	0	TRUE			NRPS	NRPS-36319	1	0	0	TRUE
NRPS	NRPS-10778	1	1	1	FALSE			NRPS	NRPS-3643	1	0	0	TRUE
NRPS	NRPS-10785	1	0	0	TRUE			NRPS	NRPS-37117	2	0	0	TRUE
NRPS	NRPS-10787	1	0	0	TRUE			NRPS	NRPS-37175	2	2	1	FALSE
NRPS	NRPS-10795	1	0	0	TRUE			NRPS	NRPS-37180	5	0	0	TRUE
NRPS	NRPS-10802	1	0	0	TRUE			NRPS	NRPS-37598	3	2	0.666667	FALSE
NRPS	NRPS-10804	1	0	0	TRUE			NRPS	NRPS-37882	6	3	0.5	FALSE
NRPS	NRPS-10806	1	0	0	TRUE			NRPS	NRPS-37986	4	0	0	TRUE
NRPS	NRPS-10807	1	0	0	TRUE			NRPS	NRPS-38073	2	2	1	FALSE
NRPS	NRPS-10809	1	0	0	TRUE			NRPS	NRPS-38364	8	0	0	TRUE
NRPS	NRPS-1081	2	0	0	TRUE			NRPS	NRPS-38371	1	0	0	TRUE
NRPS	NRPS-10810	1	1	1	FALSE			NRPS	NRPS-38684	3	0	0	TRUE
NRPS	NRPS-10820	1	0	0	TRUE			NRPS	NRPS-38826	2	0	0	TRUE
NRPS	NRPS-10824	1	0	0	TRUE			NRPS	NRPS-38975	2	2	1	FALSE
NRPS	NRPS-10827	1	0	0	TRUE			NRPS	NRPS-3900	1	0	0	TRUE
NRPS	NRPS-10838	1	0	0	TRUE			NRPS	NRPS-39194	7	0	0	TRUE
NRPS	NRPS-10840	1	0	0	TRUE			NRPS	NRPS-39252	1	1	1	FALSE
NRPS	NRPS-10850	1	0	0	TRUE			NRPS	NRPS-39287	3	0	0	TRUE
NRPS	NRPS-10852	1	0	0	TRUE			NRPS	NRPS-3962	1	0	0	TRUE
NRPS	NRPS-10854	1	0	0	TRUE			NRPS	NRPS-40062	2	1	0.5	FALSE
NRPS	NRPS-10856	1	0	0	TRUE			NRPS	NRPS-40220	4	4	1	FALSE
NRPS	NRPS-10859	1	0	0	TRUE			NRPS	NRPS-40284	1	0	0	TRUE
NRPS	NRPS-10865	1	0	0	TRUE			NRPS	NRPS-40340	3	2	0.666667	FALSE
NRPS	NRPS-10866	1	0	0	TRUE			NRPS	NRPS-40432	2	0	0	TRUE
NRPS	NRPS-10873	1	0	0	TRUE			NRPS	NRPS-40442	3	2	0.666667	FALSE
NRPS	NRPS-10877	1	0	0	TRUE			NRPS	NRPS-40455	1	0	0	TRUE
NRPS	NRPS-10878	1	0	0	TRUE			NRPS	NRPS-4063	2	0	0	TRUE
NRPS	NRPS-10879	1	0	0	TRUE			NRPS	NRPS-40826	1	1	1	FALSE
NRPS	NRPS-10881	1	1	1	FALSE			NRPS	NRPS-40829	1	0	0	TRUE
NRPS	NRPS-10882	1	0	0	TRUE			NRPS	NRPS-41271	1	0	0	TRUE
NRPS	NRPS-10904	2	0	0	TRUE			NRPS	NRPS-41468	2	0	0	TRUE
NRPS	NRPS-10911	1	0	0	TRUE			NRPS	NRPS-41471	6	0	0	TRUE
NRPS	NRPS-10913	1	0	0	TRUE			NRPS	NRPS-41596	5	0	0	TRUE
NRPS	NRPS-10914	1	0	0	TRUE			NRPS	NRPS-41654	1	0	0	TRUE
NRPS	NRPS-10915	1	0	0	TRUE			NRPS	NRPS-41807	1	0	0	TRUE
NRPS	NRPS-10930	1	0	0	TRUE			NRPS	NRPS-41887	1	0	0	TRUE
NRPS	NRPS-10934	1	0	0	TRUE			NRPS	NRPS-41906	1	1	1	FALSE
NRPS	NRPS-10951	1	0	0	TRUE			NRPS	NRPS-4199	2	0	0	TRUE
NRPS	NRPS-10953	1	0	0	TRUE			NRPS	NRPS-42199	1	0	0	TRUE
NRPS	NRPS-1096	1	1	1	FALSE			NRPS	NRPS-4220	1	1	1	FALSE
NRPS	NRPS-10960	1	0	0	TRUE			NRPS	NRPS-42202	4	1	0.25	TRUE
NRPS	NRPS-10977	1	0	0	TRUE			NRPS	NRPS-42217	5	0	0	TRUE
NRPS	NRPS-1098	2	1	0.5	FALSE			NRPS	NRPS-42332	3	1	0.333333	TRUE
NRPS	NRPS-10990	1	0	0	TRUE			NRPS	NRPS-42333	1	0	0	TRUE
NRPS	NRPS-1100	1	0	0	TRUE			NRPS	NRPS-42365	6	0	0	TRUE
NRPS	NRPS-11000	1	0	0	TRUE			NRPS	NRPS-42367	1	0	0	TRUE
NRPS	NRPS-11023	1	0	0	TRUE			NRPS	NRPS-42485	1	0	0	TRUE
NRPS	NRPS-11025	1	0	0	TRUE			NRPS	NRPS-42740	1	0	0	TRUE
NRPS	NRPS-11026	1	0	0	TRUE			NRPS	NRPS-43871	2	0	0	TRUE
NRPS	NRPS-11027	1	0	0	TRUE			NRPS	NRPS-43895	1	0	0	TRUE
NRPS	NRPS-11029	1	0	0	TRUE			NRPS	NRPS-44013	2	0	0	TRUE
NRPS	NRPS-11035	1	0	0	TRUE			NRPS	NRPS-44173	3	1	0.333333	TRUE
NRPS	NRPS-11039	1	0	0	TRUE			NRPS	NRPS-4436	2	0	0	TRUE
NRPS	NRPS-11045	1	0	0	TRUE			NRPS	NRPS-4460	2	0	0	TRUE
NRPS	NRPS-11052	1	0	0	TRUE			NRPS	NRPS-44628	2	1	0.5	FALSE
NRPS	NRPS-1106	1	0	0	TRUE			NRPS	NRPS-44670	6	1	0.166667	TRUE
NRPS	NRPS-11060	1	1	1	FALSE			NRPS	NRPS-44785	2	2	1	FALSE
NRPS	NRPS-11062	1	0	0	TRUE			NRPS	NRPS-45045	2	0	0	TRUE
NRPS	NRPS-11064	1	0	0	TRUE			NRPS	NRPS-45137	2	2	1	FALSE
NRPS	NRPS-11065	1	1	1	FALSE			NRPS	NRPS-4541	9	3	0.333333	TRUE
NRPS	NRPS-11066	1	0	0	TRUE			NRPS	NRPS-45430	10	4	0.4	FALSE
NRPS	NRPS-11086	1	1	1	FALSE			NRPS	NRPS-45691	1	0	0	TRUE
NRPS	NRPS-11087	1	0	0	TRUE			NRPS	NRPS-45695	4	0	0	TRUE
NRPS	NRPS-11089	1	1	1	FALSE			NRPS	NRPS-45791	1	0	0	TRUE
NRPS	NRPS-11108	1	0	0	TRUE			NRPS	NRPS-45973	6	0	0	TRUE
NRPS	NRPS-11110	1	0	0	TRUE			NRPS	NRPS-46008	2	0	0	TRUE
NRPS	NRPS-11112	1	0	0	TRUE			NRPS	NRPS-46456	1	0	0	TRUE
NRPS	NRPS-11114	1	0	0	TRUE			NRPS	NRPS-46493	1	0	0	TRUE
NRPS	NRPS-11115	1	0	0	TRUE			NRPS	NRPS-46558	1	0	0	TRUE
NRPS	NRPS-11116	1	0	0	TRUE			NRPS	NRPS-46623	1	0	0	TRUE
NRPS	NRPS-11117	1	0	0	TRUE			NRPS	NRPS-47485	1	0	0	TRUE
NRPS	NRPS-11120	1	0	0	TRUE			NRPS	NRPS-47487	2	2	1	FALSE
NRPS	NRPS-11121	1	0	0	TRUE			NRPS	NRPS-47596	2	1	0.5	FALSE
NRPS	NRPS-11123	1	0	0	TRUE			NRPS	NRPS-47600	1	0	0	TRUE
NRPS	NRPS-11124	1	0	0	TRUE			NRPS	NRPS-47605	13	0	0	TRUE
NRPS	NRPS-11125	1	0	0	TRUE			NRPS	NRPS-4853	7	7	1	FALSE
NRPS	NRPS-11126	1	0	0	TRUE			NRPS	NRPS-4859	6	0	0	TRUE
NRPS	NRPS-11128	1	0	0	TRUE			NRPS	NRPS-49008	5	0	0	TRUE
NRPS	NRPS-11130	1	0	0	TRUE			NRPS	NRPS-49010	2	0	0	TRUE
NRPS	NRPS-1115	1	0	0	TRUE			NRPS	NRPS-49055	1	0	0	TRUE
NRPS	NRPS-11150	3	1	0.333333	FALSE			NRPS	NRPS-49081	1	0	0	TRUE
NRPS	NRPS-11209	1	0	0	TRUE			NRPS	NRPS-49146	5	0	0	TRUE
NRPS	NRPS-1122	1	0	0	TRUE			NRPS	NRPS-49279	2	0	0	TRUE
NRPS	NRPS-11227	1	0	0	TRUE			NRPS	NRPS-49359	1	0	0	TRUE
NRPS	NRPS-1123	2	2	1	FALSE			NRPS	NRPS-49405	2	0	0	TRUE
NRPS	NRPS-11231	1	0	0	TRUE			NRPS	NRPS-49528	1	0	0	TRUE
NRPS	NRPS-11232	1	0	0	TRUE			NRPS	NRPS-49529	1	0	0	TRUE
NRPS	NRPS-11239	1	0	0	TRUE			NRPS	NRPS-49621	3	0	0	TRUE
NRPS	NRPS-11243	1	0	0	TRUE			NRPS	NRPS-49630	3	1	0.333333	TRUE
NRPS	NRPS-11249	1	1	1	FALSE			NRPS	NRPS-49643	3	1	0.333333	TRUE
NRPS	NRPS-11251	1	0	0	TRUE			NRPS	NRPS-49652	4	0	0	TRUE
NRPS	NRPS-11252	1	0	0	TRUE			NRPS	NRPS-49653	4	3	0.75	FALSE
NRPS	NRPS-11254	1	0	0	TRUE			NRPS	NRPS-49773	1	0	0	TRUE
NRPS	NRPS-11255	1	0	0	TRUE			NRPS	NRPS-50266	3	0	0	TRUE
NRPS	NRPS-11259	5	0	0	TRUE			NRPS	NRPS-50271	2	1	0.5	FALSE
NRPS	NRPS-11275	1	0	0	TRUE			NRPS	NRPS-50279	1	0	0	TRUE
NRPS	NRPS-11285	1	0	0	TRUE			NRPS	NRPS-50941	1	0	0	TRUE
NRPS	NRPS-11289	1	0	0	TRUE			NRPS	NRPS-5111	1	0	0	TRUE
NRPS	NRPS-113	1	1	1	FALSE			NRPS	NRPS-5115	1	0	0	TRUE
NRPS	NRPS-11300	1	0	0	TRUE			NRPS	NRPS-5183	1	0	0	TRUE
NRPS	NRPS-11345	2	0	0	TRUE			NRPS	NRPS-5197	1	0	0	TRUE
NRPS	NRPS-1136	1	1	1	FALSE			NRPS	NRPS-5239	1	0	0	TRUE
NRPS	NRPS-11361	1	0	0	TRUE			NRPS	NRPS-5241	6	4	0.666667	FALSE
NRPS	NRPS-11382	1	1	1	FALSE			NRPS	NRPS-5269	2	2	1	FALSE
NRPS	NRPS-11386	4	0	0	TRUE			NRPS	NRPS-52700	2	0	0	TRUE
NRPS	NRPS-11391	3	1	0.333333	FALSE			NRPS	NRPS-53211	1	0	0	TRUE
NRPS	NRPS-1141	1	1	1	FALSE			NRPS	NRPS-5343	1	0	0	TRUE
NRPS	NRPS-11412	1	0	0	TRUE			NRPS	NRPS-53461	3	0	0	TRUE
NRPS	NRPS-11413	1	0	0	TRUE			NRPS	NRPS-53598	1	0	0	TRUE
NRPS	NRPS-1142	1	1	1	FALSE			NRPS	NRPS-54730	1	0	0	TRUE
NRPS	NRPS-11420	1	0	0	TRUE			NRPS	NRPS-54876	2	0	0	TRUE
NRPS	NRPS-11421	8	1	0.125	TRUE			NRPS	NRPS-54886	4	0	0	TRUE
NRPS	NRPS-11425	1	0	0	TRUE			NRPS	NRPS-55117	7	4	0.571429	FALSE
NRPS	NRPS-11436	1	0	0	TRUE			NRPS	NRPS-55198	1	0	0	TRUE
NRPS	NRPS-1144	1	0	0	TRUE			NRPS	NRPS-5624	9	2	0.222222	TRUE
NRPS	NRPS-11440	1	0	0	TRUE			NRPS	NRPS-57210	5	1	0.2	TRUE
NRPS	NRPS-11441	1	0	0	TRUE			NRPS	NRPS-57336	2	0	0	TRUE
NRPS	NRPS-1145	2	2	1	FALSE			NRPS	NRPS-57337	2	0	0	TRUE
NRPS	NRPS-1147	1	1	1	FALSE			NRPS	NRPS-57983	1	0	0	TRUE
NRPS	NRPS-11473	2	0	0	TRUE			NRPS	NRPS-5929	1	0	0	TRUE
NRPS	NRPS-11477	1	0	0	TRUE			NRPS	NRPS-5950	3	1	0.333333	TRUE
NRPS	NRPS-11479	1	1	1	FALSE			NRPS	NRPS-6113	8	3	0.375	TRUE
NRPS	NRPS-1148	1	0	0	TRUE			NRPS	NRPS-6320	3	0	0	TRUE
NRPS	NRPS-1149	1	1	1	FALSE			NRPS	NRPS-6519	6	2	0.333333	TRUE
NRPS	NRPS-11490	2	0	0	TRUE			NRPS	NRPS-6537	3	0	0	TRUE
NRPS	NRPS-11491	1	0	0	TRUE			NRPS	NRPS-7484	1	0	0	TRUE
NRPS	NRPS-11494	1	0	0	TRUE			NRPS	NRPS-8343	1	0	0	TRUE
NRPS	NRPS-11496	1	0	0	TRUE			NRPS	NRPS-931	2	0	0	TRUE
NRPS	NRPS-11498	1	0	0	TRUE			NRPS	NRPS-952	3	3	1	FALSE
NRPS	NRPS-11500	1	0	0	TRUE			NRPS	NRPS-9599	4	0	0	TRUE
NRPS	NRPS-11501	1	1	1	FALSE			NRPS	NRPS-9724	6	0	0	TRUE
NRPS	NRPS-11505	1	1	1	FALSE			Others	Others-10101	12	11	0.916667	FALSE
NRPS	NRPS-11506	1	1	1	FALSE			Others	Others-10107	14	1	0.0714286	TRUE
NRPS	NRPS-11509	1	0	0	TRUE			Others	Others-10109	14	0	0	TRUE
NRPS	NRPS-11510	1	0	0	TRUE			Others	Others-10111	5	0	0	TRUE
NRPS	NRPS-11512	1	0	0	TRUE			Others	Others-10222	35	0	0	TRUE
NRPS	NRPS-11514	1	0	0	TRUE			Others	Others-10228	49	3	0.0612245	TRUE
NRPS	NRPS-11515	1	0	0	TRUE			Others	Others-10229	34	14	0.411765	FALSE
NRPS	NRPS-11517	1	0	0	TRUE			Others	Others-11262	133	0	0	TRUE
NRPS	NRPS-11519	1	0	0	TRUE			Others	Others-11263	95	36	0.378947	TRUE
NRPS	NRPS-11520	1	0	0	TRUE			Others	Others-11733	2	1	0.5	FALSE
NRPS	NRPS-11522	1	1	1	FALSE			Others	Others-11744	3	0	0	TRUE
NRPS	NRPS-11537	1	0	0	TRUE			Others	Others-11748	74	68	0.918919	FALSE
NRPS	NRPS-11545	1	0	0	TRUE			Others	Others-11887	36	0	0	TRUE
NRPS	NRPS-11548	1	0	0	TRUE			Others	Others-12256	31	0	0	TRUE
NRPS	NRPS-1155	1	1	1	FALSE			Others	Others-1245	4	4	1	FALSE
NRPS	NRPS-1157	4	4	1	FALSE			Others	Others-1279	4	0	0	TRUE
NRPS	NRPS-11586	1	1	1	FALSE			Others	Others-12796	1	0	0	TRUE
NRPS	NRPS-11604	1	0	0	TRUE			Others	Others-12798	11	4	0.363636	TRUE
NRPS	NRPS-11610	1	1	1	FALSE			Others	Others-13044	30	30	1	FALSE
NRPS	NRPS-11611	1	1	1	FALSE			Others	Others-13045	5	5	1	FALSE
NRPS	NRPS-1164	1	0	0	TRUE			Others	Others-13113	6	0	0	TRUE
NRPS	NRPS-11649	1	0	0	TRUE			Others	Others-13172	3	1	0.333333	TRUE
NRPS	NRPS-11652	1	0	0	TRUE			Others	Others-13173	6	0	0	TRUE
NRPS	NRPS-11653	1	0	0	TRUE			Others	Others-13204	15	1	0.0666667	TRUE
NRPS	NRPS-11656	1	0	0	TRUE			Others	Others-13471	4	0	0	TRUE
NRPS	NRPS-11657	1	0	0	TRUE			Others	Others-1381	16	0	0	TRUE
NRPS	NRPS-11658	1	0	0	TRUE			Others	Others-13817	8	8	1	FALSE
NRPS	NRPS-11659	1	0	0	TRUE			Others	Others-13818	8	1	0.125	TRUE
NRPS	NRPS-11664	1	0	0	TRUE			Others	Others-13877	26	22	0.846154	FALSE
NRPS	NRPS-11665	1	0	0	TRUE			Others	Others-13908	14	1	0.0714286	TRUE
NRPS	NRPS-11667	1	0	0	TRUE			Others	Others-13942	5	0	0	TRUE
NRPS	NRPS-11669	1	0	0	TRUE			Others	Others-14074	3	3	1	FALSE
NRPS	NRPS-11671	1	0	0	TRUE			Others	Others-1466	2	0	0	TRUE
NRPS	NRPS-11677	1	0	0	TRUE			Others	Others-1468	7	5	0.714286	FALSE
NRPS	NRPS-11678	1	0	0	TRUE			Others	Others-14693	7	0	0	TRUE
NRPS	NRPS-11679	1	1	1	FALSE			Others	Others-14928	3	0	0	TRUE
NRPS	NRPS-11682	1	0	0	TRUE			Others	Others-15224	1	0	0	TRUE
NRPS	NRPS-11683	1	0	0	TRUE			Others	Others-15226	2	0	0	TRUE
NRPS	NRPS-11684	1	0	0	TRUE			Others	Others-1528	2	0	0	TRUE
NRPS	NRPS-11686	1	1	1	FALSE			Others	Others-15419	1	0	0	TRUE
NRPS	NRPS-11688	1	0	0	TRUE			Others	Others-15474	7	0	0	TRUE
NRPS	NRPS-11691	1	0	0	TRUE			Others	Others-15915	6	0	0	TRUE
NRPS	NRPS-11692	1	0	0	TRUE			Others	Others-16118	1	0	0	TRUE
NRPS	NRPS-11696	1	0	0	TRUE			Others	Others-16119	4	3	0.75	FALSE
NRPS	NRPS-11697	1	0	0	TRUE			Others	Others-16240	30	5	0.166667	TRUE
NRPS	NRPS-11699	1	0	0	TRUE			Others	Others-16341	5	0	0	TRUE
NRPS	NRPS-117	1	0	0	TRUE			Others	Others-16379	13	1	0.0769231	TRUE
NRPS	NRPS-11700	1	0	0	TRUE			Others	Others-16381	2	0	0	TRUE
NRPS	NRPS-11702	1	0	0	TRUE			Others	Others-16446	8	0	0	TRUE
NRPS	NRPS-11713	1	0	0	TRUE			Others	Others-1662	1	0	0	TRUE
NRPS	NRPS-11715	1	1	1	FALSE			Others	Others-16881	5	0	0	TRUE
NRPS	NRPS-11718	1	0	0	TRUE			Others	Others-16883	61	1	0.0163934	TRUE
NRPS	NRPS-11720	1	0	0	TRUE			Others	Others-17312	10	0	0	TRUE
NRPS	NRPS-11723	3	0	0	TRUE			Others	Others-17403	11	3	0.272727	TRUE
NRPS	NRPS-11731	4	4	1	FALSE			Others	Others-1758	1	0	0	TRUE
NRPS	NRPS-11743	2	0	0	TRUE			Others	Others-17791	6	0	0	TRUE
NRPS	NRPS-11753	2	0	0	TRUE			Others	Others-1785	8	1	0.125	TRUE
NRPS	NRPS-11773	5	0	0	TRUE			Others	Others-17863	7	0	0	TRUE
NRPS	NRPS-11793	1	0	0	TRUE			Others	Others-17897	127	1	0.00787402	TRUE
NRPS	NRPS-11794	1	0	0	TRUE			Others	Others-17904	31	20	0.645161	FALSE
NRPS	NRPS-1181	4	0	0	TRUE			Others	Others-17910	1	1	1	FALSE
NRPS	NRPS-11811	2	0	0	TRUE			Others	Others-18027	19	0	0	TRUE
NRPS	NRPS-11822	1	0	0	TRUE			Others	Others-18303	4	0	0	TRUE
NRPS	NRPS-11823	3	1	0.333333	FALSE			Others	Others-18325	1	0	0	TRUE
NRPS	NRPS-11824	1	0	0	TRUE			Others	Others-1856	4	1	0.25	TRUE
NRPS	NRPS-11830	1	0	0	TRUE			Others	Others-18671	7	0	0	TRUE
NRPS	NRPS-11838	1	0	0	TRUE			Others	Others-18709	6	1	0.166667	TRUE
NRPS	NRPS-11853	1	0	0	TRUE			Others	Others-18872	1	0	0	TRUE
NRPS	NRPS-11855	1	0	0	TRUE			Others	Others-19161	5	0	0	TRUE
NRPS	NRPS-11868	1	0	0	TRUE			Others	Others-19166	2	0	0	TRUE
NRPS	NRPS-11872	2	0	0	TRUE			Others	Others-19291	1	0	0	TRUE
NRPS	NRPS-11874	1	1	1	FALSE			Others	Others-19293	3	0	0	TRUE
NRPS	NRPS-1188	1	1	1	FALSE			Others	Others-1935	1	0	0	TRUE
NRPS	NRPS-11891	1	0	0	TRUE			Others	Others-19575	5	0	0	TRUE
NRPS	NRPS-11910	2	0	0	TRUE			Others	Others-19576	2	0	0	TRUE
NRPS	NRPS-11913	1	0	0	TRUE			Others	Others-20094	3	1	0.333333	TRUE
NRPS	NRPS-11916	1	0	0	TRUE			Others	Others-20139	77	71	0.922078	FALSE
NRPS	NRPS-11920	1	0	0	TRUE			Others	Others-20215	3	1	0.333333	TRUE
NRPS	NRPS-1193	1	1	1	FALSE			Others	Others-20220	3	0	0	TRUE
NRPS	NRPS-11931	1	0	0	TRUE			Others	Others-20254	22	0	0	TRUE
NRPS	NRPS-11933	4	0	0	TRUE			Others	Others-20279	46	0	0	TRUE
NRPS	NRPS-11935	1	0	0	TRUE			Others	Others-20314	1	1	1	FALSE
NRPS	NRPS-11936	1	0	0	TRUE			Others	Others-20351	1	0	0	TRUE
NRPS	NRPS-11940	1	0	0	TRUE			Others	Others-20383	3	2	0.666667	FALSE
NRPS	NRPS-11942	1	0	0	TRUE			Others	Others-2040	4	4	1	FALSE
NRPS	NRPS-11943	1	0	0	TRUE			Others	Others-2044	4	0	0	TRUE
NRPS	NRPS-11945	1	0	0	TRUE			Others	Others-20446	6	0	0	TRUE
NRPS	NRPS-11948	1	0	0	TRUE			Others	Others-20457	1	1	1	FALSE
NRPS	NRPS-1195	1	1	1	FALSE			Others	Others-20476	5	2	0.4	FALSE
NRPS	NRPS-11952	1	0	0	TRUE			Others	Others-21123	2	1	0.5	FALSE
NRPS	NRPS-11953	1	0	0	TRUE			Others	Others-21181	1	0	0	TRUE
NRPS	NRPS-11954	1	0	0	TRUE			Others	Others-21685	3	1	0.333333	TRUE
NRPS	NRPS-11958	1	0	0	TRUE			Others	Others-2174	3	1	0.333333	TRUE
NRPS	NRPS-1196	1	1	1	FALSE			Others	Others-21893	1	0	0	TRUE
NRPS	NRPS-11960	1	0	0	TRUE			Others	Others-22070	6	0	0	TRUE
NRPS	NRPS-11962	1	0	0	TRUE			Others	Others-22072	2	2	1	FALSE
NRPS	NRPS-11967	1	0	0	TRUE			Others	Others-22200	106	0	0	TRUE
NRPS	NRPS-11968	1	0	0	TRUE			Others	Others-22233	2	0	0	TRUE
NRPS	NRPS-11969	1	0	0	TRUE			Others	Others-22780	3	0	0	TRUE
NRPS	NRPS-11972	1	0	0	TRUE			Others	Others-22781	3	0	0	TRUE
NRPS	NRPS-11973	1	1	1	FALSE			Others	Others-2292	2	1	0.5	FALSE
NRPS	NRPS-11977	1	0	0	TRUE			Others	Others-22936	1	0	0	TRUE
NRPS	NRPS-1198	1	1	1	FALSE			Others	Others-22941	2	0	0	TRUE
NRPS	NRPS-11982	1	0	0	TRUE			Others	Others-2300	6	6	1	FALSE
NRPS	NRPS-12005	1	0	0	TRUE			Others	Others-23020	5	0	0	TRUE
NRPS	NRPS-12012	1	0	0	TRUE			Others	Others-23035	2	0	0	TRUE
NRPS	NRPS-12013	1	0	0	TRUE			Others	Others-23283	4	0	0	TRUE
NRPS	NRPS-12014	1	0	0	TRUE			Others	Others-23324	3	0	0	TRUE
NRPS	NRPS-12015	1	0	0	TRUE			Others	Others-23364	2	2	1	FALSE
NRPS	NRPS-12017	1	0	0	TRUE			Others	Others-23419	1	0	0	TRUE
NRPS	NRPS-12029	1	0	0	TRUE			Others	Others-23546	1	1	1	FALSE
NRPS	NRPS-12033	1	0	0	TRUE			Others	Others-23549	2	0	0	TRUE
NRPS	NRPS-12035	1	0	0	TRUE			Others	Others-23679	1	0	0	TRUE
NRPS	NRPS-12044	26	26	1	FALSE			Others	Others-23739	2	0	0	TRUE
NRPS	NRPS-12051	1	0	0	TRUE			Others	Others-23741	3	0	0	TRUE
NRPS	NRPS-12053	1	0	0	TRUE			Others	Others-23802	2	0	0	TRUE
NRPS	NRPS-12061	1	0	0	TRUE			Others	Others-23838	1	0	0	TRUE
NRPS	NRPS-12068	1	0	0	TRUE			Others	Others-23924	13	0	0	TRUE
NRPS	NRPS-12077	1	0	0	TRUE			Others	Others-23955	5	0	0	TRUE
NRPS	NRPS-12079	1	0	0	TRUE			Others	Others-23997	1	0	0	TRUE
NRPS	NRPS-1209	1	1	1	FALSE			Others	Others-24058	4	0	0	TRUE
NRPS	NRPS-12093	6	0	0	TRUE			Others	Others-24060	3	0	0	TRUE
NRPS	NRPS-12118	1	0	0	TRUE			Others	Others-24179	2	1	0.5	FALSE
NRPS	NRPS-12122	2	0	0	TRUE			Others	Others-24189	27	0	0	TRUE
NRPS	NRPS-1213	1	1	1	FALSE			Others	Others-24190	8	8	1	FALSE
NRPS	NRPS-12132	1	0	0	TRUE			Others	Others-24191	14	0	0	TRUE
NRPS	NRPS-1214	1	1	1	FALSE			Others	Others-24305	6	0	0	TRUE
NRPS	NRPS-12140	1	1	1	FALSE			Others	Others-24351	1	0	0	TRUE
NRPS	NRPS-12147	1	0	0	TRUE			Others	Others-244	13	0	0	TRUE
NRPS	NRPS-1215	4	1	0.25	FALSE			Others	Others-24499	6	1	0.166667	TRUE
NRPS	NRPS-12154	2	0	0	TRUE			Others	Others-24543	2	1	0.5	FALSE
NRPS	NRPS-12155	1	1	1	FALSE			Others	Others-24569	4	1	0.25	TRUE
NRPS	NRPS-12172	1	1	1	FALSE			Others	Others-246	19646	4552	0.231701	TRUE
NRPS	NRPS-1218	1	1	1	FALSE			Others	Others-24670	1	0	0	TRUE
NRPS	NRPS-12222	7	0	0	TRUE			Others	Others-24690	2	2	1	FALSE
NRPS	NRPS-1227	1	1	1	FALSE			Others	Others-2485	2	0	0	TRUE
NRPS	NRPS-1228	1	0	0	TRUE			Others	Others-24958	2	1	0.5	FALSE
NRPS	NRPS-12283	1	0	0	TRUE			Others	Others-25055	1	1	1	FALSE
NRPS	NRPS-12285	1	0	0	TRUE			Others	Others-25183	2	0	0	TRUE
NRPS	NRPS-12286	1	0	0	TRUE			Others	Others-25338	7	7	1	FALSE
NRPS	NRPS-1229	1	1	1	FALSE			Others	Others-254	8	0	0	TRUE
NRPS	NRPS-12294	1	0	0	TRUE			Others	Others-25442	4	0	0	TRUE
NRPS	NRPS-1230	1	1	1	FALSE			Others	Others-25489	2	2	1	FALSE
NRPS	NRPS-12310	1	1	1	FALSE			Others	Others-25513	1	0	0	TRUE
NRPS	NRPS-12333	2	0	0	TRUE			Others	Others-25525	1	0	0	TRUE
NRPS	NRPS-12339	1	0	0	TRUE			Others	Others-25544	4	0	0	TRUE
NRPS	NRPS-12343	1	0	0	TRUE			Others	Others-25565	1	0	0	TRUE
NRPS	NRPS-12380	1	0	0	TRUE			Others	Others-25653	3	0	0	TRUE
NRPS	NRPS-12387	1	0	0	TRUE			Others	Others-25693	3	2	0.666667	FALSE
NRPS	NRPS-12396	3	0	0	TRUE			Others	Others-25695	2	0	0	TRUE
NRPS	NRPS-12424	1	0	0	TRUE			Others	Others-25721	1	0	0	TRUE
NRPS	NRPS-12432	1	0	0	TRUE			Others	Others-25822	1	0	0	TRUE
NRPS	NRPS-12441	1	1	1	FALSE			Others	Others-25846	10	3	0.3	TRUE
NRPS	NRPS-12460	1	0	0	TRUE			Others	Others-25853	3	0	0	TRUE
NRPS	NRPS-12473	1	0	0	TRUE			Others	Others-25932	21	21	1	FALSE
NRPS	NRPS-1248	1	1	1	FALSE			Others	Others-26057	8	3	0.375	TRUE
NRPS	NRPS-12486	1	0	0	TRUE			Others	Others-26085	4	1	0.25	TRUE
NRPS	NRPS-12487	1	1	1	FALSE			Others	Others-26104	1	1	1	FALSE
NRPS	NRPS-12490	1	0	0	TRUE			Others	Others-26139	1	1	1	FALSE
NRPS	NRPS-12493	1	0	0	TRUE			Others	Others-26203	2	0	0	TRUE
NRPS	NRPS-1250	1	1	1	FALSE			Others	Others-26234	17	0	0	TRUE
NRPS	NRPS-12502	1	0	0	TRUE			Others	Others-26328	4	0	0	TRUE
NRPS	NRPS-12505	1	1	1	FALSE			Others	Others-26364	1	1	1	FALSE
NRPS	NRPS-12508	1	0	0	TRUE			Others	Others-26537	1	0	0	TRUE
NRPS	NRPS-12510	1	0	0	TRUE			Others	Others-2654	2	2	1	FALSE
NRPS	NRPS-12511	1	0	0	TRUE			Others	Others-26549	1	1	1	FALSE
NRPS	NRPS-12518	3	3	1	FALSE			Others	Others-26590	1	0	0	TRUE
NRPS	NRPS-12520	1	1	1	FALSE			Others	Others-26602	17	0	0	TRUE
NRPS	NRPS-12529	1	0	0	TRUE			Others	Others-26642	1	0	0	TRUE
NRPS	NRPS-12533	1	1	1	FALSE			Others	Others-26903	11	0	0	TRUE
NRPS	NRPS-1254	1	1	1	FALSE			Others	Others-26996	2	0	0	TRUE
NRPS	NRPS-12543	1	1	1	FALSE			Others	Others-27007	5	1	0.2	TRUE
NRPS	NRPS-12544	2	1	0.5	FALSE			Others	Others-27239	17	0	0	TRUE
NRPS	NRPS-12546	1	0	0	TRUE			Others	Others-27295	2	0	0	TRUE
NRPS	NRPS-12549	1	0	0	TRUE			Others	Others-27349	1	1	1	FALSE
NRPS	NRPS-1255	1	1	1	FALSE			Others	Others-27391	15	7	0.466667	FALSE
NRPS	NRPS-1256	1	1	1	FALSE			Others	Others-27500	4	0	0	TRUE
NRPS	NRPS-1257	1	0	0	TRUE			Others	Others-27540	14	4	0.285714	TRUE
NRPS	NRPS-1258	1	1	1	FALSE			Others	Others-27643	6	1	0.166667	TRUE
NRPS	NRPS-12582	1	1	1	FALSE			Others	Others-27645	19	1	0.0526316	TRUE
NRPS	NRPS-12583	2	0	0	TRUE			Others	Others-27744	5	0	0	TRUE
NRPS	NRPS-12584	2	0	0	TRUE			Others	Others-27773	4	0	0	TRUE
NRPS	NRPS-12589	1	0	0	TRUE			Others	Others-27800	1	0	0	TRUE
NRPS	NRPS-1259	1	1	1	FALSE			Others	Others-27903	3	0	0	TRUE
NRPS	NRPS-12590	1	0	0	TRUE			Others	Others-2791	3	1	0.333333	TRUE
NRPS	NRPS-12591	1	1	1	FALSE			Others	Others-27949	1	0	0	TRUE
NRPS	NRPS-12600	1	0	0	TRUE			Others	Others-27963	1	0	0	TRUE
NRPS	NRPS-12621	1	0	0	TRUE			Others	Others-27996	3	3	1	FALSE
NRPS	NRPS-12625	1	0	0	TRUE			Others	Others-2808	1	0	0	TRUE
NRPS	NRPS-12639	1	0	0	TRUE			Others	Others-2809	1	0	0	TRUE
NRPS	NRPS-12650	1	0	0	TRUE			Others	Others-28415	5	0	0	TRUE
NRPS	NRPS-12655	1	0	0	TRUE			Others	Others-28665	1	0	0	TRUE
NRPS	NRPS-12664	1	0	0	TRUE			Others	Others-28755	5	1	0.2	TRUE
NRPS	NRPS-12666	1	0	0	TRUE			Others	Others-29047	4	0	0	TRUE
NRPS	NRPS-12668	1	0	0	TRUE			Others	Others-2905	3	0	0	TRUE
NRPS	NRPS-12669	1	0	0	TRUE			Others	Others-2920	3	0	0	TRUE
NRPS	NRPS-12670	1	0	0	TRUE			Others	Others-29289	4	0	0	TRUE
NRPS	NRPS-12672	1	0	0	TRUE			Others	Others-2938	2	0	0	TRUE
NRPS	NRPS-12673	2	0	0	TRUE			Others	Others-2943	1	0	0	TRUE
NRPS	NRPS-12674	1	1	1	FALSE			Others	Others-29505	4	0	0	TRUE
NRPS	NRPS-12675	1	1	1	FALSE			Others	Others-29543	1	0	0	TRUE
NRPS	NRPS-12677	1	0	0	TRUE			Others	Others-29870	1	1	1	FALSE
NRPS	NRPS-12684	1	0	0	TRUE			Others	Others-30072	3	1	0.333333	TRUE
NRPS	NRPS-12685	1	0	0	TRUE			Others	Others-30297	5	0	0	TRUE
NRPS	NRPS-12687	1	0	0	TRUE			Others	Others-3041	3	0	0	TRUE
NRPS	NRPS-12690	1	0	0	TRUE			Others	Others-30701	2	0	0	TRUE
NRPS	NRPS-12695	1	1	1	FALSE			Others	Others-30746	2	0	0	TRUE
NRPS	NRPS-12696	2	2	1	FALSE			Others	Others-3167	2	2	1	FALSE
NRPS	NRPS-12697	1	1	1	FALSE			Others	Others-31835	5	5	1	FALSE
NRPS	NRPS-12698	1	1	1	FALSE			Others	Others-3194	1	1	1	FALSE
NRPS	NRPS-1270	1	0	0	TRUE			Others	Others-32173	15	15	1	FALSE
NRPS	NRPS-12702	1	0	0	TRUE			Others	Others-32410	1	0	0	TRUE
NRPS	NRPS-1271	5	0	0	TRUE			Others	Others-32501	3	3	1	FALSE
NRPS	NRPS-12721	1	0	0	TRUE			Others	Others-32508	2	1	0.5	FALSE
NRPS	NRPS-12722	1	0	0	TRUE			Others	Others-32625	4	0	0	TRUE
NRPS	NRPS-12725	1	0	0	TRUE			Others	Others-32635	1	1	1	FALSE
NRPS	NRPS-12727	1	0	0	TRUE			Others	Others-32692	2	1	0.5	FALSE
NRPS	NRPS-12730	2	0	0	TRUE			Others	Others-33085	2	0	0	TRUE
NRPS	NRPS-12732	1	0	0	TRUE			Others	Others-33135	15	11	0.733333	FALSE
NRPS	NRPS-12736	1	0	0	TRUE			Others	Others-33151	1	0	0	TRUE
NRPS	NRPS-12737	1	0	0	TRUE			Others	Others-33187	4	0	0	TRUE
NRPS	NRPS-1275	1	1	1	FALSE			Others	Others-33494	6	4	0.666667	FALSE
NRPS	NRPS-12752	1	0	0	TRUE			Others	Others-33533	1	0	0	TRUE
NRPS	NRPS-12791	2	0	0	TRUE			Others	Others-34649	2	0	0	TRUE
NRPS	NRPS-12805	1	1	1	FALSE			Others	Others-34743	31	2	0.0645161	TRUE
NRPS	NRPS-12816	1	0	0	TRUE			Others	Others-34777	5	3	0.6	FALSE
NRPS	NRPS-12826	1	1	1	FALSE			Others	Others-34778	3	3	1	FALSE
NRPS	NRPS-12827	2	0	0	TRUE			Others	Others-3478	20	1	0.05	TRUE
NRPS	NRPS-12829	1	0	0	TRUE			Others	Others-34805	12	0	0	TRUE
NRPS	NRPS-12833	1	0	0	TRUE			Others	Others-34971	5	1	0.2	TRUE
NRPS	NRPS-12840	1	0	0	TRUE			Others	Others-35214	3	1	0.333333	TRUE
NRPS	NRPS-12841	1	1	1	FALSE			Others	Others-35278	1	0	0	TRUE
NRPS	NRPS-12842	1	1	1	FALSE			Others	Others-35295	6	2	0.333333	TRUE
NRPS	NRPS-12844	1	0	0	TRUE			Others	Others-35479	4	0	0	TRUE
NRPS	NRPS-12845	1	1	1	FALSE			Others	Others-35482	1	0	0	TRUE
NRPS	NRPS-12847	1	1	1	FALSE			Others	Others-35591	1	0	0	TRUE
NRPS	NRPS-12848	1	1	1	FALSE			Others	Others-36093	21	0	0	TRUE
NRPS	NRPS-12856	1	0	0	TRUE			Others	Others-36327	4	4	1	FALSE
NRPS	NRPS-12858	1	0	0	TRUE			Others	Others-36337	3	0	0	TRUE
NRPS	NRPS-12860	1	0	0	TRUE			Others	Others-36338	3	0	0	TRUE
NRPS	NRPS-12861	2	0	0	TRUE			Others	Others-36644	59	13	0.220339	TRUE
NRPS	NRPS-12863	1	0	0	TRUE			Others	Others-36662	5	0	0	TRUE
NRPS	NRPS-12866	1	0	0	TRUE			Others	Others-36853	6	5	0.833333	FALSE
NRPS	NRPS-1287	1	1	1	FALSE			Others	Others-3695	5	5	1	FALSE
NRPS	NRPS-12882	2	0	0	TRUE			Others	Others-36984	5	0	0	TRUE
NRPS	NRPS-12883	1	1	1	FALSE			Others	Others-3706	4	1	0.25	TRUE
NRPS	NRPS-12884	1	0	0	TRUE			Others	Others-37087	1	0	0	TRUE
NRPS	NRPS-12887	1	1	1	FALSE			Others	Others-37114	24	0	0	TRUE
NRPS	NRPS-12888	1	0	0	TRUE			Others	Others-37246	33	7	0.212121	TRUE
NRPS	NRPS-12890	1	0	0	TRUE			Others	Others-37247	1	1	1	FALSE
NRPS	NRPS-12896	1	1	1	FALSE			Others	Others-37359	2	0	0	TRUE
NRPS	NRPS-12909	1	1	1	FALSE			Others	Others-37366	10	0	0	TRUE
NRPS	NRPS-12913	1	0	0	TRUE			Others	Others-37367	1	0	0	TRUE
NRPS	NRPS-12915	3	3	1	FALSE			Others	Others-37369	2	0	0	TRUE
NRPS	NRPS-12921	1	1	1	FALSE			Others	Others-3740	1	0	0	TRUE
NRPS	NRPS-12924	1	0	0	TRUE			Others	Others-37471	3	1	0.333333	TRUE
NRPS	NRPS-12925	1	0	0	TRUE			Others	Others-37488	10	10	1	FALSE
NRPS	NRPS-12927	1	0	0	TRUE			Others	Others-37491	7	0	0	TRUE
NRPS	NRPS-12928	1	0	0	TRUE			Others	Others-3751	1	0	0	TRUE
NRPS	NRPS-12931	1	0	0	TRUE			Others	Others-37687	4	0	0	TRUE
NRPS	NRPS-12934	1	0	0	TRUE			Others	Others-37693	1	0	0	TRUE
NRPS	NRPS-12937	1	0	0	TRUE			Others	Others-37871	20	10	0.5	FALSE
NRPS	NRPS-12940	1	0	0	TRUE			Others	Others-37881	8	0	0	TRUE
NRPS	NRPS-12943	1	0	0	TRUE			Others	Others-37994	5	0	0	TRUE
NRPS	NRPS-12944	1	0	0	TRUE			Others	Others-3802	2	0	0	TRUE
NRPS	NRPS-12945	1	0	0	TRUE			Others	Others-38035	1	1	1	FALSE
NRPS	NRPS-12947	1	0	0	TRUE			Others	Others-38090	8	0	0	TRUE
NRPS	NRPS-12949	1	0	0	TRUE			Others	Others-38141	5	1	0.2	TRUE
NRPS	NRPS-12951	1	0	0	TRUE			Others	Others-3821	1	0	0	TRUE
NRPS	NRPS-12952	1	0	0	TRUE			Others	Others-38261	6	2	0.333333	TRUE
NRPS	NRPS-12960	1	1	1	FALSE			Others	Others-38266	3	0	0	TRUE
NRPS	NRPS-12961	1	0	0	TRUE			Others	Others-3831	1	0	0	TRUE
NRPS	NRPS-12966	1	0	0	TRUE			Others	Others-3832	5	0	0	TRUE
NRPS	NRPS-12967	1	0	0	TRUE			Others	Others-3838	1	0	0	TRUE
NRPS	NRPS-12980	1	0	0	TRUE			Others	Others-38743	6	3	0.5	FALSE
NRPS	NRPS-12981	1	0	0	TRUE			Others	Others-38777	2	0	0	TRUE
NRPS	NRPS-12984	1	0	0	TRUE			Others	Others-38971	1	0	0	TRUE
NRPS	NRPS-1303	1	0	0	TRUE			Others	Others-39007	3	0	0	TRUE
NRPS	NRPS-13035	1	0	0	TRUE			Others	Others-39090	4	1	0.25	TRUE
NRPS	NRPS-13047	1	0	0	TRUE			Others	Others-39102	2	0	0	TRUE
NRPS	NRPS-13048	19	19	1	FALSE			Others	Others-39481	1	0	0	TRUE
NRPS	NRPS-1305	3	1	0.333333	FALSE			Others	Others-39515	2	0	0	TRUE
NRPS	NRPS-13051	21	21	1	FALSE			Others	Others-39516	2	0	0	TRUE
NRPS	NRPS-13053	6	0	0	TRUE			Others	Others-39645	1	0	0	TRUE
NRPS	NRPS-1308	3	0	0	TRUE			Others	Others-40028	12	0	0	TRUE
NRPS	NRPS-13113	1	1	1	FALSE			Others	Others-40029	9	2	0.222222	TRUE
NRPS	NRPS-1313	1	0	0	TRUE			Others	Others-40126	4	3	0.75	FALSE
NRPS	NRPS-13144	1	0	0	TRUE			Others	Others-40191	5	0	0	TRUE
NRPS	NRPS-1315	1	0	0	TRUE			Others	Others-4028	1	0	0	TRUE
NRPS	NRPS-13150	1	0	0	TRUE			Others	Others-40280	2	0	0	TRUE
NRPS	NRPS-13156	1	0	0	TRUE			Others	Others-40425	10	0	0	TRUE
NRPS	NRPS-13160	1	0	0	TRUE			Others	Others-40923	2	0	0	TRUE
NRPS	NRPS-13163	1	0	0	TRUE			Others	Others-41145	5	1	0.2	TRUE
NRPS	NRPS-13164	1	0	0	TRUE			Others	Others-41278	1	0	0	TRUE
NRPS	NRPS-13180	1	0	0	TRUE			Others	Others-41279	1	1	1	FALSE
NRPS	NRPS-13181	1	0	0	TRUE			Others	Others-41848	2	0	0	TRUE
NRPS	NRPS-13189	1	1	1	FALSE			Others	Others-41854	1	1	1	FALSE
NRPS	NRPS-13196	1	1	1	FALSE			Others	Others-41878	7	0	0	TRUE
NRPS	NRPS-13197	1	1	1	FALSE			Others	Others-41882	1	0	0	TRUE
NRPS	NRPS-13198	1	1	1	FALSE			Others	Others-41904	33	33	1	FALSE
NRPS	NRPS-13200	1	1	1	FALSE			Others	Others-41980	31	4	0.129032	TRUE
NRPS	NRPS-13207	1	0	0	TRUE			Others	Others-4218	17	6	0.352941	TRUE
NRPS	NRPS-13210	1	0	0	TRUE			Others	Others-4223	2	0	0	TRUE
NRPS	NRPS-13217	1	0	0	TRUE			Others	Others-42328	3	0	0	TRUE
NRPS	NRPS-13218	1	1	1	FALSE			Others	Others-42361	25	0	0	TRUE
NRPS	NRPS-1322	1	1	1	FALSE			Others	Others-42489	1	0	0	TRUE
NRPS	NRPS-13222	1	1	1	FALSE			Others	Others-42943	3	1	0.333333	TRUE
NRPS	NRPS-13223	3	0	0	TRUE			Others	Others-42980	3	2	0.666667	FALSE
NRPS	NRPS-13228	1	0	0	TRUE			Others	Others-42999	1	0	0	TRUE
NRPS	NRPS-13232	1	1	1	FALSE			Others	Others-43007	1	0	0	TRUE
NRPS	NRPS-1324	3	3	1	FALSE			Others	Others-43103	1	1	1	FALSE
NRPS	NRPS-13242	1	0	0	TRUE			Others	Others-43135	18	0	0	TRUE
NRPS	NRPS-13244	2	0	0	TRUE			Others	Others-43199	3	1	0.333333	TRUE
NRPS	NRPS-13246	1	0	0	TRUE			Others	Others-43220	2	0	0	TRUE
NRPS	NRPS-13247	1	0	0	TRUE			Others	Others-4347	5	2	0.4	FALSE
NRPS	NRPS-1325	1	0	0	TRUE			Others	Others-43485	2	1	0.5	FALSE
NRPS	NRPS-13255	4	0	0	TRUE			Others	Others-43549	2	0	0	TRUE
NRPS	NRPS-13268	1	0	0	TRUE			Others	Others-43550	1	0	0	TRUE
NRPS	NRPS-1327	1	1	1	FALSE			Others	Others-43577	1	0	0	TRUE
NRPS	NRPS-13271	1	0	0	TRUE			Others	Others-43704	2	0	0	TRUE
NRPS	NRPS-13276	1	0	0	TRUE			Others	Others-43865	2	0	0	TRUE
NRPS	NRPS-13292	1	0	0	TRUE			Others	Others-43873	4	1	0.25	TRUE
NRPS	NRPS-1330	1	1	1	FALSE			Others	Others-43881	5	4	0.8	FALSE
NRPS	NRPS-13301	1	1	1	FALSE			Others	Others-43988	4	1	0.25	TRUE
NRPS	NRPS-13302	1	0	0	TRUE			Others	Others-44008	6	4	0.666667	FALSE
NRPS	NRPS-13303	1	1	1	FALSE			Others	Others-44029	7	3	0.428571	FALSE
NRPS	NRPS-13304	1	0	0	TRUE			Others	Others-44031	4	2	0.5	FALSE
NRPS	NRPS-13306	2	0	0	TRUE			Others	Others-44528	6	0	0	TRUE
NRPS	NRPS-1331	1	1	1	FALSE			Others	Others-44636	2	0	0	TRUE
NRPS	NRPS-13313	1	0	0	TRUE			Others	Others-44735	2	0	0	TRUE
NRPS	NRPS-13316	1	0	0	TRUE			Others	Others-44981	5	0	0	TRUE
NRPS	NRPS-13318	1	1	1	FALSE			Others	Others-45006	6	5	0.833333	FALSE
NRPS	NRPS-13320	1	0	0	TRUE			Others	Others-45023	26	5	0.192308	TRUE
NRPS	NRPS-13321	1	0	0	TRUE			Others	Others-45173	8	5	0.625	FALSE
NRPS	NRPS-13322	1	0	0	TRUE			Others	Others-45429	3	0	0	TRUE
NRPS	NRPS-13324	1	1	1	FALSE			Others	Others-45437	1	1	1	FALSE
NRPS	NRPS-13325	1	1	1	FALSE			Others	Others-45821	3	0	0	TRUE
NRPS	NRPS-13328	1	0	0	TRUE			Others	Others-45946	2	0	0	TRUE
NRPS	NRPS-13333	5	0	0	TRUE			Others	Others-4602	4	0	0	TRUE
NRPS	NRPS-1335	1	0	0	TRUE			Others	Others-4604	10	9	0.9	FALSE
NRPS	NRPS-13353	1	0	0	TRUE			Others	Others-46063	5	0	0	TRUE
NRPS	NRPS-13354	1	0	0	TRUE			Others	Others-46079	2	0	0	TRUE
NRPS	NRPS-13356	1	0	0	TRUE			Others	Others-46457	3	0	0	TRUE
NRPS	NRPS-13358	1	0	0	TRUE			Others	Others-46462	1	0	0	TRUE
NRPS	NRPS-13359	1	1	1	FALSE			Others	Others-46557	4	2	0.5	FALSE
NRPS	NRPS-13361	1	0	0	TRUE			Others	Others-46698	4	1	0.25	TRUE
NRPS	NRPS-13368	1	0	0	TRUE			Others	Others-46714	2	0	0	TRUE
NRPS	NRPS-1338	1	1	1	FALSE			Others	Others-46808	2	0	0	TRUE
NRPS	NRPS-13398	1	0	0	TRUE			Others	Others-46907	7	6	0.857143	FALSE
NRPS	NRPS-1340	2	0	0	TRUE			Others	Others-46941	7	0	0	TRUE
NRPS	NRPS-13405	1	0	0	TRUE			Others	Others-47063	24	0	0	TRUE
NRPS	NRPS-13410	1	0	0	TRUE			Others	Others-47093	6	0	0	TRUE
NRPS	NRPS-13425	1	0	0	TRUE			Others	Others-47211	11	2	0.181818	TRUE
NRPS	NRPS-13427	1	0	0	TRUE			Others	Others-47227	6	0	0	TRUE
NRPS	NRPS-1343	1	0	0	TRUE			Others	Others-4727	3	0	0	TRUE
NRPS	NRPS-13431	1	0	0	TRUE			Others	Others-4734	7	3	0.428571	FALSE
NRPS	NRPS-13432	1	0	0	TRUE			Others	Others-47612	3	0	0	TRUE
NRPS	NRPS-13438	9	7	0.777778	FALSE			Others	Others-47615	9	0	0	TRUE
NRPS	NRPS-13448	1	0	0	TRUE			Others	Others-4795	3	0	0	TRUE
NRPS	NRPS-13450	1	0	0	TRUE			Others	Others-48122	14	3	0.214286	TRUE
NRPS	NRPS-13454	1	0	0	TRUE			Others	Others-48125	2	0	0	TRUE
NRPS	NRPS-13456	1	0	0	TRUE			Others	Others-48155	2	2	1	FALSE
NRPS	NRPS-13457	1	0	0	TRUE			Others	Others-48187	4	0	0	TRUE
NRPS	NRPS-13459	1	0	0	TRUE			Others	Others-4831	4	2	0.5	FALSE
NRPS	NRPS-13474	2	0	0	TRUE			Others	Others-48441	2	0	0	TRUE
NRPS	NRPS-13482	1	0	0	TRUE			Others	Others-49120	89	42	0.47191	FALSE
NRPS	NRPS-13485	1	0	0	TRUE			Others	Others-49149	1	0	0	TRUE
NRPS	NRPS-13488	4	0	0	TRUE			Others	Others-49246	2	2	1	FALSE
NRPS	NRPS-1350	3	3	1	FALSE			Others	Others-49277	2	0	0	TRUE
NRPS	NRPS-13543	1	0	0	TRUE			Others	Others-49278	6	6	1	FALSE
NRPS	NRPS-13551	1	0	0	TRUE			Others	Others-49396	10	0	0	TRUE
NRPS	NRPS-13552	1	0	0	TRUE			Others	Others-49531	3	0	0	TRUE
NRPS	NRPS-13567	1	0	0	TRUE			Others	Others-4967	1	0	0	TRUE
NRPS	NRPS-1357	3	0	0	TRUE			Others	Others-49777	2	0	0	TRUE
NRPS	NRPS-13571	1	0	0	TRUE			Others	Others-49788	4	0	0	TRUE
NRPS	NRPS-13574	1	1	1	FALSE			Others	Others-50077	6	6	1	FALSE
NRPS	NRPS-13575	1	1	1	FALSE			Others	Others-50086	3	0	0	TRUE
NRPS	NRPS-13577	1	0	0	TRUE			Others	Others-50660	10	9	0.9	FALSE
NRPS	NRPS-13582	1	0	0	TRUE			Others	Others-50665	17	0	0	TRUE
NRPS	NRPS-13584	1	0	0	TRUE			Others	Others-50701	3	0	0	TRUE
NRPS	NRPS-13585	1	0	0	TRUE			Others	Others-50743	3	0	0	TRUE
NRPS	NRPS-13586	1	1	1	FALSE			Others	Others-50777	3	0	0	TRUE
NRPS	NRPS-13590	1	0	0	TRUE			Others	Others-50807	7	7	1	FALSE
NRPS	NRPS-13591	1	1	1	FALSE			Others	Others-50937	3	0	0	TRUE
NRPS	NRPS-13597	1	0	0	TRUE			Others	Others-50940	2	1	0.5	FALSE
NRPS	NRPS-13598	1	0	0	TRUE			Others	Others-51074	7	5	0.714286	FALSE
NRPS	NRPS-1360	1	1	1	FALSE			Others	Others-5113	12	12	1	FALSE
NRPS	NRPS-13600	1	0	0	TRUE			Others	Others-51709	1	1	1	FALSE
NRPS	NRPS-13607	1	0	0	TRUE			Others	Others-51837	10	1	0.1	TRUE
NRPS	NRPS-13626	1	0	0	TRUE			Others	Others-51839	1	1	1	FALSE
NRPS	NRPS-13630	9	0	0	TRUE			Others	Others-52795	2	1	0.5	FALSE
NRPS	NRPS-13658	1	0	0	TRUE			Others	Others-53023	2	0	0	TRUE
NRPS	NRPS-1366	1	0	0	TRUE			Others	Others-53049	7	0	0	TRUE
NRPS	NRPS-13660	1	0	0	TRUE			Others	Others-53210	2	0	0	TRUE
NRPS	NRPS-13669	2	0	0	TRUE			Others	Others-53247	2	0	0	TRUE
NRPS	NRPS-13675	1	0	0	TRUE			Others	Others-53375	14	5	0.357143	TRUE
NRPS	NRPS-13676	1	0	0	TRUE			Others	Others-53503	3	0	0	TRUE
NRPS	NRPS-13677	1	0	0	TRUE			Others	Others-5362	1	0	0	TRUE
NRPS	NRPS-1368	5	0	0	TRUE			Others	Others-53937	3	0	0	TRUE
NRPS	NRPS-13686	1	0	0	TRUE			Others	Others-543	2	0	0	TRUE
NRPS	NRPS-13687	1	0	0	TRUE			Others	Others-5459	1	0	0	TRUE
NRPS	NRPS-13688	1	0	0	TRUE			Others	Others-55283	13	4	0.307692	TRUE
NRPS	NRPS-1369	1	0	0	TRUE			Others	Others-5536	19	1	0.0526316	TRUE
NRPS	NRPS-1371	1	1	1	FALSE			Others	Others-55394	4	0	0	TRUE
NRPS	NRPS-13713	2	0	0	TRUE			Others	Others-55519	4	3	0.75	FALSE
NRPS	NRPS-13721	2	0	0	TRUE			Others	Others-55842	4	0	0	TRUE
NRPS	NRPS-1373	2	2	1	FALSE			Others	Others-56117	1	0	0	TRUE
NRPS	NRPS-13735	1	0	0	TRUE			Others	Others-5613	19	2	0.105263	TRUE
NRPS	NRPS-1375	2	2	1	FALSE			Others	Others-56157	3	0	0	TRUE
NRPS	NRPS-13758	1	0	0	TRUE			Others	Others-56503	1	0	0	TRUE
NRPS	NRPS-13759	1	0	0	TRUE			Others	Others-57138	2	0	0	TRUE
NRPS	NRPS-13760	1	0	0	TRUE			Others	Others-57246	4	0	0	TRUE
NRPS	NRPS-13761	1	0	0	TRUE			Others	Others-57271	1	0	0	TRUE
NRPS	NRPS-13763	2	0	0	TRUE			Others	Others-57724	8	0	0	TRUE
NRPS	NRPS-1378	1	0	0	TRUE			Others	Others-57848	3	0	0	TRUE
NRPS	NRPS-13784	1	0	0	TRUE			Others	Others-57948	5	0	0	TRUE
NRPS	NRPS-13786	1	0	0	TRUE			Others	Others-6260	2	2	1	FALSE
NRPS	NRPS-13797	1	0	0	TRUE			Others	Others-6268	3	2	0.666667	FALSE
NRPS	NRPS-13805	1	0	0	TRUE			Others	Others-6359	2	1	0.5	FALSE
NRPS	NRPS-13808	1	0	0	TRUE			Others	Others-638	3	0	0	TRUE
NRPS	NRPS-13816	1	1	1	FALSE			Others	Others-6571	14	0	0	TRUE
NRPS	NRPS-13821	1	0	0	TRUE			Others	Others-6717	2	0	0	TRUE
NRPS	NRPS-13822	1	1	1	FALSE			Others	Others-6772	4	0	0	TRUE
NRPS	NRPS-13823	1	1	1	FALSE			Others	Others-6812	10	0	0	TRUE
NRPS	NRPS-13827	1	0	0	TRUE			Others	Others-7453	6	0	0	TRUE
NRPS	NRPS-1384	1	1	1	FALSE			Others	Others-7486	1	0	0	TRUE
NRPS	NRPS-13841	1	0	0	TRUE			Others	Others-7828	8	1	0.125	TRUE
NRPS	NRPS-13842	1	1	1	FALSE			Others	Others-7963	4	0	0	TRUE
NRPS	NRPS-1385	1	1	1	FALSE			Others	Others-8031	6	1	0.166667	TRUE
NRPS	NRPS-13860	3	0	0	TRUE			Others	Others-8066	15	13	0.866667	FALSE
NRPS	NRPS-13861	1	0	0	TRUE			Others	Others-8683	8	1	0.125	TRUE
NRPS	NRPS-1387	1	0	0	TRUE			Others	Others-8694	9	0	0	TRUE
NRPS	NRPS-13872	1	0	0	TRUE			Others	Others-892	1	0	0	TRUE
NRPS	NRPS-13879	1	0	0	TRUE			Others	Others-8940	6	0	0	TRUE
NRPS	NRPS-1388	1	1	1	FALSE			Others	Others-908	2	1	0.5	FALSE
NRPS	NRPS-13886	1	0	0	TRUE			Others	Others-9087	33	7	0.212121	TRUE
NRPS	NRPS-13907	5	1	0.2	FALSE			Others	Others-9215	38	18	0.473684	FALSE
NRPS	NRPS-1391	1	1	1	FALSE			Others	Others-9305	9	9	1	FALSE
NRPS	NRPS-13917	1	0	0	TRUE			Others	Others-9412	4	0	0	TRUE
NRPS	NRPS-1392	1	1	1	FALSE			Others	Others-9548	8	0	0	TRUE
NRPS	NRPS-13932	1	0	0	TRUE			Others	Others-9637	24	1	0.0416667	TRUE
NRPS	NRPS-13934	1	0	0	TRUE			PKS-NRP_Hybrids	PKS-NRP_Hybrids-13906	1	0	0	TRUE
NRPS	NRPS-13938	1	0	0	TRUE			PKS-NRP_Hybrids	PKS-NRP_Hybrids-17008	5	0	0	TRUE
NRPS	NRPS-1394	1	0	0	TRUE			PKS-NRP_Hybrids	PKS-NRP_Hybrids-26038	1	1	1	FALSE
NRPS	NRPS-13943	1	0	0	TRUE			PKS-NRP_Hybrids	PKS-NRP_Hybrids-33015	3	0	0	TRUE
NRPS	NRPS-13949	1	0	0	TRUE			PKS-NRP_Hybrids	PKS-NRP_Hybrids-42367	7	0	0	TRUE
NRPS	NRPS-13951	2	0	0	TRUE			PKS-NRP_Hybrids	PKS-NRP_Hybrids-43963	3	0	0	TRUE
NRPS	NRPS-13952	1	0	0	TRUE			PKS-NRP_Hybrids	PKS-NRP_Hybrids-44543	1	0	0	TRUE
NRPS	NRPS-14000	1	0	0	TRUE			PKS-NRP_Hybrids	PKS-NRP_Hybrids-45	2360	503	0.213136	TRUE
NRPS	NRPS-14008	1	0	0	TRUE			PKS-NRP_Hybrids	PKS-NRP_Hybrids-47437	1	0	0	TRUE
NRPS	NRPS-14017	1	0	0	TRUE			PKS-NRP_Hybrids	PKS-NRP_Hybrids-47485	8	0	0	TRUE
NRPS	NRPS-14023	1	1	1	FALSE			PKS-NRP_Hybrids	PKS-NRP_Hybrids-49886	1	1	1	FALSE
NRPS	NRPS-14028	1	0	0	TRUE			PKS-NRP_Hybrids	PKS-NRP_Hybrids-55836	2	0	0	TRUE
NRPS	NRPS-14029	1	1	1	FALSE			PKS-NRP_Hybrids	PKS-NRP_Hybrids-56574	3	0	0	TRUE
NRPS	NRPS-14030	1	0	0	TRUE			PKS-NRP_Hybrids	PKS-NRP_Hybrids-56701	1	0	0	TRUE
NRPS	NRPS-14031	1	0	0	TRUE			PKS-NRP_Hybrids	PKS-NRP_Hybrids-5885	1	0	0	TRUE
NRPS	NRPS-14039	3	3	1	FALSE			PKSI	PKSI-10459	3	0	0	TRUE
NRPS	NRPS-1407	1	0	0	TRUE			PKSI	PKSI-10565	1	1	1	FALSE
NRPS	NRPS-14077	3	0	0	TRUE			PKSI	PKSI-10586	2	0	0	TRUE
NRPS	NRPS-14085	1	1	1	FALSE			PKSI	PKSI-1182	1	0	0	TRUE
NRPS	NRPS-14088	2	2	1	FALSE			PKSI	PKSI-11934	1	0	0	TRUE
NRPS	NRPS-14092	1	1	1	FALSE			PKSI	PKSI-11964	3	0	0	TRUE
NRPS	NRPS-14093	1	1	1	FALSE			PKSI	PKSI-1310	1	0	0	TRUE
NRPS	NRPS-14096	1	0	0	TRUE			PKSI	PKSI-13956	2	0	0	TRUE
NRPS	NRPS-14121	1	0	0	TRUE			PKSI	PKSI-13973	1	0	0	TRUE
NRPS	NRPS-14136	1	0	0	TRUE			PKSI	PKSI-14135	2	0	0	TRUE
NRPS	NRPS-14138	1	0	0	TRUE			PKSI	PKSI-15711	2	0	0	TRUE
NRPS	NRPS-14147	1	0	0	TRUE			PKSI	PKSI-16277	3	0	0	TRUE
NRPS	NRPS-14148	1	1	1	FALSE			PKSI	PKSI-16742	3	0	0	TRUE
NRPS	NRPS-14149	1	1	1	FALSE			PKSI	PKSI-16857	1	0	0	TRUE
NRPS	NRPS-1415	1	0	0	TRUE			PKSI	PKSI-17533	2	0	0	TRUE
NRPS	NRPS-14155	3	0	0	TRUE			PKSI	PKSI-17694	1	0	0	TRUE
NRPS	NRPS-14175	3	0	0	TRUE			PKSI	PKSI-2015	1	0	0	TRUE
NRPS	NRPS-14177	1	1	1	FALSE			PKSI	PKSI-20443	13	8	0.615385	FALSE
NRPS	NRPS-14182	1	0	0	TRUE			PKSI	PKSI-22000	1	0	0	TRUE
NRPS	NRPS-14184	5	1	0.2	FALSE			PKSI	PKSI-22013	2	0	0	TRUE
NRPS	NRPS-14189	1	0	0	TRUE			PKSI	PKSI-2257	1	1	1	FALSE
NRPS	NRPS-14190	1	0	0	TRUE			PKSI	PKSI-2670	1	0	0	TRUE
NRPS	NRPS-14192	1	0	0	TRUE			PKSI	PKSI-3508	4	0	0	TRUE
NRPS	NRPS-14195	1	0	0	TRUE			PKSI	PKSI-5373	1	0	0	TRUE
NRPS	NRPS-14206	1	0	0	TRUE			PKSI	PKSI-6763	5	4	0.8	FALSE
NRPS	NRPS-1421	1	1	1	FALSE			PKSI	PKSI-7742	2781	516	0.185545	TRUE
NRPS	NRPS-14211	1	0	0	TRUE			PKSI	PKSI-9537	2	0	0	TRUE
NRPS	NRPS-14224	1	0	0	TRUE			PKSI	PKSI-9772	2	0	0	TRUE
NRPS	NRPS-14227	1	0	0	TRUE			PKSother	PKSother-10015	1	0	0	TRUE
NRPS	NRPS-14240	1	0	0	TRUE			PKSother	PKSother-10163	1	0	0	TRUE
NRPS	NRPS-14282	1	0	0	TRUE			PKSother	PKSother-10204	4	2	0.5	FALSE
NRPS	NRPS-14285	1	0	0	TRUE			PKSother	PKSother-10215	16	2	0.125	TRUE
NRPS	NRPS-14286	1	0	0	TRUE			PKSother	PKSother-10266	1	1	1	FALSE
NRPS	NRPS-14287	1	0	0	TRUE			PKSother	PKSother-10290	2	1	0.5	FALSE
NRPS	NRPS-14289	1	0	0	TRUE			PKSother	PKSother-10494	3	0	0	TRUE
NRPS	NRPS-14293	1	1	1	FALSE			PKSother	PKSother-10975	5	0	0	TRUE
NRPS	NRPS-14296	1	1	1	FALSE			PKSother	PKSother-11125	4	0	0	TRUE
NRPS	NRPS-14299	1	0	0	TRUE			PKSother	PKSother-1172	1	0	0	TRUE
NRPS	NRPS-14300	1	0	0	TRUE			PKSother	PKSother-11763	20	0	0	TRUE
NRPS	NRPS-14301	1	0	0	TRUE			PKSother	PKSother-12350	3	0	0	TRUE
NRPS	NRPS-14302	1	1	1	FALSE			PKSother	PKSother-12351	2	0	0	TRUE
NRPS	NRPS-14312	1	0	0	TRUE			PKSother	PKSother-12798	7	1	0.142857	TRUE
NRPS	NRPS-14316	1	1	1	FALSE			PKSother	PKSother-12851	3	2	0.666667	FALSE
NRPS	NRPS-14325	2	0	0	TRUE			PKSother	PKSother-12914	4	0	0	TRUE
NRPS	NRPS-14331	2	0	0	TRUE			PKSother	PKSother-13202	3	0	0	TRUE
NRPS	NRPS-14332	2	0	0	TRUE			PKSother	PKSother-13207	1	0	0	TRUE
NRPS	NRPS-14338	2	0	0	TRUE			PKSother	PKSother-13269	4	0	0	TRUE
NRPS	NRPS-1434	1	0	0	TRUE			PKSother	PKSother-13310	3	0	0	TRUE
NRPS	NRPS-14364	1	0	0	TRUE			PKSother	PKSother-13364	8	0	0	TRUE
NRPS	NRPS-14409	1	0	0	TRUE			PKSother	PKSother-13385	1	0	0	TRUE
NRPS	NRPS-14410	1	0	0	TRUE			PKSother	PKSother-13582	1	0	0	TRUE
NRPS	NRPS-14416	1	0	0	TRUE			PKSother	PKSother-13652	2	1	0.5	FALSE
NRPS	NRPS-14421	1	0	0	TRUE			PKSother	PKSother-13679	1	1	1	FALSE
NRPS	NRPS-14423	1	0	0	TRUE			PKSother	PKSother-13821	1	0	0	TRUE
NRPS	NRPS-14427	1	0	0	TRUE			PKSother	PKSother-13850	2	2	1	FALSE
NRPS	NRPS-14460	1	0	0	TRUE			PKSother	PKSother-14253	4	1	0.25	TRUE
NRPS	NRPS-14461	1	0	0	TRUE			PKSother	PKSother-14270	4	0	0	TRUE
NRPS	NRPS-1448	1	1	1	FALSE			PKSother	PKSother-14317	30	3	0.1	TRUE
NRPS	NRPS-14480	1	0	0	TRUE			PKSother	PKSother-14325	6	0	0	TRUE
NRPS	NRPS-14492	2	0	0	TRUE			PKSother	PKSother-14335	62	19	0.306452	TRUE
NRPS	NRPS-14500	1	0	0	TRUE			PKSother	PKSother-14519	2	0	0	TRUE
NRPS	NRPS-14502	1	0	0	TRUE			PKSother	PKSother-14545	2	0	0	TRUE
NRPS	NRPS-14519	1	0	0	TRUE			PKSother	PKSother-14963	1	0	0	TRUE
NRPS	NRPS-14522	1	0	0	TRUE			PKSother	PKSother-15162	2	0	0	TRUE
NRPS	NRPS-14525	1	1	1	FALSE			PKSother	PKSother-15315	2	2	1	FALSE
NRPS	NRPS-14528	1	0	0	TRUE			PKSother	PKSother-15318	1	0	0	TRUE
NRPS	NRPS-1453	1	1	1	FALSE			PKSother	PKSother-15382	1	0	0	TRUE
NRPS	NRPS-14530	1	0	0	TRUE			PKSother	PKSother-15504	3	1	0.333333	TRUE
NRPS	NRPS-14533	1	0	0	TRUE			PKSother	PKSother-1567	1	1	1	FALSE
NRPS	NRPS-14534	1	0	0	TRUE			PKSother	PKSother-15729	2	0	0	TRUE
NRPS	NRPS-1454	1	0	0	TRUE			PKSother	PKSother-15843	13	1	0.0769231	TRUE
NRPS	NRPS-14540	1	0	0	TRUE			PKSother	PKSother-15845	16	1	0.0625	TRUE
NRPS	NRPS-14545	1	0	0	TRUE			PKSother	PKSother-15847	21	5	0.238095	TRUE
NRPS	NRPS-14558	1	1	1	FALSE			PKSother	PKSother-15921	2	0	0	TRUE
NRPS	NRPS-1456	2	2	1	FALSE			PKSother	PKSother-15994	7	0	0	TRUE
NRPS	NRPS-14560	1	0	0	TRUE			PKSother	PKSother-16059	1	0	0	TRUE
NRPS	NRPS-14566	3	2	0.666667	FALSE			PKSother	PKSother-16083	1	1	1	FALSE
NRPS	NRPS-1457	1	1	1	FALSE			PKSother	PKSother-1649	3	0	0	TRUE
NRPS	NRPS-14571	1	0	0	TRUE			PKSother	PKSother-16631	1	0	0	TRUE
NRPS	NRPS-14576	2	0	0	TRUE			PKSother	PKSother-16634	1	0	0	TRUE
NRPS	NRPS-14577	1	0	0	TRUE			PKSother	PKSother-16639	4	0	0	TRUE
NRPS	NRPS-14578	1	0	0	TRUE			PKSother	PKSother-16671	7	0	0	TRUE
NRPS	NRPS-14580	2	1	0.5	FALSE			PKSother	PKSother-16757	4	0	0	TRUE
NRPS	NRPS-14583	1	1	1	FALSE			PKSother	PKSother-16758	4	1	0.25	TRUE
NRPS	NRPS-14584	1	1	1	FALSE			PKSother	PKSother-16861	5	0	0	TRUE
NRPS	NRPS-14586	1	1	1	FALSE			PKSother	PKSother-17290	2	0	0	TRUE
NRPS	NRPS-14587	1	0	0	TRUE			PKSother	PKSother-17378	19	0	0	TRUE
NRPS	NRPS-1459	1	0	0	TRUE			PKSother	PKSother-1751	3	0	0	TRUE
NRPS	NRPS-14600	1	0	0	TRUE			PKSother	PKSother-17547	4	0	0	TRUE
NRPS	NRPS-14601	1	1	1	FALSE			PKSother	PKSother-17951	2	1	0.5	FALSE
NRPS	NRPS-14605	1	0	0	TRUE			PKSother	PKSother-17977	2	0	0	TRUE
NRPS	NRPS-14607	2	0	0	TRUE			PKSother	PKSother-18070	2	0	0	TRUE
NRPS	NRPS-14610	1	0	0	TRUE			PKSother	PKSother-18139	1	0	0	TRUE
NRPS	NRPS-14611	1	1	1	FALSE			PKSother	PKSother-18167	2	0	0	TRUE
NRPS	NRPS-14612	1	1	1	FALSE			PKSother	PKSother-18175	1	1	1	FALSE
NRPS	NRPS-14613	1	1	1	FALSE			PKSother	PKSother-18548	4	0	0	TRUE
NRPS	NRPS-14614	1	1	1	FALSE			PKSother	PKSother-18678	6	0	0	TRUE
NRPS	NRPS-14615	3	3	1	FALSE			PKSother	PKSother-1868	9	0	0	TRUE
NRPS	NRPS-14617	1	0	0	TRUE			PKSother	PKSother-18746	3	0	0	TRUE
NRPS	NRPS-14619	1	0	0	TRUE			PKSother	PKSother-18793	6	2	0.333333	TRUE
NRPS	NRPS-1462	1	0	0	TRUE			PKSother	PKSother-18800	5	0	0	TRUE
NRPS	NRPS-14621	1	0	0	TRUE			PKSother	PKSother-18815	1	1	1	FALSE
NRPS	NRPS-14625	1	0	0	TRUE			PKSother	PKSother-1882	24	1	0.0416667	TRUE
NRPS	NRPS-14626	1	0	0	TRUE			PKSother	PKSother-18846	2	0	0	TRUE
NRPS	NRPS-14638	2	0	0	TRUE			PKSother	PKSother-18865	12	0	0	TRUE
NRPS	NRPS-1465	2	0	0	TRUE			PKSother	PKSother-18872	3	1	0.333333	TRUE
NRPS	NRPS-14651	3	0	0	TRUE			PKSother	PKSother-18908	2	1	0.5	FALSE
NRPS	NRPS-14656	2	2	1	FALSE			PKSother	PKSother-18931	5	1	0.2	TRUE
NRPS	NRPS-1469	2	0	0	TRUE			PKSother	PKSother-18942	2	1	0.5	FALSE
NRPS	NRPS-1471	1	0	0	TRUE			PKSother	PKSother-19003	1	0	0	TRUE
NRPS	NRPS-14715	2	0	0	TRUE			PKSother	PKSother-19058	1	0	0	TRUE
NRPS	NRPS-1472	1	1	1	FALSE			PKSother	PKSother-19100	2	0	0	TRUE
NRPS	NRPS-14733	1	0	0	TRUE			PKSother	PKSother-1911	5	2	0.4	FALSE
NRPS	NRPS-14734	1	0	0	TRUE			PKSother	PKSother-19199	3	0	0	TRUE
NRPS	NRPS-14743	1	0	0	TRUE			PKSother	PKSother-19289	2	0	0	TRUE
NRPS	NRPS-14746	1	0	0	TRUE			PKSother	PKSother-1935	9	4	0.444444	FALSE
NRPS	NRPS-1475	1	1	1	FALSE			PKSother	PKSother-19412	1	0	0	TRUE
NRPS	NRPS-14755	1	0	0	TRUE			PKSother	PKSother-1951	3	0	0	TRUE
NRPS	NRPS-14756	1	0	0	TRUE			PKSother	PKSother-19579	6	0	0	TRUE
NRPS	NRPS-14757	1	0	0	TRUE			PKSother	PKSother-19693	7	0	0	TRUE
NRPS	NRPS-1477	2	2	1	FALSE			PKSother	PKSother-19939	6	0	0	TRUE
NRPS	NRPS-14778	1	0	0	TRUE			PKSother	PKSother-19965	35	7	0.2	TRUE
NRPS	NRPS-14780	1	0	0	TRUE			PKSother	PKSother-2044	9	5	0.555556	FALSE
NRPS	NRPS-14781	1	0	0	TRUE			PKSother	PKSother-20445	2	0	0	TRUE
NRPS	NRPS-14783	1	0	0	TRUE			PKSother	PKSother-21043	10	1	0.1	TRUE
NRPS	NRPS-14798	12	6	0.5	FALSE			PKSother	PKSother-21234	17	5	0.294118	TRUE
NRPS	NRPS-1481	2	1	0.5	FALSE			PKSother	PKSother-21239	8	0	0	TRUE
NRPS	NRPS-14810	1	1	1	FALSE			PKSother	PKSother-21247	2	0	0	TRUE
NRPS	NRPS-14821	1	0	0	TRUE			PKSother	PKSother-2174	1	0	0	TRUE
NRPS	NRPS-14822	1	0	0	TRUE			PKSother	PKSother-2247	5	1	0.2	TRUE
NRPS	NRPS-14826	1	1	1	FALSE			PKSother	PKSother-2519	1	0	0	TRUE
NRPS	NRPS-1485	1	0	0	TRUE			PKSother	PKSother-2591	1	0	0	TRUE
NRPS	NRPS-14850	1	0	0	TRUE			PKSother	PKSother-2619	1	0	0	TRUE
NRPS	NRPS-14856	1	0	0	TRUE			PKSother	PKSother-2620	1	0	0	TRUE
NRPS	NRPS-14860	1	0	0	TRUE			PKSother	PKSother-2655	1	0	0	TRUE
NRPS	NRPS-14865	1	1	1	FALSE			PKSother	PKSother-2675	1	0	0	TRUE
NRPS	NRPS-14866	1	1	1	FALSE			PKSother	PKSother-2778	10	0	0	TRUE
NRPS	NRPS-14872	1	0	0	TRUE			PKSother	PKSother-3254	1	0	0	TRUE
NRPS	NRPS-14893	1	0	0	TRUE			PKSother	PKSother-3687	1	1	1	FALSE
NRPS	NRPS-14896	1	0	0	TRUE			PKSother	PKSother-3769	3	2	0.666667	FALSE
NRPS	NRPS-14901	1	0	0	TRUE			PKSother	PKSother-3929	1	0	0	TRUE
NRPS	NRPS-1491	2	0	0	TRUE			PKSother	PKSother-441	7	1	0.142857	TRUE
NRPS	NRPS-1492	1	0	0	TRUE			PKSother	PKSother-444	25	6	0.24	TRUE
NRPS	NRPS-14929	2	0	0	TRUE			PKSother	PKSother-4468	1	0	0	TRUE
NRPS	NRPS-14933	5	0	0	TRUE			PKSother	PKSother-4780	1	0	0	TRUE
NRPS	NRPS-14934	1	0	0	TRUE			PKSother	PKSother-5117	9	0	0	TRUE
NRPS	NRPS-14938	1	0	0	TRUE			PKSother	PKSother-5503	8324	2076	0.249399	TRUE
NRPS	NRPS-14940	1	0	0	TRUE			PKSother	PKSother-612	4	0	0	TRUE
NRPS	NRPS-14941	1	0	0	TRUE			PKSother	PKSother-6138	6	3	0.5	FALSE
NRPS	NRPS-14945	1	1	1	FALSE			PKSother	PKSother-63	15	0	0	TRUE
NRPS	NRPS-14949	2	0	0	TRUE			PKSother	PKSother-639	4	1	0.25	TRUE
NRPS	NRPS-14951	1	0	0	TRUE			PKSother	PKSother-6654	14	2	0.142857	TRUE
NRPS	NRPS-14961	1	0	0	TRUE			PKSother	PKSother-7110	55	55	1	FALSE
NRPS	NRPS-14973	1	0	0	TRUE			PKSother	PKSother-729	1	1	1	FALSE
NRPS	NRPS-14982	2	2	1	FALSE			PKSother	PKSother-7324	5	2	0.4	FALSE
NRPS	NRPS-14984	1	0	0	TRUE			PKSother	PKSother-7498	12	10	0.833333	FALSE
NRPS	NRPS-14986	1	0	0	TRUE			PKSother	PKSother-7771	2	0	0	TRUE
NRPS	NRPS-1499	1	1	1	FALSE			PKSother	PKSother-795	1	0	0	TRUE
NRPS	NRPS-14993	1	0	0	TRUE			PKSother	PKSother-8054	4	2	0.5	FALSE
NRPS	NRPS-14995	1	0	0	TRUE			PKSother	PKSother-8180	5	1	0.2	TRUE
NRPS	NRPS-1500	1	1	1	FALSE			PKSother	PKSother-8187	5	0	0	TRUE
NRPS	NRPS-15022	2	0	0	TRUE			PKSother	PKSother-8311	4	0	0	TRUE
NRPS	NRPS-15024	1	0	0	TRUE			PKSother	PKSother-8428	9	0	0	TRUE
NRPS	NRPS-15030	1	1	1	FALSE			PKSother	PKSother-853	1	1	1	FALSE
NRPS	NRPS-15032	1	1	1	FALSE			PKSother	PKSother-8861	3	2	0.666667	FALSE
NRPS	NRPS-15033	1	1	1	FALSE			PKSother	PKSother-889	1	0	0	TRUE
NRPS	NRPS-15038	1	0	0	TRUE			PKSother	PKSother-8894	1	0	0	TRUE
NRPS	NRPS-15041	1	0	0	TRUE			PKSother	PKSother-8946	23	10	0.434783	FALSE
NRPS	NRPS-1505	1	0	0	TRUE			PKSother	PKSother-9118	2	0	0	TRUE
NRPS	NRPS-15054	3	0	0	TRUE			PKSother	PKSother-913	1	0	0	TRUE
NRPS	NRPS-1506	1	1	1	FALSE			PKSother	PKSother-9407	2	0	0	TRUE
NRPS	NRPS-15062	6	0	0	TRUE			PKSother	PKSother-9435	1	1	1	FALSE
NRPS	NRPS-15067	3	0	0	TRUE			PKSother	PKSother-950	3	3	1	FALSE
NRPS	NRPS-15083	1	1	1	FALSE			PKSother	PKSother-9580	3	0	0	TRUE
NRPS	NRPS-1509	1	1	1	FALSE			PKSother	PKSother-9584	2	0	0	TRUE
NRPS	NRPS-15095	1	0	0	TRUE			PKSother	PKSother-9628	3	0	0	TRUE
NRPS	NRPS-15096	2	0	0	TRUE			PKSother	PKSother-9642	4	0	0	TRUE
NRPS	NRPS-15097	1	1	1	FALSE			PKSother	PKSother-9693	1	0	0	TRUE
NRPS	NRPS-15098	1	1	1	FALSE			PKSother	PKSother-9790	1	0	0	TRUE
NRPS	NRPS-15099	1	1	1	FALSE			PKSother	PKSother-9853	1	0	0	TRUE
NRPS	NRPS-1510	1	1	1	FALSE			PKSother	PKSother-990	2	0	0	TRUE
NRPS	NRPS-15112	1	0	0	TRUE			RiPPs	RiPPs-10079	1	1	1	FALSE
NRPS	NRPS-15113	1	0	0	TRUE			RiPPs	RiPPs-10168	1	1	1	FALSE
NRPS	NRPS-15118	1	0	0	TRUE			RiPPs	RiPPs-10622	12	0	0	TRUE
NRPS	NRPS-15131	1	0	0	TRUE			RiPPs	RiPPs-11408	1	1	1	FALSE
NRPS	NRPS-15135	1	0	0	TRUE			RiPPs	RiPPs-11511	5	3	0.6	FALSE
NRPS	NRPS-15137	1	0	0	TRUE			RiPPs	RiPPs-12218	2	0	0	TRUE
NRPS	NRPS-15144	2	0	0	TRUE			RiPPs	RiPPs-12287	2	2	1	FALSE
NRPS	NRPS-15146	1	1	1	FALSE			RiPPs	RiPPs-12382	1	1	1	FALSE
NRPS	NRPS-15149	3	0	0	TRUE			RiPPs	RiPPs-12539	3	0	0	TRUE
NRPS	NRPS-15152	1	1	1	FALSE			RiPPs	RiPPs-12671	12	12	1	FALSE
NRPS	NRPS-15153	1	1	1	FALSE			RiPPs	RiPPs-12697	3	1	0.333333	TRUE
NRPS	NRPS-15156	2	0	0	TRUE			RiPPs	RiPPs-12722	4	3	0.75	FALSE
NRPS	NRPS-15159	2	0	0	TRUE			RiPPs	RiPPs-13183	1	0	0	TRUE
NRPS	NRPS-1516	1	1	1	FALSE			RiPPs	RiPPs-13689	3	3	1	FALSE
NRPS	NRPS-15165	1	0	0	TRUE			RiPPs	RiPPs-1401	10	2	0.2	TRUE
NRPS	NRPS-1518	1	0	0	TRUE			RiPPs	RiPPs-14264	13	13	1	FALSE
NRPS	NRPS-15186	1	1	1	FALSE			RiPPs	RiPPs-14492	11	1	0.0909091	TRUE
NRPS	NRPS-15189	1	0	0	TRUE			RiPPs	RiPPs-14591	34	16	0.470588	FALSE
NRPS	NRPS-15198	1	0	0	TRUE			RiPPs	RiPPs-14810	8	0	0	TRUE
NRPS	NRPS-1520	1	1	1	FALSE			RiPPs	RiPPs-15230	10	10	1	FALSE
NRPS	NRPS-15202	1	0	0	TRUE			RiPPs	RiPPs-15285	5	0	0	TRUE
NRPS	NRPS-15210	1	1	1	FALSE			RiPPs	RiPPs-1534	7	1	0.142857	TRUE
NRPS	NRPS-15218	1	0	0	TRUE			RiPPs	RiPPs-15352	8	5	0.625	FALSE
NRPS	NRPS-1522	1	0	0	TRUE			RiPPs	RiPPs-15481	2	1	0.5	FALSE
NRPS	NRPS-15220	1	0	0	TRUE			RiPPs	RiPPs-15518	4	1	0.25	TRUE
NRPS	NRPS-15221	1	0	0	TRUE			RiPPs	RiPPs-1566	1	1	1	FALSE
NRPS	NRPS-15238	1	0	0	TRUE			RiPPs	RiPPs-15871	5	0	0	TRUE
NRPS	NRPS-15242	1	0	0	TRUE			RiPPs	RiPPs-15927	4	0	0	TRUE
NRPS	NRPS-15248	1	0	0	TRUE			RiPPs	RiPPs-15935	1	0	0	TRUE
NRPS	NRPS-15250	2	0	0	TRUE			RiPPs	RiPPs-16090	4	4	1	FALSE
NRPS	NRPS-15253	1	0	0	TRUE			RiPPs	RiPPs-16312	12	12	1	FALSE
NRPS	NRPS-15260	1	0	0	TRUE			RiPPs	RiPPs-16571	6	6	1	FALSE
NRPS	NRPS-15261	1	0	0	TRUE			RiPPs	RiPPs-16958	4	4	1	FALSE
NRPS	NRPS-15273	2	2	1	FALSE			RiPPs	RiPPs-1700	68	23	0.338235	TRUE
NRPS	NRPS-15298	1	0	0	TRUE			RiPPs	RiPPs-17273	37	2	0.0540541	TRUE
NRPS	NRPS-15301	1	0	0	TRUE			RiPPs	RiPPs-17760	10	1	0.1	TRUE
NRPS	NRPS-15310	1	0	0	TRUE			RiPPs	RiPPs-17772	117	2	0.017094	TRUE
NRPS	NRPS-15311	1	0	0	TRUE			RiPPs	RiPPs-17882	2	1	0.5	FALSE
NRPS	NRPS-15312	1	0	0	TRUE			RiPPs	RiPPs-17905	8	4	0.5	FALSE
NRPS	NRPS-15319	1	0	0	TRUE			RiPPs	RiPPs-17918	4	3	0.75	FALSE
NRPS	NRPS-15346	1	0	0	TRUE			RiPPs	RiPPs-17919	45	0	0	TRUE
NRPS	NRPS-15347	1	1	1	FALSE			RiPPs	RiPPs-17979	2	1	0.5	FALSE
NRPS	NRPS-15348	5	3	0.6	FALSE			RiPPs	RiPPs-17998	7	4	0.571429	FALSE
NRPS	NRPS-15354	4	4	1	FALSE			RiPPs	RiPPs-18431	31	31	1	FALSE
NRPS	NRPS-15356	1	1	1	FALSE			RiPPs	RiPPs-18493	9	0	0	TRUE
NRPS	NRPS-15357	1	1	1	FALSE			RiPPs	RiPPs-18495	8	0	0	TRUE
NRPS	NRPS-15363	2	0	0	TRUE			RiPPs	RiPPs-18591	1	1	1	FALSE
NRPS	NRPS-15369	2	2	1	FALSE			RiPPs	RiPPs-18685	2	1	0.5	FALSE
NRPS	NRPS-15373	1	0	0	TRUE			RiPPs	RiPPs-19390	5	0	0	TRUE
NRPS	NRPS-15374	2	0	0	TRUE			RiPPs	RiPPs-19837	11	11	1	FALSE
NRPS	NRPS-1538	1	0	0	TRUE			RiPPs	RiPPs-20094	13	3	0.230769	TRUE
NRPS	NRPS-15382	1	1	1	FALSE			RiPPs	RiPPs-20266	6	6	1	FALSE
NRPS	NRPS-15386	1	1	1	FALSE			RiPPs	RiPPs-2027	20	15	0.75	FALSE
NRPS	NRPS-15416	1	1	1	FALSE			RiPPs	RiPPs-20411	5	1	0.2	TRUE
NRPS	NRPS-15418	1	0	0	TRUE			RiPPs	RiPPs-20494	3	0	0	TRUE
NRPS	NRPS-15445	1	0	0	TRUE			RiPPs	RiPPs-20511	4	1	0.25	TRUE
NRPS	NRPS-15447	1	0	0	TRUE			RiPPs	RiPPs-20784	4	4	1	FALSE
NRPS	NRPS-15448	1	0	0	TRUE			RiPPs	RiPPs-20991	19	0	0	TRUE
NRPS	NRPS-15450	1	0	0	TRUE			RiPPs	RiPPs-21350	25	0	0	TRUE
NRPS	NRPS-15451	1	1	1	FALSE			RiPPs	RiPPs-21473	10	0	0	TRUE
NRPS	NRPS-15456	1	0	0	TRUE			RiPPs	RiPPs-21696	32	7	0.21875	TRUE
NRPS	NRPS-15457	1	0	0	TRUE			RiPPs	RiPPs-21861	57	53	0.929825	FALSE
NRPS	NRPS-15461	1	1	1	FALSE			RiPPs	RiPPs-22201	12	4	0.333333	TRUE
NRPS	NRPS-15464	1	1	1	FALSE			RiPPs	RiPPs-22203	7	0	0	TRUE
NRPS	NRPS-1548	1	0	0	TRUE			RiPPs	RiPPs-22262	4	0	0	TRUE
NRPS	NRPS-15480	1	0	0	TRUE			RiPPs	RiPPs-22280	11	11	1	FALSE
NRPS	NRPS-15485	1	0	0	TRUE			RiPPs	RiPPs-22366	1	1	1	FALSE
NRPS	NRPS-15491	1	0	0	TRUE			RiPPs	RiPPs-22433	82	82	1	FALSE
NRPS	NRPS-15495	3	1	0.333333	FALSE			RiPPs	RiPPs-22502	23	20	0.869565	FALSE
NRPS	NRPS-15503	1	0	0	TRUE			RiPPs	RiPPs-22911	6	0	0	TRUE
NRPS	NRPS-15504	1	0	0	TRUE			RiPPs	RiPPs-2297	5	0	0	TRUE
NRPS	NRPS-15508	1	0	0	TRUE			RiPPs	RiPPs-23006	5	1	0.2	TRUE
NRPS	NRPS-15510	1	0	0	TRUE			RiPPs	RiPPs-23930	27	27	1	FALSE
NRPS	NRPS-15513	1	0	0	TRUE			RiPPs	RiPPs-2399	9	0	0	TRUE
NRPS	NRPS-15514	1	0	0	TRUE			RiPPs	RiPPs-24030	15	14	0.933333	FALSE
NRPS	NRPS-15532	1	1	1	FALSE			RiPPs	RiPPs-24575	10	10	1	FALSE
NRPS	NRPS-15559	1	0	0	TRUE			RiPPs	RiPPs-24732	9	9	1	FALSE
NRPS	NRPS-15562	1	0	0	TRUE			RiPPs	RiPPs-25077	2	0	0	TRUE
NRPS	NRPS-15566	1	0	0	TRUE			RiPPs	RiPPs-25081	1	0	0	TRUE
NRPS	NRPS-15575	1	0	0	TRUE			RiPPs	RiPPs-251	33	1	0.030303	TRUE
NRPS	NRPS-1558	1	0	0	TRUE			RiPPs	RiPPs-25165	2	2	1	FALSE
NRPS	NRPS-15581	4	0	0	TRUE			RiPPs	RiPPs-25181	1	1	1	FALSE
NRPS	NRPS-15593	1	0	0	TRUE			RiPPs	RiPPs-25206	1	1	1	FALSE
NRPS	NRPS-15597	1	0	0	TRUE			RiPPs	RiPPs-25212	2	2	1	FALSE
NRPS	NRPS-15598	1	0	0	TRUE			RiPPs	RiPPs-25558	4	1	0.25	TRUE
NRPS	NRPS-15603	1	0	0	TRUE			RiPPs	RiPPs-25628	1	1	1	FALSE
NRPS	NRPS-15614	8	0	0	TRUE			RiPPs	RiPPs-25725	48	27	0.5625	FALSE
NRPS	NRPS-15617	1	0	0	TRUE			RiPPs	RiPPs-25758	4	1	0.25	TRUE
NRPS	NRPS-1562	1	1	1	FALSE			RiPPs	RiPPs-25782	3	3	1	FALSE
NRPS	NRPS-15635	1	0	0	TRUE			RiPPs	RiPPs-25919	3	3	1	FALSE
NRPS	NRPS-15638	1	0	0	TRUE			RiPPs	RiPPs-26231	2	2	1	FALSE
NRPS	NRPS-15639	1	0	0	TRUE			RiPPs	RiPPs-26489	4	4	1	FALSE
NRPS	NRPS-15641	1	0	0	TRUE			RiPPs	RiPPs-26503	1	0	0	TRUE
NRPS	NRPS-15642	1	0	0	TRUE			RiPPs	RiPPs-26572	2	2	1	FALSE
NRPS	NRPS-15645	1	0	0	TRUE			RiPPs	RiPPs-26719	2	0	0	TRUE
NRPS	NRPS-15647	1	0	0	TRUE			RiPPs	RiPPs-26748	6	4	0.666667	FALSE
NRPS	NRPS-1565	1	1	1	FALSE			RiPPs	RiPPs-26962	2	2	1	FALSE
NRPS	NRPS-15651	2	0	0	TRUE			RiPPs	RiPPs-27355	17	17	1	FALSE
NRPS	NRPS-15657	1	0	0	TRUE			RiPPs	RiPPs-2772	1	1	1	FALSE
NRPS	NRPS-15658	2	0	0	TRUE			RiPPs	RiPPs-27738	1	1	1	FALSE
NRPS	NRPS-15659	1	0	0	TRUE			RiPPs	RiPPs-2798	1	0	0	TRUE
NRPS	NRPS-1566	1	0	0	TRUE			RiPPs	RiPPs-28058	5	5	1	FALSE
NRPS	NRPS-15666	1	1	1	FALSE			RiPPs	RiPPs-2846	1	1	1	FALSE
NRPS	NRPS-15667	1	1	1	FALSE			RiPPs	RiPPs-28531	5	0	0	TRUE
NRPS	NRPS-15669	1	0	0	TRUE			RiPPs	RiPPs-28880	67	1	0.0149254	TRUE
NRPS	NRPS-15670	3	0	0	TRUE			RiPPs	RiPPs-29086	1	1	1	FALSE
NRPS	NRPS-15675	1	1	1	FALSE			RiPPs	RiPPs-29087	1	1	1	FALSE
NRPS	NRPS-15681	1	0	0	TRUE			RiPPs	RiPPs-2911	1	1	1	FALSE
NRPS	NRPS-15684	3	3	1	FALSE			RiPPs	RiPPs-29212	1	0	0	TRUE
NRPS	NRPS-15688	1	0	0	TRUE			RiPPs	RiPPs-29236	1	1	1	FALSE
NRPS	NRPS-15690	1	0	0	TRUE			RiPPs	RiPPs-29276	2	1	0.5	FALSE
NRPS	NRPS-15696	1	0	0	TRUE			RiPPs	RiPPs-2930	9	4	0.444444	FALSE
NRPS	NRPS-1570	1	1	1	FALSE			RiPPs	RiPPs-29658	22	3	0.136364	TRUE
NRPS	NRPS-15702	2	0	0	TRUE			RiPPs	RiPPs-29689	1	1	1	FALSE
NRPS	NRPS-15703	1	0	0	TRUE			RiPPs	RiPPs-3030	2	2	1	FALSE
NRPS	NRPS-15705	2	0	0	TRUE			RiPPs	RiPPs-30453	5	3	0.6	FALSE
NRPS	NRPS-15710	1	1	1	FALSE			RiPPs	RiPPs-30899	7	1	0.142857	TRUE
NRPS	NRPS-15711	1	1	1	FALSE			RiPPs	RiPPs-31127	3	3	1	FALSE
NRPS	NRPS-15712	1	1	1	FALSE			RiPPs	RiPPs-3126	3	3	1	FALSE
NRPS	NRPS-15713	1	1	1	FALSE			RiPPs	RiPPs-3129	1	1	1	FALSE
NRPS	NRPS-15714	1	1	1	FALSE			RiPPs	RiPPs-31353	10	0	0	TRUE
NRPS	NRPS-15715	1	0	0	TRUE			RiPPs	RiPPs-31357	10	10	1	FALSE
NRPS	NRPS-15716	1	0	0	TRUE			RiPPs	RiPPs-31375	2	1	0.5	FALSE
NRPS	NRPS-15719	1	1	1	FALSE			RiPPs	RiPPs-31455	4	0	0	TRUE
NRPS	NRPS-15721	1	0	0	TRUE			RiPPs	RiPPs-31517	1	0	0	TRUE
NRPS	NRPS-15722	1	0	0	TRUE			RiPPs	RiPPs-31575	1	0	0	TRUE
NRPS	NRPS-15728	2	0	0	TRUE			RiPPs	RiPPs-31672	3	0	0	TRUE
NRPS	NRPS-15729	1	1	1	FALSE			RiPPs	RiPPs-31869	6	0	0	TRUE
NRPS	NRPS-1573	1	0	0	TRUE			RiPPs	RiPPs-3190	1	0	0	TRUE
NRPS	NRPS-15730	1	0	0	TRUE			RiPPs	RiPPs-31985	2	2	1	FALSE
NRPS	NRPS-15731	1	0	0	TRUE			RiPPs	RiPPs-31993	1	0	0	TRUE
NRPS	NRPS-15733	1	1	1	FALSE			RiPPs	RiPPs-32124	1	1	1	FALSE
NRPS	NRPS-15734	1	0	0	TRUE			RiPPs	RiPPs-32159	5	0	0	TRUE
NRPS	NRPS-1575	1	0	0	TRUE			RiPPs	RiPPs-32189	1	0	0	TRUE
NRPS	NRPS-15750	1	0	0	TRUE			RiPPs	RiPPs-32287	5	1	0.2	TRUE
NRPS	NRPS-15756	1	0	0	TRUE			RiPPs	RiPPs-32345	6	0	0	TRUE
NRPS	NRPS-15758	1	0	0	TRUE			RiPPs	RiPPs-32402	1	0	0	TRUE
NRPS	NRPS-1576	1	0	0	TRUE			RiPPs	RiPPs-32478	1	1	1	FALSE
NRPS	NRPS-15763	1	0	0	TRUE			RiPPs	RiPPs-32511	3	1	0.333333	TRUE
NRPS	NRPS-15773	1	0	0	TRUE			RiPPs	RiPPs-3256	1	0	0	TRUE
NRPS	NRPS-1579	1	0	0	TRUE			RiPPs	RiPPs-32636	1	1	1	FALSE
NRPS	NRPS-15794	1	0	0	TRUE			RiPPs	RiPPs-32737	5	0	0	TRUE
NRPS	NRPS-15800	1	0	0	TRUE			RiPPs	RiPPs-32758	32	1	0.03125	TRUE
NRPS	NRPS-15803	1	0	0	TRUE			RiPPs	RiPPs-32760	9	2	0.222222	TRUE
NRPS	NRPS-15804	1	0	0	TRUE			RiPPs	RiPPs-32766	2	2	1	FALSE
NRPS	NRPS-15805	1	0	0	TRUE			RiPPs	RiPPs-32880	4	4	1	FALSE
NRPS	NRPS-15819	4	4	1	FALSE			RiPPs	RiPPs-32926	2	0	0	TRUE
NRPS	NRPS-15827	1	0	0	TRUE			RiPPs	RiPPs-32985	10	10	1	FALSE
NRPS	NRPS-1583	1	0	0	TRUE			RiPPs	RiPPs-32989	1	1	1	FALSE
NRPS	NRPS-15832	1	0	0	TRUE			RiPPs	RiPPs-33051	1	1	1	FALSE
NRPS	NRPS-15833	1	0	0	TRUE			RiPPs	RiPPs-33209	2	2	1	FALSE
NRPS	NRPS-15834	1	1	1	FALSE			RiPPs	RiPPs-33253	4	4	1	FALSE
NRPS	NRPS-15836	1	1	1	FALSE			RiPPs	RiPPs-33371	4	0	0	TRUE
NRPS	NRPS-15837	1	1	1	FALSE			RiPPs	RiPPs-33437	6	4	0.666667	FALSE
NRPS	NRPS-15838	1	1	1	FALSE			RiPPs	RiPPs-33438	4	2	0.5	FALSE
NRPS	NRPS-15839	1	1	1	FALSE			RiPPs	RiPPs-33462	2	1	0.5	FALSE
NRPS	NRPS-1584	2	0	0	TRUE			RiPPs	RiPPs-3351	1	0	0	TRUE
NRPS	NRPS-15841	2	0	0	TRUE			RiPPs	RiPPs-33520	8	6	0.75	FALSE
NRPS	NRPS-15842	2	0	0	TRUE			RiPPs	RiPPs-33531	1	0	0	TRUE
NRPS	NRPS-15846	3	0	0	TRUE			RiPPs	RiPPs-3354	1	1	1	FALSE
NRPS	NRPS-15847	2	0	0	TRUE			RiPPs	RiPPs-33589	3	3	1	FALSE
NRPS	NRPS-15854	1	0	0	TRUE			RiPPs	RiPPs-33637	4	4	1	FALSE
NRPS	NRPS-15864	1	0	0	TRUE			RiPPs	RiPPs-33659	27432	16717	0.609398	FALSE
NRPS	NRPS-15870	1	1	1	FALSE			RiPPs	RiPPs-33663	2	2	1	FALSE
NRPS	NRPS-15871	1	1	1	FALSE			RiPPs	RiPPs-33918	2	0	0	TRUE
NRPS	NRPS-15872	1	0	0	TRUE			RiPPs	RiPPs-34158	18	0	0	TRUE
NRPS	NRPS-1591	2	2	1	FALSE			RiPPs	RiPPs-34225	1	1	1	FALSE
NRPS	NRPS-15924	1	0	0	TRUE			RiPPs	RiPPs-34267	25	20	0.8	FALSE
NRPS	NRPS-15927	1	0	0	TRUE			RiPPs	RiPPs-34284	4	4	1	FALSE
NRPS	NRPS-15928	1	0	0	TRUE			RiPPs	RiPPs-34299	1	1	1	FALSE
NRPS	NRPS-15929	1	0	0	TRUE			RiPPs	RiPPs-34300	41	0	0	TRUE
NRPS	NRPS-15930	1	0	0	TRUE			RiPPs	RiPPs-34393	5	0	0	TRUE
NRPS	NRPS-15931	1	0	0	TRUE			RiPPs	RiPPs-34406	4	2	0.5	FALSE
NRPS	NRPS-15935	1	0	0	TRUE			RiPPs	RiPPs-34684	2	2	1	FALSE
NRPS	NRPS-1595	1	1	1	FALSE			RiPPs	RiPPs-34686	1	1	1	FALSE
NRPS	NRPS-15951	1	0	0	TRUE			RiPPs	RiPPs-34872	7	7	1	FALSE
NRPS	NRPS-1596	1	1	1	FALSE			RiPPs	RiPPs-34877	3	3	1	FALSE
NRPS	NRPS-15962	8	2	0.25	FALSE			RiPPs	RiPPs-35031	1	0	0	TRUE
NRPS	NRPS-15968	1	0	0	TRUE			RiPPs	RiPPs-35199	1	1	1	FALSE
NRPS	NRPS-15969	1	0	0	TRUE			RiPPs	RiPPs-35289	10	0	0	TRUE
NRPS	NRPS-15977	1	0	0	TRUE			RiPPs	RiPPs-35295	1	1	1	FALSE
NRPS	NRPS-15980	1	0	0	TRUE			RiPPs	RiPPs-35325	2	0	0	TRUE
NRPS	NRPS-15981	1	1	1	FALSE			RiPPs	RiPPs-35415	1	0	0	TRUE
NRPS	NRPS-15982	1	1	1	FALSE			RiPPs	RiPPs-35419	1	0	0	TRUE
NRPS	NRPS-15984	4	0	0	TRUE			RiPPs	RiPPs-35540	2	1	0.5	FALSE
NRPS	NRPS-15985	1	0	0	TRUE			RiPPs	RiPPs-35709	1	1	1	FALSE
NRPS	NRPS-15986	2	0	0	TRUE			RiPPs	RiPPs-35773	3	1	0.333333	TRUE
NRPS	NRPS-15987	1	1	1	FALSE			RiPPs	RiPPs-36063	2	0	0	TRUE
NRPS	NRPS-15988	1	0	0	TRUE			RiPPs	RiPPs-36092	2	0	0	TRUE
NRPS	NRPS-1599	1	0	0	TRUE			RiPPs	RiPPs-36093	2	0	0	TRUE
NRPS	NRPS-15990	1	1	1	FALSE			RiPPs	RiPPs-36109	2	2	1	FALSE
NRPS	NRPS-15991	1	1	1	FALSE			RiPPs	RiPPs-36140	2	0	0	TRUE
NRPS	NRPS-15992	1	1	1	FALSE			RiPPs	RiPPs-3616	41	38	0.926829	FALSE
NRPS	NRPS-16017	1	0	0	TRUE			RiPPs	RiPPs-36329	5	5	1	FALSE
NRPS	NRPS-16018	1	0	0	TRUE			RiPPs	RiPPs-36720	8	8	1	FALSE
NRPS	NRPS-16023	1	0	0	TRUE			RiPPs	RiPPs-3676	2	2	1	FALSE
NRPS	NRPS-16024	1	0	0	TRUE			RiPPs	RiPPs-37350	11	0	0	TRUE
NRPS	NRPS-1603	1	1	1	FALSE			RiPPs	RiPPs-37500	1	0	0	TRUE
NRPS	NRPS-16031	1	0	0	TRUE			RiPPs	RiPPs-37502	6	6	1	FALSE
NRPS	NRPS-16032	1	0	0	TRUE			RiPPs	RiPPs-3758	107	80	0.747664	FALSE
NRPS	NRPS-16043	1	0	0	TRUE			RiPPs	RiPPs-37631	7	0	0	TRUE
NRPS	NRPS-16063	1	0	0	TRUE			RiPPs	RiPPs-37829	3	2	0.666667	FALSE
NRPS	NRPS-16069	3	0	0	TRUE			RiPPs	RiPPs-37943	1	1	1	FALSE
NRPS	NRPS-1607	1	0	0	TRUE			RiPPs	RiPPs-38039	1	0	0	TRUE
NRPS	NRPS-16072	1	0	0	TRUE			RiPPs	RiPPs-38076	2	2	1	FALSE
NRPS	NRPS-16091	2	1	0.5	FALSE			RiPPs	RiPPs-38424	2	0	0	TRUE
NRPS	NRPS-16102	1	0	0	TRUE			RiPPs	RiPPs-38460	1	0	0	TRUE
NRPS	NRPS-16104	1	0	0	TRUE			RiPPs	RiPPs-38591	2	0	0	TRUE
NRPS	NRPS-16107	1	1	1	FALSE			RiPPs	RiPPs-38610	1	1	1	FALSE
NRPS	NRPS-16108	1	0	0	TRUE			RiPPs	RiPPs-38896	35	35	1	FALSE
NRPS	NRPS-16120	2	0	0	TRUE			RiPPs	RiPPs-38901	18	0	0	TRUE
NRPS	NRPS-16124	1	0	0	TRUE			RiPPs	RiPPs-38943	4	0	0	TRUE
NRPS	NRPS-16127	1	0	0	TRUE			RiPPs	RiPPs-39262	1	1	1	FALSE
NRPS	NRPS-16129	1	0	0	TRUE			RiPPs	RiPPs-39276	1	0	0	TRUE
NRPS	NRPS-1613	1	1	1	FALSE			RiPPs	RiPPs-39444	1	1	1	FALSE
NRPS	NRPS-16132	1	0	0	TRUE			RiPPs	RiPPs-39485	2	0	0	TRUE
NRPS	NRPS-16134	1	0	0	TRUE			RiPPs	RiPPs-39518	7	3	0.428571	FALSE
NRPS	NRPS-16136	1	0	0	TRUE			RiPPs	RiPPs-39679	9	2	0.222222	TRUE
NRPS	NRPS-16137	1	0	0	TRUE			RiPPs	RiPPs-39710	2	0	0	TRUE
NRPS	NRPS-16138	1	0	0	TRUE			RiPPs	RiPPs-39744	5	1	0.2	TRUE
NRPS	NRPS-16139	1	0	0	TRUE			RiPPs	RiPPs-39876	79	12	0.151899	TRUE
NRPS	NRPS-16140	1	0	0	TRUE			RiPPs	RiPPs-40051	4	4	1	FALSE
NRPS	NRPS-16143	1	0	0	TRUE			RiPPs	RiPPs-40163	1	0	0	TRUE
NRPS	NRPS-16152	1	1	1	FALSE			RiPPs	RiPPs-40246	6	6	1	FALSE
NRPS	NRPS-16153	1	1	1	FALSE			RiPPs	RiPPs-40279	4	4	1	FALSE
NRPS	NRPS-16157	1	1	1	FALSE			RiPPs	RiPPs-40376	5	5	1	FALSE
NRPS	NRPS-16161	1	0	0	TRUE			RiPPs	RiPPs-40592	14	14	1	FALSE
NRPS	NRPS-16167	1	0	0	TRUE			RiPPs	RiPPs-40634	5	0	0	TRUE
NRPS	NRPS-16174	1	1	1	FALSE			RiPPs	RiPPs-40917	9	9	1	FALSE
NRPS	NRPS-16175	1	0	0	TRUE			RiPPs	RiPPs-40991	7	7	1	FALSE
NRPS	NRPS-16176	1	0	0	TRUE			RiPPs	RiPPs-41080	7	7	1	FALSE
NRPS	NRPS-16179	1	0	0	TRUE			RiPPs	RiPPs-41306	1	1	1	FALSE
NRPS	NRPS-16180	1	1	1	FALSE			RiPPs	RiPPs-4145	2	2	1	FALSE
NRPS	NRPS-16189	1	0	0	TRUE			RiPPs	RiPPs-41499	2	2	1	FALSE
NRPS	NRPS-16191	1	0	0	TRUE			RiPPs	RiPPs-41562	4	4	1	FALSE
NRPS	NRPS-16194	1	0	0	TRUE			RiPPs	RiPPs-41579	9	0	0	TRUE
NRPS	NRPS-16196	1	0	0	TRUE			RiPPs	RiPPs-41597	3	1	0.333333	TRUE
NRPS	NRPS-16197	1	0	0	TRUE			RiPPs	RiPPs-41855	6	3	0.5	FALSE
NRPS	NRPS-16198	1	0	0	TRUE			RiPPs	RiPPs-42230	7	7	1	FALSE
NRPS	NRPS-1620	1	0	0	TRUE			RiPPs	RiPPs-42996	30	28	0.933333	FALSE
NRPS	NRPS-16200	1	1	1	FALSE			RiPPs	RiPPs-43062	1	0	0	TRUE
NRPS	NRPS-16201	1	1	1	FALSE			RiPPs	RiPPs-4309	2	0	0	TRUE
NRPS	NRPS-16219	5	0	0	TRUE			RiPPs	RiPPs-43487	6	0	0	TRUE
NRPS	NRPS-1622	1	0	0	TRUE			RiPPs	RiPPs-4361	1	0	0	TRUE
NRPS	NRPS-16220	1	1	1	FALSE			RiPPs	RiPPs-43927	1	1	1	FALSE
NRPS	NRPS-16221	2	0	0	TRUE			RiPPs	RiPPs-44206	1	1	1	FALSE
NRPS	NRPS-16222	5	0	0	TRUE			RiPPs	RiPPs-44255	6	6	1	FALSE
NRPS	NRPS-16223	2	0	0	TRUE			RiPPs	RiPPs-44412	9	1	0.111111	TRUE
NRPS	NRPS-16250	2	0	0	TRUE			RiPPs	RiPPs-4466	17	12	0.705882	FALSE
NRPS	NRPS-16251	3	3	1	FALSE			RiPPs	RiPPs-44888	3	0	0	TRUE
NRPS	NRPS-16252	3	0	0	TRUE			RiPPs	RiPPs-44995	12	12	1	FALSE
NRPS	NRPS-16254	3	0	0	TRUE			RiPPs	RiPPs-45024	2	0	0	TRUE
NRPS	NRPS-16255	3	0	0	TRUE			RiPPs	RiPPs-45182	2	0	0	TRUE
NRPS	NRPS-16269	3	3	1	FALSE			RiPPs	RiPPs-45183	2	2	1	FALSE
NRPS	NRPS-16276	3	0	0	TRUE			RiPPs	RiPPs-45342	1	1	1	FALSE
NRPS	NRPS-16285	5	0	0	TRUE			RiPPs	RiPPs-45428	1	1	1	FALSE
NRPS	NRPS-16287	1	1	1	FALSE			RiPPs	RiPPs-45435	1	1	1	FALSE
NRPS	NRPS-16312	5	0	0	TRUE			RiPPs	RiPPs-45812	3	0	0	TRUE
NRPS	NRPS-16313	1	1	1	FALSE			RiPPs	RiPPs-45819	12	12	1	FALSE
NRPS	NRPS-16316	6	6	1	FALSE			RiPPs	RiPPs-46446	1	0	0	TRUE
NRPS	NRPS-16319	2	1	0.5	FALSE			RiPPs	RiPPs-46495	4	4	1	FALSE
NRPS	NRPS-16333	11	4	0.363636	FALSE			RiPPs	RiPPs-46570	16	16	1	FALSE
NRPS	NRPS-16335	4	3	0.75	FALSE			RiPPs	RiPPs-46574	8	8	1	FALSE
NRPS	NRPS-16336	28	13	0.464286	FALSE			RiPPs	RiPPs-46591	5	0	0	TRUE
NRPS	NRPS-16345	1	0	0	TRUE			RiPPs	RiPPs-46714	10	0	0	TRUE
NRPS	NRPS-16349	1	0	0	TRUE			RiPPs	RiPPs-46774	4	4	1	FALSE
NRPS	NRPS-16352	1	0	0	TRUE			RiPPs	RiPPs-47085	4	1	0.25	TRUE
NRPS	NRPS-16359	1	1	1	FALSE			RiPPs	RiPPs-47188	1	0	0	TRUE
NRPS	NRPS-16374	1	0	0	TRUE			RiPPs	RiPPs-47480	10	3	0.3	TRUE
NRPS	NRPS-16376	1	0	0	TRUE			RiPPs	RiPPs-47486	9	3	0.333333	TRUE
NRPS	NRPS-16399	1	1	1	FALSE			RiPPs	RiPPs-47537	2	0	0	TRUE
NRPS	NRPS-16406	1	0	0	TRUE			RiPPs	RiPPs-48283	2	1	0.5	FALSE
NRPS	NRPS-16507	48	0	0	TRUE			RiPPs	RiPPs-49060	3	2	0.666667	FALSE
NRPS	NRPS-16509	15	0	0	TRUE			RiPPs	RiPPs-49089	9	0	0	TRUE
NRPS	NRPS-16611	2	0	0	TRUE			RiPPs	RiPPs-49090	5	5	1	FALSE
NRPS	NRPS-16635	1	0	0	TRUE			RiPPs	RiPPs-49180	2	2	1	FALSE
NRPS	NRPS-1670	1	1	1	FALSE			RiPPs	RiPPs-49182	7	7	1	FALSE
NRPS	NRPS-16726	1	0	0	TRUE			RiPPs	RiPPs-49528	11	5	0.454545	FALSE
NRPS	NRPS-16744	1	0	0	TRUE			RiPPs	RiPPs-49530	2	2	1	FALSE
NRPS	NRPS-16815	4	2	0.5	FALSE			RiPPs	RiPPs-4971	16	14	0.875	FALSE
NRPS	NRPS-16831	1	0	0	TRUE			RiPPs	RiPPs-50390	1	0	0	TRUE
NRPS	NRPS-16835	1	0	0	TRUE			RiPPs	RiPPs-50488	1	0	0	TRUE
NRPS	NRPS-16838	1	0	0	TRUE			RiPPs	RiPPs-51070	4	4	1	FALSE
NRPS	NRPS-16839	1	0	0	TRUE			RiPPs	RiPPs-51160	2	1	0.5	FALSE
NRPS	NRPS-16842	1	0	0	TRUE			RiPPs	RiPPs-51345	2	2	1	FALSE
NRPS	NRPS-16843	1	0	0	TRUE			RiPPs	RiPPs-51452	8	0	0	TRUE
NRPS	NRPS-16845	1	1	1	FALSE			RiPPs	RiPPs-5148	2	1	0.5	FALSE
NRPS	NRPS-16848	1	1	1	FALSE			RiPPs	RiPPs-51538	6	6	1	FALSE
NRPS	NRPS-16849	1	0	0	TRUE			RiPPs	RiPPs-51586	5	5	1	FALSE
NRPS	NRPS-16857	1	0	0	TRUE			RiPPs	RiPPs-51614	5	5	1	FALSE
NRPS	NRPS-16858	1	0	0	TRUE			RiPPs	RiPPs-51672	1	0	0	TRUE
NRPS	NRPS-16859	1	0	0	TRUE			RiPPs	RiPPs-51997	2	0	0	TRUE
NRPS	NRPS-16860	1	0	0	TRUE			RiPPs	RiPPs-52439	2	2	1	FALSE
NRPS	NRPS-16861	1	0	0	TRUE			RiPPs	RiPPs-52720	5	5	1	FALSE
NRPS	NRPS-16863	1	0	0	TRUE			RiPPs	RiPPs-52754	2	2	1	FALSE
NRPS	NRPS-16866	1	0	0	TRUE			RiPPs	RiPPs-52757	1	1	1	FALSE
NRPS	NRPS-16867	1	0	0	TRUE			RiPPs	RiPPs-52808	3	1	0.333333	TRUE
NRPS	NRPS-16868	1	1	1	FALSE			RiPPs	RiPPs-52839	13	12	0.923077	FALSE
NRPS	NRPS-16869	1	0	0	TRUE			RiPPs	RiPPs-52893	4	3	0.75	FALSE
NRPS	NRPS-1687	4	4	1	FALSE			RiPPs	RiPPs-52926	1	0	0	TRUE
NRPS	NRPS-16871	1	0	0	TRUE			RiPPs	RiPPs-53226	10	0	0	TRUE
NRPS	NRPS-16886	1	0	0	TRUE			RiPPs	RiPPs-53311	3	3	1	FALSE
NRPS	NRPS-16889	17	0	0	TRUE			RiPPs	RiPPs-53570	12	4	0.333333	TRUE
NRPS	NRPS-16891	5	5	1	FALSE			RiPPs	RiPPs-53627	6	0	0	TRUE
NRPS	NRPS-16893	3	0	0	TRUE			RiPPs	RiPPs-54055	1	1	1	FALSE
NRPS	NRPS-16914	2	0	0	TRUE			RiPPs	RiPPs-54159	3	0	0	TRUE
NRPS	NRPS-16983	2	2	1	FALSE			RiPPs	RiPPs-54207	2	2	1	FALSE
NRPS	NRPS-16995	6	0	0	TRUE			RiPPs	RiPPs-54330	4	4	1	FALSE
NRPS	NRPS-17001	1	1	1	FALSE			RiPPs	RiPPs-54525	4	4	1	FALSE
NRPS	NRPS-17002	1	1	1	FALSE			RiPPs	RiPPs-54604	39	0	0	TRUE
NRPS	NRPS-17021	18	0	0	TRUE			RiPPs	RiPPs-54654	27	18	0.666667	FALSE
NRPS	NRPS-17028	1	0	0	TRUE			RiPPs	RiPPs-54940	1	0	0	TRUE
NRPS	NRPS-17031	1	0	0	TRUE			RiPPs	RiPPs-54971	6	2	0.333333	TRUE
NRPS	NRPS-17033	1	0	0	TRUE			RiPPs	RiPPs-55036	7	7	1	FALSE
NRPS	NRPS-17034	1	0	0	TRUE			RiPPs	RiPPs-55156	3	2	0.666667	FALSE
NRPS	NRPS-17035	1	0	0	TRUE			RiPPs	RiPPs-5522	2	2	1	FALSE
NRPS	NRPS-17037	1	0	0	TRUE			RiPPs	RiPPs-55269	7	7	1	FALSE
NRPS	NRPS-17038	1	0	0	TRUE			RiPPs	RiPPs-55295	1	1	1	FALSE
NRPS	NRPS-17042	1	0	0	TRUE			RiPPs	RiPPs-55668	26	26	1	FALSE
NRPS	NRPS-17043	1	0	0	TRUE			RiPPs	RiPPs-55797	99	98	0.989899	FALSE
NRPS	NRPS-17048	1	0	0	TRUE			RiPPs	RiPPs-56055	10	3	0.3	TRUE
NRPS	NRPS-17049	1	0	0	TRUE			RiPPs	RiPPs-5613	3	0	0	TRUE
NRPS	NRPS-17053	1	0	0	TRUE			RiPPs	RiPPs-56176	3	3	1	FALSE
NRPS	NRPS-17059	1	0	0	TRUE			RiPPs	RiPPs-56187	8	8	1	FALSE
NRPS	NRPS-17061	1	0	0	TRUE			RiPPs	RiPPs-56281	2	0	0	TRUE
NRPS	NRPS-17067	1	0	0	TRUE			RiPPs	RiPPs-56426	2	1	0.5	FALSE
NRPS	NRPS-17068	1	0	0	TRUE			RiPPs	RiPPs-56441	8	4	0.5	FALSE
NRPS	NRPS-17078	1	0	0	TRUE			RiPPs	RiPPs-56444	2	0	0	TRUE
NRPS	NRPS-17080	1	0	0	TRUE			RiPPs	RiPPs-56691	4	3	0.75	FALSE
NRPS	NRPS-17089	1	0	0	TRUE			RiPPs	RiPPs-56701	1	1	1	FALSE
NRPS	NRPS-1710	1	0	0	TRUE			RiPPs	RiPPs-56896	29	29	1	FALSE
NRPS	NRPS-17103	1	0	0	TRUE			RiPPs	RiPPs-56926	4	0	0	TRUE
NRPS	NRPS-17107	1	0	0	TRUE			RiPPs	RiPPs-57086	2	0	0	TRUE
NRPS	NRPS-17108	1	0	0	TRUE			RiPPs	RiPPs-57813	2	0	0	TRUE
NRPS	NRPS-17111	3	0	0	TRUE			RiPPs	RiPPs-57846	63	56	0.888889	FALSE
NRPS	NRPS-17112	1	0	0	TRUE			RiPPs	RiPPs-57851	4	3	0.75	FALSE
NRPS	NRPS-17114	1	0	0	TRUE			RiPPs	RiPPs-57916	1	0	0	TRUE
NRPS	NRPS-17117	1	1	1	FALSE			RiPPs	RiPPs-58363	5	3	0.6	FALSE
NRPS	NRPS-17121	1	0	0	TRUE			RiPPs	RiPPs-58523	1	0	0	TRUE
NRPS	NRPS-17133	1	0	0	TRUE			RiPPs	RiPPs-58558	2	2	1	FALSE
NRPS	NRPS-17134	1	0	0	TRUE			RiPPs	RiPPs-58975	7	6	0.857143	FALSE
NRPS	NRPS-17135	1	0	0	TRUE			RiPPs	RiPPs-59503	1	0	0	TRUE
NRPS	NRPS-17137	1	0	0	TRUE			RiPPs	RiPPs-59588	3	2	0.666667	FALSE
NRPS	NRPS-17138	1	0	0	TRUE			RiPPs	RiPPs-59613	1	1	1	FALSE
NRPS	NRPS-17144	1	0	0	TRUE			RiPPs	RiPPs-59879	23	22	0.956522	FALSE
NRPS	NRPS-17145	1	0	0	TRUE			RiPPs	RiPPs-60350	35	0	0	TRUE
NRPS	NRPS-17146	1	0	0	TRUE			RiPPs	RiPPs-6046	5	0	0	TRUE
NRPS	NRPS-17154	1	0	0	TRUE			RiPPs	RiPPs-60776	34	30	0.882353	FALSE
NRPS	NRPS-17176	1	0	0	TRUE			RiPPs	RiPPs-60898	6	1	0.166667	TRUE
NRPS	NRPS-17182	3	0	0	TRUE			RiPPs	RiPPs-60925	43	2	0.0465116	TRUE
NRPS	NRPS-17185	1	0	0	TRUE			RiPPs	RiPPs-61178	3	3	1	FALSE
NRPS	NRPS-17187	1	0	0	TRUE			RiPPs	RiPPs-6131	18	7	0.388889	TRUE
NRPS	NRPS-17188	1	0	0	TRUE			RiPPs	RiPPs-61337	3	3	1	FALSE
NRPS	NRPS-17193	1	0	0	TRUE			RiPPs	RiPPs-61423	12	12	1	FALSE
NRPS	NRPS-17195	1	0	0	TRUE			RiPPs	RiPPs-61691	5	0	0	TRUE
NRPS	NRPS-17197	1	1	1	FALSE			RiPPs	RiPPs-61779	2	2	1	FALSE
NRPS	NRPS-1720	2	2	1	FALSE			RiPPs	RiPPs-61786	1	1	1	FALSE
NRPS	NRPS-17205	1	0	0	TRUE			RiPPs	RiPPs-61884	1	1	1	FALSE
NRPS	NRPS-17207	1	0	0	TRUE			RiPPs	RiPPs-6197	3	3	1	FALSE
NRPS	NRPS-1721	1	0	0	TRUE			RiPPs	RiPPs-62069	3	3	1	FALSE
NRPS	NRPS-17212	1	1	1	FALSE			RiPPs	RiPPs-62395	1	1	1	FALSE
NRPS	NRPS-17217	1	1	1	FALSE			RiPPs	RiPPs-62402	1	1	1	FALSE
NRPS	NRPS-17218	1	1	1	FALSE			RiPPs	RiPPs-6252	2	2	1	FALSE
NRPS	NRPS-1723	1	1	1	FALSE			RiPPs	RiPPs-62829	21	21	1	FALSE
NRPS	NRPS-17242	2	0	0	TRUE			RiPPs	RiPPs-62894	44	44	1	FALSE
NRPS	NRPS-17265	2	0	0	TRUE			RiPPs	RiPPs-62937	52	52	1	FALSE
NRPS	NRPS-17269	1	0	0	TRUE			RiPPs	RiPPs-62960	1	1	1	FALSE
NRPS	NRPS-17270	1	0	0	TRUE			RiPPs	RiPPs-62961	6	6	1	FALSE
NRPS	NRPS-17271	1	0	0	TRUE			RiPPs	RiPPs-6303	1	1	1	FALSE
NRPS	NRPS-17279	1	0	0	TRUE			RiPPs	RiPPs-63243	8	7	0.875	FALSE
NRPS	NRPS-17280	3	0	0	TRUE			RiPPs	RiPPs-63358	25	2	0.08	TRUE
NRPS	NRPS-17293	1	0	0	TRUE			RiPPs	RiPPs-63397	5	0	0	TRUE
NRPS	NRPS-17296	1	0	0	TRUE			RiPPs	RiPPs-63446	18	18	1	FALSE
NRPS	NRPS-17297	1	0	0	TRUE			RiPPs	RiPPs-63476	38	14	0.368421	TRUE
NRPS	NRPS-17325	2	0	0	TRUE			RiPPs	RiPPs-63487	2	2	1	FALSE
NRPS	NRPS-17327	1	0	0	TRUE			RiPPs	RiPPs-63602	8	5	0.625	FALSE
NRPS	NRPS-17341	4	0	0	TRUE			RiPPs	RiPPs-63816	4	4	1	FALSE
NRPS	NRPS-17345	2	0	0	TRUE			RiPPs	RiPPs-64028	2	2	1	FALSE
NRPS	NRPS-17353	1	0	0	TRUE			RiPPs	RiPPs-64058	1	1	1	FALSE
NRPS	NRPS-17356	3	0	0	TRUE			RiPPs	RiPPs-64095	2	0	0	TRUE
NRPS	NRPS-17359	1	0	0	TRUE			RiPPs	RiPPs-64222	1	1	1	FALSE
NRPS	NRPS-17368	1	0	0	TRUE			RiPPs	RiPPs-64270	2	2	1	FALSE
NRPS	NRPS-1737	1	1	1	FALSE			RiPPs	RiPPs-64343	1	1	1	FALSE
NRPS	NRPS-17377	2	1	0.5	FALSE			RiPPs	RiPPs-64429	1	1	1	FALSE
NRPS	NRPS-17380	1	1	1	FALSE			RiPPs	RiPPs-64742	26	25	0.961538	FALSE
NRPS	NRPS-17393	2	0	0	TRUE			RiPPs	RiPPs-6489	1	1	1	FALSE
NRPS	NRPS-17412	1	0	0	TRUE			RiPPs	RiPPs-64926	2	2	1	FALSE
NRPS	NRPS-17414	1	0	0	TRUE			RiPPs	RiPPs-64976	42	42	1	FALSE
NRPS	NRPS-17416	1	0	0	TRUE			RiPPs	RiPPs-64980	8	3	0.375	TRUE
NRPS	NRPS-17417	1	0	0	TRUE			RiPPs	RiPPs-65108	18	3	0.166667	TRUE
NRPS	NRPS-17428	1	0	0	TRUE			RiPPs	RiPPs-6517	21	21	1	FALSE
NRPS	NRPS-17430	1	0	0	TRUE			RiPPs	RiPPs-6521	2	0	0	TRUE
NRPS	NRPS-17444	1	0	0	TRUE			RiPPs	RiPPs-65211	2	0	0	TRUE
NRPS	NRPS-17447	1	0	0	TRUE			RiPPs	RiPPs-6523	2	2	1	FALSE
NRPS	NRPS-17449	2	0	0	TRUE			RiPPs	RiPPs-65297	3	0	0	TRUE
NRPS	NRPS-17452	1	0	0	TRUE			RiPPs	RiPPs-65371	3	0	0	TRUE
NRPS	NRPS-17456	1	0	0	TRUE			RiPPs	RiPPs-65480	45	26	0.577778	FALSE
NRPS	NRPS-17464	1	0	0	TRUE			RiPPs	RiPPs-65627	3	0	0	TRUE
NRPS	NRPS-17465	1	0	0	TRUE			RiPPs	RiPPs-65775	1	1	1	FALSE
NRPS	NRPS-17466	1	0	0	TRUE			RiPPs	RiPPs-65780	3	3	1	FALSE
NRPS	NRPS-17468	1	0	0	TRUE			RiPPs	RiPPs-6641	14	1	0.0714286	TRUE
NRPS	NRPS-17479	3	1	0.333333	FALSE			RiPPs	RiPPs-66426	4	4	1	FALSE
NRPS	NRPS-17487	1	0	0	TRUE			RiPPs	RiPPs-66543	1	0	0	TRUE
NRPS	NRPS-17490	1	0	0	TRUE			RiPPs	RiPPs-66558	2	1	0.5	FALSE
NRPS	NRPS-17491	1	0	0	TRUE			RiPPs	RiPPs-67068	4	3	0.75	FALSE
NRPS	NRPS-17497	1	1	1	FALSE			RiPPs	RiPPs-67101	1	1	1	FALSE
NRPS	NRPS-17498	2	0	0	TRUE			RiPPs	RiPPs-67156	1	1	1	FALSE
NRPS	NRPS-1750	1	1	1	FALSE			RiPPs	RiPPs-67178	30	28	0.933333	FALSE
NRPS	NRPS-1752	1	1	1	FALSE			RiPPs	RiPPs-67226	55	13	0.236364	TRUE
NRPS	NRPS-1753	1	1	1	FALSE			RiPPs	RiPPs-67231	1	0	0	TRUE
NRPS	NRPS-17534	1	0	0	TRUE			RiPPs	RiPPs-67323	1	0	0	TRUE
NRPS	NRPS-17543	1	0	0	TRUE			RiPPs	RiPPs-67357	1	1	1	FALSE
NRPS	NRPS-17544	1	0	0	TRUE			RiPPs	RiPPs-67397	3	1	0.333333	TRUE
NRPS	NRPS-17548	1	0	0	TRUE			RiPPs	RiPPs-67454	1	1	1	FALSE
NRPS	NRPS-1755	1	1	1	FALSE			RiPPs	RiPPs-67546	11	0	0	TRUE
NRPS	NRPS-17553	1	0	0	TRUE			RiPPs	RiPPs-67563	8	8	1	FALSE
NRPS	NRPS-17556	1	0	0	TRUE			RiPPs	RiPPs-67576	20	0	0	TRUE
NRPS	NRPS-17560	1	0	0	TRUE			RiPPs	RiPPs-67577	8	2	0.25	TRUE
NRPS	NRPS-1759	1	0	0	TRUE			RiPPs	RiPPs-67579	2	0	0	TRUE
NRPS	NRPS-17595	1	1	1	FALSE			RiPPs	RiPPs-67636	1	0	0	TRUE
NRPS	NRPS-17600	1	0	0	TRUE			RiPPs	RiPPs-67708	41	0	0	TRUE
NRPS	NRPS-17615	1	0	0	TRUE			RiPPs	RiPPs-6774	2	2	1	FALSE
NRPS	NRPS-17616	1	0	0	TRUE			RiPPs	RiPPs-67742	1	1	1	FALSE
NRPS	NRPS-17622	1	0	0	TRUE			RiPPs	RiPPs-67831	1	0	0	TRUE
NRPS	NRPS-17624	1	0	0	TRUE			RiPPs	RiPPs-67908	13	2	0.153846	TRUE
NRPS	NRPS-17627	1	1	1	FALSE			RiPPs	RiPPs-67951	1	1	1	FALSE
NRPS	NRPS-17628	1	1	1	FALSE			RiPPs	RiPPs-68029	1	1	1	FALSE
NRPS	NRPS-17634	1	0	0	TRUE			RiPPs	RiPPs-68030	2	0	0	TRUE
NRPS	NRPS-17635	1	0	0	TRUE			RiPPs	RiPPs-68083	3	0	0	TRUE
NRPS	NRPS-17640	1	0	0	TRUE			RiPPs	RiPPs-68116	1	1	1	FALSE
NRPS	NRPS-17641	1	0	0	TRUE			RiPPs	RiPPs-68284	1	1	1	FALSE
NRPS	NRPS-17642	1	0	0	TRUE			RiPPs	RiPPs-68326	19	19	1	FALSE
NRPS	NRPS-17647	1	0	0	TRUE			RiPPs	RiPPs-68328	2	0	0	TRUE
NRPS	NRPS-17650	1	0	0	TRUE			RiPPs	RiPPs-68479	1	0	0	TRUE
NRPS	NRPS-17652	1	0	0	TRUE			RiPPs	RiPPs-68531	2	0	0	TRUE
NRPS	NRPS-17654	1	0	0	TRUE			RiPPs	RiPPs-68604	2	0	0	TRUE
NRPS	NRPS-17666	1	0	0	TRUE			RiPPs	RiPPs-68607	5	5	1	FALSE
NRPS	NRPS-17667	2	1	0.5	FALSE			RiPPs	RiPPs-68698	3	0	0	TRUE
NRPS	NRPS-17669	2	1	0.5	FALSE			RiPPs	RiPPs-68767	2	0	0	TRUE
NRPS	NRPS-17671	2	2	1	FALSE			RiPPs	RiPPs-6896	2	2	1	FALSE
NRPS	NRPS-17681	1	0	0	TRUE			RiPPs	RiPPs-68981	8	2	0.25	TRUE
NRPS	NRPS-17686	1	1	1	FALSE			RiPPs	RiPPs-69054	1	1	1	FALSE
NRPS	NRPS-17689	1	0	0	TRUE			RiPPs	RiPPs-69090	34	20	0.588235	FALSE
NRPS	NRPS-17693	1	0	0	TRUE			RiPPs	RiPPs-69119	5	0	0	TRUE
NRPS	NRPS-17700	1	0	0	TRUE			RiPPs	RiPPs-69141	1	1	1	FALSE
NRPS	NRPS-17704	1	0	0	TRUE			RiPPs	RiPPs-69180	1	1	1	FALSE
NRPS	NRPS-17705	1	0	0	TRUE			RiPPs	RiPPs-69217	1	0	0	TRUE
NRPS	NRPS-17720	1	0	0	TRUE			RiPPs	RiPPs-69235	44	2	0.0454545	TRUE
NRPS	NRPS-17727	3	0	0	TRUE			RiPPs	RiPPs-69241	7	1	0.142857	TRUE
NRPS	NRPS-17731	1	0	0	TRUE			RiPPs	RiPPs-69277	1	0	0	TRUE
NRPS	NRPS-17734	2	0	0	TRUE			RiPPs	RiPPs-69363	3	0	0	TRUE
NRPS	NRPS-17736	2	0	0	TRUE			RiPPs	RiPPs-69374	5	0	0	TRUE
NRPS	NRPS-17744	1	0	0	TRUE			RiPPs	RiPPs-69425	2	0	0	TRUE
NRPS	NRPS-17745	1	0	0	TRUE			RiPPs	RiPPs-69430	2	2	1	FALSE
NRPS	NRPS-17751	1	0	0	TRUE			RiPPs	RiPPs-69480	6	0	0	TRUE
NRPS	NRPS-17779	5	4	0.8	FALSE			RiPPs	RiPPs-69498	13	13	1	FALSE
NRPS	NRPS-1778	1	0	0	TRUE			RiPPs	RiPPs-69502	3	1	0.333333	TRUE
NRPS	NRPS-1783	1	0	0	TRUE			RiPPs	RiPPs-69736	1	0	0	TRUE
NRPS	NRPS-17910	1	1	1	FALSE			RiPPs	RiPPs-69752	4	0	0	TRUE
NRPS	NRPS-17911	1	1	1	FALSE			RiPPs	RiPPs-69753	8	1	0.125	TRUE
NRPS	NRPS-17914	1	1	1	FALSE			RiPPs	RiPPs-69975	8	8	1	FALSE
NRPS	NRPS-17915	2	2	1	FALSE			RiPPs	RiPPs-70015	7	2	0.285714	TRUE
NRPS	NRPS-17916	2	2	1	FALSE			RiPPs	RiPPs-70623	1	0	0	TRUE
NRPS	NRPS-17917	1	0	0	TRUE			RiPPs	RiPPs-70775	2	1	0.5	FALSE
NRPS	NRPS-17927	1	0	0	TRUE			RiPPs	RiPPs-70844	1	0	0	TRUE
NRPS	NRPS-17938	1	1	1	FALSE			RiPPs	RiPPs-70891	6	6	1	FALSE
NRPS	NRPS-17949	1	0	0	TRUE			RiPPs	RiPPs-70908	24	15	0.625	FALSE
NRPS	NRPS-17950	3	0	0	TRUE			RiPPs	RiPPs-71030	33	33	1	FALSE
NRPS	NRPS-17951	1	0	0	TRUE			RiPPs	RiPPs-71407	11	11	1	FALSE
NRPS	NRPS-17952	1	0	0	TRUE			RiPPs	RiPPs-71634	1	0	0	TRUE
NRPS	NRPS-1796	1	0	0	TRUE			RiPPs	RiPPs-71666	4	0	0	TRUE
NRPS	NRPS-17962	1	0	0	TRUE			RiPPs	RiPPs-71674	1	1	1	FALSE
NRPS	NRPS-17963	1	0	0	TRUE			RiPPs	RiPPs-71727	1	0	0	TRUE
NRPS	NRPS-17964	1	0	0	TRUE			RiPPs	RiPPs-71807	1	1	1	FALSE
NRPS	NRPS-17965	1	0	0	TRUE			RiPPs	RiPPs-71965	1	1	1	FALSE
NRPS	NRPS-17973	3	0	0	TRUE			RiPPs	RiPPs-72090	16	3	0.1875	TRUE
NRPS	NRPS-17977	1	0	0	TRUE			RiPPs	RiPPs-72157	8	0	0	TRUE
NRPS	NRPS-17978	1	0	0	TRUE			RiPPs	RiPPs-72378	1	0	0	TRUE
NRPS	NRPS-17979	1	0	0	TRUE			RiPPs	RiPPs-72871	1	1	1	FALSE
NRPS	NRPS-17981	1	1	1	FALSE			RiPPs	RiPPs-72911	1	0	0	TRUE
NRPS	NRPS-17985	1	0	0	TRUE			RiPPs	RiPPs-73180	2	2	1	FALSE
NRPS	NRPS-17986	1	0	0	TRUE			RiPPs	RiPPs-73276	1	1	1	FALSE
NRPS	NRPS-17991	1	0	0	TRUE			RiPPs	RiPPs-73328	11	1	0.0909091	TRUE
NRPS	NRPS-18006	1	1	1	FALSE			RiPPs	RiPPs-73330	3	0	0	TRUE
NRPS	NRPS-18028	9	0	0	TRUE			RiPPs	RiPPs-73333	8	8	1	FALSE
NRPS	NRPS-18034	1	0	0	TRUE			RiPPs	RiPPs-73424	8	0	0	TRUE
NRPS	NRPS-18036	13	0	0	TRUE			RiPPs	RiPPs-73471	5	5	1	FALSE
NRPS	NRPS-18037	4	1	0.25	FALSE			RiPPs	RiPPs-73772	2	2	1	FALSE
NRPS	NRPS-18045	4	3	0.75	FALSE			RiPPs	RiPPs-73788	3	3	1	FALSE
NRPS	NRPS-18047	5	1	0.2	FALSE			RiPPs	RiPPs-7379	1	0	0	TRUE
NRPS	NRPS-18056	1	1	1	FALSE			RiPPs	RiPPs-7390	7	4	0.571429	FALSE
NRPS	NRPS-18059	1	0	0	TRUE			RiPPs	RiPPs-73914	3	0	0	TRUE
NRPS	NRPS-18060	1	1	1	FALSE			RiPPs	RiPPs-74094	16	16	1	FALSE
NRPS	NRPS-18061	1	0	0	TRUE			RiPPs	RiPPs-74296	1	0	0	TRUE
NRPS	NRPS-18067	1	1	1	FALSE			RiPPs	RiPPs-74732	2	2	1	FALSE
NRPS	NRPS-18073	1	1	1	FALSE			RiPPs	RiPPs-74750	3	3	1	FALSE
NRPS	NRPS-1809	1	1	1	FALSE			RiPPs	RiPPs-74858	4	4	1	FALSE
NRPS	NRPS-18092	2	2	1	FALSE			RiPPs	RiPPs-74895	1	0	0	TRUE
NRPS	NRPS-18094	2	2	1	FALSE			RiPPs	RiPPs-74903	1	1	1	FALSE
NRPS	NRPS-1810	1	0	0	TRUE			RiPPs	RiPPs-74938	3	3	1	FALSE
NRPS	NRPS-18110	1	0	0	TRUE			RiPPs	RiPPs-75037	1	0	0	TRUE
NRPS	NRPS-18111	4	0	0	TRUE			RiPPs	RiPPs-75109	4	4	1	FALSE
NRPS	NRPS-18125	1	0	0	TRUE			RiPPs	RiPPs-75120	6	6	1	FALSE
NRPS	NRPS-18132	1	0	0	TRUE			RiPPs	RiPPs-75189	14	0	0	TRUE
NRPS	NRPS-18141	2	0	0	TRUE			RiPPs	RiPPs-75223	1	0	0	TRUE
NRPS	NRPS-18143	6	0	0	TRUE			RiPPs	RiPPs-75247	11	0	0	TRUE
NRPS	NRPS-1815	1	0	0	TRUE			RiPPs	RiPPs-75257	7	0	0	TRUE
NRPS	NRPS-18158	3	0	0	TRUE			RiPPs	RiPPs-75294	1	1	1	FALSE
NRPS	NRPS-18160	1	0	0	TRUE			RiPPs	RiPPs-75765	62	4	0.0645161	TRUE
NRPS	NRPS-18166	1	0	0	TRUE			RiPPs	RiPPs-75773	7	7	1	FALSE
NRPS	NRPS-18179	1	0	0	TRUE			RiPPs	RiPPs-75899	6	0	0	TRUE
NRPS	NRPS-18189	1	0	0	TRUE			RiPPs	RiPPs-75997	1	1	1	FALSE
NRPS	NRPS-1819	1	0	0	TRUE			RiPPs	RiPPs-76028	3	0	0	TRUE
NRPS	NRPS-18190	1	1	1	FALSE			RiPPs	RiPPs-76156	1	0	0	TRUE
NRPS	NRPS-18192	2	0	0	TRUE			RiPPs	RiPPs-76158	3	0	0	TRUE
NRPS	NRPS-18200	1	0	0	TRUE			RiPPs	RiPPs-76251	4	0	0	TRUE
NRPS	NRPS-18204	1	0	0	TRUE			RiPPs	RiPPs-76263	10	10	1	FALSE
NRPS	NRPS-18215	1	0	0	TRUE			RiPPs	RiPPs-76502	20	0	0	TRUE
NRPS	NRPS-18221	1	1	1	FALSE			RiPPs	RiPPs-76650	5	5	1	FALSE
NRPS	NRPS-18223	1	0	0	TRUE			RiPPs	RiPPs-76669	1	1	1	FALSE
NRPS	NRPS-18233	5	0	0	TRUE			RiPPs	RiPPs-76737	30	0	0	TRUE
NRPS	NRPS-1824	1	1	1	FALSE			RiPPs	RiPPs-76792	6	1	0.166667	TRUE
NRPS	NRPS-18241	1	0	0	TRUE			RiPPs	RiPPs-76892	3	3	1	FALSE
NRPS	NRPS-18244	1	0	0	TRUE			RiPPs	RiPPs-76927	2	2	1	FALSE
NRPS	NRPS-18246	1	0	0	TRUE			RiPPs	RiPPs-77086	1	1	1	FALSE
NRPS	NRPS-18250	1	0	0	TRUE			RiPPs	RiPPs-77145	1	1	1	FALSE
NRPS	NRPS-18251	1	0	0	TRUE			RiPPs	RiPPs-77158	9	9	1	FALSE
NRPS	NRPS-18275	2	0	0	TRUE			RiPPs	RiPPs-77515	1	1	1	FALSE
NRPS	NRPS-18284	1	0	0	TRUE			RiPPs	RiPPs-77556	10	1	0.1	TRUE
NRPS	NRPS-18298	1	0	0	TRUE			RiPPs	RiPPs-77558	3	3	1	FALSE
NRPS	NRPS-18309	1	0	0	TRUE			RiPPs	RiPPs-77590	3	0	0	TRUE
NRPS	NRPS-18312	1	0	0	TRUE			RiPPs	RiPPs-77933	11	1	0.0909091	TRUE
NRPS	NRPS-18315	2	0	0	TRUE			RiPPs	RiPPs-78214	4	4	1	FALSE
NRPS	NRPS-1833	1	1	1	FALSE			RiPPs	RiPPs-7828	3	0	0	TRUE
NRPS	NRPS-18334	1	1	1	FALSE			RiPPs	RiPPs-79071	1	1	1	FALSE
NRPS	NRPS-18352	5	1	0.2	FALSE			RiPPs	RiPPs-79085	4	3	0.75	FALSE
NRPS	NRPS-18366	3	3	1	FALSE			RiPPs	RiPPs-79262	6	4	0.666667	FALSE
NRPS	NRPS-18367	1	0	0	TRUE			RiPPs	RiPPs-8008	7	3	0.428571	FALSE
NRPS	NRPS-18371	1	1	1	FALSE			RiPPs	RiPPs-80406	3	1	0.333333	TRUE
NRPS	NRPS-18373	1	0	0	TRUE			RiPPs	RiPPs-80659	8	8	1	FALSE
NRPS	NRPS-18378	1	1	1	FALSE			RiPPs	RiPPs-80919	1	1	1	FALSE
NRPS	NRPS-18379	1	1	1	FALSE			RiPPs	RiPPs-80985	5	5	1	FALSE
NRPS	NRPS-18384	1	0	0	TRUE			RiPPs	RiPPs-8109	6	5	0.833333	FALSE
NRPS	NRPS-18386	1	1	1	FALSE			RiPPs	RiPPs-81209	1	0	0	TRUE
NRPS	NRPS-18388	1	0	0	TRUE			RiPPs	RiPPs-81398	8	2	0.25	TRUE
NRPS	NRPS-18395	1	0	0	TRUE			RiPPs	RiPPs-81399	3	1	0.333333	TRUE
NRPS	NRPS-18396	1	0	0	TRUE			RiPPs	RiPPs-81436	1	1	1	FALSE
NRPS	NRPS-18407	1	0	0	TRUE			RiPPs	RiPPs-81466	1	1	1	FALSE
NRPS	NRPS-18417	1	0	0	TRUE			RiPPs	RiPPs-81497	3	0	0	TRUE
NRPS	NRPS-18420	1	0	0	TRUE			RiPPs	RiPPs-81565	1	0	0	TRUE
NRPS	NRPS-18423	1	0	0	TRUE			RiPPs	RiPPs-81873	2	1	0.5	FALSE
NRPS	NRPS-18425	1	0	0	TRUE			RiPPs	RiPPs-82014	8	7	0.875	FALSE
NRPS	NRPS-18427	1	0	0	TRUE			RiPPs	RiPPs-82035	4	4	1	FALSE
NRPS	NRPS-18430	1	1	1	FALSE			RiPPs	RiPPs-82153	6	1	0.166667	TRUE
NRPS	NRPS-18434	1	0	0	TRUE			RiPPs	RiPPs-82802	5	5	1	FALSE
NRPS	NRPS-18443	1	0	0	TRUE			RiPPs	RiPPs-8301	5	2	0.4	FALSE
NRPS	NRPS-18444	1	0	0	TRUE			RiPPs	RiPPs-8310	1	1	1	FALSE
NRPS	NRPS-18445	1	0	0	TRUE			RiPPs	RiPPs-83452	1	1	1	FALSE
NRPS	NRPS-18446	1	0	0	TRUE			RiPPs	RiPPs-8405	10	2	0.2	TRUE
NRPS	NRPS-18448	1	0	0	TRUE			RiPPs	RiPPs-84317	3	0	0	TRUE
NRPS	NRPS-18461	3	3	1	FALSE			RiPPs	RiPPs-85295	8	8	1	FALSE
NRPS	NRPS-18469	1	1	1	FALSE			RiPPs	RiPPs-85661	1	1	1	FALSE
NRPS	NRPS-1847	1	0	0	TRUE			RiPPs	RiPPs-86388	2	0	0	TRUE
NRPS	NRPS-18482	1	0	0	TRUE			RiPPs	RiPPs-86396	1	0	0	TRUE
NRPS	NRPS-18484	2	0	0	TRUE			RiPPs	RiPPs-86711	3	3	1	FALSE
NRPS	NRPS-18506	1	0	0	TRUE			RiPPs	RiPPs-87508	1	1	1	FALSE
NRPS	NRPS-18508	1	1	1	FALSE			RiPPs	RiPPs-87710	2	2	1	FALSE
NRPS	NRPS-18509	1	0	0	TRUE			RiPPs	RiPPs-87736	5	5	1	FALSE
NRPS	NRPS-18512	1	0	0	TRUE			RiPPs	RiPPs-87772	2	2	1	FALSE
NRPS	NRPS-18513	1	0	0	TRUE			RiPPs	RiPPs-87773	1	1	1	FALSE
NRPS	NRPS-18516	1	1	1	FALSE			RiPPs	RiPPs-87934	19	1	0.0526316	TRUE
NRPS	NRPS-18518	1	1	1	FALSE			RiPPs	RiPPs-87968	26	24	0.923077	FALSE
NRPS	NRPS-18520	1	0	0	TRUE			RiPPs	RiPPs-88010	7	7	1	FALSE
NRPS	NRPS-18527	1	0	0	TRUE			RiPPs	RiPPs-88046	3	3	1	FALSE
NRPS	NRPS-18571	1	0	0	TRUE			RiPPs	RiPPs-88116	1	1	1	FALSE
NRPS	NRPS-18586	1	0	0	TRUE			RiPPs	RiPPs-88122	4	0	0	TRUE
NRPS	NRPS-18588	2	0	0	TRUE			RiPPs	RiPPs-88155	1	1	1	FALSE
NRPS	NRPS-18590	1	0	0	TRUE			RiPPs	RiPPs-88157	5	5	1	FALSE
NRPS	NRPS-18591	1	0	0	TRUE			RiPPs	RiPPs-88764	3	3	1	FALSE
NRPS	NRPS-18598	1	1	1	FALSE			RiPPs	RiPPs-8889	1	0	0	TRUE
NRPS	NRPS-18599	1	0	0	TRUE			RiPPs	RiPPs-88892	1	1	1	FALSE
NRPS	NRPS-18602	1	0	0	TRUE			RiPPs	RiPPs-88924	4	4	1	FALSE
NRPS	NRPS-18606	1	0	0	TRUE			RiPPs	RiPPs-88984	2	0	0	TRUE
NRPS	NRPS-18607	1	1	1	FALSE			RiPPs	RiPPs-89151	11	11	1	FALSE
NRPS	NRPS-18608	1	0	0	TRUE			RiPPs	RiPPs-8927	2	0	0	TRUE
NRPS	NRPS-18609	1	1	1	FALSE			RiPPs	RiPPs-89270	2	1	0.5	FALSE
NRPS	NRPS-18611	1	0	0	TRUE			RiPPs	RiPPs-9458	6	6	1	FALSE
NRPS	NRPS-18612	1	0	0	TRUE			RiPPs	RiPPs-9588	10	0	0	TRUE
NRPS	NRPS-18620	1	0	0	TRUE			RiPPs	RiPPs-963	28	12	0.428571	FALSE
NRPS	NRPS-18624	1	0	0	TRUE			RiPPs	RiPPs-9639	9	9	1	FALSE
NRPS	NRPS-18633	1	0	0	TRUE			RiPPs	RiPPs-9663	28	18	0.642857	FALSE
NRPS	NRPS-18635	1	0	0	TRUE			RiPPs	RiPPs-9729	26	16	0.615385	FALSE
NRPS	NRPS-18637	1	0	0	TRUE			RiPPs	RiPPs-9785	1	1	1	FALSE
NRPS	NRPS-18644	1	0	0	TRUE			RiPPs	RiPPs-9787	2	2	1	FALSE
NRPS	NRPS-18645	2	1	0.5	FALSE			RiPPs	RiPPs-9848	4	4	1	FALSE
NRPS	NRPS-18646	1	1	1	FALSE			Saccharides	Saccharides-18774	2	0	0	TRUE
NRPS	NRPS-18647	1	0	0	TRUE			Saccharides	Saccharides-2523	102	7	0.0686275	TRUE
NRPS	NRPS-18648	1	1	1	FALSE			Terpene	Terpene-10477	1	1	1	FALSE
NRPS	NRPS-18653	1	1	1	FALSE			Terpene	Terpene-10479	3	0	0	TRUE
NRPS	NRPS-18654	1	1	1	FALSE			Terpene	Terpene-10623	5	1	0.2	TRUE
NRPS	NRPS-18656	1	0	0	TRUE			Terpene	Terpene-10689	18	1	0.0555556	TRUE
NRPS	NRPS-18658	1	0	0	TRUE			Terpene	Terpene-10736	10	4	0.4	FALSE
NRPS	NRPS-18659	1	0	0	TRUE			Terpene	Terpene-10740	10	10	1	FALSE
NRPS	NRPS-18660	1	1	1	FALSE			Terpene	Terpene-10780	1	0	0	TRUE
NRPS	NRPS-18661	1	1	1	FALSE			Terpene	Terpene-10851	33	11	0.333333	TRUE
NRPS	NRPS-18684	1	0	0	TRUE			Terpene	Terpene-10972	2	0	0	TRUE
NRPS	NRPS-18685	1	0	0	TRUE			Terpene	Terpene-11086	6	0	0	TRUE
NRPS	NRPS-18687	1	0	0	TRUE			Terpene	Terpene-11369	6	2	0.333333	TRUE
NRPS	NRPS-1869	1	1	1	FALSE			Terpene	Terpene-11696	35	0	0	TRUE
NRPS	NRPS-18694	1	0	0	TRUE			Terpene	Terpene-11863	1	0	0	TRUE
NRPS	NRPS-18705	1	1	1	FALSE			Terpene	Terpene-11891	1	0	0	TRUE
NRPS	NRPS-18708	1	0	0	TRUE			Terpene	Terpene-11894	6	0	0	TRUE
NRPS	NRPS-18712	1	0	0	TRUE			Terpene	Terpene-12445	4	1	0.25	TRUE
NRPS	NRPS-18716	1	1	1	FALSE			Terpene	Terpene-12605	3	0	0	TRUE
NRPS	NRPS-18717	1	0	0	TRUE			Terpene	Terpene-12664	2	0	0	TRUE
NRPS	NRPS-18718	1	0	0	TRUE			Terpene	Terpene-13234	11	1	0.0909091	TRUE
NRPS	NRPS-18719	1	0	0	TRUE			Terpene	Terpene-13244	4	0	0	TRUE
NRPS	NRPS-18720	1	1	1	FALSE			Terpene	Terpene-13421	1	0	0	TRUE
NRPS	NRPS-18723	1	0	0	TRUE			Terpene	Terpene-13500	11	6	0.545455	FALSE
NRPS	NRPS-18724	2	1	0.5	FALSE			Terpene	Terpene-13582	200	25	0.125	TRUE
NRPS	NRPS-18737	1	0	0	TRUE			Terpene	Terpene-13623	1	0	0	TRUE
NRPS	NRPS-18738	1	1	1	FALSE			Terpene	Terpene-13679	2	0	0	TRUE
NRPS	NRPS-18739	1	1	1	FALSE			Terpene	Terpene-13690	3	0	0	TRUE
NRPS	NRPS-18742	1	1	1	FALSE			Terpene	Terpene-13782	42	18	0.428571	FALSE
NRPS	NRPS-18744	1	0	0	TRUE			Terpene	Terpene-14069	6	0	0	TRUE
NRPS	NRPS-18752	1	0	0	TRUE			Terpene	Terpene-14583	21	3	0.142857	TRUE
NRPS	NRPS-18760	1	1	1	FALSE			Terpene	Terpene-14776	2	0	0	TRUE
NRPS	NRPS-18769	1	0	0	TRUE			Terpene	Terpene-14812	6	0	0	TRUE
NRPS	NRPS-18770	1	1	1	FALSE			Terpene	Terpene-1532	2	0	0	TRUE
NRPS	NRPS-1878	1	0	0	TRUE			Terpene	Terpene-15322	17	0	0	TRUE
NRPS	NRPS-18784	1	0	0	TRUE			Terpene	Terpene-15351	7	0	0	TRUE
NRPS	NRPS-18794	1	0	0	TRUE			Terpene	Terpene-15356	5	0	0	TRUE
NRPS	NRPS-18807	1	0	0	TRUE			Terpene	Terpene-15615	9	1	0.111111	TRUE
NRPS	NRPS-18810	2	0	0	TRUE			Terpene	Terpene-15667	1	0	0	TRUE
NRPS	NRPS-18811	1	1	1	FALSE			Terpene	Terpene-15679	1	0	0	TRUE
NRPS	NRPS-18813	1	1	1	FALSE			Terpene	Terpene-15698	4	1	0.25	TRUE
NRPS	NRPS-18815	1	1	1	FALSE			Terpene	Terpene-15852	8	0	0	TRUE
NRPS	NRPS-18818	2	0	0	TRUE			Terpene	Terpene-15870	17	0	0	TRUE
NRPS	NRPS-18820	1	0	0	TRUE			Terpene	Terpene-15928	5	0	0	TRUE
NRPS	NRPS-18824	1	1	1	FALSE			Terpene	Terpene-16203	1	0	0	TRUE
NRPS	NRPS-18831	2	0	0	TRUE			Terpene	Terpene-16249	23	0	0	TRUE
NRPS	NRPS-18838	1	1	1	FALSE			Terpene	Terpene-16250	7	0	0	TRUE
NRPS	NRPS-18841	4	0	0	TRUE			Terpene	Terpene-16445	5	0	0	TRUE
NRPS	NRPS-18842	1	1	1	FALSE			Terpene	Terpene-16572	3	1	0.333333	TRUE
NRPS	NRPS-18851	1	0	0	TRUE			Terpene	Terpene-16760	96	21	0.21875	TRUE
NRPS	NRPS-18867	1	1	1	FALSE			Terpene	Terpene-16762	71	10	0.140845	TRUE
NRPS	NRPS-18868	1	1	1	FALSE			Terpene	Terpene-16765	4	2	0.5	FALSE
NRPS	NRPS-18874	1	1	1	FALSE			Terpene	Terpene-16957	8	0	0	TRUE
NRPS	NRPS-18877	6	2	0.333333	FALSE			Terpene	Terpene-17053	7	0	0	TRUE
NRPS	NRPS-18879	3	0	0	TRUE			Terpene	Terpene-17223	3	0	0	TRUE
NRPS	NRPS-18880	1	1	1	FALSE			Terpene	Terpene-17663	3	0	0	TRUE
NRPS	NRPS-18881	1	0	0	TRUE			Terpene	Terpene-1789	3	0	0	TRUE
NRPS	NRPS-18887	1	0	0	TRUE			Terpene	Terpene-1799	9	3	0.333333	TRUE
NRPS	NRPS-18897	1	1	1	FALSE			Terpene	Terpene-18815	91	0	0	TRUE
NRPS	NRPS-18899	1	1	1	FALSE			Terpene	Terpene-18943	15	2	0.133333	TRUE
NRPS	NRPS-18908	2	0	0	TRUE			Terpene	Terpene-1898	1	0	0	TRUE
NRPS	NRPS-18909	1	1	1	FALSE			Terpene	Terpene-1917	2	0	0	TRUE
NRPS	NRPS-18916	1	1	1	FALSE			Terpene	Terpene-1919	1	0	0	TRUE
NRPS	NRPS-18918	1	0	0	TRUE			Terpene	Terpene-19353	3	1	0.333333	TRUE
NRPS	NRPS-18919	1	1	1	FALSE			Terpene	Terpene-1941	4	0	0	TRUE
NRPS	NRPS-18921	1	1	1	FALSE			Terpene	Terpene-19443	21	0	0	TRUE
NRPS	NRPS-18923	1	0	0	TRUE			Terpene	Terpene-1951	4	4	1	FALSE
NRPS	NRPS-18933	1	1	1	FALSE			Terpene	Terpene-19839	19546	4784	0.244756	TRUE
NRPS	NRPS-18934	1	1	1	FALSE			Terpene	Terpene-19899	15	13	0.866667	FALSE
NRPS	NRPS-18938	1	0	0	TRUE			Terpene	Terpene-19925	6	0	0	TRUE
NRPS	NRPS-18942	1	0	0	TRUE			Terpene	Terpene-20124	3	0	0	TRUE
NRPS	NRPS-18943	4	3	0.75	FALSE			Terpene	Terpene-2018	24	6	0.25	TRUE
NRPS	NRPS-18947	1	0	0	TRUE			Terpene	Terpene-20329	7	0	0	TRUE
NRPS	NRPS-18963	1	0	0	TRUE			Terpene	Terpene-20595	13	0	0	TRUE
NRPS	NRPS-18967	1	0	0	TRUE			Terpene	Terpene-20989	21	0	0	TRUE
NRPS	NRPS-18972	4	0	0	TRUE			Terpene	Terpene-2103	1	0	0	TRUE
NRPS	NRPS-18973	1	0	0	TRUE			Terpene	Terpene-2142	2	0	0	TRUE
NRPS	NRPS-18974	2	0	0	TRUE			Terpene	Terpene-21727	5	0	0	TRUE
NRPS	NRPS-18976	1	0	0	TRUE			Terpene	Terpene-21879	4	0	0	TRUE
NRPS	NRPS-1898	1	0	0	TRUE			Terpene	Terpene-21997	51	1	0.0196078	TRUE
NRPS	NRPS-18980	1	1	1	FALSE			Terpene	Terpene-22012	35	10	0.285714	TRUE
NRPS	NRPS-18993	1	1	1	FALSE			Terpene	Terpene-22263	5	0	0	TRUE
NRPS	NRPS-18995	1	0	0	TRUE			Terpene	Terpene-22461	4	0	0	TRUE
NRPS	NRPS-18996	1	0	0	TRUE			Terpene	Terpene-22462	7	0	0	TRUE
NRPS	NRPS-18997	1	0	0	TRUE			Terpene	Terpene-22463	5	0	0	TRUE
NRPS	NRPS-190	1	0	0	TRUE			Terpene	Terpene-22650	6	2	0.333333	TRUE
NRPS	NRPS-19006	1	0	0	TRUE			Terpene	Terpene-22947	29	0	0	TRUE
NRPS	NRPS-19011	1	0	0	TRUE			Terpene	Terpene-23177	2	0	0	TRUE
NRPS	NRPS-19014	1	0	0	TRUE			Terpene	Terpene-23255	9	0	0	TRUE
NRPS	NRPS-19021	1	0	0	TRUE			Terpene	Terpene-23283	2	0	0	TRUE
NRPS	NRPS-19031	1	1	1	FALSE			Terpene	Terpene-23422	8	1	0.125	TRUE
NRPS	NRPS-19035	1	0	0	TRUE			Terpene	Terpene-24018	2	0	0	TRUE
NRPS	NRPS-19036	1	1	1	FALSE			Terpene	Terpene-24153	4	0	0	TRUE
NRPS	NRPS-19037	1	1	1	FALSE			Terpene	Terpene-24564	3	1	0.333333	TRUE
NRPS	NRPS-19038	1	1	1	FALSE			Terpene	Terpene-24605	1	1	1	FALSE
NRPS	NRPS-19041	1	1	1	FALSE			Terpene	Terpene-2490	1	0	0	TRUE
NRPS	NRPS-19042	1	1	1	FALSE			Terpene	Terpene-25180	3	2	0.666667	FALSE
NRPS	NRPS-19044	1	1	1	FALSE			Terpene	Terpene-25190	2	2	1	FALSE
NRPS	NRPS-19055	1	1	1	FALSE			Terpene	Terpene-2534	7	1	0.142857	TRUE
NRPS	NRPS-19069	1	0	0	TRUE			Terpene	Terpene-25660	2	0	0	TRUE
NRPS	NRPS-19078	1	1	1	FALSE			Terpene	Terpene-25852	2	0	0	TRUE
NRPS	NRPS-19080	1	1	1	FALSE			Terpene	Terpene-25872	2	2	1	FALSE
NRPS	NRPS-19081	1	1	1	FALSE			Terpene	Terpene-26108	2	0	0	TRUE
NRPS	NRPS-19091	1	0	0	TRUE			Terpene	Terpene-26111	14	0	0	TRUE
NRPS	NRPS-19092	1	0	0	TRUE			Terpene	Terpene-2615	1	0	0	TRUE
NRPS	NRPS-19096	1	0	0	TRUE			Terpene	Terpene-26716	5	0	0	TRUE
NRPS	NRPS-19103	1	0	0	TRUE			Terpene	Terpene-26867	14	2	0.142857	TRUE
NRPS	NRPS-1911	1	0	0	TRUE			Terpene	Terpene-27081	3	0	0	TRUE
NRPS	NRPS-19116	1	0	0	TRUE			Terpene	Terpene-27128	1	0	0	TRUE
NRPS	NRPS-19129	1	0	0	TRUE			Terpene	Terpene-27130	2	0	0	TRUE
NRPS	NRPS-19135	3	0	0	TRUE			Terpene	Terpene-27131	2	0	0	TRUE
NRPS	NRPS-19147	1	1	1	FALSE			Terpene	Terpene-27389	3	0	0	TRUE
NRPS	NRPS-19148	1	1	1	FALSE			Terpene	Terpene-27558	5	0	0	TRUE
NRPS	NRPS-19150	1	0	0	TRUE			Terpene	Terpene-27584	1	0	0	TRUE
NRPS	NRPS-19151	1	0	0	TRUE			Terpene	Terpene-27615	4	1	0.25	TRUE
NRPS	NRPS-19152	1	0	0	TRUE			Terpene	Terpene-27679	3	2	0.666667	FALSE
NRPS	NRPS-19153	1	1	1	FALSE			Terpene	Terpene-27739	1	0	0	TRUE
NRPS	NRPS-19155	1	0	0	TRUE			Terpene	Terpene-28060	2	0	0	TRUE
NRPS	NRPS-19162	2	0	0	TRUE			Terpene	Terpene-2807	3	0	0	TRUE
NRPS	NRPS-19167	2	1	0.5	FALSE			Terpene	Terpene-28238	3	0	0	TRUE
NRPS	NRPS-19172	1	0	0	TRUE			Terpene	Terpene-28593	1	0	0	TRUE
NRPS	NRPS-19174	1	1	1	FALSE			Terpene	Terpene-28763	4	0	0	TRUE
NRPS	NRPS-19178	2	0	0	TRUE			Terpene	Terpene-28926	2	1	0.5	FALSE
NRPS	NRPS-19181	1	1	1	FALSE			Terpene	Terpene-28953	6	1	0.166667	TRUE
NRPS	NRPS-19188	1	1	1	FALSE			Terpene	Terpene-29049	2	0	0	TRUE
NRPS	NRPS-19189	1	1	1	FALSE			Terpene	Terpene-29368	1	0	0	TRUE
NRPS	NRPS-19198	1	1	1	FALSE			Terpene	Terpene-29397	2	2	1	FALSE
NRPS	NRPS-192	1	1	1	FALSE			Terpene	Terpene-29534	1	1	1	FALSE
NRPS	NRPS-19203	1	1	1	FALSE			Terpene	Terpene-29630	8	4	0.5	FALSE
NRPS	NRPS-19224	1	0	0	TRUE			Terpene	Terpene-29655	4	0	0	TRUE
NRPS	NRPS-19227	2	1	0.5	FALSE			Terpene	Terpene-29715	1	0	0	TRUE
NRPS	NRPS-19228	1	1	1	FALSE			Terpene	Terpene-2972	5	0	0	TRUE
NRPS	NRPS-19229	1	1	1	FALSE			Terpene	Terpene-29820	3	1	0.333333	TRUE
NRPS	NRPS-19231	2	2	1	FALSE			Terpene	Terpene-2993	20	2	0.1	TRUE
NRPS	NRPS-19242	1	1	1	FALSE			Terpene	Terpene-30251	32	1	0.03125	TRUE
NRPS	NRPS-19243	1	1	1	FALSE			Terpene	Terpene-30336	2	0	0	TRUE
NRPS	NRPS-19244	1	1	1	FALSE			Terpene	Terpene-3058	1	0	0	TRUE
NRPS	NRPS-19246	1	0	0	TRUE			Terpene	Terpene-30620	5	0	0	TRUE
NRPS	NRPS-19256	5	1	0.2	FALSE			Terpene	Terpene-30676	5	1	0.2	TRUE
NRPS	NRPS-19257	4	0	0	TRUE			Terpene	Terpene-30871	4	0	0	TRUE
NRPS	NRPS-19261	1	1	1	FALSE			Terpene	Terpene-31034	1	0	0	TRUE
NRPS	NRPS-19275	1	1	1	FALSE			Terpene	Terpene-31105	3	0	0	TRUE
NRPS	NRPS-19280	1	1	1	FALSE			Terpene	Terpene-31131	4	0	0	TRUE
NRPS	NRPS-19281	2	2	1	FALSE			Terpene	Terpene-31483	5	1	0.2	TRUE
NRPS	NRPS-19282	1	1	1	FALSE			Terpene	Terpene-3161	1	0	0	TRUE
NRPS	NRPS-19283	1	0	0	TRUE			Terpene	Terpene-3164	1	0	0	TRUE
NRPS	NRPS-19284	1	1	1	FALSE			Terpene	Terpene-31820	1	1	1	FALSE
NRPS	NRPS-19286	1	1	1	FALSE			Terpene	Terpene-31903	1	1	1	FALSE
NRPS	NRPS-19289	1	1	1	FALSE			Terpene	Terpene-32114	15	0	0	TRUE
NRPS	NRPS-19292	3	0	0	TRUE			Terpene	Terpene-32269	10	0	0	TRUE
NRPS	NRPS-19298	1	1	1	FALSE			Terpene	Terpene-32376	1	0	0	TRUE
NRPS	NRPS-19299	1	1	1	FALSE			Terpene	Terpene-32377	1	0	0	TRUE
NRPS	NRPS-19305	1	0	0	TRUE			Terpene	Terpene-32414	1	1	1	FALSE
NRPS	NRPS-19308	1	0	0	TRUE			Terpene	Terpene-32465	3	0	0	TRUE
NRPS	NRPS-19313	1	1	1	FALSE			Terpene	Terpene-32479	3	3	1	FALSE
NRPS	NRPS-19315	5	0	0	TRUE			Terpene	Terpene-32646	12	0	0	TRUE
NRPS	NRPS-19321	1	0	0	TRUE			Terpene	Terpene-32716	6	0	0	TRUE
NRPS	NRPS-19322	1	1	1	FALSE			Terpene	Terpene-32761	11	1	0.0909091	TRUE
NRPS	NRPS-19323	1	1	1	FALSE			Terpene	Terpene-32764	6	0	0	TRUE
NRPS	NRPS-19324	3	0	0	TRUE			Terpene	Terpene-32893	8	1	0.125	TRUE
NRPS	NRPS-1933	1	1	1	FALSE			Terpene	Terpene-33015	6	1	0.166667	TRUE
NRPS	NRPS-19334	1	0	0	TRUE			Terpene	Terpene-33017	8	0	0	TRUE
NRPS	NRPS-19335	1	0	0	TRUE			Terpene	Terpene-3310	5	0	0	TRUE
NRPS	NRPS-19343	1	1	1	FALSE			Terpene	Terpene-33140	2	0	0	TRUE
NRPS	NRPS-19344	1	1	1	FALSE			Terpene	Terpene-33147	12	0	0	TRUE
NRPS	NRPS-19345	1	1	1	FALSE			Terpene	Terpene-33149	10	0	0	TRUE
NRPS	NRPS-19346	1	0	0	TRUE			Terpene	Terpene-33239	1	0	0	TRUE
NRPS	NRPS-19350	1	1	1	FALSE			Terpene	Terpene-33674	1	0	0	TRUE
NRPS	NRPS-19360	1	1	1	FALSE			Terpene	Terpene-33677	1	1	1	FALSE
NRPS	NRPS-19362	1	1	1	FALSE			Terpene	Terpene-33790	8	0	0	TRUE
NRPS	NRPS-19363	1	1	1	FALSE			Terpene	Terpene-33906	1	0	0	TRUE
NRPS	NRPS-19365	1	0	0	TRUE			Terpene	Terpene-34046	11	0	0	TRUE
NRPS	NRPS-19368	1	1	1	FALSE			Terpene	Terpene-34259	44	0	0	TRUE
NRPS	NRPS-19369	1	1	1	FALSE			Terpene	Terpene-34266	61	0	0	TRUE
NRPS	NRPS-19370	1	1	1	FALSE			Terpene	Terpene-34287	9	1	0.111111	TRUE
NRPS	NRPS-19372	1	1	1	FALSE			Terpene	Terpene-3429	4	0	0	TRUE
NRPS	NRPS-19374	1	1	1	FALSE			Terpene	Terpene-34394	5	0	0	TRUE
NRPS	NRPS-19376	1	1	1	FALSE			Terpene	Terpene-34428	12	0	0	TRUE
NRPS	NRPS-19377	1	1	1	FALSE			Terpene	Terpene-34709	18	1	0.0555556	TRUE
NRPS	NRPS-19378	1	1	1	FALSE			Terpene	Terpene-34733	8	0	0	TRUE
NRPS	NRPS-19379	1	1	1	FALSE			Terpene	Terpene-34742	13	0	0	TRUE
NRPS	NRPS-19380	1	1	1	FALSE			Terpene	Terpene-34764	6	0	0	TRUE
NRPS	NRPS-19381	1	1	1	FALSE			Terpene	Terpene-34766	11	0	0	TRUE
NRPS	NRPS-19382	1	1	1	FALSE			Terpene	Terpene-34845	1	0	0	TRUE
NRPS	NRPS-19383	1	1	1	FALSE			Terpene	Terpene-34871	1	0	0	TRUE
NRPS	NRPS-19385	1	1	1	FALSE			Terpene	Terpene-34970	1	0	0	TRUE
NRPS	NRPS-19388	1	0	0	TRUE			Terpene	Terpene-34996	4	0	0	TRUE
NRPS	NRPS-19389	1	1	1	FALSE			Terpene	Terpene-35006	6	0	0	TRUE
NRPS	NRPS-1939	1	0	0	TRUE			Terpene	Terpene-35197	8	0	0	TRUE
NRPS	NRPS-19392	1	1	1	FALSE			Terpene	Terpene-35318	4	0	0	TRUE
NRPS	NRPS-19394	1	1	1	FALSE			Terpene	Terpene-35326	1	0	0	TRUE
NRPS	NRPS-19395	1	1	1	FALSE			Terpene	Terpene-3542	8	0	0	TRUE
NRPS	NRPS-19396	1	0	0	TRUE			Terpene	Terpene-35455	3	0	0	TRUE
NRPS	NRPS-19397	1	0	0	TRUE			Terpene	Terpene-35518	7	3	0.428571	FALSE
NRPS	NRPS-19398	1	0	0	TRUE			Terpene	Terpene-3557	1	0	0	TRUE
NRPS	NRPS-19399	1	0	0	TRUE			Terpene	Terpene-3564	6	0	0	TRUE
NRPS	NRPS-19401	1	0	0	TRUE			Terpene	Terpene-3568	8	1	0.125	TRUE
NRPS	NRPS-19402	1	1	1	FALSE			Terpene	Terpene-35692	1	0	0	TRUE
NRPS	NRPS-19403	1	1	1	FALSE			Terpene	Terpene-35700	2	0	0	TRUE
NRPS	NRPS-19406	1	0	0	TRUE			Terpene	Terpene-35774	1	0	0	TRUE
NRPS	NRPS-19407	1	0	0	TRUE			Terpene	Terpene-35790	7	1	0.142857	TRUE
NRPS	NRPS-19415	1	1	1	FALSE			Terpene	Terpene-35965	1	1	1	FALSE
NRPS	NRPS-19418	1	0	0	TRUE			Terpene	Terpene-3611	1	0	0	TRUE
NRPS	NRPS-19423	2	0	0	TRUE			Terpene	Terpene-36122	6	0	0	TRUE
NRPS	NRPS-19425	1	0	0	TRUE			Terpene	Terpene-36126	1	0	0	TRUE
NRPS	NRPS-19428	1	0	0	TRUE			Terpene	Terpene-36203	3	0	0	TRUE
NRPS	NRPS-19431	1	0	0	TRUE			Terpene	Terpene-36204	3	0	0	TRUE
NRPS	NRPS-19440	2	0	0	TRUE			Terpene	Terpene-36224	8	0	0	TRUE
NRPS	NRPS-19442	1	0	0	TRUE			Terpene	Terpene-36235	11	3	0.272727	TRUE
NRPS	NRPS-19443	2	0	0	TRUE			Terpene	Terpene-36314	15	1	0.0666667	TRUE
NRPS	NRPS-19447	1	1	1	FALSE			Terpene	Terpene-36441	27	2	0.0740741	TRUE
NRPS	NRPS-19448	2	2	1	FALSE			Terpene	Terpene-36638	8	0	0	TRUE
NRPS	NRPS-19449	1	1	1	FALSE			Terpene	Terpene-36686	3	0	0	TRUE
NRPS	NRPS-19450	1	1	1	FALSE			Terpene	Terpene-36777	8	0	0	TRUE
NRPS	NRPS-19452	1	0	0	TRUE			Terpene	Terpene-36780	8	0	0	TRUE
NRPS	NRPS-19454	2	0	0	TRUE			Terpene	Terpene-36794	1	0	0	TRUE
NRPS	NRPS-19456	1	0	0	TRUE			Terpene	Terpene-36848	7	0	0	TRUE
NRPS	NRPS-1946	1	1	1	FALSE			Terpene	Terpene-36852	24	0	0	TRUE
NRPS	NRPS-19460	1	0	0	TRUE			Terpene	Terpene-37321	2	0	0	TRUE
NRPS	NRPS-19461	1	1	1	FALSE			Terpene	Terpene-37356	1	0	0	TRUE
NRPS	NRPS-19466	1	1	1	FALSE			Terpene	Terpene-37535	1	0	0	TRUE
NRPS	NRPS-19467	1	1	1	FALSE			Terpene	Terpene-3774	1	0	0	TRUE
NRPS	NRPS-19469	1	1	1	FALSE			Terpene	Terpene-37750	12	0	0	TRUE
NRPS	NRPS-19474	1	1	1	FALSE			Terpene	Terpene-37815	39	1	0.025641	TRUE
NRPS	NRPS-19476	1	0	0	TRUE			Terpene	Terpene-37844	7	0	0	TRUE
NRPS	NRPS-19478	1	0	0	TRUE			Terpene	Terpene-37869	8	0	0	TRUE
NRPS	NRPS-19479	1	0	0	TRUE			Terpene	Terpene-37883	16	0	0	TRUE
NRPS	NRPS-19488	1	0	0	TRUE			Terpene	Terpene-37886	4	0	0	TRUE
NRPS	NRPS-1949	1	0	0	TRUE			Terpene	Terpene-37887	14	0	0	TRUE
NRPS	NRPS-19493	1	1	1	FALSE			Terpene	Terpene-38012	17	1	0.0588235	TRUE
NRPS	NRPS-19503	1	0	0	TRUE			Terpene	Terpene-38098	7	0	0	TRUE
NRPS	NRPS-19504	2	0	0	TRUE			Terpene	Terpene-38107	2	0	0	TRUE
NRPS	NRPS-19514	1	1	1	FALSE			Terpene	Terpene-38256	2	0	0	TRUE
NRPS	NRPS-19519	1	0	0	TRUE			Terpene	Terpene-38326	10	1	0.1	TRUE
NRPS	NRPS-1952	1	1	1	FALSE			Terpene	Terpene-3833	9	2	0.222222	TRUE
NRPS	NRPS-19522	1	1	1	FALSE			Terpene	Terpene-38352	6	0	0	TRUE
NRPS	NRPS-19527	1	1	1	FALSE			Terpene	Terpene-3843	2	0	0	TRUE
NRPS	NRPS-19528	1	1	1	FALSE			Terpene	Terpene-38458	1	0	0	TRUE
NRPS	NRPS-19534	1	0	0	TRUE			Terpene	Terpene-38516	11	1	0.0909091	TRUE
NRPS	NRPS-19536	1	0	0	TRUE			Terpene	Terpene-38557	5	0	0	TRUE
NRPS	NRPS-19545	1	1	1	FALSE			Terpene	Terpene-38586	3	0	0	TRUE
NRPS	NRPS-19548	1	1	1	FALSE			Terpene	Terpene-38718	1	0	0	TRUE
NRPS	NRPS-19549	1	1	1	FALSE			Terpene	Terpene-38748	2	0	0	TRUE
NRPS	NRPS-19550	1	1	1	FALSE			Terpene	Terpene-38862	11	0	0	TRUE
NRPS	NRPS-19551	1	1	1	FALSE			Terpene	Terpene-38875	20	3	0.15	TRUE
NRPS	NRPS-19552	1	1	1	FALSE			Terpene	Terpene-38902	12	3	0.25	TRUE
NRPS	NRPS-19567	1	0	0	TRUE			Terpene	Terpene-3902	1	0	0	TRUE
NRPS	NRPS-19579	1	0	0	TRUE			Terpene	Terpene-39769	1	1	1	FALSE
NRPS	NRPS-19583	1	0	0	TRUE			Terpene	Terpene-3995	1	0	0	TRUE
NRPS	NRPS-19584	1	1	1	FALSE			Terpene	Terpene-40373	10	0	0	TRUE
NRPS	NRPS-19588	1	0	0	TRUE			Terpene	Terpene-40511	1	0	0	TRUE
NRPS	NRPS-19598	1	0	0	TRUE			Terpene	Terpene-4054	2	0	0	TRUE
NRPS	NRPS-19599	1	0	0	TRUE			Terpene	Terpene-40837	30	1	0.0333333	TRUE
NRPS	NRPS-196	1	0	0	TRUE			Terpene	Terpene-40883	6	0	0	TRUE
NRPS	NRPS-19601	1	0	0	TRUE			Terpene	Terpene-40958	5	0	0	TRUE
NRPS	NRPS-19603	1	1	1	FALSE			Terpene	Terpene-41524	2	0	0	TRUE
NRPS	NRPS-19606	1	0	0	TRUE			Terpene	Terpene-41527	1	1	1	FALSE
NRPS	NRPS-19612	1	1	1	FALSE			Terpene	Terpene-41567	2	0	0	TRUE
NRPS	NRPS-19615	1	1	1	FALSE			Terpene	Terpene-4162	5	0	0	TRUE
NRPS	NRPS-19622	1	0	0	TRUE			Terpene	Terpene-41847	3	0	0	TRUE
NRPS	NRPS-19624	1	0	0	TRUE			Terpene	Terpene-41848	1	0	0	TRUE
NRPS	NRPS-19625	1	1	1	FALSE			Terpene	Terpene-4187	1	0	0	TRUE
NRPS	NRPS-19638	1	0	0	TRUE			Terpene	Terpene-4188	4	3	0.75	FALSE
NRPS	NRPS-19641	1	1	1	FALSE			Terpene	Terpene-42218	2	0	0	TRUE
NRPS	NRPS-19644	1	1	1	FALSE			Terpene	Terpene-42258	1	0	0	TRUE
NRPS	NRPS-19647	1	0	0	TRUE			Terpene	Terpene-42330	3	0	0	TRUE
NRPS	NRPS-19652	1	0	0	TRUE			Terpene	Terpene-42429	3	0	0	TRUE
NRPS	NRPS-19653	1	1	1	FALSE			Terpene	Terpene-42556	1	0	0	TRUE
NRPS	NRPS-19654	1	1	1	FALSE			Terpene	Terpene-42591	1	0	0	TRUE
NRPS	NRPS-19655	1	1	1	FALSE			Terpene	Terpene-42782	1	0	0	TRUE
NRPS	NRPS-19656	1	0	0	TRUE			Terpene	Terpene-42870	3	0	0	TRUE
NRPS	NRPS-19657	1	1	1	FALSE			Terpene	Terpene-42934	2	0	0	TRUE
NRPS	NRPS-19658	1	1	1	FALSE			Terpene	Terpene-42935	1	1	1	FALSE
NRPS	NRPS-19660	1	1	1	FALSE			Terpene	Terpene-42941	4	0	0	TRUE
NRPS	NRPS-19661	1	1	1	FALSE			Terpene	Terpene-4297	2	2	1	FALSE
NRPS	NRPS-19662	1	1	1	FALSE			Terpene	Terpene-43928	4	1	0.25	TRUE
NRPS	NRPS-19663	1	1	1	FALSE			Terpene	Terpene-43936	5	0	0	TRUE
NRPS	NRPS-19664	1	0	0	TRUE			Terpene	Terpene-44021	12	1	0.0833333	TRUE
NRPS	NRPS-19667	1	1	1	FALSE			Terpene	Terpene-44031	1	0	0	TRUE
NRPS	NRPS-19668	1	1	1	FALSE			Terpene	Terpene-44061	2	0	0	TRUE
NRPS	NRPS-19669	1	1	1	FALSE			Terpene	Terpene-44155	4	1	0.25	TRUE
NRPS	NRPS-19670	1	1	1	FALSE			Terpene	Terpene-44191	2	0	0	TRUE
NRPS	NRPS-19673	1	0	0	TRUE			Terpene	Terpene-44388	6	1	0.166667	TRUE
NRPS	NRPS-19675	1	1	1	FALSE			Terpene	Terpene-44445	1	0	0	TRUE
NRPS	NRPS-19676	1	1	1	FALSE			Terpene	Terpene-4476	7	4	0.571429	FALSE
NRPS	NRPS-19677	1	1	1	FALSE			Terpene	Terpene-4478	1	0	0	TRUE
NRPS	NRPS-19678	1	1	1	FALSE			Terpene	Terpene-45047	3	0	0	TRUE
NRPS	NRPS-19682	1	1	1	FALSE			Terpene	Terpene-4509	1	0	0	TRUE
NRPS	NRPS-19683	1	0	0	TRUE			Terpene	Terpene-45116	2	0	0	TRUE
NRPS	NRPS-19686	1	0	0	TRUE			Terpene	Terpene-45463	3	0	0	TRUE
NRPS	NRPS-19691	1	0	0	TRUE			Terpene	Terpene-45646	6	4	0.666667	FALSE
NRPS	NRPS-19695	1	1	1	FALSE			Terpene	Terpene-4592	2	0	0	TRUE
NRPS	NRPS-19697	1	0	0	TRUE			Terpene	Terpene-4596	15	2	0.133333	TRUE
NRPS	NRPS-197	1	0	0	TRUE			Terpene	Terpene-4606	2	1	0.5	FALSE
NRPS	NRPS-1970	1	1	1	FALSE			Terpene	Terpene-46077	2	0	0	TRUE
NRPS	NRPS-19703	1	0	0	TRUE			Terpene	Terpene-46174	6	1	0.166667	TRUE
NRPS	NRPS-19707	4	0	0	TRUE			Terpene	Terpene-46202	1	0	0	TRUE
NRPS	NRPS-19710	1	0	0	TRUE			Terpene	Terpene-46330	4	1	0.25	TRUE
NRPS	NRPS-19713	1	0	0	TRUE			Terpene	Terpene-46364	1	0	0	TRUE
NRPS	NRPS-19723	1	0	0	TRUE			Terpene	Terpene-46588	1	1	1	FALSE
NRPS	NRPS-19724	1	0	0	TRUE			Terpene	Terpene-46589	20	4	0.2	TRUE
NRPS	NRPS-19725	1	1	1	FALSE			Terpene	Terpene-46734	2	0	0	TRUE
NRPS	NRPS-19728	1	0	0	TRUE			Terpene	Terpene-47071	1	0	0	TRUE
NRPS	NRPS-19729	1	0	0	TRUE			Terpene	Terpene-47353	11	0	0	TRUE
NRPS	NRPS-19741	1	0	0	TRUE			Terpene	Terpene-4767	1	0	0	TRUE
NRPS	NRPS-19742	1	0	0	TRUE			Terpene	Terpene-47698	2	0	0	TRUE
NRPS	NRPS-19743	1	0	0	TRUE			Terpene	Terpene-48084	5	0	0	TRUE
NRPS	NRPS-19745	1	1	1	FALSE			Terpene	Terpene-48127	7	6	0.857143	FALSE
NRPS	NRPS-19746	1	0	0	TRUE			Terpene	Terpene-48159	5	0	0	TRUE
NRPS	NRPS-19749	1	1	1	FALSE			Terpene	Terpene-48254	4	0	0	TRUE
NRPS	NRPS-19754	1	0	0	TRUE			Terpene	Terpene-48279	1	0	0	TRUE
NRPS	NRPS-19766	1	0	0	TRUE			Terpene	Terpene-48444	1	0	0	TRUE
NRPS	NRPS-19767	1	0	0	TRUE			Terpene	Terpene-48511	6	0	0	TRUE
NRPS	NRPS-19768	1	1	1	FALSE			Terpene	Terpene-48632	1	0	0	TRUE
NRPS	NRPS-19769	1	0	0	TRUE			Terpene	Terpene-48764	1	0	0	TRUE
NRPS	NRPS-19777	1	0	0	TRUE			Terpene	Terpene-48795	1	0	0	TRUE
NRPS	NRPS-19780	1	1	1	FALSE			Terpene	Terpene-48845	2	0	0	TRUE
NRPS	NRPS-19781	1	0	0	TRUE			Terpene	Terpene-48888	2	0	0	TRUE
NRPS	NRPS-19783	1	0	0	TRUE			Terpene	Terpene-48982	3	0	0	TRUE
NRPS	NRPS-19784	1	0	0	TRUE			Terpene	Terpene-49018	1	0	0	TRUE
NRPS	NRPS-19787	1	1	1	FALSE			Terpene	Terpene-49019	10	2	0.2	TRUE
NRPS	NRPS-19795	1	1	1	FALSE			Terpene	Terpene-49021	3	2	0.666667	FALSE
NRPS	NRPS-19796	1	1	1	FALSE			Terpene	Terpene-49042	1	0	0	TRUE
NRPS	NRPS-1980	2	0	0	TRUE			Terpene	Terpene-49181	5	0	0	TRUE
NRPS	NRPS-19805	1	0	0	TRUE			Terpene	Terpene-49267	7	2	0.285714	TRUE
NRPS	NRPS-19806	1	0	0	TRUE			Terpene	Terpene-49359	4	1	0.25	TRUE
NRPS	NRPS-19808	1	0	0	TRUE			Terpene	Terpene-49378	15	0	0	TRUE
NRPS	NRPS-19809	1	1	1	FALSE			Terpene	Terpene-49402	4	4	1	FALSE
NRPS	NRPS-19810	1	0	0	TRUE			Terpene	Terpene-49499	4	0	0	TRUE
NRPS	NRPS-19812	1	0	0	TRUE			Terpene	Terpene-49949	3	1	0.333333	TRUE
NRPS	NRPS-19813	1	1	1	FALSE			Terpene	Terpene-50380	1	0	0	TRUE
NRPS	NRPS-19821	1	0	0	TRUE			Terpene	Terpene-50428	3	0	0	TRUE
NRPS	NRPS-19823	1	0	0	TRUE			Terpene	Terpene-50430	4	2	0.5	FALSE
NRPS	NRPS-19830	1	1	1	FALSE			Terpene	Terpene-50474	44	6	0.136364	TRUE
NRPS	NRPS-19831	1	0	0	TRUE			Terpene	Terpene-50490	1	0	0	TRUE
NRPS	NRPS-19836	1	1	1	FALSE			Terpene	Terpene-50501	1	0	0	TRUE
NRPS	NRPS-19841	1	1	1	FALSE			Terpene	Terpene-50581	1	0	0	TRUE
NRPS	NRPS-19851	1	1	1	FALSE			Terpene	Terpene-50680	5	0	0	TRUE
NRPS	NRPS-19852	1	1	1	FALSE			Terpene	Terpene-50744	1	0	0	TRUE
NRPS	NRPS-19855	1	1	1	FALSE			Terpene	Terpene-50749	3	2	0.666667	FALSE
NRPS	NRPS-19863	1	0	0	TRUE			Terpene	Terpene-50810	6	6	1	FALSE
NRPS	NRPS-19867	1	0	0	TRUE			Terpene	Terpene-5087	1	0	0	TRUE
NRPS	NRPS-19868	1	1	1	FALSE			Terpene	Terpene-5114	13	0	0	TRUE
NRPS	NRPS-19869	1	1	1	FALSE			Terpene	Terpene-5117	3	0	0	TRUE
NRPS	NRPS-19871	1	1	1	FALSE			Terpene	Terpene-51559	2	0	0	TRUE
NRPS	NRPS-19873	1	1	1	FALSE			Terpene	Terpene-51606	2	0	0	TRUE
NRPS	NRPS-19874	1	0	0	TRUE			Terpene	Terpene-51702	9	1	0.111111	TRUE
NRPS	NRPS-19875	1	1	1	FALSE			Terpene	Terpene-51734	4	1	0.25	TRUE
NRPS	NRPS-19887	1	1	1	FALSE			Terpene	Terpene-51933	1	0	0	TRUE
NRPS	NRPS-19894	1	0	0	TRUE			Terpene	Terpene-51935	4	0	0	TRUE
NRPS	NRPS-19900	1	0	0	TRUE			Terpene	Terpene-51966	2	0	0	TRUE
NRPS	NRPS-19906	1	1	1	FALSE			Terpene	Terpene-52034	3	0	0	TRUE
NRPS	NRPS-19916	1	0	0	TRUE			Terpene	Terpene-52063	1	1	1	FALSE
NRPS	NRPS-19918	1	0	0	TRUE			Terpene	Terpene-52173	7	0	0	TRUE
NRPS	NRPS-19931	1	0	0	TRUE			Terpene	Terpene-52293	1	0	0	TRUE
NRPS	NRPS-19935	1	1	1	FALSE			Terpene	Terpene-5242	2	0	0	TRUE
NRPS	NRPS-19945	1	0	0	TRUE			Terpene	Terpene-52471	1	0	0	TRUE
NRPS	NRPS-19946	1	1	1	FALSE			Terpene	Terpene-52568	1	0	0	TRUE
NRPS	NRPS-19947	1	1	1	FALSE			Terpene	Terpene-52670	3	0	0	TRUE
NRPS	NRPS-19948	1	0	0	TRUE			Terpene	Terpene-52718	29	3	0.103448	TRUE
NRPS	NRPS-19950	2	0	0	TRUE			Terpene	Terpene-52730	5	2	0.4	FALSE
NRPS	NRPS-19951	1	0	0	TRUE			Terpene	Terpene-52732	8	0	0	TRUE
NRPS	NRPS-19952	1	0	0	TRUE			Terpene	Terpene-52828	3	2	0.666667	FALSE
NRPS	NRPS-19959	1	1	1	FALSE			Terpene	Terpene-52849	4	3	0.75	FALSE
NRPS	NRPS-19963	1	0	0	TRUE			Terpene	Terpene-52852	8	2	0.25	TRUE
NRPS	NRPS-19964	1	0	0	TRUE			Terpene	Terpene-52862	10	0	0	TRUE
NRPS	NRPS-19974	1	0	0	TRUE			Terpene	Terpene-53060	12	3	0.25	TRUE
NRPS	NRPS-19975	1	1	1	FALSE			Terpene	Terpene-53152	1	1	1	FALSE
NRPS	NRPS-20002	1	0	0	TRUE			Terpene	Terpene-53906	1	0	0	TRUE
NRPS	NRPS-2003	1	1	1	FALSE			Terpene	Terpene-5392	2	0	0	TRUE
NRPS	NRPS-20034	1	0	0	TRUE			Terpene	Terpene-54015	3	3	1	FALSE
NRPS	NRPS-2009	2	0	0	TRUE			Terpene	Terpene-54271	2	0	0	TRUE
NRPS	NRPS-20113	1	0	0	TRUE			Terpene	Terpene-5439	2	0	0	TRUE
NRPS	NRPS-20133	1	1	1	FALSE			Terpene	Terpene-54473	2	0	0	TRUE
NRPS	NRPS-20147	1	1	1	FALSE			Terpene	Terpene-54504	7	4	0.571429	FALSE
NRPS	NRPS-20158	1	1	1	FALSE			Terpene	Terpene-54565	5	3	0.6	FALSE
NRPS	NRPS-2016	1	1	1	FALSE			Terpene	Terpene-5463	1	0	0	TRUE
NRPS	NRPS-20162	1	1	1	FALSE			Terpene	Terpene-54685	50	4	0.08	TRUE
NRPS	NRPS-20163	1	1	1	FALSE			Terpene	Terpene-54691	17	0	0	TRUE
NRPS	NRPS-20168	1	0	0	TRUE			Terpene	Terpene-54748	3	1	0.333333	TRUE
NRPS	NRPS-20187	1	1	1	FALSE			Terpene	Terpene-55016	24	7	0.291667	TRUE
NRPS	NRPS-20196	1	0	0	TRUE			Terpene	Terpene-55108	2	0	0	TRUE
NRPS	NRPS-20222	4	0	0	TRUE			Terpene	Terpene-55268	5	2	0.4	FALSE
NRPS	NRPS-20223	1	1	1	FALSE			Terpene	Terpene-55276	5	2	0.4	FALSE
NRPS	NRPS-20225	1	1	1	FALSE			Terpene	Terpene-55278	13	2	0.153846	TRUE
NRPS	NRPS-20230	1	1	1	FALSE			Terpene	Terpene-55287	2	2	1	FALSE
NRPS	NRPS-20242	1	0	0	TRUE			Terpene	Terpene-55447	3	0	0	TRUE
NRPS	NRPS-20244	1	1	1	FALSE			Terpene	Terpene-55777	9	0	0	TRUE
NRPS	NRPS-20251	5	0	0	TRUE			Terpene	Terpene-55778	3	1	0.333333	TRUE
NRPS	NRPS-20255	1	1	1	FALSE			Terpene	Terpene-55803	33	6	0.181818	TRUE
NRPS	NRPS-20263	1	0	0	TRUE			Terpene	Terpene-55804	38	32	0.842105	FALSE
NRPS	NRPS-20265	1	1	1	FALSE			Terpene	Terpene-55882	17	3	0.176471	TRUE
NRPS	NRPS-20269	1	0	0	TRUE			Terpene	Terpene-55981	5	1	0.2	TRUE
NRPS	NRPS-20271	1	0	0	TRUE			Terpene	Terpene-56175	4	1	0.25	TRUE
NRPS	NRPS-20278	1	1	1	FALSE			Terpene	Terpene-56177	12	0	0	TRUE
NRPS	NRPS-20282	1	0	0	TRUE			Terpene	Terpene-56218	2	0	0	TRUE
NRPS	NRPS-20288	1	0	0	TRUE			Terpene	Terpene-5622	5	1	0.2	TRUE
NRPS	NRPS-20293	1	1	1	FALSE			Terpene	Terpene-56259	10	3	0.3	TRUE
NRPS	NRPS-20296	1	1	1	FALSE			Terpene	Terpene-56409	4	0	0	TRUE
NRPS	NRPS-20297	1	1	1	FALSE			Terpene	Terpene-56451	4	0	0	TRUE
NRPS	NRPS-20305	1	1	1	FALSE			Terpene	Terpene-56582	8	1	0.125	TRUE
NRPS	NRPS-20311	4	1	0.25	FALSE			Terpene	Terpene-56883	3	0	0	TRUE
NRPS	NRPS-20318	1	1	1	FALSE			Terpene	Terpene-56940	4	0	0	TRUE
NRPS	NRPS-20324	2	0	0	TRUE			Terpene	Terpene-56958	1	0	0	TRUE
NRPS	NRPS-20326	2	2	1	FALSE			Terpene	Terpene-56961	3	0	0	TRUE
NRPS	NRPS-20339	1	1	1	FALSE			Terpene	Terpene-5750	2	2	1	FALSE
NRPS	NRPS-20350	1	0	0	TRUE			Terpene	Terpene-57709	1	0	0	TRUE
NRPS	NRPS-20364	7	0	0	TRUE			Terpene	Terpene-57724	15	0	0	TRUE
NRPS	NRPS-20368	1	1	1	FALSE			Terpene	Terpene-57811	2	1	0.5	FALSE
NRPS	NRPS-20386	2	0	0	TRUE			Terpene	Terpene-57826	14	1	0.0714286	TRUE
NRPS	NRPS-20390	1	1	1	FALSE			Terpene	Terpene-57958	6	4	0.666667	FALSE
NRPS	NRPS-20397	1	0	0	TRUE			Terpene	Terpene-58109	4	0	0	TRUE
NRPS	NRPS-2041	1	0	0	TRUE			Terpene	Terpene-58110	2	0	0	TRUE
NRPS	NRPS-20411	1	0	0	TRUE			Terpene	Terpene-58268	1	0	0	TRUE
NRPS	NRPS-20422	1	1	1	FALSE			Terpene	Terpene-58339	3	0	0	TRUE
NRPS	NRPS-20423	1	1	1	FALSE			Terpene	Terpene-58348	12	1	0.0833333	TRUE
NRPS	NRPS-20430	1	0	0	TRUE			Terpene	Terpene-58420	3	0	0	TRUE
NRPS	NRPS-20434	2	0	0	TRUE			Terpene	Terpene-58426	8	1	0.125	TRUE
NRPS	NRPS-20441	2	0	0	TRUE			Terpene	Terpene-58717	1	0	0	TRUE
NRPS	NRPS-20458	2	0	0	TRUE			Terpene	Terpene-5881	1	1	1	FALSE
NRPS	NRPS-20466	1	0	0	TRUE			Terpene	Terpene-5886	3	0	0	TRUE
NRPS	NRPS-20469	3	0	0	TRUE			Terpene	Terpene-58867	13	4	0.307692	TRUE
NRPS	NRPS-20471	1	0	0	TRUE			Terpene	Terpene-58937	5	2	0.4	FALSE
NRPS	NRPS-20473	1	0	0	TRUE			Terpene	Terpene-59006	1	0	0	TRUE
NRPS	NRPS-20478	1	0	0	TRUE			Terpene	Terpene-5901	5	0	0	TRUE
NRPS	NRPS-20479	1	0	0	TRUE			Terpene	Terpene-59165	2	2	1	FALSE
NRPS	NRPS-20511	1	0	0	TRUE			Terpene	Terpene-5945	3	0	0	TRUE
NRPS	NRPS-20514	1	0	0	TRUE			Terpene	Terpene-59737	1	0	0	TRUE
NRPS	NRPS-20522	1	0	0	TRUE			Terpene	Terpene-59966	2	0	0	TRUE
NRPS	NRPS-20524	1	1	1	FALSE			Terpene	Terpene-60031	1	0	0	TRUE
NRPS	NRPS-20525	1	0	0	TRUE			Terpene	Terpene-6004	10	0	0	TRUE
NRPS	NRPS-20526	1	1	1	FALSE			Terpene	Terpene-6013	6	1	0.166667	TRUE
NRPS	NRPS-20528	1	0	0	TRUE			Terpene	Terpene-6015	2	0	0	TRUE
NRPS	NRPS-20530	1	1	1	FALSE			Terpene	Terpene-60353	1	1	1	FALSE
NRPS	NRPS-20533	1	0	0	TRUE			Terpene	Terpene-60447	3	3	1	FALSE
NRPS	NRPS-20535	1	1	1	FALSE			Terpene	Terpene-60626	1	0	0	TRUE
NRPS	NRPS-20540	1	1	1	FALSE			Terpene	Terpene-60639	2	0	0	TRUE
NRPS	NRPS-20541	1	0	0	TRUE			Terpene	Terpene-60917	39	30	0.769231	FALSE
NRPS	NRPS-20543	1	0	0	TRUE			Terpene	Terpene-61301	1	1	1	FALSE
NRPS	NRPS-20545	1	0	0	TRUE			Terpene	Terpene-61363	2	0	0	TRUE
NRPS	NRPS-20546	1	0	0	TRUE			Terpene	Terpene-61381	5	0	0	TRUE
NRPS	NRPS-20560	1	0	0	TRUE			Terpene	Terpene-61390	1	0	0	TRUE
NRPS	NRPS-20562	1	0	0	TRUE			Terpene	Terpene-61421	70	1	0.0142857	TRUE
NRPS	NRPS-20564	1	1	1	FALSE			Terpene	Terpene-61431	1	1	1	FALSE
NRPS	NRPS-20567	1	1	1	FALSE			Terpene	Terpene-61433	1	1	1	FALSE
NRPS	NRPS-20569	1	0	0	TRUE			Terpene	Terpene-61470	3	3	1	FALSE
NRPS	NRPS-20570	1	0	0	TRUE			Terpene	Terpene-61684	1	0	0	TRUE
NRPS	NRPS-20571	1	1	1	FALSE			Terpene	Terpene-61821	2	1	0.5	FALSE
NRPS	NRPS-20572	1	1	1	FALSE			Terpene	Terpene-61822	1	0	0	TRUE
NRPS	NRPS-20575	2	0	0	TRUE			Terpene	Terpene-61823	4	1	0.25	TRUE
NRPS	NRPS-20576	2	1	0.5	FALSE			Terpene	Terpene-61917	4	0	0	TRUE
NRPS	NRPS-20581	1	0	0	TRUE			Terpene	Terpene-61945	8	0	0	TRUE
NRPS	NRPS-20582	1	0	0	TRUE			Terpene	Terpene-62013	2	0	0	TRUE
NRPS	NRPS-20583	1	1	1	FALSE			Terpene	Terpene-62178	4	2	0.5	FALSE
NRPS	NRPS-20584	1	0	0	TRUE			Terpene	Terpene-62296	3	0	0	TRUE
NRPS	NRPS-20586	1	1	1	FALSE			Terpene	Terpene-62393	4	0	0	TRUE
NRPS	NRPS-20587	1	1	1	FALSE			Terpene	Terpene-62398	2	0	0	TRUE
NRPS	NRPS-20588	1	0	0	TRUE			Terpene	Terpene-62453	7	5	0.714286	FALSE
NRPS	NRPS-20590	1	0	0	TRUE			Terpene	Terpene-62584	9	1	0.111111	TRUE
NRPS	NRPS-20591	1	1	1	FALSE			Terpene	Terpene-62611	1	1	1	FALSE
NRPS	NRPS-20593	1	0	0	TRUE			Terpene	Terpene-62689	8	1	0.125	TRUE
NRPS	NRPS-20594	1	1	1	FALSE			Terpene	Terpene-62846	1	0	0	TRUE
NRPS	NRPS-20595	1	1	1	FALSE			Terpene	Terpene-62847	1	0	0	TRUE
NRPS	NRPS-20597	1	0	0	TRUE			Terpene	Terpene-62962	9	3	0.333333	TRUE
NRPS	NRPS-20599	1	0	0	TRUE			Terpene	Terpene-63162	2	0	0	TRUE
NRPS	NRPS-20605	1	0	0	TRUE			Terpene	Terpene-63226	2	0	0	TRUE
NRPS	NRPS-20606	1	0	0	TRUE			Terpene	Terpene-63230	2	2	1	FALSE
NRPS	NRPS-20608	1	1	1	FALSE			Terpene	Terpene-63263	1	0	0	TRUE
NRPS	NRPS-2061	1	1	1	FALSE			Terpene	Terpene-63331	137	28	0.20438	TRUE
NRPS	NRPS-20612	1	0	0	TRUE			Terpene	Terpene-63423	5	2	0.4	FALSE
NRPS	NRPS-20613	1	0	0	TRUE			Terpene	Terpene-6390	4	0	0	TRUE
NRPS	NRPS-20620	1	1	1	FALSE			Terpene	Terpene-63940	53	7	0.132075	TRUE
NRPS	NRPS-20623	1	1	1	FALSE			Terpene	Terpene-63995	7	0	0	TRUE
NRPS	NRPS-20630	1	0	0	TRUE			Terpene	Terpene-64027	1	0	0	TRUE
NRPS	NRPS-20634	1	0	0	TRUE			Terpene	Terpene-64212	3	0	0	TRUE
NRPS	NRPS-20636	1	0	0	TRUE			Terpene	Terpene-6429	1	0	0	TRUE
NRPS	NRPS-20638	1	1	1	FALSE			Terpene	Terpene-64334	5	2	0.4	FALSE
NRPS	NRPS-20641	1	0	0	TRUE			Terpene	Terpene-64382	3	1	0.333333	TRUE
NRPS	NRPS-20643	1	0	0	TRUE			Terpene	Terpene-64433	1	0	0	TRUE
NRPS	NRPS-20644	1	0	0	TRUE			Terpene	Terpene-64506	3	0	0	TRUE
NRPS	NRPS-20646	1	0	0	TRUE			Terpene	Terpene-64531	3	2	0.666667	FALSE
NRPS	NRPS-20649	1	0	0	TRUE			Terpene	Terpene-64624	18	0	0	TRUE
NRPS	NRPS-20655	1	0	0	TRUE			Terpene	Terpene-64787	7	0	0	TRUE
NRPS	NRPS-20657	1	0	0	TRUE			Terpene	Terpene-64947	1	0	0	TRUE
NRPS	NRPS-20659	1	0	0	TRUE			Terpene	Terpene-65015	5	3	0.6	FALSE
NRPS	NRPS-20660	1	0	0	TRUE			Terpene	Terpene-65060	14	2	0.142857	TRUE
NRPS	NRPS-20666	1	0	0	TRUE			Terpene	Terpene-65124	1	0	0	TRUE
NRPS	NRPS-20668	1	1	1	FALSE			Terpene	Terpene-65133	5	1	0.2	TRUE
NRPS	NRPS-20672	1	0	0	TRUE			Terpene	Terpene-6518	1	1	1	FALSE
NRPS	NRPS-20673	1	1	1	FALSE			Terpene	Terpene-65266	5	1	0.2	TRUE
NRPS	NRPS-20675	1	1	1	FALSE			Terpene	Terpene-65351	21	3	0.142857	TRUE
NRPS	NRPS-20677	1	0	0	TRUE			Terpene	Terpene-65519	64	12	0.1875	TRUE
NRPS	NRPS-20679	1	1	1	FALSE			Terpene	Terpene-65531	6	0	0	TRUE
NRPS	NRPS-20682	1	1	1	FALSE			Terpene	Terpene-65533	5	0	0	TRUE
NRPS	NRPS-20685	1	0	0	TRUE			Terpene	Terpene-65650	19	0	0	TRUE
NRPS	NRPS-20691	2	0	0	TRUE			Terpene	Terpene-65926	2	0	0	TRUE
NRPS	NRPS-20692	1	0	0	TRUE			Terpene	Terpene-65981	25	1	0.04	TRUE
NRPS	NRPS-20694	1	0	0	TRUE			Terpene	Terpene-66078	1	0	0	TRUE
NRPS	NRPS-20695	1	1	1	FALSE			Terpene	Terpene-6616	1	0	0	TRUE
NRPS	NRPS-20697	1	1	1	FALSE			Terpene	Terpene-66173	1	0	0	TRUE
NRPS	NRPS-20698	1	0	0	TRUE			Terpene	Terpene-6640	2	0	0	TRUE
NRPS	NRPS-20699	1	1	1	FALSE			Terpene	Terpene-66427	6	1	0.166667	TRUE
NRPS	NRPS-20700	1	1	1	FALSE			Terpene	Terpene-6643	7	5	0.714286	FALSE
NRPS	NRPS-20701	1	1	1	FALSE			Terpene	Terpene-66553	4	0	0	TRUE
NRPS	NRPS-20702	1	1	1	FALSE			Terpene	Terpene-66772	5	0	0	TRUE
NRPS	NRPS-20703	1	0	0	TRUE			Terpene	Terpene-66813	39	10	0.25641	TRUE
NRPS	NRPS-20707	1	1	1	FALSE			Terpene	Terpene-67102	5	0	0	TRUE
[truncated: 62,735 more rows]

## Sheet: Supplementary Data 10
Supplementary Data 10. The counts of GCFs at the level of phylum.
Phylum	sum_GCFs	Kingdom
Halobacteriota	1434	Archaea
Thermoproteota	366	Archaea
Thermoplasmatota	247	Archaea
Nanoarchaeota	100	Archaea
Asgardarchaeota	96	Archaea
Methanobacteriota	60	Archaea
Methanobacteriota_B	47	Archaea
Micrarchaeota	42	Archaea
Aenigmatarchaeota	22	Archaea
Methanobacteriota_A	20	Archaea
Nanohaloarchaeota	19	Archaea
Iainarchaeota	9	Archaea
Hydrothermarchaeota	8	Archaea
Altiarchaeota	6	Archaea
B1Sed10-29	4	Archaea
Hadarchaeota	3	Archaea
EX4484-52	1	Archaea
Pseudomonadota	18783	Bacteria
Actinomycetota	8882	Bacteria
Bacteroidota	5054	Bacteria
Acidobacteriota	3598	Bacteria
Desulfobacterota	3449	Bacteria
Planctomycetota	3125	Bacteria
Myxococcota	2779	Bacteria
Chloroflexota	2415	Bacteria
Verrucomicrobiota	1734	Bacteria
Bacillota	1624	Bacteria
Cyanobacteriota	1488	Bacteria
Gemmatimonadota	929	Bacteria
Nitrospirota	627	Bacteria
Bacillota_A	625	Bacteria
Bdellovibrionota	531	Bacteria
Campylobacterota	510	Bacteria
Patescibacteria	457	Bacteria
Armatimonadota	416	Bacteria
Spirochaetota	341	Bacteria
Omnitrophota	295	Bacteria
Bacillota_B	258	Bacteria
Calditrichota	249	Bacteria
Myxococcota_A	249	Bacteria
Elusimicrobiota	218	Bacteria
Eremiobacterota	217	Bacteria
Deinococcota	212	Bacteria
Desulfobacterota_B	201	Bacteria
Methylomirabilota	192	Bacteria
Zixibacteria	191	Bacteria
Bacillota_E	170	Bacteria
Aquificota	154	Bacteria
Hydrogenedentota	154	Bacteria
Nitrospinota	129	Bacteria
KSB1	114	Bacteria
Bacillota_F	113	Bacteria
WOR-3	105	Bacteria
Bacillota_I	101	Bacteria
Chlamydiota	101	Bacteria
SAR324	97	Bacteria
Nitrospirota_A	94	Bacteria
Bacillota_D	93	Bacteria
Fibrobacterota	90	Bacteria
Poribacteria	75	Bacteria
Latescibacterota	67	Bacteria
Marinisomatota	67	Bacteria
Bipolaricaulota	59	Bacteria
Desulfobacterota_D	57	Bacteria
Thermotogota	56	Bacteria
Sumerlaeota	55	Bacteria
Krumholzibacteriota	41	Bacteria
Eisenbacteria	39	Bacteria
T1Sed10-126	35	Bacteria
UBA10199	35	Bacteria
Fermentibacterota	31	Bacteria
Tectomicrobia	30	Bacteria
Synergistota	28	Bacteria
Desulfobacterota_C	26	Bacteria
Cloacimonadota	25	Bacteria
Caldisericota	22	Bacteria
SZUA-79	22	Bacteria
UBA8481	22	Bacteria
Aerophobota	21	Bacteria
Dependentiae	20	Bacteria
JAGLTZ01	20	Bacteria
SZUA-182	20	Bacteria
Atribacterota	19	Bacteria
JdFR-76	19	Bacteria
Unclassified	18	Bacteria
Delongbacteria	18	Bacteria
Desulfobacterota_E	18	Bacteria
CSP1-3	17	Bacteria
JAMCPX01	15	Bacteria
Riflebacteria	15	Bacteria
UBA8248	15	Bacteria
4572-55	14	Bacteria
Bacillota_C	14	Bacteria
DYJV01	14	Bacteria
JADFOP01	14	Bacteria
Desulfobacterota_G	13	Bacteria
JAUYMQ01	13	Bacteria
Lernaellota	13	Bacteria
JAHJDO01	12	Bacteria
JAUVQV01	12	Bacteria
Wallbacteria	12	Bacteria
DAOVTB01	11	Bacteria
Hinthialibacterota	11	Bacteria
RBG-13-66-14	11	Bacteria
CG03	10	Bacteria
Electryoneota	10	Bacteria
Fusobacteriota	10	Bacteria
Margulisbacteria	10	Bacteria
Thermosulfidibacterota	10	Bacteria
ARS69	9	Bacteria
CG2-30-70-394	9	Bacteria
NPL-UPA2	9	Bacteria
QNDG01	9	Bacteria
UBA3054	9	Bacteria
RBG-13-61-14	8	Bacteria
Abyssobacteria	7	Bacteria
CAIJMQ01	7	Bacteria
CLD3	7	Bacteria
DTU030	7	Bacteria
Deferribacterota	7	Bacteria
AUK180	6	Bacteria
CG2-30-53-67	6	Bacteria
Campylobacterota_A	6	Bacteria
DAOUPZ01	6	Bacteria
GCA-001730085	6	Bacteria
JAGRBM01	6	Bacteria
PUNC01	6	Bacteria
UBP17	6	Bacteria
UBP18	6	Bacteria
UBP6	6	Bacteria
Bacillota_G	5	Bacteria
Bacillota_H	5	Bacteria
Calescibacterota	5	Bacteria
Edwardsbacteria	5	Bacteria
JAAXVQ01	5	Bacteria
UBA9089	5	Bacteria
B130-G9	4	Bacteria
BMS3Abin14	4	Bacteria
CSSED10-310	4	Bacteria
JAAXHH01	4	Bacteria
Moduliflexota	4	Bacteria
TA06	4	Bacteria
TA06_A	4	Bacteria
VGIX01	4	Bacteria
Bdellovibrionota_F	3	Bacteria
CAKKQC01	3	Bacteria
FCPU426	3	Bacteria
J088	3	Bacteria
JABMQX01	3	Bacteria
JACIXR01	3	Bacteria
JACPWU01	3	Bacteria
JAGLYR01	3	Bacteria
JAJVIF01	3	Bacteria
JALSQH01	3	Bacteria
JAUXIB01	3	Bacteria
Mcinerneyibacteriota	3	Bacteria
Ratteibacteria	3	Bacteria
SM23-31	3	Bacteria
UBP15	3	Bacteria
Auribacterota	2	Bacteria
DUMD01	2	Bacteria
GCA-2686955	2	Bacteria
JAFGBW01	2	Bacteria
JAJYCY01	2	Bacteria
Lindowbacteria	2	Bacteria
Lithacetigenota	2	Bacteria
Nitrospirota_B	2	Bacteria
Schekmanbacteria	2	Bacteria
UBA6262	2	Bacteria
CALINM01	1	Bacteria
Coprothermobacterota	1	Bacteria
DRYD01	1	Bacteria
DUMJ01	1	Bacteria
Dictyoglomota	1	Bacteria
JAGOEH01	1	Bacteria
JAKLEM01	1	Bacteria
Muiribacteriota	1	Bacteria
UBA6266	1	Bacteria
UBP14	1	Bacteria

## Sheet: Supplementary Data 11
Supplementary Data 11. The counts of the RiPP-type GCFs at the level of phylum.
Phylum	Sum of GCFs	Percentage of unique GCFs
Pseudomonadota	5520	0.9953
Actinomycetota	1954	0.9959
Desulfobacterota	1373	0.9942
Bacteroidota	1117	0.9973
Acidobacteriota	939	0.9829
Myxococcota	768	0.9974
Halobacteriota	681	0.9971
Chloroflexota	643	0.9907
Planctomycetota	522	0.9751
Bacillota	520	0.9981
Bacillota_A	497	0.996
Cyanobacteriota	310	0.9935
Campylobacterota	292	1
Verrucomicrobiota	264	0.9886
Gemmatimonadota	245	0.9551
Thermoproteota	243	0.9959
Bacillota_B	216	0.9907
Bdellovibrionota	184	1
Patescibacteria	173	0.9711
Armatimonadota	168	1
Nitrospirota	159	0.9748
Omnitrophota	111	1
Thermoplasmatota	99	0.9798
Desulfobacterota_B	92	0.9457
Spirochaetota	91	1
Aquificota	90	1
WOR-3	90	1
Myxococcota_A	81	1
Bacillota_E	78	0.9872
Elusimicrobiota	73	1
Bacillota_D	64	1
Deinococcota	64	1
Eremiobacterota	60	1
Bacillota_I	52	1
Thermotogota	49	0.9592
Nitrospinota	47	1
Poribacteria	44	1
Bacillota_F	43	0.9767
Latescibacterota	43	1
Methanobacteriota_B	43	1
Zixibacteria	38	0.9737
Marinisomatota	37	0.973
Methylomirabilota	37	0.9459
Hydrogenedentota	34	0.9706
Chlamydiota	29	1
Methanobacteriota	29	1
Asgardarchaeota	27	1
Synergistota	23	0.9565
Caldisericota	22	1
Fibrobacterota	22	1
Sumerlaeota	22	0.9545
Calditrichota	21	1
Fermentibacterota	21	1
SZUA-79	20	1
Aenigmatarchaeota	19	1
KSB1	19	1
Methanobacteriota_A	19	1
SAR324	19	1
Krumholzibacteriota	17	1
Nanoarchaeota	17	0.9412
Aerophobota	16	0.9375
Cloacimonadota	16	1
Desulfobacterota_D	15	0.8667
Micrarchaeota	15	0.9333
Bipolaricaulota	13	1
Atribacterota	11	1
T1Sed10-126	11	1
Desulfobacterota_C	10	1
RBG-13-66-14	10	1
UBA10199	9	1
JAGLTZ01	8	1
SZUA-182	8	1
Tectomicrobia	8	1
CSP1-3	7	1
Delongbacteria	7	1
JAUYMQ01	7	1
Unclassified	6	1
AUK180	6	1
DTU030	6	1
Dependentiae	6	1
JdFR-76	6	1
UBA8481	6	1
Bacillota_G	5	1
Bacillota_H	5	1
CAIJMQ01	5	1
CG2-30-53-67	5	1
DAOUPZ01	5	0.8
Hydrothermarchaeota	5	1
JADFOP01	5	1
NPL-UPA2	5	0.8
UBP18	5	1
B130-G9	4	1
BMS3Abin14	4	1
CG03	4	1
Calescibacterota	4	1
Eisenbacteria	4	0.75
Electryoneota	4	1
JAMCPX01	4	1
JAUVQV01	4	1
Margulisbacteria	4	1
Riflebacteria	4	1
UBA3054	4	1
ARS69	3	1
Abyssobacteria	3	1
Campylobacterota_A	3	1
Desulfobacterota_E	3	1
Fusobacteriota	3	1
Iainarchaeota	3	1
JABMQX01	3	1
JACIXR01	3	1
JAGRBM01	3	1
JAHJDO01	3	1
JALSQH01	3	1
Lernaellota	3	1
RBG-13-61-14	3	1
Ratteibacteria	3	1
TA06_A	3	1
UBA8248	3	1
UBP15	3	1
VGIX01	3	1
Wallbacteria	3	1
4572-55	2	1
Altiarchaeota	2	1
B1Sed10-29	2	1
CG2-30-70-394	2	1
CLD3	2	1
CSSED10-310	2	1
DAOVTB01	2	1
DUMD01	2	0.5
DYJV01	2	1
Deferribacterota	2	1
Desulfobacterota_G	2	1
GCA-2686955	2	1
Hadarchaeota	2	1
JAGLYR01	2	1
Lithacetigenota	2	1
PUNC01	2	1
QNDG01	2	1
Schekmanbacteria	2	1
TA06	2	1
UBP6	2	1
Bacillota_C	1	1
CAKKQC01	1	1
CALINM01	1	1
Coprothermobacterota	1	1
DRYD01	1	1
DUMJ01	1	1
Dictyoglomota	1	1
Edwardsbacteria	1	1
GCA-001730085	1	1
Hinthialibacterota	1	1
JAAXHH01	1	1
JAAXVQ01	1	1
JAGOEH01	1	1
JAJVIF01	1	1
JAUXIB01	1	1
Lindowbacteria	1	1
Mcinerneyibacteriota	1	1
Moduliflexota	1	1
Nanohaloarchaeota	1	1
Nitrospirota_A	1	1
Thermosulfidibacterota	1	1
UBA6262	1	1
UBA9089	1	1
UBP14	1	1

## Sheet: Supplementary Data 12
Supplementary Data 12. The counts and density of the RiPPs in the dominant phyla with at least 100 RiPP-type BGCs.
Genome	Genome type	Phylum	Genus	ripp_per_genome	ripp_per_mb
EEMC.bin.1	MAGs	Pseudomonadota	Ghiorsea	2	1.06803260917162
EEMC.bin.2	MAGs	Campylobacterota	S145-25	1	0.571476902046573
EEMC.bin.3	MAGs	Pseudomonadota	GCA-2401725	1	0.323401145163455
EEMC.bin.5	MAGs	Bacteroidota	JALSPZ01	1	0.581258144879755
EEMC.bin.8	MAGs	Campylobacterota		1	0.512528502991373
EEMC.bin.10	MAGs	Aquificota	QOAS01	1	0.653023695617819
EEMC.bin.11	MAGs	Campylobacterota	JAAXPZ01	1	0.993631813705959
EEMC.bin.14	MAGs	Aquificota	Desulfurobacterium_A	1	0.721198921086414
EEMC.bin.17	MAGs	Aquificota	Persephonella	1	0.697928269724151
EEMC.bin.21	MAGs	Campylobacterota	GCA-2733885	3	1.15088704619085
BGI80	Isolate genomes	Pseudomonadota	Shimia	2	0.470735991014591
BGIA119	Isolate genomes	Bacillota	Bacillus	2	0.543879224004001
BGIA3	Isolate genomes	Bacillota	Bacillus	3	0.768116999581376
BGIA4	Isolate genomes	Bacillota	Bacillus	2	0.546041689190886
BGIA5	Isolate genomes	Bacillota	Fictibacillus	1	0.242098802942469
BGIAA10	Isolate genomes	Bacillota	Bacillus	4	0.922076257550652
BGIAA11	Isolate genomes	Bacillota	Fictibacillus	3	0.721147432102166
BGIAA12	Isolate genomes	Bacillota	Bacillus_A	3	0.560611021164187
BGIAA14	Isolate genomes	Bacillota	Bacillus	4	1.03700527394957
BGIAA15	Isolate genomes	Bacillota	Bacillus	3	0.730498964882967
BGIAA16	Isolate genomes	Bacillota	Priestia	1	0.175625190553332
BGIAA19	Isolate genomes	Bacillota	Bacillus	3	0.72911805879608
BGIAA6	Isolate genomes	Bacillota	Bacillus	1	0.251327638249051
BGIAA7	Isolate genomes	Bacillota	Paenibacillus	4	0.587464074736005
BGIAB1	Isolate genomes	Bacillota	Solibacillus	1	0.262204780360233
BGIAB11	Isolate genomes	Bacillota	Fictibacillus	1	0.256893479632457
BGIAB5	Isolate genomes	Bacillota	Brevibacillus	3	0.465234571270835
BGIAB8	Isolate genomes	Bacillota	Virgibacillus	2	0.475941286930962
BGIAC4	Isolate genomes	Bacillota	Priestia	3	0.517493702101645
BGIAC6	Isolate genomes	Bacillota	Rossellomorea	1	0.222011804367638
BGIAC9	Isolate genomes	Bacillota	Bacillus_A	4	0.70049582845978
BGIB12	Isolate genomes	Bacillota	Fictibacillus	2	0.575576835910239
BGIB13	Isolate genomes	Bacillota	Bacillus	3	0.807761619852842
BGIB3	Isolate genomes	Bacillota	Bacillus	2	0.544440796691107
BGIB4	Isolate genomes	Bacillota	Priestia	1	0.185331597146931
BGIB8	Isolate genomes	Bacillota	Fictibacillus_C	1	0.196113578002018
BGIBH	Isolate genomes	Bacillota	Bacillus	2	0.478900368130713
BGIC1	Isolate genomes	Bacillota	Bacillus	3	0.806891932963418
BGIC6	Isolate genomes	Pseudomonadota	Pseudoalteromonas	3	0.671741148578842
BGIC9	Isolate genomes	Pseudomonadota	Pseudoalteromonas	3	0.614102998173658
BGID1	Isolate genomes	Bacillota	Bacillus	2	0.51955528146128
BGID19	Isolate genomes	Bacillota	Bacillus_P	1	0.243844392164207
BGID21	Isolate genomes	Pseudomonadota	Vreelandella	3	0.721412236594357
BGIE1	Isolate genomes	Bacillota	Sutcliffiella_A	1	0.227559245049449
BGIE5	Isolate genomes	Pseudomonadota	Vreelandella	1	0.187566832406972
BGIF3	Isolate genomes	Bacillota	Jeotgalibacillus	1	0.281118006311099
BGIG1	Isolate genomes	Pseudomonadota	Idiomarina	1	0.370531345654983
BGIG10	Isolate genomes	Pseudomonadota	Pseudoalteromonas	2	0.446708961071101
BGIG11	Isolate genomes	Bacillota	Fictibacillus_C	2	0.442261344169326
BGIG12	Isolate genomes	Pseudomonadota	Idiomarina	2	0.686400215255108
BGIG8	Isolate genomes	Pseudomonadota	Vreelandella	1	0.291176846548928
BGIO4	Isolate genomes	Bacillota	Bacillus	3	0.699765252083434
BGIQ3	Isolate genomes	Bacillota	Bacillus_A	4	0.675207136669352
BGIQ7	Isolate genomes	Pseudomonadota	Limimaricola	1	0.218033079978894
BGIQ8	Isolate genomes	Bacillota	Priestia	1	0.195245384399113
BGIR10	Isolate genomes	Bacillota	Fictibacillus	1	0.256844785100537
BGIR11	Isolate genomes	Bacillota	Fictibacillus	1	0.264567902410425
BGIR12	Isolate genomes	Bacillota	Priestia	3	0.512558100596361
BGIR15	Isolate genomes	Bacillota	Bacillus	2	0.536472771995048
BGIR4	Isolate genomes	Bacillota	Fictibacillus	1	0.241830892010173
BGIR5	Isolate genomes	Bacillota	Bacillus	2	0.541433173610547
BGIR6	Isolate genomes	Bacillota	Fictibacillus_C	1	0.220693795083604
BGIS11	Isolate genomes	Bacillota	Fictibacillus	2	0.5049692764068
BGIS23	Isolate genomes	Bacillota	Bacillus_P	3	0.702291084203999
BGIS24	Isolate genomes	Bacillota	Priestia	1	0.178507484640323
BGIS7	Isolate genomes	Bacillota	Falsibacillus	1	0.240030282220405
BGIS9	Isolate genomes	Bacillota	Metabacillus_B	3	0.701241126670093
BGIT12	Isolate genomes	Bacillota	Bacillus	2	0.553230603942487
BGIT13	Isolate genomes	Bacillota	Bacillus	1	0.273142101085521
BGIT15	Isolate genomes	Pseudomonadota	Brevundimonas	1	0.312971707044711
BGIT4	Isolate genomes	Bacillota	Bacillus	2	0.530200063040787
BGIT6	Isolate genomes	Bacillota	Priestia	1	0.188338955878963
BGIT7	Isolate genomes	Bacillota	Anaerobacillus_A	1	0.252740720371711
BGIT8	Isolate genomes	Bacillota	Bacillus_A	6	0.954731106348771
BGIV2	Isolate genomes	Pseudomonadota	Acinetobacter	2	0.601974838655694
BGIV4	Isolate genomes	Pseudomonadota	Microbulbifer	2	0.386474998256032
BGIZ11	Isolate genomes	Bacillota	Jeotgalibacillus	1	0.299566946022829
BGIZ12	Isolate genomes	Bacillota	Peribacillus	2	0.347027561449472
BGIZ15	Isolate genomes	Bacillota	Bacillus_A	5	1.04335407451677
BGIZ18	Isolate genomes	Bacillota	Bacillus	3	0.849219397529791
BGIZ2	Isolate genomes	Bacillota	Bacillus_P	3	0.71846340794017
BGIZ23	Isolate genomes	Bacillota	Virgibacillus	6	1.57446676746753
BGIZ25	Isolate genomes	Bacillota	Bacillus	3	0.658848767195129
BGIZ28	Isolate genomes	Bacillota	Bacillus	2	0.466193620000452
BGIZ5	Isolate genomes	Bacillota	Fictibacillus	3	0.800833507514621
BGIZ7	Isolate genomes	Bacillota	Bacillus_AI	1	0.196994921273935
BGIZ9	Isolate genomes	Bacillota	Priestia	1	0.178680104363475
EEMC.bin.24	MAGs	Myxococcota	CAJQPC01	1	0.202285666199522
EEMC.bin.25	MAGs	Campylobacterota	Sulfurimonas	1	0.573061961751552
EEMC.bin.27	MAGs	Bacteroidota	NBLH01	1	0.270298542036694
EEMC.bin.29	MAGs	Aquificota	Desulfurobacterium_A	1	0.632150810954668
EEMC.bin.30	MAGs	Methanobacteriota_B	Thermococcus	1	0.929587467673596
EEMC.bin.31	MAGs	Pseudomonadota	JALSJK01	2	0.68132027605735
EEMC.bin.32	MAGs	Bacteroidota	JALSPZ01	1	0.447884195062525
EEMC.bin.33	MAGs	Aquificota	Desulfurobacterium_B	1	0.697798237222093
EEMC.bin.34	MAGs	Pseudomonadota	Methylomarinum	2	0.893374422600943
EEMC.bin.35	MAGs	Desulfobacterota	BMS3Abin13	2	0.773010194458444
EEMC.bin.36	MAGs	Pseudomonadota	S140-43	1	0.475139061324773
EEMC.bin.38	MAGs	Pseudomonadota	Thiomicrorhabdus	1	0.584988949558743
EEMC.bin.42	MAGs	Pseudomonadota	GCA-2401725	1	0.345677356508465
EEMC.bin.44	MAGs	Aquificota	Hydrogenivirga	2	1.17313336884017
EEMC.bin.47	MAGs	Pseudomonadota	Amylibacter	1	0.338726193052929
EEMC.bin.48	MAGs	Campylobacterota	Sulfurospirillum_A	1	0.493008887471214
EEMC.bin.50	MAGs	Desulfobacterota	JALSRD01	4	0.94928154812632
EEMC.bin.51	MAGs	Planctomycetota	JAADHY01	1	0.126708650310861
EEMC.bin.53	MAGs	Bacteroidota	GCA-2747695	1	0.447031665040962
EEMC.bin.55	MAGs	Campylobacterota	JAAXPZ01	1	0.643550338507478
EEMC.bin.56	MAGs	Campylobacterota	Sulfurimonas	1	0.700294824120955
EEMC.bin.58	MAGs	Campylobacterota		1	0.461697995953679
EEMC.bin.60	MAGs	Desulfobacterota	DRKI01	3	0.854646556643267
EEMC.bin.64	MAGs	Pseudomonadota	S144-22	3	1.21901121124611
EEMC.bin.69	MAGs	Bacteroidota	WGAL01	1	0.431960777961361
EEMC.bin.73	MAGs	Pseudomonadota	Hydrogenovibrio	2	1.18166435060454
EEMC.bin.74	MAGs	Pseudomonadota	Sulfurivirga	3	3.45691815746262
EEMC.bin.76	MAGs	Acidobacteriota		2	0.966808497473246
EEMC.bin.80	MAGs	Campylobacterota	Sulfurimonas	1	0.689036465187811
EEMC.bin.81	MAGs	Campylobacterota	Sulfurimonas	1	0.620765987983212
EEMC.bin.82	MAGs	Pseudomonadota	Methylohalobius	2	0.924702835185128
EEMC.bin.84	MAGs	Desulfobacterota	DRLX01	2	0.576314400252656
EEMC.bin.85	MAGs	Campylobacterota	JAADEQ01	1	0.710952868801469
EEMC.bin.86	MAGs	Pseudomonadota	JAGLTQ01	2	0.722681727353865
EEMC.bin.90	MAGs	Pseudomonadota	S015-18	4	1.69896397177001
EEMC.bin.97	MAGs	Desulfobacterota	QOAL01	1	0.38827170943609
EEMC.bin.99	MAGs	Aquificota	QOAS01	1	0.707615427997654
EEMC.bin.103	MAGs	Bacteroidota	JAADEI01	1	0.398527361693072
EEMC.bin.104	MAGs	Bacteroidota	WGBX01	1	0.421917607085853
EEMC.bin.105	MAGs	Pseudomonadota	Sulfurivirga	1	0.934559350593399
EEMC.bin.106	MAGs	Bacteroidota	JALSPZ01	1	0.558079937137876
EEMC.bin.108	MAGs	Pseudomonadota	Profundibacter	1	0.38304944900252
EEMC.bin.113	MAGs	Aquificota	Persephonella	1	0.600545415346217
EEMC.bin.117	MAGs	Pseudomonadota	Cocleimonas	3	1.23523991241326
EEMC.bin.122	MAGs	Campylobacterota	Sulfurovum	1	0.52545349263682
EEMC.bin.124	MAGs	Campylobacterota	Sulfurimonas	1	0.55893712516279
EEMC.bin.125	MAGs	Desulfobacterota	DRLX01	2	0.892895409803277
EEMC.bin.126	MAGs	Pseudomonadota	GCA-2401725	1	0.268588398753857
EEMC.bin.127	MAGs	Bacteroidota	UBA4466	1	0.44340805202418
EEMC.bin.131	MAGs	Desulfobacterota		4	1.2675757297275
EEMC.bin.135	MAGs	Pseudomonadota	Paraburkholderia	2	0.252047031471979
EEMC.bin.136	MAGs	Campylobacterota	Sulfurimonas	1	0.587206646239705
EEMC.bin.137	MAGs	Campylobacterota	Sulfurovum	1	0.653806724271398
EEMC.bin.139	MAGs	Pseudomonadota	Paremcibacter	1	0.378330586022728
EEMC.bin.140	MAGs	Campylobacterota	Hydrogenimonas	1	0.62240805943748
EEMC.bin.145	MAGs	Pseudomonadota	JALTRC01	1	0.360155169253121
EEMC.bin.146	MAGs	Pseudomonadota	Methyloprofundus	1	0.43235689851373
EEMC.bin.147	MAGs	Campylobacterota		1	1.3249332564872
EEMC.bin.149	MAGs	Campylobacterota	Sulfurovum	1	0.674732417991335
EEMC.bin.151	MAGs	Campylobacterota	GCA-2733885	3	1.20265498113636
EEMC.bin.155	MAGs	Pseudomonadota	Methylophaga	1	0.447408876234177
EEMC.bin.161	MAGs	Pseudomonadota	Saliniramus	1	0.282204707343841
EEMC.bin.162	MAGs	Pseudomonadota	EhC02	2	0.762090276452058
EEMC.bin.167	MAGs	Bacillota_B		1	0.589932216788291
EEMC.bin.168	MAGs	Pseudomonadota	Bradyrhizobium	2	0.4186841135128
EEMC.bin.172	MAGs	Pseudomonadota	Roseovarius	1	0.625115646394583
EEMC.bin.173	MAGs	Halobacteriota	Halohasta	1	0.486197580000165
EEMC.bin.175	MAGs	Actinomycetota	Pontimonas	1	0.813541231083133
EEMC.bin.177	MAGs	Pseudomonadota	Rhodobaculum	2	0.57196850970173
EEMC.bin.181	MAGs	Bacillota_B		1	0.644201222693921
EEMC.bin.183	MAGs	Bacteroidota		1	0.284879588519922
EEMC.bin.185	MAGs	Bacteroidota		1	0.312472951560131
EEMC.bin.188	MAGs	Halobacteriota	Halohasta	1	0.63031235128568
EEMC.bin.191	MAGs	Desulfobacterota	Desulfonatronovibrio	1	0.488759031044996
EEMC.bin.193	MAGs	Pseudomonadota	Sinisalibacter	1	0.404510944245852
EEMC.bin.194	MAGs	Pseudomonadota	Marinobacter	2	0.579397941804691
EEMC.bin.201	MAGs	Pseudomonadota	Aquicoccus	1	0.283319828421512
EEMC.bin.202	MAGs	Pseudomonadota	JAIVHI01	1	0.321968800579286
EEMC.bin.204	MAGs	Pseudomonadota	Yoonia	2	0.92301160225584
EEMC.bin.205	MAGs	Pseudomonadota	Roseovarius	2	0.616921223786632
EEMC.bin.208	MAGs	Bacteroidota	Sediminibacterium	1	0.317012474440869
EEMC.bin.211	MAGs	Bacteroidota	Sediminibacterium	2	0.533800658016071
EEMC.bin.213	MAGs	Pseudomonadota	Erythrobacter	1	0.451149121928464
EEMC.bin.217	MAGs	Halobacteriota	Methanohalophilus	1	0.517409001985298
EEMC.bin.218	MAGs	Pseudomonadota	JASJAR01	1	0.313914479022822
EEMC.bin.226	MAGs	Pseudomonadota	Roseinatronobacter	1	0.369662261771155
EEMC.bin.228	MAGs	Pseudomonadota	Methylovirgula	3	1.15930603940481
EEMC.bin.230	MAGs	Actinomycetota	Mycobacterium	1	0.230903794395873
EEMC.bin.232	MAGs	Pseudomonadota	Roseinatronobacter	2	0.736568760719377
EEMC.bin.236	MAGs	Pseudomonadota	Meridianimarinicoccus	1	0.355476181673923
EEMC.bin.240	MAGs	Pseudomonadota	Guyparkeria	2	0.91949668590407
EEMC.bin.241	MAGs	Pseudomonadota	Vreelandella	3	1.0612774525945
EEMC.bin.243	MAGs	Pseudomonadota	Roseinatronobacter	2	0.677807793366227
EEMC.bin.246	MAGs	Pseudomonadota	Vreelandella	2	0.718111453051848
EEMC.bin.249	MAGs	Bacteroidota		2	0.67441502084111
EEMC.bin.250	MAGs	Desulfobacterota	Desulfosalsimonas	1	0.284169943856544
EEMC.bin.252	MAGs	Pseudomonadota	EhC02	4	1.11965595211903
EEMC.bin.254	MAGs	Patescibacteria	OLB19	1	1.22665371320346
EEMC.bin.255	MAGs	Patescibacteria	OLB19	1	1.39054982340017
EEMC.bin.256	MAGs	Actinomycetota		1	0.45723503572606
EEMC.bin.258	MAGs	Pseudomonadota	Thioalkalivibrio	1	0.344191307035511
EEMC.bin.260	MAGs	Bacteroidota	Mariniphaga	2	0.525500848289744
EEMC.bin.261	MAGs	Desulfobacterota	Desulfovermiculus	3	0.782393639452669
EEMC.bin.262	MAGs	Desulfobacterota	SKZT01	1	0.583593324159246
EEMC.bin.268	MAGs	Bacillota_A		1	0.800663589983378
EEMC.bin.270	MAGs	Pseudomonadota	Hydrogenophaga	2	0.484324357834334
EEMC.bin.279	MAGs	Chloroflexota	Pelolinea	1	0.640445955327614
EEMC.bin.282	MAGs	Planctomycetota		1	0.161867851409845
EEMC.bin.285	MAGs	Campylobacterota	Sulfurovum	2	1.14923110692791
EEMC.bin.297	MAGs	Bacillota_A	UBA6115	1	0.783727313053605
EEMC.bin.303	MAGs	Halobacteriota	Methanosphaerula	1	0.622461911555632
EEMC.bin.306	MAGs	Desulfobacterota	VEOV01	1	0.452248034530042
EEMC.bin.307	MAGs	Desulfobacterota	UBA2270	3	1.99668948882752
EEMC.bin.308	MAGs	Acidobacteriota		4	1.19068845904374
EEMC.bin.314	MAGs	Pseudomonadota	Sphingobium	3	0.720077537949286
EEMC.bin.318	MAGs	Pseudomonadota	JAAFJR01	1	0.509418641258223
EEMC.bin.319	MAGs	Pseudomonadota	Sphaerotilus	1	0.262861207442442
EEMC.bin.322	MAGs	Bacteroidota	Emticicia	1	0.259357623039256
EEMC.bin.325	MAGs	Bdellovibrionota	Bacteriovorax	3	0.845277098738508
EEMC.bin.329	MAGs	Pseudomonadota	UBA2031	2	0.650930635529617
EEMC.bin.330	MAGs	Pseudomonadota	Janthinobacterium	2	0.714971065120995
EEMC.bin.332	MAGs	Pseudomonadota	Sphingomonas	6	1.84533962553138
EEMC.bin.333	MAGs	Pseudomonadota	Brevundimonas	3	1.04823744115457
EEMC.bin.339	MAGs	Pseudomonadota	Polaromonas	1	0.366128701561173
EEMC.bin.341	MAGs	Pseudomonadota	JAIYDJ01	1	0.275966517534361
EEMC.bin.342	MAGs	Bacillota_A	UBA6115	1	0.77657115876842
EEMC.bin.343	MAGs	Pseudomonadota	UBA6184	1	0.869261353857173
EEMC.bin.346	MAGs	Chloroflexota	Pelolinea	1	1.04893381122758
EEMC.bin.347	MAGs	Acidobacteriota	UBA5066	1	0.235857845646135
EEMC.bin.354	MAGs	Myxococcota	JAFLCL01	1	0.172059646885428
EEMC.bin.358	MAGs	Myxococcota		1	0.129916646778593
EEMC.bin.359	MAGs	Bdellovibrionota	UBA4096	2	0.587460192228724
EEMC.bin.361	MAGs	Pseudomonadota	Pseudoxanthomonas_A	2	0.81501452355881
EEMC.bin.362	MAGs	Acidobacteriota	JACPDH01	2	0.684288931421248
EEMC.bin.364	MAGs	Pseudomonadota	Casimicrobium	2	0.597407787867663
EEMC.bin.365	MAGs	Actinomycetota	UBA668	2	0.578297088563308
EEMC.bin.366	MAGs	Bdellovibrionota	DZBG01	1	0.352282615205222
EEMC.bin.373	MAGs	Chloroflexota	UBA6107	1	0.451851189136774
EEMC.bin.380	MAGs	Verrucomicrobiota		2	0.651462827205348
EEMC.bin.386	MAGs	Desulfobacterota	VAUL01	2	0.605732776139944
EEMC.bin.387	MAGs	Pseudomonadota	JAEUNB01	1	0.335024088231944
EEMC.bin.390	MAGs	Bacteroidota	Pedobacter	1	0.43918168155639
EEMC.bin.391	MAGs	Pseudomonadota		2	0.66644940416091
EEMC.bin.392	MAGs	Bdellovibrionota		2	0.627103343809095
EEMC.bin.393	MAGs	Deinococcota	Deinococcus	2	0.563087951804176
EEMC.bin.407	MAGs	Bdellovibrionota		1	0.265087873979345
EEMC.bin.409	MAGs	Pseudomonadota	Rhodoferax_C	1	0.61254279377093
EEMC.bin.411	MAGs	Bacillota	Fictibacillus	1	0.247296125982538
EEMC.bin.414	MAGs	Bdellovibrionota	Oligoflexus	4	0.805474325707237
EEMC.bin.415	MAGs	Actinomycetota	JAGQUL01	1	0.365894665511903
EEMC.bin.420	MAGs	Acidobacteriota	OLB17	1	0.297967030544004
EEMC.bin.422	MAGs	Bdellovibrionota	JAFEAR01	2	0.640513845827677
EEMC.bin.425	MAGs	Actinomycetota	JACMOY01	1	0.405104150251509
EEMC.bin.432	MAGs	Bdellovibrionota		1	0.41217278118118
EEMC.bin.434	MAGs	Pseudomonadota	Pararheinheimera	1	0.310363727667002
EEMC.bin.435	MAGs	Actinomycetota	JAGIBJ01	1	0.361520352149745
EEMC.bin.437	MAGs	Bdellovibrionota		1	0.429524666527787
EEMC.bin.438	MAGs	Bdellovibrionota	Oligoflexus	1	0.283237655653254
EEMC.bin.445	MAGs	Actinomycetota	UBA4719	1	0.373934380499172
EEMC.bin.447	MAGs	Pseudomonadota	Sphingomonas_O	1	0.413168165227602
EEMC.bin.449	MAGs	Actinomycetota	Sva-07	1	0.280750063098577
EEMC.bin.452	MAGs	Actinomycetota	SCTD01	1	0.31494019600618
EEMC.bin.460	MAGs	Pseudomonadota	JANYFH01	2	0.711821287300325
EEMC.bin.466	MAGs	Bdellovibrionota	CAIYTD01	2	0.437530873272245
EEMC.bin.469	MAGs	Pseudomonadota	Sphingomonas	3	0.73983102259444
EEMC.bin.474	MAGs	Bacteroidota	Daejeonella	1	0.359561421360681
EEMC.bin.478	MAGs	Bdellovibrionota	JADCJN01	2	0.444918430879475
EEMC.bin.480	MAGs	Bdellovibrionota	UBA4096	1	0.3495023610632
EEMC.bin.481	MAGs	Myxococcota	JABFXX01	2	0.399273242843376
EEMC.bin.482	MAGs	Actinomycetota	Nocardioides	1	0.269019909356432
EEMC.bin.485	MAGs	Bdellovibrionota		1	0.409876717280976
EEMC.bin.488	MAGs	Bdellovibrionota		2	0.66119855461996
EEMC.bin.490	MAGs	Bdellovibrionota		5	1.18037359768666
EEMC.bin.492	MAGs	Bacteroidota	Daejeonella	1	0.352555605070032
EEMC.bin.494	MAGs	Pseudomonadota	2-12-FULL-43-28	1	0.414944302026339
EEMC.bin.495	MAGs	Bdellovibrionota		3	0.875552984672569
EEMC.bin.496	MAGs	Actinomycetota	Conyzicola	2	1.21555275438176
EEMC.bin.500	MAGs	Pseudomonadota	Arenimonas	1	0.404390058474802
EEMC.bin.501	MAGs	Pseudomonadota	Arenimonas	1	0.457232317911802
EEMC.bin.502	MAGs	Bdellovibrionota	UBA4096	1	0.294031340212491
EEMC.bin.503	MAGs	Bdellovibrionota	CAIMNF01	1	0.277685524475758
EEMC.bin.507	MAGs	Bdellovibrionota		1	0.310218825257148
EEMC.bin.516	MAGs	Pseudomonadota	CANJXG01	2	1.14818801578759
EEMC.bin.520	MAGs	Pseudomonadota	Janthinobacterium	1	0.393134457095074
EEMC.bin.521	MAGs	Bdellovibrionota	Ga0074137	1	0.350607778584176
EEMC.bin.526	MAGs	Bdellovibrionota		2	0.62396344073408
EEMC.bin.527	MAGs	Pseudomonadota		1	0.738703014794744
EEMC.bin.529	MAGs	Actinomycetota	Aeromicrobium	1	0.349670767488871
EEMC.bin.531	MAGs	Bdellovibrionota		1	0.535196960509422
EEMC.bin.533	MAGs	Pseudomonadota		1	0.542578583012624
EEMC.bin.539	MAGs	Bdellovibrionota	JAFEAR01	2	0.722804481387785
EEMC.bin.541	MAGs	Bdellovibrionota		1	0.359373798343862
EEMC.bin.546	MAGs	Bdellovibrionota		2	0.400348463302458
EEMC.bin.547	MAGs	Bdellovibrionota	Bacteriovorax	2	0.61983099688039
EEMC.bin.550	MAGs	Bdellovibrionota		1	0.309988223547387
EEMC.bin.553	MAGs	Actinomycetota	Arthrobacter	1	0.247844434987802
EEMC.bin.554	MAGs	Bdellovibrionota		2	0.493715617335836
EEMC.bin.556	MAGs	Pseudomonadota	2-12-FULL-45-12	1	0.756928927401433
EEMC.bin.561	MAGs	Pseudomonadota	Aquabacterium	2	0.617097678540243
EEMC.bin.562	MAGs	Bdellovibrionota	Oligoflexus	1	0.228179897944259
EEMC.bin.563	MAGs	Pseudomonadota	Aquabacterium	2	0.884817939860694
EEMC.bin.564	MAGs	Bacteroidota	JALRIJ01	1	0.283604109083216
EEMC.bin.567	MAGs	Pseudomonadota	Pseudomonas_E	4	0.935935233281857
EEMC.bin.569	MAGs	Pseudomonadota	Acidovorax	2	0.492120292900156
EEMC.bin.570	MAGs	Pseudomonadota	Undibacterium	2	0.610841645106502
EEMC.bin.573	MAGs	Pseudomonadota	Polaromonas	1	0.450423262739997
EEMC.bin.574	MAGs	Pseudomonadota	Paucibacter_A	2	0.42865673126095
EEMC.bin.576	MAGs	Bacteroidota	Flavobacterium	1	0.217069098303648
EEMC.bin.577	MAGs	Actinomycetota	SCTD01	2	0.720757083240235
EEMC.bin.579	MAGs	Pseudomonadota	Aureimonas_A	1	0.324589645655222
EEMC.bin.580	MAGs	Actinomycetota	Nocardioides	1	0.295561202744936
EEMC.bin.581	MAGs	Pseudomonadota	Rhodoferax_C	1	0.56067545693648
EEMC.bin.583	MAGs	Pseudomonadota	Acinetobacter	1	0.363355456835915
EEMC.bin.585	MAGs	Pseudomonadota	Pseudoduganella	3	0.51649744488714
EEMC.bin.586	MAGs	Pseudomonadota	Paucibacter_A	3	0.654275559929024
EEMC.bin.589	MAGs	Pseudomonadota	Novosphingobium	2	0.678907596942064
EEMC.bin.598	MAGs	Bacteroidota	Cytophaga	1	0.284641512516684
EEMC.bin.599	MAGs	Pseudomonadota	Cellvibrio	1	0.268245308188376
EEMC.bin.600	MAGs	Bdellovibrionota	Oligoflexus	1	0.219949605146469
EEMC.bin.601	MAGs	Pseudomonadota	JAJNDL01	4	1.27630708203655
EEMC.bin.603	MAGs	Actinomycetota	SCTD01	2	0.770617584491475
EEMC.bin.604	MAGs	Pseudomonadota	Aquabacterium	3	0.953963926808072
EEMC.bin.605	MAGs	Pseudomonadota	UBA2031	2	1.03008253021232
EEMC.bin.606	MAGs	Bdellovibrionota	UBA4096	3	0.563345052788248
EEMC.bin.607	MAGs	Pseudomonadota	Paucibacter_A	2	0.4077732177405
EEMC.bin.611	MAGs	Actinomycetota	Nocardioides	1	0.370785925262906
EEMC.bin.613	MAGs	Pseudomonadota	Agitococcus	2	0.643193739923968
EEMC.bin.616	MAGs	Myxococcota	Myxococcus	11	0.846066180681125
EEMC.bin.617	MAGs	Pseudomonadota	Polaromonas	1	0.356705128991709
EEMC.bin.618	MAGs	Pseudomonadota	Pseudomonas_E	6	0.907054571577717
EEMC.bin.619	MAGs	Bacteroidota	Flavobacterium	1	0.332883607579493
EEMC.bin.627	MAGs	Pseudomonadota	UBA3077	1	0.422878934412746
EEMC.bin.634	MAGs	Pseudomonadota		1	0.339308096501937
EEMC.bin.662	MAGs	Pseudomonadota		2	0.800020480524301
EEMC.bin.709	MAGs	Pseudomonadota	UBA3077	1	0.418525968280754
EEMC.bin.713	MAGs	Pseudomonadota		1	0.310944596824572
EEMC.bin.721	MAGs	Pseudomonadota	UBA9659	1	0.384318867827361
EEMC.bin.736	MAGs	Pseudomonadota	BMS3Bbin11	1	0.421749984078938
EEMC.bin.748	MAGs	Bacteroidota		2	0.760300744562519
EEMC.bin.752	MAGs	Thermoproteota	Pyrobaculum	1	0.484325765258925
EEMC.bin.753	MAGs	Thermoproteota	WYEN01	2	1.39001634659224
EEMC.bin.754	MAGs	Thermoproteota	Desulfurococcus	1	0.710858361471477
EEMC.bin.755	MAGs	Halobacteriota	WYZ-LMO2	1	0.647330054822382
EEMC.bin.756	MAGs	Thermoproteota	Zestosphaera	1	0.712626313013982
EEMC.bin.762	MAGs	Desulfobacterota	Caldimicrobium	1	0.604232162915493
EEMC.bin.763	MAGs	Thermoproteota	Methanodesulfokores	1	0.688713771933812
EEMC.bin.765	MAGs	Aquificota	UBA11096	1	0.664810957680129
EEMC.bin.767	MAGs	Thermoproteota	UBA285	1	0.771949813998692
EEMC.bin.768	MAGs	Thermoproteota		1	0.843365873199941
EEMC.bin.771	MAGs	Aquificota	Sulfurihydrogenibium	1	0.659591884117621
EEMC.bin.775	MAGs	Thermoproteota	Thermoproteus	1	0.553940511220619
EEMC.bin.776	MAGs	Thermoproteota	Acd1	1	0.764719512353661
EEMC.bin.781	MAGs	Aquificota	Hydrogenobacter	2	1.33311825692122
EEMC.bin.785	MAGs	Thermoproteota	Nitrosocaldus	1	0.672665497574032
EEMC.bin.787	MAGs	Aquificota	Hydrogenobacter	2	1.33740707528465
EEMC.bin.789	MAGs	Aquificota	UBA11096	1	0.79034139586936
EEMC.bin.801	MAGs	Desulfobacterota	Caldimicrobium	1	0.67762017085515
EEMC.bin.804	MAGs	Thermoproteota	Caldarchaeum	1	0.565161735159559
EEMC.bin.806	MAGs	Thermoproteota		2	1.36004923378226
EEMC.bin.808	MAGs	Desulfobacterota	Caldimicrobium	1	0.613189961344505
EEMC.bin.816	MAGs	Thermoproteota	Pyrobaculum	1	0.399577885921313
EEMC.bin.817	MAGs	Aquificota		1	0.716642444152054
EEMC.bin.818	MAGs	Thermoproteota	Pyrobaculum	1	0.42686536965047
EEMC.bin.819	MAGs	Thermoproteota	Stygiolobus	1	0.853465153871233
EEMC.bin.821	MAGs	Thermoproteota	JAPYVG01	1	0.705551490795022
EEMC.bin.826	MAGs	Thermoproteota	Caldivirga	1	0.659051111390842
EEMC.bin.827	MAGs	Thermoproteota	Acidilobus	1	0.708440573525151
EEMC.bin.828	MAGs	Thermoproteota	Acd1	1	0.661389659040403
EEMC.bin.841	MAGs	Thermoproteota	Acd1	1	0.627375793708801
EEMC.bin.859	MAGs	Pseudomonadota	Methylotenera_A	5	2.48660095077674
EEMC.bin.860	MAGs	Pseudomonadota	LMDS01	2	0.826282048898545
EEMC.bin.862	MAGs	Pseudomonadota	Arenimonas	2	0.952037765434079
EEMC.bin.864	MAGs	Bacteroidota	Ferruginibacter	1	0.31346753714512
EEMC.bin.868	MAGs	Bacteroidota	UBA4416	1	0.225851250301229
EEMC.bin.869	MAGs	Pseudomonadota	Ramlibacter	2	0.629896659154099
EEMC.bin.873	MAGs	Actinomycetota	JACMOY01	2	0.712616918166992
EEMC.bin.874	MAGs	Pseudomonadota	Casimicrobium	1	0.245427561809704
EEMC.bin.876	MAGs	Bacteroidota	Ferruginibacter	1	0.582771638602327
EEMC.bin.879	MAGs	Pseudomonadota	Schlegelella_A	1	0.277095967754896
EEMC.bin.880	MAGs	Pseudomonadota	JANYJJ01	1	0.268363223181859
EEMC.bin.881	MAGs	Myxococcota	JABFXX01	2	0.335499936003387
EEMC.bin.884	MAGs	Pseudomonadota	Rhodoferax	1	0.375719926343866
EEMC.bin.886	MAGs	Cyanobacteriota	Chamaesiphon	1	0.31322501803393
EEMC.bin.890	MAGs	Desulfobacterota	CAIPTY01	1	0.378818299045226
EEMC.bin.891	MAGs	Cyanobacteriota	Microcoleus	1	0.196131886926045
EEMC.bin.895	MAGs	Cyanobacteriota	Nostoc	5	0.958563228747695
EEMC.bin.900	MAGs	Pseudomonadota	LMDS01	2	0.541407524211068
EEMC.bin.905	MAGs	Cyanobacteriota	Microcoleus	1	0.15980547199505
EEMC.bin.907	MAGs	Pseudomonadota	LMDS01	2	0.652677609894593
EEMC.bin.908	MAGs	Pseudomonadota	Methylotenera_A	2	0.924746446083814
EEMC.bin.910	MAGs	Cyanobacteriota	Phormidesmis_A	1	0.275374371457997
EEMC.bin.911	MAGs	Actinomycetota	JALYNK01	2	0.657357390422632
EEMC.bin.915	MAGs	Pseudomonadota	Polaromonas	2	0.747018741579698
EEMC.bin.918	MAGs	Armatimonadota		2	0.365943738711779
EEMC.bin.919	MAGs	Chloroflexota		1	0.208087962943696
EEMC.bin.920	MAGs	Armatimonadota	Fimbriimonas	2	0.522214072781498
EEMC.bin.922	MAGs	Patescibacteria	UBA11704	1	1.26339035856282
EEMC.bin.925	MAGs	Pseudomonadota	Methylotenera	3	1.19247974573152
EEMC.bin.927	MAGs	Pseudomonadota	Casimicrobium	1	0.258245054413524
EEMC.bin.928	MAGs	Bacteroidota	JAAFKA01	1	0.21406313449651
EEMC.bin.929	MAGs	Verrucomicrobiota	Luteolibacter	1	0.227981074835016
EEMC.bin.931	MAGs	Pseudomonadota	Schlegelella_A	1	0.417193895452044
EEMC.bin.933	MAGs	Pseudomonadota	Rhodoferax_C	2	0.585591349176117
EEMC.bin.934	MAGs	Pseudomonadota		2	0.568946016126206
EEMC.bin.936	MAGs	Armatimonadota	JANXMY01	1	0.22486801933775
EEMC.bin.941	MAGs	Eremiobacterota	JANYGA01	2	0.638330739582762
EEMC.bin.947	MAGs	Pseudomonadota	CAHJXG01	1	0.435840564291495
EEMC.bin.952	MAGs	Pseudomonadota	Rhodanobacter	2	0.570107550789456
EEMC.bin.957	MAGs	Pseudomonadota	Novosphingobium	1	0.365512706500972
EEMC.bin.958	MAGs	Pseudomonadota	JANXSV01	1	0.343932176574779
EEMC.bin.961	MAGs	Pseudomonadota	CAHJXG01	1	0.321079958863236
EEMC.bin.962	MAGs	Armatimonadota	JANXMY01	2	0.569196345987137
EEMC.bin.964	MAGs	Pseudomonadota	JANXWW01	2	0.628678160160791
EEMC.bin.966	MAGs	Pseudomonadota	Pseudolysobacter	1	0.387408900796978
EEMC.bin.967	MAGs	Pseudomonadota	Bog-1198	2	0.614128957869218
EEMC.bin.974	MAGs	Pseudomonadota	Schlegelella_A	1	0.366193995663531
EEMC.bin.977	MAGs	Gemmatimonadota	Fen-1231	1	0.316526714379904
EEMC.bin.984	MAGs	Pseudomonadota	Sphingomicrobium	2	0.664856926113785
EEMC.bin.985	MAGs	Acidobacteriota	JANXQZ01	2	0.420440381869181
EEMC.bin.986	MAGs	Bacteroidota	JAAFJT01	1	0.255805571394184
EEMC.bin.987	MAGs	Actinomycetota	WLMZ01	1	0.224986050864846
EEMC.bin.989	MAGs	Pseudomonadota	Rhodanobacter	1	0.281421403223401
EEMC.bin.995	MAGs	Pseudomonadota	CAISIP01	1	0.238329141123741
EEMC.bin.996	MAGs	Pseudomonadota	Schlegelella_A	2	0.544205544257244
EEMC.bin.997	MAGs	Pseudomonadota	JANXWW01	2	0.607026145526627
EEMC.bin.1000	MAGs	Pseudomonadota	Ramlibacter	2	0.735950520574601
EEMC.bin.1001	MAGs	Actinomycetota	Lacisediminihabitans	1	0.33271570208503
EEMC.bin.1003	MAGs	Verrucomicrobiota	Luteolibacter	1	0.333052126321343
EEMC.bin.1004	MAGs	Acidobacteriota	Granulicella	1	0.316230732061495
EEMC.bin.1005	MAGs	Pseudomonadota	JALYOU01	1	0.419532950747251
EEMC.bin.1009	MAGs	Pseudomonadota	Rhodoferax	1	0.55126275001833
EEMC.bin.1010	MAGs	Bacillota_A		2	1.15907760604111
EEMC.bin.1011	MAGs	Bacteroidota	Paludibacter	1	0.247454068813017
EEMC.bin.1015	MAGs	Pseudomonadota	Nitrosospira	3	1.13315988432704
EEMC.bin.1018	MAGs	Pseudomonadota	Thermomonas	2	0.726927767005112
EEMC.bin.1024	MAGs	Acidobacteriota	OLB17	1	0.295686087821725
EEMC.bin.1026	MAGs	Bdellovibrionota	JACMRP01	1	0.26587464382768
EEMC.bin.1027	MAGs	Pseudomonadota	Rhodoferax	2	0.647206462744854
EEMC.bin.1029	MAGs	Pseudomonadota	Sphingomicrobium	1	0.434641444713391
EEMC.bin.1035	MAGs	Actinomycetota	Lacisediminihabitans	2	0.676177097543618
EEMC.bin.1036	MAGs	Acidobacteriota	Granulicella_C	2	0.504768548477467
EEMC.bin.1040	MAGs	Armatimonadota	JANXMY01	2	0.569076011198278
EEMC.bin.1044	MAGs	Pseudomonadota		1	0.317198402208208
EEMC.bin.1049	MAGs	Pseudomonadota	CAHJXG01	3	1.03481068655895
EEMC.bin.1051	MAGs	Armatimonadota	JANXMY01	2	0.592744510815365
EEMC.bin.1057	MAGs	Pseudomonadota	CAIQQQ01	1	0.26873152806659
EEMC.bin.1058	MAGs	Acidobacteriota	Granulicella_C	1	0.255865328866266
EEMC.bin.1060	MAGs	Eremiobacterota	JANYGA01	2	0.762903657093116
EEMC.bin.1062	MAGs	Pseudomonadota	CAHJXG01	3	0.904128885380869
EEMC.bin.1067	MAGs	Pseudomonadota		1	0.291375036676833
EEMC.bin.1070	MAGs	Chloroflexota	JACMIM01	1	0.242436525874887
EEMC.bin.1071	MAGs	Myxococcota	Archangium_A	6	0.826567875274214
EEMC.bin.1074	MAGs	Pseudomonadota	Rhodoferax	2	1.17986373753695
EEMC.bin.1075	MAGs	Actinomycetota	Sva-07	1	0.319149071978329
EEMC.bin.1080	MAGs	Pseudomonadota	Polaromonas	1	0.398180633051461
EEMC.bin.1089	MAGs	Pseudomonadota	Arenimonas	1	0.414748455062005
EEMC.bin.1090	MAGs	Bacillota_A	Sedimentibacter	1	0.661169264621097
EEMC.bin.1101	MAGs	Myxococcota	JANYGI01	6	0.593145667975443
EEMC.bin.1103	MAGs	Acidobacteriota	OLB17	1	0.313893786503886
EEMC.bin.1106	MAGs	Pseudomonadota		1	0.419365282257997
EEMC.bin.1111	MAGs	Pseudomonadota	Pseudolysobacter	1	0.309055002518798
EEMC.bin.1112	MAGs	Pseudomonadota	Novosphingobium	1	0.417270665955637
EEMC.bin.1117	MAGs	Chloroflexota		1	0.182497403974428
EEMC.bin.1121	MAGs	Chloroflexota		1	0.269345541509784
EEMC.bin.1126	MAGs	Acidobacteriota	JALYXI01	1	0.253375788980535
EEMC.bin.1133	MAGs	Actinomycetota	Rhodoglobus	2	0.718825611469006
EEMC.bin.1134	MAGs	Armatimonadota	JANXMY01	2	0.677322759873503
EEMC.bin.1136	MAGs	Planctomycetota	JAQGHR01	1	0.234262535681112
EEMC.bin.1138	MAGs	Eremiobacterota	JANYGA01	2	0.5835883857741
EEMC.bin.1140	MAGs	Acidobacteriota	Granulicella_C	1	0.261944814514257
EEMC.bin.1142	MAGs	Cyanobacteriota	Phormidesmis_A	1	0.220205046130755
EEMC.bin.1143	MAGs	Pseudomonadota		1	0.437482063235407
EEMC.bin.1145	MAGs	Pseudomonadota		1	0.393943667631303
EEMC.bin.1147	MAGs	Pseudomonadota	JANYJJ01	1	0.346678851272693
EEMC.bin.1148	MAGs	Armatimonadota	JANXMY01	2	0.576787587300406
EEMC.bin.1151	MAGs	Pseudomonadota	Schlegelella_A	2	0.61978797053528
EEMC.bin.1152	MAGs	Pseudomonadota	LMDS01	3	0.812934106813038
EEMC.bin.1158	MAGs	Eremiobacterota	JANYGA01	1	0.326536796451982
EEMC.bin.1163	MAGs	Armatimonadota	JANXMY01	2	0.668954938526386
EEMC.bin.1169	MAGs	Eremiobacterota	JANYGA01	2	0.649908769056544
EEMC.bin.1170	MAGs	Pseudomonadota	CAHJXG01	4	1.12126478667937
EEMC.bin.1171	MAGs	Deinococcota	Deinococcus	1	0.230705094752889
EEMC.bin.1175	MAGs	Pseudomonadota	Casimicrobium	1	0.334891696025505
EEMC.bin.1179	MAGs	Pseudomonadota	Sphingomicrobium	1	0.480208679483757
EEMC.bin.1181	MAGs	Pseudomonadota	Schlegelella_A	1	0.332899786844266
EEMC.bin.1182	MAGs	Armatimonadota	JANXMY01	3	0.801496982631026
EEMC.bin.1183	MAGs	Actinomycetota	JALYNK01	1	0.36200366130503
EEMC.bin.1185	MAGs	Pseudomonadota	CAHJXG01	3	0.8788733780758
EEMC.bin.1193	MAGs	Acidobacteriota	JALYXI01	2	0.409837325319647
EEMC.bin.1194	MAGs	Eremiobacterota	JANYGA01	2	0.648711415861319
EEMC.bin.1195	MAGs	Eremiobacterota	JANYGA01	1	0.285200680032501
EEMC.bin.1196	MAGs	Pseudomonadota	CAHJXG01	3	0.915535446328108
EEMC.bin.1197	MAGs	Acidobacteriota	Granulicella_C	1	0.296371464881167
EEMC.bin.1198	MAGs	Armatimonadota	JANXMY01	2	0.632287108930423
EEMC.bin.1201	MAGs	Pseudomonadota	CAHJXG01	1	0.295996616166684
EEMC.bin.1204	MAGs	Armatimonadota	JANXMY01	2	0.568796667989119
EEMC.bin.1205	MAGs	Pseudomonadota	Polaromonas	2	0.592277237867719
EEMC.bin.1206	MAGs	Pseudomonadota	CAHJXG01	3	0.822154994303836
EEMC.bin.1209	MAGs	Pseudomonadota		3	1.04827626692049
EEMC.bin.1213	MAGs	Armatimonadota	JANXMY01	1	0.231864971115421
EEMC.bin.1218	MAGs	Pseudomonadota	CAHJXG01	1	0.416408320004797
EEMC.bin.1220	MAGs	Armatimonadota	JANXMY01	3	0.723115296395318
EEMC.bin.1223	MAGs	Pseudomonadota	Methylotenera_A	2	0.963960412073797
EEMC.bin.1224	MAGs	Pseudomonadota	Sphingomicrobium	1	0.417600177062475
EEMC.bin.1226	MAGs	Gemmatimonadota	Gemmatimonas	1	0.27032280056584
EEMC.bin.1227	MAGs	Pseudomonadota	SCMT01	2	0.581057862322988
EEMC.bin.1243	MAGs	Pseudomonadota	Casimicrobium	1	0.265157953266971
EEMC.bin.1249	MAGs	Bacteroidota	Ferruginibacter	1	0.49720867052368
EEMC.bin.1252	MAGs	Chloroflexota	JACCRK01	1	0.231688553125838
EEMC.bin.1258	MAGs	Planctomycetota	BOG-1363	1	0.304915326538397
EEMC.bin.1264	MAGs	Pseudomonadota	Arenimonas	1	0.412684944757993
EEMC.bin.1268	MAGs	Pseudomonadota	Casimicrobium	1	0.259084003324566
EEMC.bin.1269	MAGs	Pseudomonadota	Arenimonas	1	0.372990699103927
EEMC.bin.1275	MAGs	Myxococcota	JANYGI01	1	0.151132739885441
EEMC.bin.1279	MAGs	Verrucomicrobiota		2	0.498268268632368
EEMC.bin.1288	MAGs	Pseudomonadota	Sphingomicrobium	1	0.466961755365274
EEMC.bin.1294	MAGs	Pseudomonadota	SCMT01	1	0.33087077246414
EEMC.bin.1298	MAGs	Pseudomonadota	Rubrivivax	1	0.341144403014352
EEMC.bin.1304	MAGs	Myxococcota	Labilithrix	1	0.141859063020889
EEMC.bin.1310	MAGs	Pseudomonadota		4	1.01865643799782
EEMC.bin.1316	MAGs	Chloroflexota		1	0.240119214387559
EEMC.bin.1318	MAGs	Pseudomonadota	LMDS01	3	0.702854620613133
EEMC.bin.1319	MAGs	Actinomycetota	JALYNK01	1	0.478199826317823
EEMC.bin.1320	MAGs	Acidobacteriota	F-183	2	0.340574689136195
EEMC.bin.1323	MAGs	Acidobacteriota	JALYXI01	1	0.423330058169783
EEMC.bin.1324	MAGs	Armatimonadota	JANXMY01	1	0.205362550126431
EEMC.bin.1325	MAGs	Armatimonadota	JANXMY01	1	0.434720802738045
EEMC.bin.1329	MAGs	Actinomycetota	Lacisediminihabitans	3	0.956391115509093
EEMC.bin.1337	MAGs	Planctomycetota	JAJYCH01	2	0.354814765403573
EEMC.bin.1349	MAGs	Armatimonadota	JANXLO01	1	0.187906488711706
EEMC.bin.1353	MAGs	Acidobacteriota	Granulicella	1	0.298272584156118
EEMC.bin.1354	MAGs	Pseudomonadota	Variovorax	1	0.202093813160632
EEMC.bin.1355	MAGs	Acidobacteriota	F-183	3	0.464803167478652
EEMC.bin.1359	MAGs	Myxococcota		7	1.19218417678661
EEMC.bin.1360	MAGs	Planctomycetota	JAJYCH01	1	0.174508709991479
EEMC.bin.1362	MAGs	Pseudomonadota	LMDS01	3	0.61635333317719
EEMC.bin.1363	MAGs	Myxococcota		2	0.401191619347787
EEMC.bin.1365	MAGs	Pseudomonadota	Ramlibacter	1	0.348828164106907
EEMC.bin.1366	MAGs	Armatimonadota	JANXMY01	1	0.253110410557741
EEMC.bin.1367	MAGs	Myxococcota	JABFXX01	3	0.443704739343432
EEMC.bin.1368	MAGs	Pseudomonadota	Schlegelella_A	2	0.579044663162481
EEMC.bin.1369	MAGs	Acidobacteriota	JALYXI01	2	0.453275150934959
EEMC.bin.1370	MAGs	Actinomycetota		6	2.21903338905573
EEMC.bin.1371	MAGs	Pseudomonadota	Sphingomicrobium	1	0.45883514603805
EEMC.bin.1372	MAGs	Pseudomonadota	CAHJXG01	1	0.328583332676167
EEMC.bin.1373	MAGs	Pseudomonadota	Polymorphobacter_B	1	0.425864270243245
EEMC.bin.1374	MAGs	Planctomycetota	JAQGHR01	1	0.214339436934586
EEMC.bin.1375	MAGs	Pseudomonadota	JANXWW01	1	0.315106521759681
EEMC.bin.1378	MAGs	Armatimonadota	JANXLO01	1	0.243318652296916
EEMC.bin.1379	MAGs	Acidobacteriota	BOG-234	1	0.194497623336292
EEMC.bin.1380	MAGs	Myxococcota		7	0.870390953504586
EEMC.bin.1382	MAGs	Eremiobacterota		1	0.296430063106996
EEMC.bin.1383	MAGs	Pseudomonadota	Palsa-881	3	0.819630477795391
EEMC.bin.1384	MAGs	Chloroflexota		1	0.174879473067162
EEMC.bin.1389	MAGs	Pseudomonadota	SZAS-103	2	0.762059496271052
EEMC.bin.1390	MAGs	Armatimonadota		1	0.198824391140067
EEMC.bin.1392	MAGs	Gemmatimonadota	AG11	1	0.249541156199039
EEMC.bin.1394	MAGs	Armatimonadota	JANXMY01	1	0.204737880234073
EEMC.bin.1395	MAGs	Pseudomonadota	Pseudolysobacter	1	0.259353587119463
EEMC.bin.1396	MAGs	Pseudomonadota	JANYFH01	3	1.04147717568054
EEMC.bin.1398	MAGs	Armatimonadota		1	0.211742385743809
EEMC.bin.1401	MAGs	Pseudomonadota	Sphingomicrobium	1	0.516761147829861
EEMC.bin.1402	MAGs	Actinomycetota	JALYNK01	2	0.643473521547194
EEMC.bin.1403	MAGs	Actinomycetota		1	0.415997949962103
EEMC.bin.1404	MAGs	Bacteroidota	JADGPY01	1	0.352265738000244
EEMC.bin.1405	MAGs	Actinomycetota	WLMZ01	1	0.218789320543201
EEMC.bin.1407	MAGs	Gemmatimonadota	Gemmatimonas	1	0.277704186168443
EEMC.bin.1409	MAGs	Actinomycetota	JANXUF01	1	0.204364322730504
EEMC.bin.1410	MAGs	Acidobacteriota	F-183	1	0.199834616871077
EEMC.bin.1414	MAGs	Bdellovibrionota		2	0.629950426051222
EEMC.bin.1415	MAGs	Acidobacteriota	GCA-002050365	1	0.269805330058256
EEMC.bin.1417	MAGs	Planctomycetota	JANXSX01	2	0.458665521837524
EEMC.bin.1419	MAGs	Pseudomonadota	JANYFH01	1	0.301069428717748
EEMC.bin.1420	MAGs	Planctomycetota	BOG-1363	1	0.266005341919276
EEMC.bin.1421	MAGs	Myxococcota	JANYGI01	3	0.382810775357705
EEMC.bin.1424	MAGs	Cyanobacteriota	Microcoleus	1	0.193843003450018
EEMC.bin.1425	MAGs	Pseudomonadota	Pseudolysobacter	1	0.302656476424876
EEMC.bin.1426	MAGs	Myxococcota		3	0.599548300310546
EEMC.bin.1427	MAGs	Pseudomonadota	LMDS01	3	0.641187307910969
EEMC.bin.1428	MAGs	Planctomycetota	JAQGHR01	1	0.20914656489316
EEMC.bin.1431	MAGs	Armatimonadota	JANXMY01	1	0.291290586245608
EEMC.bin.1434	MAGs	Myxococcota	JABFXX01	3	0.463454095567015
EEMC.bin.1436	MAGs	Gemmatimonadota	AG11	1	0.255923018356079
EEMC.bin.1440	MAGs	Planctomycetota	JAQGHR01	1	0.314449488563629
EEMC.bin.1445	MAGs	Myxococcota		8	1.31338433861412
EEMC.bin.1447	MAGs	Pseudomonadota	JANYFH01	2	0.546408375784711
EEMC.bin.1452	MAGs	Bacteroidota	JADGPY01	1	0.40397005612356
EEMC.bin.1459	MAGs	Pseudomonadota	Schlegelella_A	3	0.759327003414694
EEMC.bin.1460	MAGs	Armatimonadota	JANXMY01	1	0.232939998616336
EEMC.bin.1462	MAGs	Armatimonadota		2	0.397583882744561
EEMC.bin.1463	MAGs	Planctomycetota	JAQGHR01	2	0.416756182421683
EEMC.bin.1464	MAGs	Acidobacteriota	GCA-002050365	1	0.220901135255114
EEMC.bin.1470	MAGs	Pseudomonadota	Sphingomicrobium	1	0.404451555601573
EEMC.bin.1471	MAGs	Actinomycetota	UBA4742	2	0.539424660445662
EEMC.bin.1472	MAGs	Acidobacteriota	JALYXI01	2	0.534851026606432
EEMC.bin.1475	MAGs	Gemmatimonadota	AG11	1	0.238534482306228
EEMC.bin.1476	MAGs	Pseudomonadota	LMDS01	2	0.454191907435689
EEMC.bin.1480	MAGs	Pseudomonadota	Bradyrhizobium	2	0.596195379187714
EEMC.bin.1482	MAGs	Actinomycetota	JANXUF01	1	0.211625744949075
EEMC.bin.1484	MAGs	Actinomycetota	RYN-111	1	0.382138685007285
EEMC.bin.1485	MAGs	Myxococcota	JABFXX01	2	0.302463687721971
EEMC.bin.1486	MAGs	Pseudomonadota	PALSA-911	2	0.522911771449906
EEMC.bin.1487	MAGs	Chloroflexota		3	0.471402300851777
EEMC.bin.1489	MAGs	Armatimonadota	JANXLO01	2	0.380299280321642
EEMC.bin.1490	MAGs	Myxococcota		7	1.15694619753931
EEMC.bin.1492	MAGs	Myxococcota		9	1.05492267358196
EEMC.bin.1494	MAGs	Actinomycetota	WLMZ01	1	0.198681312393383
EEMC.bin.1497	MAGs	Actinomycetota	JANXUF01	1	0.295436423115773
EEMC.bin.1498	MAGs	Chloroflexota		3	0.461613029797121
EEMC.bin.1499	MAGs	Actinomycetota	Lacisediminihabitans	2	0.744322863439829
EEMC.bin.1501	MAGs	Armatimonadota		1	0.197461357799585
EEMC.bin.1503	MAGs	Acidobacteriota	F-183	2	0.322008301374009
EEMC.bin.1508	MAGs	Pseudomonadota	JANYFH01	2	0.657763616857955
EEMC.bin.1512	MAGs	Pseudomonadota	JANYFH01	2	0.542851915968695
EEMC.bin.1515	MAGs	Myxococcota		5	0.87977179423475
EEMC.bin.1516	MAGs	Myxococcota	JANYGI01	5	0.514792405329419
EEMC.bin.1519	MAGs	Bacteroidota	JADGPY01	1	0.320936621435999
EEMC.bin.1523	MAGs	Actinomycetota	Bog-756	1	0.472734114479184
EEMC.bin.1525	MAGs	Myxococcota		6	0.986310665503259
EEMC.bin.1530	MAGs	Actinomycetota	RYN-111	1	0.346891230173432
EEMC.bin.1531	MAGs	Pseudomonadota	JANXWW01	1	0.444364063922659
EEMC.bin.1532	MAGs	Pseudomonadota	LMDS01	3	0.691979108689389
EEMC.bin.1533	MAGs	Armatimonadota	JANXLO01	2	0.353588222117757
EEMC.bin.1536	MAGs	Acidobacteriota	Bryobacter	2	0.433576793929405
EEMC.bin.1537	MAGs	Gemmatimonadota	Gemmatimonas	1	0.247218666393737
EEMC.bin.1538	MAGs	Actinomycetota	JALYNK01	2	0.63663611662155
EEMC.bin.1543	MAGs	Pseudomonadota	Rubrivivax	1	0.242337470922533
EEMC.bin.1544	MAGs	Pseudomonadota	Sphingomicrobium	1	0.378899108639847
EEMC.bin.1545	MAGs	Armatimonadota	JANXLO01	1	0.317651109809447
EEMC.bin.1547	MAGs	Acidobacteriota	BOG-234	2	0.390821632133667
EEMC.bin.1548	MAGs	Planctomycetota	JANXVV01	1	0.183601587492766
EEMC.bin.1570	MAGs	Nitrospirota		1	0.629855397797774
EEMC.bin.1578	MAGs	Pseudomonadota		2	1.10435369356615
EEMC.bin.1593	MAGs	Pseudomonadota	SPGG2	1	0.364789097183463
EEMC.bin.1595	MAGs	Desulfobacterota	BM002	2	0.684441615419101
EEMC.bin.1598	MAGs	Desulfobacterota	BM002	2	0.606184965824807
EEMC.bin.1605	MAGs	Pseudomonadota	B93T1B8	1	0.610807505846955
EEMC.bin.1608	MAGs	Desulfobacterota	JAUVFY01	1	0.564623726279451
EEMC.bin.1624	MAGs	Thermoproteota	JASMAB01	1	0.39660726283084
EEMC.bin.1625	MAGs	Pseudomonadota	GCA-2686765	1	0.437425610307147
EEMC.bin.1635	MAGs	Patescibacteria		2	0.425910884961896
EEMC.bin.1636	MAGs	Acidobacteriota		4	0.912335505908285
EEMC.bin.1641	MAGs	Pseudomonadota		2	0.927016457786683
EEMC.bin.1652	MAGs	Acidobacteriota	Sulfomarinibacter	1	0.660070799193922
EEMC.bin.1659	MAGs	Pseudomonadota	Hyphomicrobium_A	1	0.466205247792751
EEMC.bin.1679	MAGs	Desulfobacterota	BM002	2	0.903505601734731
EEMC.bin.1680	MAGs	Chloroflexota	PFL25	1	0.24240044310801
EEMC.bin.1688	MAGs	Actinomycetota	Mycobacterium	1	0.334162836882087
EEMC.bin.1692	MAGs	Desulfobacterota	JAUVVS01	1	0.456960281926216
EEMC.bin.1707	MAGs	Chloroflexota	JAAEPW01	1	0.161179134974148
EEMC.bin.1711	MAGs	Chloroflexota	JAUVWM01	1	0.973100580649117
EEMC.bin.1718	MAGs	Actinomycetota	Mycobacterium	2	0.536427446846745
EEMC.bin.1724	MAGs	Chloroflexota	JAGLGG01	1	0.505839666024419
EEMC.bin.1726	MAGs	Gemmatimonadota	Benthicola	3	0.87932934137353
EEMC.bin.1734	MAGs	Desulfobacterota	DAOVAE01	2	0.624442489939451
EEMC.bin.1747	MAGs	Chloroflexota	UBA3071	1	0.314057430426072
EEMC.bin.1752	MAGs	Desulfobacterota	BM002	2	0.940616969482623
EEMC.bin.1757	MAGs	Planctomycetota		3	0.269647748360407
EEMC.bin.1774	MAGs	Acidobacteriota		1	0.464295016768015
EEMC.bin.1776	MAGs	Acidobacteriota		1	0.477319222504265
EEMC.bin.1779	MAGs	Pseudomonadota	GCA-2686765	1	0.482893964211763
EEMC.bin.1789	MAGs	Desulfobacterota	BM002	2	0.674724223341815
EEMC.bin.1795	MAGs	Pseudomonadota	JAPUFN01	1	0.530461766968146
EEMC.bin.1796	MAGs	Planctomycetota		2	0.314703069000064
EEMC.bin.1824	MAGs	Pseudomonadota	JACZQZ01	1	0.581218955642532
EEMC.bin.1835	MAGs	Pseudomonadota	JADFGH01	1	0.483473661563602
EEMC.bin.1841	MAGs	Pseudomonadota	Thermohalobaculum	1	0.415879960408228
EEMC.bin.1847	MAGs	Pseudomonadota	JACZWL01	1	0.410694653043104
EEMC.bin.1848	MAGs	Planctomycetota	JADFRH01	1	0.396670978480203
EEMC.bin.1849	MAGs	Pseudomonadota	Hyphomicrobium_A	1	0.563755377521607
EEMC.bin.1862	MAGs	Desulfobacterota	Desulfatibia_A	4	1.18984939481285
EEMC.bin.1876	MAGs	Planctomycetota		1	0.360496114753123
EEMC.bin.1883	MAGs	Planctomycetota		1	0.300840005463255
EEMC.bin.1899	MAGs	Bacteroidota	JADFUQ01	1	0.345938406358625
EEMC.bin.1900	MAGs	Chloroflexota	E44-bin32	1	0.344607037702767
EEMC.bin.1902	MAGs	Desulfobacterota		2	0.539781199690705
EEMC.bin.1903	MAGs	Desulfobacterota	Desulfatibia_A	2	0.718814760717348
EEMC.bin.1904	MAGs	Planctomycetota	BS750m-G60	2	0.303766753306007
EEMC.bin.1908	MAGs	Pseudomonadota	JACZWL01	1	0.307558685272737
EEMC.bin.1917	MAGs	Thermoproteota	CSP1-1	1	1.35947883019566
EEMC.bin.1921	MAGs	Gemmatimonadota	N074bin45	1	0.347444200461406
EEMC.bin.1923	MAGs	Pseudomonadota	JASJXV01	1	0.216081194669709
EEMC.bin.1928	MAGs	Nitrospirota		1	0.444796129917833
EEMC.bin.1937	MAGs	Planctomycetota		1	0.47656423871484
EEMC.bin.1941	MAGs	Pseudomonadota	SZUA-150	2	1.14791518513863
EEMC.bin.1943	MAGs	Pseudomonadota	SMWN01	2	1.06999
EEMC.bin.1944	MAGs	Pseudomonadota	Thermohalobaculum	1	0.399709810677448
EEMC.bin.1952	MAGs	Chloroflexota	JAGLGG01	1	0.471540858779643
EEMC.bin.1957	MAGs	Pseudomonadota	Thermohalobaculum	1	0.435770101639019
EEMC.bin.1959	MAGs	Pseudomonadota	SZUA-36	1	0.369047267574031
EEMC.bin.1965	MAGs	Planctomycetota	BS750m-G60	2	0.303967074286513
EEMC.bin.1983	MAGs	Desulfobacterota		1	0.226693114196656
EEMC.bin.1985	MAGs	Chloroflexota	DAOVXM01	2	0.400328028786788
EEMC.bin.1994	MAGs	Bacteroidota	JADFUQ01	1	0.326909560470096
EEMC.bin.2004	MAGs	Pseudomonadota	Hyphomicrobium_A	1	0.45032792879775
EEMC.bin.2010	MAGs	Desulfobacterota		1	0.383545587461434
EEMC.bin.2026	MAGs	Omnitrophota	JAMXCX01	1	0.8315462019543
EEMC.bin.2029	MAGs	Pseudomonadota	GCA-2721545	1	0.798496271820907
EEMC.bin.2037	MAGs	Gemmatimonadota	N074bin45	1	0.497957378832031
EEMC.bin.2043	MAGs	Pseudomonadota	JAJDNE01	2	1.58965958234874
EEMC.bin.2049	MAGs	Acidobacteriota	SMYD01	1	0.677458122926131
EEMC.bin.2053	MAGs	Nitrospirota	UBA8639	1	0.359727111013585
EEMC.bin.2054	MAGs	Pseudomonadota	Paremcibacter	1	0.297884129031489
EEMC.bin.2060	MAGs	Desulfobacterota		1	0.472437076105833
EEMC.bin.2074	MAGs	Acidobacteriota	JAUWVG01	1	0.476407808895677
EEMC.bin.2078	MAGs	Pseudomonadota	Hyphomicrobium_A	1	0.751365606990706
EEMC.bin.2087	MAGs	Nitrospirota		1	0.737513164609988
EEMC.bin.2089	MAGs	Pseudomonadota	Thermohalobaculum	1	0.287601444219412
EEMC.bin.2093	MAGs	Omnitrophota	JAMXCX01	1	0.946433743012953
EEMC.bin.2094	MAGs	Pseudomonadota	JASJXV01	1	0.253212827660564
EEMC.bin.2103	MAGs	Chloroflexota	JAGLGG01	1	0.298901655974954
EEMC.bin.2105	MAGs	Planctomycetota	BS750m-G60	2	0.297116911196361
EEMC.bin.2106	MAGs	Bacteroidota	JADFUQ01	1	0.37701107130712
EEMC.bin.2112	MAGs	Chloroflexota	DAOVXM01	1	0.268205954279467
EEMC.bin.2121	MAGs	Acidobacteriota	CAMYKY01	4	0.752081715182518
EEMC.bin.2122	MAGs	Acidobacteriota		1	0.345221019126971
EEMC.bin.2126	MAGs	Gemmatimonadota	CAMYLY01	1	0.467807368153171
EEMC.bin.2130	MAGs	Planctomycetota	OFTM281	1	0.27691718071726
EEMC.bin.2132	MAGs	Pseudomonadota	SZUA-36	2	0.66273378348421
EEMC.bin.2135	MAGs	Myxococcota_A	SMWR01	1	0.267848055155271
EEMC.bin.2142	MAGs	Acidobacteriota		1	0.466194163342314
EEMC.bin.2143	MAGs	Acidobacteriota		3	1.26557714536419
EEMC.bin.2146	MAGs	Acidobacteriota		2	0.718148068486909
EEMC.bin.2147	MAGs	Pseudomonadota	SMWD01	1	0.532564452281426
EEMC.bin.2149	MAGs	Pseudomonadota	SMWF01	1	0.316566193832847
EEMC.bin.2151	MAGs	Pseudomonadota	GCA-2721545	1	0.469948221104999
EEMC.bin.2152	MAGs	Pseudomonadota	QNFK01	1	0.454291051556583
EEMC.bin.2154	MAGs	Nitrospirota	UBA8639	2	0.603702325250061
EEMC.bin.2156	MAGs	Acidobacteriota	JAPYTY01	1	0.342798220740115
EEMC.bin.2157	MAGs	Pseudomonadota	JAJDNE01	2	1.19707148432076
EEMC.bin.2161	MAGs	Pseudomonadota	SMXP01	1	0.517941761592443
EEMC.bin.2170	MAGs	Bacteroidota	SMXL01	1	0.386187613804662
EEMC.bin.2171	MAGs	Acidobacteriota	SMYD01	3	1.11256403733172
EEMC.bin.2181	MAGs	Pseudomonadota	JACZWN01	1	0.535111329912188
EEMC.bin.2184	MAGs	Pseudomonadota	JAJDNE01	2	1.34587237765179
EEMC.bin.2185	MAGs	Pseudomonadota	JAADHU01	1	0.815998798849768
EEMC.bin.2199	MAGs	Nitrospirota		1	0.624075198565126
EEMC.bin.2201	MAGs	Bacteroidota	Lutibacter	1	0.514538543825049
EEMC.bin.2208	MAGs	Planctomycetota		1	0.312003621738041
EEMC.bin.2229	MAGs	Bacteroidota	JADFUQ01	1	0.372716413126327
EEMC.bin.2230	MAGs	Pseudomonadota	JASJXV01	1	0.247588549425731
EEMC.bin.2241	MAGs	Pseudomonadota	Thermohalobaculum	2	0.711658423882972
EEMC.bin.2247	MAGs	Desulfobacterota	JABMQV01	2	0.642074980874191
EEMC.bin.2250	MAGs	Gemmatimonadota	N074bin45	1	0.316630143379628
EEMC.bin.2254	MAGs	Planctomycetota	BS750m-G60	2	0.287736373632587
EEMC.bin.2256	MAGs	Desulfobacterota		1	0.205472091650416
EEMC.bin.2274	MAGs	Nitrospirota	UBA8639	2	0.514958647533206
EEMC.bin.2279	MAGs	Pseudomonadota	Casp-alpha2	2	0.912703972224593
EEMC.bin.2280	MAGs	Pseudomonadota	JAJRRA01	1	0.416153583977088
EEMC.bin.2287	MAGs	Acidobacteriota	CAMYKY01	3	0.71390394565192
EEMC.bin.2291	MAGs	Pseudomonadota	JAJDNE01	2	1.37727862139919
EEMC.bin.2293	MAGs	Myxococcota_A	SMWR01	1	0.328450586908354
EEMC.bin.2294	MAGs	Acidobacteriota	WVWW01	1	0.287343523492488
EEMC.bin.2298	MAGs	Pseudomonadota	Thermohalobaculum	1	0.471320389932785
EEMC.bin.2306	MAGs	Nitrospirota		1	0.545415969670509
EEMC.bin.2312	MAGs	Pseudomonadota	JAJRRA01	1	0.649203946121266
EEMC.bin.2316	MAGs	Pseudomonadota	JAJDNE01	2	1.89994870138506
EEMC.bin.2317	MAGs	Desulfobacterota	UBA2156	1	0.342898133879776
EEMC.bin.2323	MAGs	Bacteroidota	JADFUQ01	2	0.744904480898414
EEMC.bin.2325	MAGs	Planctomycetota	NIOZ-UU13	1	0.395083579931334
EEMC.bin.2328	MAGs	Pseudomonadota	GCA-001735895	1	0.456570969391482
EEMC.bin.2332	MAGs	Bacteroidota	Lutibacter	1	0.386070573700872
EEMC.bin.2335	MAGs	Pseudomonadota	JASJXV01	1	0.253698930405309
EEMC.bin.2340	MAGs	Planctomycetota		1	0.436664061237768
EEMC.bin.2343	MAGs	Planctomycetota		1	0.615298284302264
EEMC.bin.2345	MAGs	Desulfobacterota		2	0.582703552189989
EEMC.bin.2346	MAGs	Pseudomonadota	Thermohalobaculum	2	0.755207153322156
EEMC.bin.2360	MAGs	Nitrospirota		1	0.54716568176844
EEMC.bin.2365	MAGs	Chloroflexota	DAOVXM01	1	0.231394440748561
EEMC.bin.2367	MAGs	Bacteroidota	JADFUQ01	2	0.674993385064826
EEMC.bin.2374	MAGs	Acidobacteriota	JADFOI01	1	0.604178133464158
EEMC.bin.2377	MAGs	Pseudomonadota	GCA-2721545	1	0.655830596333645
EEMC.bin.2384	MAGs	Myxococcota_A	DUBZ01	1	0.232139478684373
EEMC.bin.2385	MAGs	Chloroflexota		1	0.233123328068632
EEMC.bin.2388	MAGs	Pseudomonadota	SMWD01	2	0.95362111393436
EEMC.bin.2389	MAGs	Pseudomonadota	UBA1847	1	0.362558444421241
EEMC.bin.2390	MAGs	Pseudomonadota	JAJDNE01	2	0.898391071430176
EEMC.bin.2392	MAGs	Pseudomonadota	JAJDNE01	2	1.15520196107085
EEMC.bin.2395	MAGs	Acidobacteriota		2	0.63935941301691
EEMC.bin.2396	MAGs	Pseudomonadota	JADFGH01	1	0.598784467530912
EEMC.bin.2403	MAGs	Acidobacteriota		1	0.398700714112849
EEMC.bin.2413	MAGs	Planctomycetota	SG8-4	1	0.290255372481817
EEMC.bin.2414	MAGs	Pseudomonadota	JAJRRA01	1	0.418696472272873
EEMC.bin.2417	MAGs	Acidobacteriota	SMYD01	2	0.809997310808928
EEMC.bin.2419	MAGs	Acidobacteriota	JADFOI01	1	0.307530688487404
EEMC.bin.2423	MAGs	Myxococcota		1	0.286229171103219
EEMC.bin.2425	MAGs	Pseudomonadota		1	0.702565417622448
EEMC.bin.2429	MAGs	Pseudomonadota	JACZWL01	1	0.421362044381221
EEMC.bin.2436	MAGs	Pseudomonadota	JAJDNE01	2	1.06452229295973
EEMC.bin.2437	MAGs	Pseudomonadota	JAJDNE01	2	1.18559900314836
EEMC.bin.2440	MAGs	Pseudomonadota	UBA1847	1	0.39294166741653
EEMC.bin.2446	MAGs	Pseudomonadota	SMWN01	1	0.64468547085248
EEMC.bin.2449	MAGs	Planctomycetota	NIOZ-UU13	1	0.407796913874515
EEMC.bin.2455	MAGs	Desulfobacterota	Desulfatibia_A	4	1.2928398649758
EEMC.bin.2477	MAGs	Planctomycetota		1	0.317396435130199
EEMC.bin.2480	MAGs	Bacteroidota	SM23-62	1	0.317412151425911
EEMC.bin.2487	MAGs	Bacteroidota	JADFUQ01	2	0.703336770305684
EEMC.bin.2490	MAGs	Desulfobacterota	Desulfatibia_A	3	0.846821554092562
EEMC.bin.2492	MAGs	Thermoproteota	CSP1-1	1	0.657840205351399
EEMC.bin.2518	MAGs	Pseudomonadota	JACZWL01	1	0.368292654182037
EEMC.bin.2521	MAGs	Bacteroidota		1	0.346776590222079
EEMC.bin.2523	MAGs	Pseudomonadota		1	0.509331721128659
EEMC.bin.2533	MAGs	Desulfobacterota		1	0.429618962349913
EEMC.bin.2543	MAGs	Pseudomonadota	JAJDNE01	1	0.748207295320412
EEMC.bin.2544	MAGs	Bacteroidota	JADFUQ01	2	1.07303620960689
EEMC.bin.2548	MAGs	Desulfobacterota	Desulfatibia_A	3	1.05468284456401
EEMC.bin.2552	MAGs	Pseudomonadota	JACZWL01	1	0.355088795279592
EEMC.bin.2556	MAGs	Pseudomonadota	CAJVXG01	1	0.698277210466338
EEMC.bin.2558	MAGs	Pseudomonadota		1	0.606518987380159
EEMC.bin.2561	MAGs	Pseudomonadota	JASJXV01	1	0.287802001432678
EEMC.bin.2574	MAGs	Pseudomonadota	HyVt-429	1	0.595888962050811
EEMC.bin.2575	MAGs	Pseudomonadota	CAJVXG01	1	0.411117944804949
EEMC.bin.2577	MAGs	Pseudomonadota	Thermohalobaculum	1	0.356233317148466
EEMC.bin.2587	MAGs	Pseudomonadota	JACZWL01	1	0.350836446714434
EEMC.bin.2592	MAGs	Pseudomonadota	UBA1847	1	0.421724727618542
EEMC.bin.2596	MAGs	Pseudomonadota	JADFGH01	1	0.288472494868796
EEMC.bin.2600	MAGs	Desulfobacterota	Desulfatibia_A	4	1.1880841104146
EEMC.bin.2606	MAGs	Pseudomonadota	SMWN01	2	1.03143025855378
EEMC.bin.2612	MAGs	Planctomycetota		1	0.391249470835091
EEMC.bin.2618	MAGs	Planctomycetota		1	0.303445103291196
EEMC.bin.2634	MAGs	Pseudomonadota	JAJDNE01	2	1.09487113093071
EEMC.bin.2647	MAGs	Omnitrophota	2-02-FULL-52-10	1	0.712080299871256
EEMC.bin.2652	MAGs	Pseudomonadota	Thermohalobaculum	3	1.17575268747671
EEMC.bin.2655	MAGs	Acidobacteriota	WVWW01	1	0.299701527249013
EEMC.bin.2656	MAGs	Pseudomonadota	SZUA-150	2	1.13126522965815
EEMC.bin.2663	MAGs	Planctomycetota	CAJVYK01	1	0.69921953115932
EEMC.bin.2672	MAGs	Pseudomonadota	CAJVXG01	1	0.433164832213602
EEMC.bin.2674	MAGs	Pseudomonadota		1	0.797701343807684
EEMC.bin.2680	MAGs	Pseudomonadota	Thermohalobaculum	2	0.575845304917287
EEMC.bin.2686	MAGs	Pseudomonadota		1	0.624748538713168
EEMC.bin.2687	MAGs	Nitrospirota		1	0.704015634779217
EEMC.bin.2690	MAGs	Pseudomonadota	UBA1847	1	0.349757478164641
EEMC.bin.2697	MAGs	Desulfobacterota	Desulfatibia_A	3	0.943495323093683
EEMC.bin.2701	MAGs	Pseudomonadota	JAJDNE01	1	0.622014331210191
EEMC.bin.2705	MAGs	Pseudomonadota	JAJDNE01	2	1.09912696345293
EEMC.bin.2708	MAGs	Pseudomonadota	MnTg04	1	0.519008693395614
EEMC.bin.2718	MAGs	Pseudomonadota	SMWN01	1	0.834675073514007
EEMC.bin.2720	MAGs	Thermoproteota	CSP1-1	1	1.23248181164966
EEMC.bin.2722	MAGs	Desulfobacterota	Desulfatibia_A	3	0.835613397333892
EEMC.bin.2725	MAGs	Pseudomonadota	JADFGH01	1	0.452474356015873
EEMC.bin.2746	MAGs	Planctomycetota		2	0.64936709436148
EEMC.bin.2747	MAGs	Pseudomonadota	JACZWL01	1	0.319464118109718
EEMC.bin.2748	MAGs	Pseudomonadota	Thermohalobaculum	2	0.887162667485222
EEMC.bin.2750	MAGs	Pseudomonadota	JACZVL01	1	0.379702616910436
EEMC.bin.2769	MAGs	Pseudomonadota	SZUA-150	1	0.472144423313358
EEMC.bin.2771	MAGs	Pseudomonadota		2	1.05386515584558
EEMC.bin.2780	MAGs	Pseudomonadota	JAJDNE01	2	1.02987619343341
EEMC.bin.2782	MAGs	Nitrospirota		1	0.532415307366019
EEMC.bin.2785	MAGs	Pseudomonadota	UBA1847	1	0.384638758816882
EEMC.bin.2787	MAGs	Pseudomonadota		1	0.322739516290923
EEMC.bin.2796	MAGs	Acidobacteriota	JADFOI01	1	0.33065360629009
EEMC.bin.2809	MAGs	Pseudomonadota	MnTg04	1	0.560785503470421
EEMC.bin.2812	MAGs	Planctomycetota		1	0.434017793861513
EEMC.bin.2816	MAGs	Acidobacteriota	JAUWVG01	1	0.347339087352654
EEMC.bin.2817	MAGs	Desulfobacterota	Desulfatibia_A	3	0.953856553328371
EEMC.bin.2821	MAGs	Planctomycetota	JACZTW01	1	0.362146165089399
EEMC.bin.2823	MAGs	Bacteroidota	JADFUQ01	1	0.476941545567234
EEMC.bin.2825	MAGs	Pseudomonadota	JACZWL01	1	0.34438036673754
EEMC.bin.2831	MAGs	Pseudomonadota	JACZQZ01	1	0.525065580691028
EEMC.bin.2844	MAGs	Pseudomonadota	JASJXV01	1	0.242539956032357
EEMC.bin.2869	MAGs	Desulfobacterota	JABMQV01	1	0.483384386780984
EEMC.bin.2870	MAGs	Planctomycetota	BS750m-G60	1	0.134468769695473
EEMC.bin.2885	MAGs	Bacteroidota	JADFUQ01	1	0.306199280003013
EEMC.bin.2886	MAGs	Nitrospirota		1	0.352553864942255
EEMC.bin.2891	MAGs	Planctomycetota	JAUWIN01	1	0.280145003053581
EEMC.bin.2896	MAGs	Chloroflexota	DAOVXM01	1	0.204051358094421
EEMC.bin.2900	MAGs	Bacteroidota	GCA-2748055	1	0.298941418542798
EEMC.bin.2909	MAGs	Acidobacteriota	JAHCHE01	1	0.203111340762334
EEMC.bin.2914	MAGs	Pseudomonadota	Thermohalobaculum	1	0.354970942078681
EEMC.bin.2920	MAGs	Nitrospirota		1	0.597389051411899
EEMC.bin.2928	MAGs	Pseudomonadota	MnTg04	1	0.618943253425696
EEMC.bin.2935	MAGs	Pseudomonadota		2	0.543265973785244
EEMC.bin.2937	MAGs	Nitrospirota	JACZQN01	1	0.444853511962778
EEMC.bin.2940	MAGs	Pseudomonadota	SMWC01	1	0.875182366125541
EEMC.bin.2941	MAGs	Pseudomonadota	B93T1B8	1	0.734811627365267
EEMC.bin.2944	MAGs	Pseudomonadota	JAKEHO01	2	0.866897059008383
EEMC.bin.2945	MAGs	Pseudomonadota	JACZQZ01	1	0.438076179695344
EEMC.bin.2948	MAGs	Pseudomonadota	JAPUGB01	2	1.06061634537062
EEMC.bin.2962	MAGs	Planctomycetota	N075bin59	3	0.64723941601745
EEMC.bin.2966	MAGs	Pseudomonadota	SMWK01	1	0.213135270988709
EEMC.bin.2968	MAGs	Acidobacteriota	CAMYKY01	5	0.734835385851039
EEMC.bin.2970	MAGs	Bacteroidota	PRS1	1	0.585999533544371
EEMC.bin.2971	MAGs	Nitrospirota	UBA8639	2	0.588828105472068
EEMC.bin.2976	MAGs	Pseudomonadota	SMWD01	1	0.463159162330339
EEMC.bin.2981	MAGs	Pseudomonadota	SMWC01	1	0.498806107581504
EEMC.bin.2993	MAGs	Pseudomonadota	SMWF01	2	0.598482368410185
EEMC.bin.3001	MAGs	Acidobacteriota	SMYD01	4	1.77582121742311
EEMC.bin.3004	MAGs	Pseudomonadota	UBA1847	1	1.0081427691464
EEMC.bin.3005	MAGs	Pseudomonadota	GCA-001735895	1	0.482183791102552
EEMC.bin.3006	MAGs	Acidobacteriota		1	0.320019866833333
EEMC.bin.3007	MAGs	Pseudomonadota	JACZQZ01	1	0.58169262082192
EEMC.bin.3008	MAGs	Pseudomonadota		1	0.286630356333126
EEMC.bin.3012	MAGs	Pseudomonadota	UBA11873	1	0.349381960780477
EEMC.bin.3018	MAGs	Pseudomonadota	GCA-001735895	1	0.316027858487781
EEMC.bin.3020	MAGs	Chloroflexota		1	0.247811084688943
EEMC.bin.3026	MAGs	Acidobacteriota		1	0.358117961191473
EEMC.bin.3027	MAGs	Nitrospirota	UBA8639	4	2.09074240171943
EEMC.bin.3045	MAGs	Pseudomonadota	Thermohalobaculum	2	0.831579739557541
EEMC.bin.3051	MAGs	Desulfobacterota	JABMQV01	1	0.403327288801698
EEMC.bin.3059	MAGs	Nitrospirota		1	0.411539908259524
EEMC.bin.3063	MAGs	Pseudomonadota	JASJXV01	1	0.267027759404784
EEMC.bin.3070	MAGs	Planctomycetota	OFTM174	1	0.274329832793224
EEMC.bin.3079	MAGs	Planctomycetota		1	0.494574517542558
EEMC.bin.3080	MAGs	Chloroflexota	JAGLGG01	1	0.352078088103317
EEMC.bin.3092	MAGs	Desulfobacterota		1	0.668252206401722
EEMC.bin.3098	MAGs	Omnitrophota		1	0.721550178403282
EEMC.bin.3101	MAGs	Planctomycetota	BS750m-G60	2	0.3901371761325
EEMC.bin.3106	MAGs	Bacteroidota	JADFUQ01	2	0.601492543597683
EEMC.bin.3121	MAGs	Acidobacteriota	JAPUIN01	1	0.42114217970558
EEMC.bin.3123	MAGs	Nitrospirota	JACZQN01	3	1.07747087416649
EEMC.bin.3125	MAGs	Pseudomonadota	JAKEHO01	3	1.17438157066489
EEMC.bin.3126	MAGs	Pseudomonadota	JAPUGB01	1	0.524966900836902
EEMC.bin.3135	MAGs	Pseudomonadota	MnTg04	1	0.498956432621173
EEMC.bin.3137	MAGs	Pseudomonadota	SMWC01	1	0.513123123893578
EEMC.bin.3139	MAGs	Pseudomonadota		2	0.586158053415997
EEMC.bin.3147	MAGs	Gemmatimonadota	B16T1B5	2	1.05647436544188
EEMC.bin.3149	MAGs	Nitrospirota	JACZVJ01	1	0.273289453978603
EEMC.bin.3154	MAGs	Pseudomonadota	SMWN01	2	0.986571284954837
EEMC.bin.3161	MAGs	Pseudomonadota	JACZWL01	1	0.303416193261551
EEMC.bin.3167	MAGs	Acidobacteriota		4	0.819135832175451
EEMC.bin.3169	MAGs	Gemmatimonadota		1	0.264221316001824
EEMC.bin.3172	MAGs	Pseudomonadota	JADFGH01	1	0.621738979054857
EEMC.bin.3173	MAGs	Acidobacteriota		2	0.622505116213924
EEMC.bin.3180	MAGs	Pseudomonadota	UBA11873	2	0.71397360582374
EEMC.bin.3181	MAGs	Acidobacteriota	CAMYKY01	7	1.04851744875334
EEMC.bin.3184	MAGs	Pseudomonadota	SMWF01	1	0.292585445922164
EEMC.bin.3187	MAGs	Pseudomonadota	SMWC01	1	0.486105642422634
EEMC.bin.3188	MAGs	Pseudomonadota	SMWD01	1	0.472836936508402
EEMC.bin.3191	MAGs	Acidobacteriota		1	0.316936416533052
EEMC.bin.3193	MAGs	Planctomycetota	N075bin59	2	0.510453448559692
EEMC.bin.3196	MAGs	Acidobacteriota	SMYD01	3	1.04192823406709
EEMC.bin.3198	MAGs	Pseudomonadota	GCA-2721545	1	0.538997550795129
EEMC.bin.3200	MAGs	Pseudomonadota	JACZQZ01	2	0.748607496480609
EEMC.bin.3204	MAGs	Nitrospirota	UBA8639	1	0.309385072417764
EEMC.bin.3209	MAGs	Pseudomonadota	JAJRRA01	2	0.827227019219792
EEMC.bin.3217	MAGs	Planctomycetota	JADFIX01	3	0.434353731598061
EEMC.bin.3218	MAGs	Pseudomonadota	B93T1B8	1	0.596523817108184
EEMC.bin.3219	MAGs	Nitrospirota	SPGG5	2	0.855383333625589
EEMC.bin.3232	MAGs	Planctomycetota		1	0.364441979196923
EEMC.bin.3240	MAGs	Planctomycetota	NIOZ-UU13	1	0.328747740681152
EEMC.bin.3241	MAGs	Chloroflexota	DAOVXM01	1	0.264664812601433
EEMC.bin.3242	MAGs	Bacteroidota	JADFUQ01	1	0.357989502315834
EEMC.bin.3251	MAGs	Desulfobacterota	JABMQV01	3	0.855553483214896
EEMC.bin.3258	MAGs	Nitrospirota	BMS3ABIN06	3	1.57679297128765
EEMC.bin.3260	MAGs	Nitrospirota		1	0.5455546299312
EEMC.bin.3271	MAGs	Pseudomonadota		1	0.495174524261076
EEMC.bin.3272	MAGs	Planctomycetota	NIOZ-UU13	1	0.395499218889043
EEMC.bin.3285	MAGs	Planctomycetota	JAFGCD01	1	0.26261766256099
EEMC.bin.3295	MAGs	Bacteroidota	Lutibacter	1	0.421365240232964
EEMC.bin.3296	MAGs	Desulfobacterota	Desulfacyla	1	0.453556495223823
EEMC.bin.3311	MAGs	Pseudomonadota	B93T1B8	1	0.415124651554746
EEMC.bin.3314	MAGs	Pseudomonadota	SMWC01	1	0.809976972354676
EEMC.bin.3319	MAGs	Thermoproteota	CSP1-1	1	1.17316639957578
EEMC.bin.3322	MAGs	Nitrospirota	JACZQN01	3	1.0539277251497
EEMC.bin.3323	MAGs	Thermoproteota	CSP1-1	1	0.902196487568635
EEMC.bin.3325	MAGs	Pseudomonadota	JAKEHO01	3	1.27589481693249
EEMC.bin.3327	MAGs	Pseudomonadota		3	0.824219073033777
EEMC.bin.3333	MAGs	Acidobacteriota	JAPUIN01	2	0.683471873082007
EEMC.bin.3335	MAGs	Pseudomonadota	SPGG2	1	0.316001394198151
EEMC.bin.3347	MAGs	Acidobacteriota	CAMYKY01	2	0.397251022921384
EEMC.bin.3352	MAGs	Pseudomonadota	Thermohalobaculum	1	0.499140978376215
EEMC.bin.3356	MAGs	Planctomycetota	GCA-2720975	2	0.34345388908294
EEMC.bin.3357	MAGs	Acidobacteriota		3	0.870488187185137
EEMC.bin.3360	MAGs	Nitrospirota	SPGG5	1	0.346447046954661
EEMC.bin.3362	MAGs	Acidobacteriota		1	0.431246016364924
EEMC.bin.3363	MAGs	Pseudomonadota		1	0.433529331944305
EEMC.bin.3369	MAGs	Myxococcota_A	UBA4427	2	0.753334257423356
EEMC.bin.3375	MAGs	Pseudomonadota	JAJRRA01	1	0.399538133917192
EEMC.bin.3376	MAGs	Pseudomonadota	JACZWL01	2	0.823098785846981
EEMC.bin.3381	MAGs	Planctomycetota	Scalindua	1	0.430671567709107
EEMC.bin.3382	MAGs	Planctomycetota	JADFHG01	1	0.257390518299565
EEMC.bin.3386	MAGs	Acidobacteriota	UBA890	2	0.574175261831097
EEMC.bin.3387	MAGs	Pseudomonadota	GCA-2721545	1	0.52483272269046
EEMC.bin.3392	MAGs	Acidobacteriota		1	0.303159375431055
EEMC.bin.3395	MAGs	Pseudomonadota	JAJRRA01	2	0.471394264027456
EEMC.bin.3399	MAGs	Acidobacteriota	JAPUIV01	1	0.412336956813064
EEMC.bin.3401	MAGs	Myxococcota_A	UBA4427	1	0.334585687561877
EEMC.bin.3402	MAGs	Myxococcota_A		1	0.380716699186218
EEMC.bin.3403	MAGs	Acidobacteriota	JAPYTY01	1	0.201617984324202
EEMC.bin.3408	MAGs	Acidobacteriota	SMYD01	4	1.30001
EEMC.bin.3415	MAGs	Pseudomonadota	UBA1847	1	0.272195872149599
EEMC.bin.3417	MAGs	Nitrospirota	UBA8639	2	0.615319296874639
EEMC.bin.3423	MAGs	Planctomycetota	BS750m-G60	2	0.30846555966603
EEMC.bin.3438	MAGs	Acidobacteriota	SOIV01	1	0.3757762598087
EEMC.bin.3457	MAGs	Bacteroidota	JADFUQ01	2	0.625497857200716
EEMC.bin.3458	MAGs	Planctomycetota		1	0.300772413635457
EEMC.bin.3459	MAGs	Planctomycetota		1	0.356861319052219
EEMC.bin.3469	MAGs	Desulfobacterota	JABMQV01	1	0.454689094964091
EEMC.bin.3473	MAGs	Desulfobacterota	Desulfaltia	2	1.2176997529896
EEMC.bin.3474	MAGs	Desulfobacterota	JAFDFO01	1	0.388806267557033
EEMC.bin.3481	MAGs	Pseudomonadota	Hyphomicrobium_A	1	0.67724202666031
EEMC.bin.3492	MAGs	Desulfobacterota	Desulfacyla	2	0.694707371887277
EEMC.bin.3493	MAGs	Myxococcota	JAJRWW01	1	0.185227684648385
EEMC.bin.3498	MAGs	Nitrospirota	BMS3ABIN06	1	0.719739799667624
EEMC.bin.3508	MAGs	Pseudomonadota	SMWC01	1	0.581025114229537
EEMC.bin.3510	MAGs	Pseudomonadota		2	0.540036700894193
EEMC.bin.3518	MAGs	Myxococcota_A	JACZXC01	1	0.634804556373184
EEMC.bin.3528	MAGs	Pseudomonadota	JAKEHO01	4	1.68321973002839
EEMC.bin.3532	MAGs	Pseudomonadota	Hyphomicrobium_A	1	0.464634787764122
EEMC.bin.3533	MAGs	Pseudomonadota	JAPUGB01	2	1.06742895326316
EEMC.bin.3534	MAGs	Nitrospirota	JACZQN01	4	1.41804698769596
EEMC.bin.3535	MAGs	Pseudomonadota	JACZWL01	1	0.458542275763656
EEMC.bin.3544	MAGs	Pseudomonadota	B93T1B8	1	0.521375074621808
EEMC.bin.3553	MAGs	Pseudomonadota	JAPUGB01	2	1.10866465776631
EEMC.bin.3557	MAGs	Pseudomonadota	SPGG2	1	0.569358060174315
EEMC.bin.3566	MAGs	Pseudomonadota	SMWC01	1	0.503454199261131
EEMC.bin.3567	MAGs	Pseudomonadota	JACZWL01	1	0.410122478977122
EEMC.bin.3576	MAGs	Pseudomonadota		1	0.265218221552694
EEMC.bin.3582	MAGs	Pseudomonadota	B93T1B8	1	0.42153380132016
EEMC.bin.3583	MAGs	Acidobacteriota	JAPUIN01	1	0.312710786614602
EEMC.bin.3595	MAGs	Pseudomonadota	JAKEHO01	2	0.921141958108306
EEMC.bin.3596	MAGs	Pseudomonadota	SPGG2	2	0.828674799833602
EEMC.bin.3599	MAGs	Nitrospirota	JACZQN01	1	0.417228534426361
EEMC.bin.3600	MAGs	Pseudomonadota	Hyphomicrobium_A	1	0.608240318182675
EEMC.bin.3602	MAGs	Acidobacteriota	SMYC01	1	0.192693375510059
EEMC.bin.3605	MAGs	Pseudomonadota	SPGG2	1	0.289955422253383
EEMC.bin.3609	MAGs	Pseudomonadota	GCA-2721545	1	0.707225082161874
EEMC.bin.3612	MAGs	Nitrospirota	UBA8639	1	0.785523740098473
EEMC.bin.3621	MAGs	Pseudomonadota	JADFVY01	1	0.392397995160163
EEMC.bin.3626	MAGs	Pseudomonadota	SMWC01	1	0.722208861358287
EEMC.bin.3633	MAGs	Pseudomonadota	UBA1847	1	0.432078175040054
EEMC.bin.3639	MAGs	Pseudomonadota	MnTg04	1	0.627415549866988
EEMC.bin.3641	MAGs	Pseudomonadota	JAPULJ01	2	1.02749050855643
EEMC.bin.3643	MAGs	Chloroflexota		1	0.276779602893233
EEMC.bin.3645	MAGs	Pseudomonadota	Azophilus	1	0.40349198100037
EEMC.bin.3646	MAGs	Pseudomonadota	SPGG2	1	0.291873653732772
EEMC.bin.3652	MAGs	Pseudomonadota	SMWF01	1	0.406385948799434
EEMC.bin.3654	MAGs	Pseudomonadota	JAKEHO01	3	1.15120679089211
EEMC.bin.3658	MAGs	Pseudomonadota		2	0.733221150497307
EEMC.bin.3659	MAGs	Nitrospirota	JACZQN01	2	0.764205238015542
EEMC.bin.3665	MAGs	Acidobacteriota	JAPUIN01	2	0.776564826661024
EEMC.bin.3668	MAGs	Pseudomonadota	SMWN01	1	0.646307965745678
EEMC.bin.3672	MAGs	Pseudomonadota	SPGG2	1	0.321669697331332
EEMC.bin.3676	MAGs	Pseudomonadota	JAPUGB01	1	0.53214813301149
EEMC.bin.3677	MAGs	Pseudomonadota	SMWC01	1	0.489319381206711
EEMC.bin.3678	MAGs	Pseudomonadota	JACZQZ01	1	0.383958372769058
EEMC.bin.3686	MAGs	Nitrospirota	UBA8639	1	0.511997378573422
EEMC.bin.3690	MAGs	Pseudomonadota	JAKEHO01	1	0.446565730903063
EEMC.bin.3698	MAGs	Pseudomonadota	GCA-2721545	1	0.644057251537204
EEMC.bin.3699	MAGs	Gemmatimonadota	N074bin45	1	0.347664770503008
EEMC.bin.3703	MAGs	Pseudomonadota	MnTg04	1	0.508821955056774
EEMC.bin.3711	MAGs	Acidobacteriota	JAPUIN01	1	0.425653814901033
EEMC.bin.3712	MAGs	Nitrospirota	JACZQN01	3	0.79868908498185
EEMC.bin.3716	MAGs	Pseudomonadota	SMWN01	1	0.511240648130444
EEMC.bin.3719	MAGs	Thermoproteota	JAEHKU01	1	1.58106266383762
EEMC.bin.3725	MAGs	Pseudomonadota	JAKEHO01	4	1.89348574631267
EEMC.bin.3731	MAGs	Pseudomonadota		1	0.350384319040339
EEMC.bin.3736	MAGs	Pseudomonadota	SPGG2	1	0.349456437983538
EEMC.bin.3739	MAGs	Pseudomonadota	SMWD01	1	0.428191805950325
EEMC.bin.3743	MAGs	Pseudomonadota	SMWC01	1	0.385212612323183
EEMC.bin.3744	MAGs	Acidobacteriota	JAPYTY01	1	0.305335773169718
EEMC.bin.3749	MAGs	Acidobacteriota	JAJCXR01	1	0.209875084448487
EEMC.bin.3750	MAGs	Pseudomonadota	JABDJL01	2	0.804722109337593
EEMC.bin.3752	MAGs	Gemmatimonadota		1	0.346025191325979
EEMC.bin.3761	MAGs	Acidobacteriota	SMYD01	3	1.20741594875727
EEMC.bin.3762	MAGs	Pseudomonadota	CAIYRG01	1	0.694646084766272
EEMC.bin.3766	MAGs	Pseudomonadota	GCA-2721545	1	0.595112342332424
EEMC.bin.3772	MAGs	Pseudomonadota	JAADHU01	1	0.509166265698232
EEMC.bin.3773	MAGs	Acidobacteriota		1	0.711000890173115
EEMC.bin.3777	MAGs	Chloroflexota		1	0.289879523171375
EEMC.bin.3785	MAGs	Pseudomonadota	MnTg04	1	0.515967118447476
EEMC.bin.3786	MAGs	Pseudomonadota	JAPUGB01	1	0.543934988890128
EEMC.bin.3787	MAGs	Pseudomonadota		1	0.330868473495285
EEMC.bin.3789	MAGs	Pseudomonadota	JAKEHO01	2	0.888733656743511
EEMC.bin.3790	MAGs	Pseudomonadota	JACZWL01	1	0.701869640347959
EEMC.bin.3797	MAGs	Pseudomonadota	B93T1B8	1	0.612680901694737
EEMC.bin.3800	MAGs	Nitrospirota	JACZQN01	3	0.979115147531438
EEMC.bin.3809	MAGs	Pseudomonadota	SPGG2	2	0.589187698703551
EEMC.bin.3813	MAGs	Pseudomonadota	JAKEHO01	4	1.55325328901384
EEMC.bin.3817	MAGs	Pseudomonadota	JACZWL01	1	0.341906993092111
EEMC.bin.3820	MAGs	Pseudomonadota		1	0.48741613396145
EEMC.bin.3823	MAGs	Gemmatimonadota	B16T1B5	1	0.525623902431589
EEMC.bin.3825	MAGs	Pseudomonadota	B93T1B8	1	0.478014214230674
EEMC.bin.3836	MAGs	Pseudomonadota	SPGG2	1	0.483787787454609
EEMC.bin.3837	MAGs	Nitrospirota	JACZQN01	1	0.356312902589041
EEMC.bin.3841	MAGs	Nitrospirota	JACZVJ01	1	0.319367499055471
EEMC.bin.3843	MAGs	Chloroflexota	JAPULR01	1	0.414637018461299
EEMC.bin.3846	MAGs	Acidobacteriota	CAMYKY01	2	0.458666678897778
EEMC.bin.3856	MAGs	Acidobacteriota		1	0.459527568896968
EEMC.bin.3861	MAGs	Pseudomonadota	SMWN01	2	0.889301524796394
EEMC.bin.3872	MAGs	Acidobacteriota	SMYD01	3	1.10984835032141
EEMC.bin.3876	MAGs	Acidobacteriota		1	0.415797303803963
EEMC.bin.3877	MAGs	Acidobacteriota		3	0.772506593343774
EEMC.bin.3878	MAGs	Pseudomonadota	SMWC01	1	0.481514188778601
EEMC.bin.3879	MAGs	Pseudomonadota		1	0.390868834972442
EEMC.bin.3881	MAGs	Pseudomonadota	SMWN01	1	0.63367099548446
EEMC.bin.3882	MAGs	Acidobacteriota		1	0.355320317713215
EEMC.bin.3886	MAGs	Acidobacteriota	CAMYKY01	3	0.564183169964693
EEMC.bin.3893	MAGs	Pseudomonadota	SMWF01	1	0.29049500348594
EEMC.bin.3894	MAGs	Pseudomonadota	GCA-2721545	1	0.552802598614455
EEMC.bin.3901	MAGs	Pseudomonadota	JABDJL01	2	1.30328989468114
EEMC.bin.3908	MAGs	Pseudomonadota		3	1.14353673039978
EEMC.bin.3910	MAGs	Actinomycetota		3	1.7957329792946
EEMC.bin.3913	MAGs	Pseudomonadota	SMWF01	1	0.370634893866845
EEMC.bin.3915	MAGs	Pseudomonadota	SMWD01	1	0.446207459696311
EEMC.bin.3916	MAGs	Acidobacteriota	WVWW01	1	0.444782479128582
EEMC.bin.3918	MAGs	Nitrospirota	UBA8639	3	0.908355691499396
EEMC.bin.3920	MAGs	Pseudomonadota	JAPUFN01	2	0.388500916765038
EEMC.bin.3922	MAGs	Pseudomonadota	CAIYRG01	1	0.469259513180796
EEMC.bin.3924	MAGs	Acidobacteriota	JAPYTY01	1	0.275825241540164
EEMC.bin.3925	MAGs	Pseudomonadota	SMWN01	1	0.639367793126157
EEMC.bin.3930	MAGs	Nitrospirota	UBA8639	1	0.355323474054458
EEMC.bin.3931	MAGs	Pseudomonadota	JAADHU01	1	0.410309771568241
EEMC.bin.3932	MAGs	Acidobacteriota	SMYC01	1	0.271654755058415
EEMC.bin.3940	MAGs	Desulfobacterota	Desulfaltia	2	1.24006244954496
EEMC.bin.3947	MAGs	Bacteroidota	JADFUQ01	1	0.339703
EEMC.bin.3955	MAGs	Pseudomonadota	GCA-2721545	1	0.596317856499686
EEMC.bin.3956	MAGs	Desulfobacterota	Desulfatibia_A	3	1.05593201487315
EEMC.bin.3962	MAGs	Planctomycetota	BS750m-G60	1	0.204516417862218
EEMC.bin.3969	MAGs	Desulfobacterota	Desulfacyla	2	0.628631328156554
EEMC.bin.3970	MAGs	Planctomycetota	NIOZ-UU13	1	0.299269841440853
EEMC.bin.3989	MAGs	Pseudomonadota	Azophilus	1	0.324545085154139
EEMC.bin.3990	MAGs	Pseudomonadota	JAPULC01	1	0.353619668608864
EEMC.bin.3996	MAGs	Pseudomonadota	JAPUGB01	1	0.513842928493618
EEMC.bin.4022	MAGs	Myxococcota_A	DUBZ01	1	0.218333413025029
EEMC.bin.4027	MAGs	Bacteroidota	GCA-2748055	1	0.466541073809597
EEMC.bin.4043	MAGs	Pseudomonadota	UBA1847	1	0.299476963483276
EEMC.bin.4047	MAGs	Desulfobacterota	JAOZOL01	1	0.434634266130907
EEMC.bin.4048	MAGs	Pseudomonadota	SMWN01	2	0.910495555415946
EEMC.bin.4050	MAGs	Pseudomonadota	DAOWEP01	1	0.526083758847414
EEMC.bin.4054	MAGs	Nitrospirota		2	0.623915362137634
EEMC.bin.4074	MAGs	Acidobacteriota	JADFOI01	1	0.342688266079619
EEMC.bin.4077	MAGs	Pseudomonadota	WSZY01	1	0.548108286465507
EEMC.bin.4086	MAGs	Desulfobacterota		1	0.201481006284797
EEMC.bin.4096	MAGs	Bacteroidota	JADFUQ01	1	0.45964162661656
EEMC.bin.4097	MAGs	Planctomycetota		1	0.461410828204752
EEMC.bin.4107	MAGs	Desulfobacterota	Desulfacyla	1	0.32748306666933
EEMC.bin.4108	MAGs	Planctomycetota	SLPQ01	1	0.273320676763861
EEMC.bin.4114	MAGs	Desulfobacterota		1	0.26270983619779
EEMC.bin.4116	MAGs	Desulfobacterota	Desulfatibia_A	3	2.08079880478917
EEMC.bin.4129	MAGs	Desulfobacterota	JAFDFO01	3	1.02630417603169
EEMC.bin.4130	MAGs	Desulfobacterota	Desulfaltia	3	2.1369271699605
EEMC.bin.4131	MAGs	Pseudomonadota	GCA-2721545	1	0.629644414613291
EEMC.bin.4132	MAGs	Bacteroidota	JADFUQ01	1	0.331850184243222
EEMC.bin.4139	MAGs	Desulfobacterota		1	0.350288217145067
EEMC.bin.4147	MAGs	Desulfobacterota	Desulfaltia	1	0.862505423002847
EEMC.bin.4153	MAGs	Desulfobacterota	B13-G4	2	1.4875805617848
EEMC.bin.4161	MAGs	Desulfobacterota	JAOZOL01	3	1.24796996885067
EEMC.bin.4170	MAGs	Actinomycetota	SZUA-217	1	0.444675873532403
EEMC.bin.4172	MAGs	Pseudomonadota	GCA-2721545	1	0.642803652410353
EEMC.bin.4179	MAGs	Pseudomonadota	GCA-2721545	1	0.681164573447932
EEMC.bin.4187	MAGs	Desulfobacterota		1	0.227332660428658
EEMC.bin.4188	MAGs	Desulfobacterota	Desulfacyla	1	0.363581099309269
EEMC.bin.4189	MAGs	Acidobacteriota	JAHCHE01	3	0.419332339049765
EEMC.bin.4191	MAGs	Desulfobacterota	Desulfaltia	2	1.36505353739974
EEMC.bin.4193	MAGs	Desulfobacterota	JABMQV01	4	0.949099553662207
EEMC.bin.4195	MAGs	Nitrospirota	UBA8639	2	0.73784401977422
EEMC.bin.4196	MAGs	Chloroflexota	S120	2	1.21976804890782
EEMC.bin.4197	MAGs	Desulfobacterota	Desulfatibia_A	1	0.451501921140674
EEMC.bin.4201	MAGs	Pseudomonadota	SZUA-36	1	0.312150976189748
EEMC.bin.4219	MAGs	Planctomycetota	BS750m-G60	1	0.198672470551773
EEMC.bin.4220	MAGs	Desulfobacterota		1	0.245089569208515
EEMC.bin.4231	MAGs	Pseudomonadota	GCA-2721545	1	0.643833332152972
EEMC.bin.4233	MAGs	Desulfobacterota	JAFDFO01	2	0.759703791491697
EEMC.bin.4238	MAGs	Bacteroidota	JADFUQ01	1	0.503037592502325
EEMC.bin.4244	MAGs	Pseudomonadota	JACZQZ01	1	0.384286967061227
EEMC.bin.4245	MAGs	Myxococcota_A	SMWR01	1	0.39125268546062
EEMC.bin.4248	MAGs	Desulfobacterota	JAQYVK01	4	1.37677044073864
EEMC.bin.4256	MAGs	Desulfobacterota	SURF-15	2	0.399584272522867
EEMC.bin.4262	MAGs	Pseudomonadota	MnTg04	1	0.446740492022108
EEMC.bin.4272	MAGs	Desulfobacterota	JAOZOL01	3	0.952165430491448
EEMC.bin.4291	MAGs	Desulfobacterota		1	0.273721379008307
EEMC.bin.4293	MAGs	Chloroflexota	JAUUZT01	1	0.952591429725425
EEMC.bin.4294	MAGs	Pseudomonadota	Hyphomicrobium_A	1	0.652775175743397
EEMC.bin.4298	MAGs	Desulfobacterota	Desulfaltia	1	0.735228703916784
EEMC.bin.4301	MAGs	Desulfobacterota	JAOZOL01	1	0.4801727085198
EEMC.bin.4305	MAGs	Desulfobacterota		1	0.255714320053066
EEMC.bin.4309	MAGs	Desulfobacterota	JAFDFO01	4	1.32570654358807
EEMC.bin.4310	MAGs	Bacteroidota	JADFUQ01	1	0.525459566937243
EEMC.bin.4314	MAGs	Desulfobacterota	Desulfaltia	1	0.90332359851602
EEMC.bin.4318	MAGs	Desulfobacterota	Desulfacyla	2	0.617284712697176
EEMC.bin.4325	MAGs	Pseudomonadota	JAPUGB01	1	0.531822107632285
EEMC.bin.4330	MAGs	Actinomycetota	SZUA-217	1	0.394210156588158
EEMC.bin.4338	MAGs	Pseudomonadota	Azophilus	2	0.789640235960295
EEMC.bin.4350	MAGs	Desulfobacterota	Desulfatibia_A	2	1.17979761751669
EEMC.bin.4352	MAGs	Chloroflexota	JAUUZT01	1	0.436090691164497
EEMC.bin.4356	MAGs	Desulfobacterota	JAOZOL01	2	0.660123522313495
EEMC.bin.4362	MAGs	Bacteroidota	GCA-2748055	1	0.386884911024208
EEMC.bin.4365	MAGs	Desulfobacterota		3	0.564544674960581
EEMC.bin.4374	MAGs	Planctomycetota	BS750m-G60	1	0.187955015598387
EEMC.bin.4375	MAGs	Desulfobacterota	Desulfaltia	2	1.43046168150771
EEMC.bin.4381	MAGs	Omnitrophota		1	0.527814504870408
EEMC.bin.4382	MAGs	Desulfobacterota	JAFDFO01	1	0.384554743290481
EEMC.bin.4386	MAGs	Desulfobacterota	JAQYVK01	1	0.310244329819506
EEMC.bin.4400	MAGs	Desulfobacterota	JABMQV01	3	0.741808211915814
EEMC.bin.4405	MAGs	Desulfobacterota	Desulfacyla	1	0.262590629873518
EEMC.bin.4417	MAGs	Pseudomonadota	SZUA-36	1	0.315977729889597
EEMC.bin.4428	MAGs	Desulfobacterota	CAJINA01	2	0.662035507612415
EEMC.bin.4435	MAGs	Desulfobacterota		1	0.281740695443098
EEMC.bin.4437	MAGs	Planctomycetota	SLPQ01	1	0.282870147610129
EEMC.bin.4441	MAGs	Pseudomonadota	Hyphomicrobium_A	1	0.493815699092416
EEMC.bin.4450	MAGs	Desulfobacterota	Desulfaltia	1	0.515325523403251
EEMC.bin.4451	MAGs	Pseudomonadota	CAIYRG01	1	0.447056845960305
EEMC.bin.4459	MAGs	Pseudomonadota	JACZWL01	1	0.355210890481733
EEMC.bin.4468	MAGs	Desulfobacterota	Desulfaltia	1	0.762469424976058
EEMC.bin.4482	MAGs	Desulfobacterota	Desulfatibia_A	3	1.40251864297906
EEMC.bin.4486	MAGs	Pseudomonadota	GCA-2721545	1	0.571029177306844
EEMC.bin.4490	MAGs	Desulfobacterota	Desulfacyla	1	0.365285728323123
EEMC.bin.4498	MAGs	Pseudomonadota	Azophilus	1	0.355294185361951
EEMC.bin.4499	MAGs	Planctomycetota		3	0.559808127630282
EEMC.bin.4501	MAGs	Pseudomonadota	JAPUGB01	1	0.594206722141806
EEMC.bin.4505	MAGs	Pseudomonadota	Hyphomicrobium_A	1	0.554415922825304
EEMC.bin.4529	MAGs	Omnitrophota		1	0.824565454005739
EEMC.bin.4530	MAGs	Desulfobacterota	JAQYVK01	1	0.363774465651687
EEMC.bin.4544	MAGs	Bacteroidota	GCA-2748055	2	0.626989122992694
EEMC.bin.4545	MAGs	Desulfobacterota	Desulfaltia	2	1.40085354006196
EEMC.bin.4548	MAGs	Desulfobacterota	JABMQV01	4	1.01941683240685
EEMC.bin.4550	MAGs	Planctomycetota	BS750m-G60	2	0.36838253726788
EEMC.bin.4554	MAGs	Desulfobacterota	JAOZOL01	2	0.633651320687765
EEMC.bin.4560	MAGs	Desulfobacterota	JAFDFO01	2	0.911575781801575
EEMC.bin.4562	MAGs	Acidobacteriota	JAHCHE01	1	0.13753731731262
EEMC.bin.4569	MAGs	Desulfobacterota	Desulfatibia_A	1	0.495667617191934
EEMC.bin.4576	MAGs	Desulfobacterota		2	0.585325366274665
EEMC.bin.4589	MAGs	Desulfobacterota		3	0.492887064622587
EEMC.bin.4598	MAGs	Planctomycetota	SLPQ01	1	0.268333194694516
EEMC.bin.4603	MAGs	Desulfobacterota		1	0.677691808806876
EEMC.bin.4609	MAGs	Omnitrophota	Susulua	1	0.979988632131867
EEMC.bin.4611	MAGs	Desulfobacterota	Desulfacyla	2	0.538469180581832
EEMC.bin.4612	MAGs	Planctomycetota	BS750m-G60	1	0.24025974962051
EEMC.bin.4627	MAGs	Bacteroidota	JADFUQ01	1	0.315706692066322
EEMC.bin.4635	MAGs	Desulfobacterota	Desulfaltia	1	0.927188791400139
EEMC.bin.4644	MAGs	Planctomycetota	JAUWIN01	2	0.667852550178267
EEMC.bin.4661	MAGs	Desulfobacterota		2	0.655299621007464
EEMC.bin.4672	MAGs	Pseudomonadota	SMWF01	1	0.292641528759346
EEMC.bin.4684	MAGs	Pseudomonadota		1	0.549957598269173
EEMC.bin.4687	MAGs	Pseudomonadota	B93T1B8	1	0.761140431931972
EEMC.bin.4691	MAGs	Desulfobacterota	BM002	2	0.813344378549994
EEMC.bin.4694	MAGs	Bacteroidota	JADFUQ01	1	0.442514882881799
EEMC.bin.4706	MAGs	Pseudomonadota	GCA-2721545	1	0.686849510585381
EEMC.bin.4709	MAGs	Bacteroidota	GCA-2748055	2	0.445340568633105
EEMC.bin.4714	MAGs	Desulfobacterota	Desulfacyla	2	0.754096061280862
EEMC.bin.4726	MAGs	Desulfobacterota	JAFDFO01	2	0.851558095847973
EEMC.bin.4732	MAGs	Pseudomonadota	JACZWL01	1	0.588234256057195
EEMC.bin.4734	MAGs	Planctomycetota	NIOZ-UU13	1	0.441926055164746
EEMC.bin.4739	MAGs	Desulfobacterota	SURF-15	1	0.272594172427263
EEMC.bin.4743	MAGs	Desulfobacterota		2	0.35183127298008
EEMC.bin.4749	MAGs	Desulfobacterota		1	0.366156988344125
EEMC.bin.4775	MAGs	Desulfobacterota	Desulfaltia	1	0.812236175537233
EEMC.bin.4777	MAGs	Omnitrophota		2	1.70113448658911
EEMC.bin.4785	MAGs	Desulfobacterota	JAUVVS01	1	0.364751441953638
EEMC.bin.4787	MAGs	Desulfobacterota		3	0.761698160346603
EEMC.bin.4788	MAGs	Desulfobacterota	Desulfacyla	1	0.272082560732229
EEMC.bin.4792	MAGs	Bacteroidota	JADFUQ01	2	0.738153648896479
EEMC.bin.4801	MAGs	Bacteroidota	JADFUQ01	1	0.500577917205414
EEMC.bin.4811	MAGs	Desulfobacterota		2	0.634322961730027
EEMC.bin.4827	MAGs	Planctomycetota		1	0.414566885392155
EEMC.bin.4828	MAGs	Chloroflexota	DAOVXM01	2	0.503355493558937
EEMC.bin.4853	MAGs	Planctomycetota	JADFIX01	5	0.694990494615005
EEMC.bin.4859	MAGs	Desulfobacterota	BM002	1	0.635449167243866
EEMC.bin.4860	MAGs	Planctomycetota		1	0.180780795872991
EEMC.bin.4862	MAGs	Bacteroidota	JADFUQ01	1	0.388877179364932
EEMC.bin.4867	MAGs	Bacteroidota	JADFUQ01	1	0.416869890738402
EEMC.bin.4876	MAGs	Desulfobacterota	JAFDFO01	3	1.09261834331379
EEMC.bin.4892	MAGs	Desulfobacterota	Desulfacyla	1	0.361249620236337
EEMC.bin.4900	MAGs	Desulfobacterota	JAUVVS01	1	0.710069423487534
EEMC.bin.4911	MAGs	Desulfobacterota	Desulfaltia	1	0.799756873910331
EEMC.bin.4916	MAGs	Desulfobacterota		1	0.261735363038727
EEMC.bin.4955	MAGs	Desulfobacterota	JAFDFO01	2	0.984223875499617
EEMC.bin.4956	MAGs	Desulfobacterota	JAUWXJ01	2	1.20929220127459
EEMC.bin.4963	MAGs	Bacteroidota	JADFUQ01	3	1.48034399246801
EEMC.bin.4965	MAGs	Desulfobacterota	Desulfacyla	1	0.379890568722774
EEMC.bin.4970	MAGs	Desulfobacterota	Desulfaltia	1	0.846054467294496
EEMC.bin.4977	MAGs	Desulfobacterota	Desulfatibia_A	2	0.971614288559728
EEMC.bin.4982	MAGs	Pseudomonadota	GCA-2721545	1	0.610847055503396
EEMC.bin.4989	MAGs	Desulfobacterota	Desulfaltia	2	1.38368565429306
EEMC.bin.4993	MAGs	Bacteroidota	JADFUQ01	1	0.369842728078312
EEMC.bin.4994	MAGs	Desulfobacterota	JAFDFO01	2	0.766885868210664
EEMC.bin.5000	MAGs	Desulfobacterota	Desulfatibia_A	2	0.894277607020437
EEMC.bin.5013	MAGs	Planctomycetota		1	0.370987170892643
EEMC.bin.5019	MAGs	Desulfobacterota		1	0.332142271148993
EEMC.bin.5020	MAGs	Bacteroidota	JADFUQ01	2	0.958592173190765
EEMC.bin.5028	MAGs	Desulfobacterota	Desulfacyla	3	0.960753845897645
EEMC.bin.5032	MAGs	Actinomycetota	SZUA-217	1	0.440685883509094
EEMC.bin.5035	MAGs	Pseudomonadota	JAPUGB01	2	1.05620154015309
EEMC.bin.5040	MAGs	Pseudomonadota	GCA-2721545	1	0.565298
EEMC.bin.5043	MAGs	Pseudomonadota	OFTM247	2	0.481562419639271
EEMC.bin.5054	MAGs	Desulfobacterota	Desulfatibia_A	2	0.747603463646847
EEMC.bin.5056	MAGs	Planctomycetota		1	0.319298666864206
EEMC.bin.5068	MAGs	Planctomycetota	BS750m-G60	3	0.397834454452928
EEMC.bin.5073	MAGs	Desulfobacterota		1	0.491156481963997
EEMC.bin.5082	MAGs	Planctomycetota		1	0.37915353215639
EEMC.bin.5085	MAGs	Planctomycetota	CAJVYK01	1	0.723991859435532
EEMC.bin.5089	MAGs	Desulfobacterota		2	0.986511429228163
EEMC.bin.5095	MAGs	Planctomycetota		1	0.312559190896776
EEMC.bin.5097	MAGs	Desulfobacterota	JAFDFO01	1	0.308474313806601
EEMC.bin.5105	MAGs	Desulfobacterota		2	0.446777716246558
EEMC.bin.5112	MAGs	Desulfobacterota	Desulfacyla	3	1.03328165776954
EEMC.bin.5115	MAGs	Planctomycetota		1	0.561215098033053
EEMC.bin.5116	MAGs	Planctomycetota	NIOZ-UU13	1	0.409163796041668
EEMC.bin.5128	MAGs	Desulfobacterota		1	0.366243082125982
EEMC.bin.5133	MAGs	Pseudomonadota	JACZWL01	1	0.314936823673171
EEMC.bin.5135	MAGs	Myxococcota_A	UBA4427	1	0.380791360605611
EEMC.bin.5137	MAGs	Thermoproteota	RBG-16-57-9	1	0.270095292320083
EEMC.bin.5143	MAGs	Desulfobacterota	B33-G16	1	0.267469932367553
EEMC.bin.5148	MAGs	Pseudomonadota		1	0.853383580558557
EEMC.bin.5176	MAGs	Planctomycetota		1	0.259606882489983
EEMC.bin.5181	MAGs	Planctomycetota		1	0.321444804391193
EEMC.bin.5189	MAGs	Planctomycetota		1	0.43671001887024
EEMC.bin.5197	MAGs	Acidobacteriota		2	0.458724960211344
EEMC.bin.5204	MAGs	Pseudomonadota		1	0.369110473288213
EEMC.bin.5205	MAGs	Pseudomonadota		1	0.630848358564113
EEMC.bin.5211	MAGs	Pseudomonadota	JAPYRI01	1	0.443117062665615
EEMC.bin.5214	MAGs	Planctomycetota	JADFHG01	2	0.412708278391544
EEMC.bin.5215	MAGs	Pseudomonadota		1	0.378860206645511
EEMC.bin.5216	MAGs	Pseudomonadota	SMWN01	3	1.25397510107039
EEMC.bin.5218	MAGs	Planctomycetota	JACZTW01	1	0.35718622975647
EEMC.bin.5222	MAGs	Planctomycetota	JADFRH01	1	0.268003180661748
EEMC.bin.5231	MAGs	Planctomycetota	GCA-020348265	1	0.232641565882463
EEMC.bin.5233	MAGs	Pseudomonadota	B75T3L11	3	0.89908140852491
EEMC.bin.5237	MAGs	Pseudomonadota		1	0.334334889216463
EEMC.bin.5238	MAGs	Pseudomonadota	JACZQZ01	1	0.45163732077902
EEMC.bin.5241	MAGs	Myxococcota_A	UBA4427	1	0.232010809847652
EEMC.bin.5244	MAGs	Pseudomonadota	JAJRRA01	2	0.610268313618107
EEMC.bin.5246	MAGs	Desulfobacterota		1	0.364399747981134
EEMC.bin.5252	MAGs	Myxococcota_A	UBA4427	3	0.942007210123186
EEMC.bin.5253	MAGs	Pseudomonadota	MnTg04	1	0.470697437099525
EEMC.bin.5254	MAGs	Planctomycetota	JAJRSP01	1	0.29444283318783
EEMC.bin.5258	MAGs	Pseudomonadota	SMXP01	2	0.620677755281657
EEMC.bin.5262	MAGs	Pseudomonadota		1	0.424677680257626
EEMC.bin.5264	MAGs	Planctomycetota		1	0.270371842394846
EEMC.bin.5270	MAGs	Pseudomonadota		3	0.802427825629224
EEMC.bin.5271	MAGs	Planctomycetota	JAJRUK01	1	0.270161694475761
EEMC.bin.5276	MAGs	Planctomycetota		3	0.648830040484832
EEMC.bin.5277	MAGs	Pseudomonadota		1	0.472141079531693
EEMC.bin.5286	MAGs	Desulfobacterota	JAFDFO01	1	0.368978909903468
EEMC.bin.5296	MAGs	Planctomycetota		2	1.01913320682493
EEMC.bin.5301	MAGs	Desulfobacterota	JAQYVK01	1	0.399721154522605
EEMC.bin.5305	MAGs	Desulfobacterota		1	0.242844053562656
EEMC.bin.5325	MAGs	Pseudomonadota	GCA-2721545	1	0.599107330078184
EEMC.bin.5338	MAGs	Planctomycetota		1	0.315531070344497
EEMC.bin.5341	MAGs	Planctomycetota	JADFIX01	1	0.342745114168398
EEMC.bin.5343	MAGs	Desulfobacterota	Desulfacyla	1	0.302223457980361
EEMC.bin.5348	MAGs	Planctomycetota	BS750m-G60	2	0.318890211043136
EEMC.bin.5352	MAGs	Planctomycetota		2	0.684733825131991
EEMC.bin.5359	MAGs	Thermoproteota	RBG-16-57-9	1	0.310984436783861
EEMC.bin.5362	MAGs	Bacteroidota	JADFUQ01	2	0.540712253215548
EEMC.bin.5369	MAGs	Desulfobacterota	Desulfatibia_A	1	0.348506614307033
EEMC.bin.5379	MAGs	Desulfobacterota	Desulfacyla	2	0.515147393972363
EEMC.bin.5380	MAGs	Planctomycetota		1	0.595089322907368
EEMC.bin.5383	MAGs	Omnitrophota		2	1.42134793531446
EEMC.bin.5397	MAGs	Bacteroidota	JADFUQ01	1	0.351486065510676
EEMC.bin.5399	MAGs	Planctomycetota	NIOZ-UU13	2	0.429089799698736
EEMC.bin.5400	MAGs	Planctomycetota		1	0.27623882061493
EEMC.bin.5416	MAGs	Desulfobacterota		2	0.520323578827201
EEMC.bin.5417	MAGs	Pseudomonadota	JACZWL01	1	0.291323087500346
EEMC.bin.5426	MAGs	Bacillota_A	JAFGQE01	1	0.64199027256339
EEMC.bin.5431	MAGs	Omnitrophota		1	1.31399138021655
EEMC.bin.5432	MAGs	Planctomycetota	BS750m-G60	1	0.155954417642811
EEMC.bin.5441	MAGs	Pseudomonadota	GCA-2721545	2	1.10577696589176
EEMC.bin.5450	MAGs	Chloroflexota	DAOVXM01	1	0.266384086427784
EEMC.bin.5455	MAGs	Desulfobacterota	Desulfatibia_A	2	0.730101538871519
EEMC.bin.5460	MAGs	Planctomycetota		1	0.480733637990264
EEMC.bin.5464	MAGs	Planctomycetota	NIOZ-UU13	1	0.336718816554579
EEMC.bin.5465	MAGs	Bacteroidota	JADFUQ01	1	0.355772117996804
EEMC.bin.5466	MAGs	Desulfobacterota	Desulfacyla	3	0.881250341484507
EEMC.bin.5471	MAGs	Desulfobacterota	Desulfaltia	1	0.577576960686069
EEMC.bin.5483	MAGs	Desulfobacterota	JAFDFO01	2	0.708874721633758
EEMC.bin.5487	MAGs	Desulfobacterota	B33-G16	1	0.472890600542689
EEMC.bin.5494	MAGs	Planctomycetota		2	0.722437910073819
EEMC.bin.5495	MAGs	Desulfobacterota		2	0.502908951100402
EEMC.bin.5500	MAGs	Acidobacteriota		1	0.390875557339685
EEMC.bin.5509	MAGs	Pseudomonadota	SMWF01	1	0.315901269480842
EEMC.bin.5514	MAGs	Acidobacteriota		1	0.641127563869128
EEMC.bin.5515	MAGs	Pseudomonadota	UBA4421	1	0.3127236951682
EEMC.bin.5517	MAGs	Pseudomonadota		2	0.959040805747723
EEMC.bin.5528	MAGs	Acidobacteriota	SMYC01	1	0.460971183308418
EEMC.bin.5529	MAGs	Pseudomonadota	GCA-2721545	1	0.528702463700611
EEMC.bin.5531	MAGs	Pseudomonadota	Thermohalobaculum	1	0.583066240406374
EEMC.bin.5532	MAGs	Acidobacteriota	CAMYKY01	1	0.257107280841111
EEMC.bin.5536	MAGs	Planctomycetota		1	0.175711288079711
EEMC.bin.5543	MAGs	Pseudomonadota		1	0.636205163441107
EEMC.bin.5545	MAGs	Myxococcota_A	UBA4427	1	0.306018152996836
EEMC.bin.5546	MAGs	Acidobacteriota	UBA890	1	0.295532203257592
EEMC.bin.5550	MAGs	Acidobacteriota		2	0.577106641227806
EEMC.bin.5552	MAGs	Pseudomonadota	SZUA-116	1	0.568681999849868
EEMC.bin.5555	MAGs	Acidobacteriota	SMYD01	4	1.34687118456647
EEMC.bin.5557	MAGs	Planctomycetota		1	0.261773320534363
EEMC.bin.5558	MAGs	Myxococcota_A	SMWR01	2	0.558928377799812
EEMC.bin.5559	MAGs	Nitrospirota	UBA8639	2	0.613922912155612
EEMC.bin.5562	MAGs	Bacteroidota		1	0.342418846733324
EEMC.bin.5566	MAGs	Acidobacteriota		2	0.653586227631011
EEMC.bin.5573	MAGs	Acidobacteriota	JAPUIV01	2	0.800478045488766
EEMC.bin.5574	MAGs	Acidobacteriota		1	0.315736695802849
EEMC.bin.5578	MAGs	Planctomycetota	JACZTW01	1	0.284998775930257
EEMC.bin.5579	MAGs	Pseudomonadota	GCA-2721545	1	0.512126384597697
EEMC.bin.5583	MAGs	Pseudomonadota	JAJRRA01	1	0.389158965210745
EEMC.bin.5585	MAGs	Planctomycetota	Scalindua	1	0.43550194429843
EEMC.bin.5586	MAGs	Pseudomonadota		1	0.424672089446134
EEMC.bin.5596	MAGs	Pseudomonadota	JADFGH01	1	0.295297447212628
EEMC.bin.5599	MAGs	Planctomycetota	JAJRSP01	1	0.339403105334772
EEMC.bin.5604	MAGs	Myxococcota	JAUUZB01	1	0.237594084287452
EEMC.bin.5607	MAGs	Verrucomicrobiota		2	0.837937099413695
EEMC.bin.5609	MAGs	Pseudomonadota	JACZWL01	1	0.404096895970103
EEMC.bin.5626	MAGs	Bacteroidota	JADFUQ01	1	0.332989687975343
EEMC.bin.5635	MAGs	Desulfobacterota	Desulfatibia_A	2	0.774644641453791
EEMC.bin.5650	MAGs	Planctomycetota		1	0.352584568290166
EEMC.bin.5655	MAGs	Pseudomonadota	GCA-2721545	1	0.613336637173352
EEMC.bin.5665	MAGs	Planctomycetota		1	0.483502414127554
EEMC.bin.5666	MAGs	Desulfobacterota	Desulfaltia	1	0.74132336599357
EEMC.bin.5674	MAGs	Desulfobacterota	JAFDFO01	2	0.784446312298275
EEMC.bin.5675	MAGs	Planctomycetota	BS750m-G60	1	0.159786372012075
EEMC.bin.5687	MAGs	Bacteroidota		1	0.343752234389524
EEMC.bin.5694	MAGs	Pseudomonadota	Hyphomicrobium_A	1	0.527366358772608
EEMC.bin.5697	MAGs	Acidobacteriota		1	0.330992444435471
EEMC.bin.5702	MAGs	Pseudomonadota	GCA-2721545	1	0.533759771807022
EEMC.bin.5715	MAGs	Nitrospirota	UBA8639	1	0.347607728849286
EEMC.bin.5718	MAGs	Acidobacteriota		1	0.332140175110943
EEMC.bin.5724	MAGs	Acidobacteriota	JAPUIV01	1	0.368650139589375
EEMC.bin.5725	MAGs	Pseudomonadota	SMXP01	1	0.440465960129902
EEMC.bin.5726	MAGs	Actinomycetota	BMS3BBIN02	1	0.411391597902561
EEMC.bin.5728	MAGs	Pseudomonadota	JACZWL01	1	0.388361278516398
EEMC.bin.5729	MAGs	Myxococcota_A	JACZVU01	1	0.254619368233331
EEMC.bin.5730	MAGs	Myxococcota_A	SMWR01	1	0.357001459064963
EEMC.bin.5734	MAGs	Pseudomonadota	SMWC01	1	0.338807330435401
EEMC.bin.5745	MAGs	Pseudomonadota	UBA1847	1	0.314573234221793
EEMC.bin.5747	MAGs	Pseudomonadota	GCA-002726655	1	0.210831866646314
EEMC.bin.5753	MAGs	Pseudomonadota		1	0.332408462188704
EEMC.bin.5759	MAGs	Acidobacteriota		2	0.831238957509974
EEMC.bin.5764	MAGs	Pseudomonadota	GCA-2721545	2	0.937525635466595
EEMC.bin.5770	MAGs	Myxococcota_A	DUBZ01	1	0.208351954789293
EEMC.bin.5775	MAGs	Gemmatimonadota	UBA822	1	0.419026835316587
EEMC.bin.5778	MAGs	Pseudomonadota		1	0.361746861122486
EEMC.bin.5779	MAGs	Acidobacteriota	CAMYKY01	3	0.547912280704959
EEMC.bin.5789	MAGs	Pseudomonadota	JAJRRA01	2	0.51285562370552
EEMC.bin.5795	MAGs	Acidobacteriota		1	0.221257245621651
EEMC.bin.5800	MAGs	Planctomycetota	Scalindua	1	0.463714782021592
EEMC.bin.5810	MAGs	Desulfobacterota		1	0.202821490316085
EEMC.bin.5820	MAGs	Desulfobacterota	Desulfatibia_A	2	0.79322144680419
EEMC.bin.5832	MAGs	Desulfobacterota	Desulfacyla	1	0.302315372978568
EEMC.bin.5836	MAGs	Desulfobacterota	JAFDFO01	2	0.729114071719306
EEMC.bin.5839	MAGs	Chloroflexota	JAGLGG01	1	0.760904715706976
EEMC.bin.5850	MAGs	Bacteroidota	JADFUQ01	2	0.633939738956294
EEMC.bin.5856	MAGs	Planctomycetota	BS750m-G60	2	0.524370237898911
EEMC.bin.5858	MAGs	Desulfobacterota	Desulfaltia	1	0.553037086113958
EEMC.bin.5886	MAGs	Pseudomonadota	SMWC01	1	0.483616289163852
EEMC.bin.5889	MAGs	Myxococcota_A	DUBZ01	2	0.689119085290891
EEMC.bin.5890	MAGs	Pseudomonadota	JAABYT01	2	0.464653570560665
EEMC.bin.5893	MAGs	Pseudomonadota	GCA-2721545	1	0.530661628918936
EEMC.bin.5894	MAGs	Pseudomonadota	Hyphomicrobium_A	1	0.564540531752018
EEMC.bin.5895	MAGs	Acidobacteriota	UBA890	1	0.240714034855874
EEMC.bin.5898	MAGs	Acidobacteriota	SMYC01	2	0.849356803326761
EEMC.bin.5901	MAGs	Pseudomonadota	UBA11873	2	0.72914969115042
EEMC.bin.5908	MAGs	Pseudomonadota	SMWF01	1	0.32612233370533
EEMC.bin.5909	MAGs	Nitrospirota	UBA8639	2	0.618428998630489
EEMC.bin.5910	MAGs	Acidobacteriota		1	0.451872627951124
EEMC.bin.5914	MAGs	Pseudomonadota	JAPUFN01	1	0.242046005200116
EEMC.bin.5917	MAGs	Acidobacteriota	SMYD01	4	1.30235677738327
EEMC.bin.5918	MAGs	Acidobacteriota		1	0.360438033132906
EEMC.bin.5930	MAGs	Acidobacteriota		1	0.314808431199404
EEMC.bin.5932	MAGs	Pseudomonadota	JACZQZ01	1	0.466030566012764
EEMC.bin.5934	MAGs	Bacteroidota		1	0.312158966329285
EEMC.bin.5947	MAGs	Acidobacteriota	CAMYKY01	7	1.02308443881261
EEMC.bin.5952	MAGs	Planctomycetota	JAJRSP01	1	0.238439954143228
EEMC.bin.5953	MAGs	Planctomycetota	Scalindua	1	0.431731766780227
EEMC.bin.5960	MAGs	Planctomycetota		3	0.642279458361451
EEMC.bin.5966	MAGs	Pseudomonadota	SMWC01	1	0.367109082058425
EEMC.bin.5967	MAGs	Pseudomonadota	UBA1847	1	0.304965168403291
EEMC.bin.5969	MAGs	Omnitrophota	2-02-FULL-52-10	1	0.684271606560249
EEMC.bin.5970	MAGs	Pseudomonadota		1	0.316191836116507
EEMC.bin.5977	MAGs	Planctomycetota	JAJRSP01	1	0.284790425573725
EEMC.bin.5989	MAGs	Pseudomonadota		1	0.386409663023725
EEMC.bin.5992	MAGs	Pseudomonadota	JACZWL01	1	0.360893832974003
EEMC.bin.5994	MAGs	Pseudomonadota		1	0.248832725683817
EEMC.bin.6010	MAGs	Planctomycetota	JADFRH01	1	0.229307045573629
EEMC.bin.6011	MAGs	Bacteroidota	JAAUQL01	1	0.194982096743877
EEMC.bin.6022	MAGs	Pseudomonadota		2	0.619274612682434
EEMC.bin.6023	MAGs	Pseudomonadota	SMWN01	1	0.83128076258372
EEMC.bin.6026	MAGs	Myxococcota_A	DUBZ01	1	0.201103778197012
EEMC.bin.6029	MAGs	Planctomycetota	JANQGB01	1	0.316082099164437
EEMC.bin.6035	MAGs	Pseudomonadota	MnTg04	1	0.50747974394602
EEMC.bin.6037	MAGs	Acidobacteriota	JADFOI01	1	0.470986745491008
EEMC.bin.6038	MAGs	Pseudomonadota	JAADHU01	1	0.327704463007082
EEMC.bin.6040	MAGs	Myxococcota_A		1	0.207764879964879
EEMC.bin.6041	MAGs	Pseudomonadota	UBA1844	1	0.517022981671535
EEMC.bin.6043	MAGs	Acidobacteriota	SMYD01	4	1.15698023530664
EEMC.bin.6046	MAGs	Pseudomonadota	JAPYRI01	2	0.809142337442293
EEMC.bin.6055	MAGs	Pseudomonadota	B75T3L11	2	0.745162868385236
EEMC.bin.6058	MAGs	Myxococcota_A	UBA4427	1	0.421012391657724
EEMC.bin.6061	MAGs	Acidobacteriota	CAMPKL01	1	0.232061366307706
EEMC.bin.6062	MAGs	Pseudomonadota		1	0.382536592494096
EEMC.bin.6066	MAGs	Pseudomonadota		2	0.738855564450556
EEMC.bin.6071	MAGs	Pseudomonadota	JADFGH01	1	0.454056105896781
EEMC.bin.6072	MAGs	Pseudomonadota	JAPULJ01	4	1.24777700727548
EEMC.bin.6075	MAGs	Pseudomonadota	UBA4421	1	0.205362592300217
EEMC.bin.6078	MAGs	Pseudomonadota	JAABYT01	1	0.328303396988079
EEMC.bin.6079	MAGs	Pseudomonadota	SMXP01	1	0.373808997806863
EEMC.bin.6080	MAGs	Pseudomonadota		3	0.685198546556843
EEMC.bin.6081	MAGs	Planctomycetota	JADFOJ01	1	0.429043130847858
EEMC.bin.6090	MAGs	Pseudomonadota	SMWC01	1	0.325637011121155
EEMC.bin.6091	MAGs	Pseudomonadota	SMWN01	2	1.04560565923607
EEMC.bin.6097	MAGs	Planctomycetota	JAJRSP01	1	0.369896491864681
EEMC.bin.6099	MAGs	Pseudomonadota	UBA9145	1	0.305205865934661
EEMC.bin.6100	MAGs	Pseudomonadota	GCA-2721545	1	0.566718011318492
EEMC.bin.6104	MAGs	Acidobacteriota		1	0.250913954077728
EEMC.bin.6106	MAGs	Pseudomonadota		1	0.278036351584752
EEMC.bin.6112	MAGs	Planctomycetota	GCA-2720975	1	0.206342004030685
EEMC.bin.6114	MAGs	Pseudomonadota		1	0.408452015874079
EEMC.bin.6116	MAGs	Pseudomonadota		1	0.27278706269165
EEMC.bin.6117	MAGs	Acidobacteriota		1	0.405076253579355
EEMC.bin.6118	MAGs	Planctomycetota	N075bin59	1	0.207714603458282
EEMC.bin.6119	MAGs	Pseudomonadota	SZUA-36	1	0.371213850731199
EEMC.bin.6127	MAGs	Pseudomonadota	JACZQZ01	2	0.915203637385336
EEMC.bin.6128	MAGs	Pseudomonadota	SMWD01	1	0.35253671317331
EEMC.bin.6132	MAGs	Planctomycetota	JAJFFD01	1	0.254411236428433
EEMC.bin.6141	MAGs	Myxococcota_A	UBA4427	1	0.292861615272382
EEMC.bin.6142	MAGs	Pseudomonadota	Casp-alpha2	1	0.354878604901228
EEMC.bin.6151	MAGs	Pseudomonadota	JAPYRI01	3	0.954096812203534
EEMC.bin.6156	MAGs	Acidobacteriota		1	0.276791783934119
EEMC.bin.6169	MAGs	Planctomycetota	CAJVYK01	1	0.506154586696941
EEMC.bin.6173	MAGs	Pseudomonadota	UBA1847	1	0.371781625882842
EEMC.bin.6177	MAGs	Planctomycetota	Scalindua_A	2	0.607727067343148
EEMC.bin.6179	MAGs	Planctomycetota	JACZRS01	1	0.24247285455775
EEMC.bin.6180	MAGs	Planctomycetota		1	0.269638878043414
EEMC.bin.6187	MAGs	Omnitrophota	2-02-FULL-52-10	1	0.693316841636727
EEMC.bin.6190	MAGs	Pseudomonadota	SMWN01	2	1.24460618793305
EEMC.bin.6193	MAGs	Planctomycetota		1	0.315474331431023
EEMC.bin.6196	MAGs	Planctomycetota		1	0.502719460923868
EEMC.bin.6199	MAGs	Planctomycetota	JAJRSP01	1	0.25506261021893
EEMC.bin.6203	MAGs	Myxococcota_A	DUBZ01	1	0.213992590292569
EEMC.bin.6204	MAGs	Acidobacteriota	JADFOI01	1	0.342104786011746
EEMC.bin.6221	MAGs	Chloroflexota	DAOVXM01	3	0.820698452682494
EEMC.bin.6234	MAGs	Pseudomonadota	JACZWL01	1	0.325144778841399
EEMC.bin.6235	MAGs	Planctomycetota		2	0.812698247578769
EEMC.bin.6246	MAGs	Desulfobacterota	B33-G16	1	0.363391899994549
EEMC.bin.6255	MAGs	Planctomycetota		1	0.240913176577554
EEMC.bin.6259	MAGs	Pseudomonadota	Hyphomicrobium_A	2	1.00266910515793
EEMC.bin.6260	MAGs	Desulfobacterota	Desulfacyla	5	1.21220849113257
EEMC.bin.6267	MAGs	Bacteroidota	JADFUQ01	1	0.314003586548966
EEMC.bin.6270	MAGs	Planctomycetota	NIOZ-UU13	1	0.401821537393311
EEMC.bin.6276	MAGs	Planctomycetota	SLPQ01	1	0.317597438894253
EEMC.bin.6301	MAGs	Desulfobacterota		1	0.587307003577287
EEMC.bin.6318	MAGs	Pseudomonadota	GCA-002726655	1	0.380665540404221
EEMC.bin.6321	MAGs	Pseudomonadota		3	0.676072944665007
EEMC.bin.6323	MAGs	Acidobacteriota		1	0.253789328463285
EEMC.bin.6325	MAGs	Acidobacteriota	CAMYKY01	2	0.399147421108512
EEMC.bin.6326	MAGs	Pseudomonadota	SMWD01	1	0.358591824249844
EEMC.bin.6329	MAGs	Acidobacteriota	SMYD01	3	0.947712191180085
EEMC.bin.6331	MAGs	Planctomycetota	JAPULF01	1	0.333374004961939
EEMC.bin.6334	MAGs	Pseudomonadota	JAJRRA01	2	0.672790178608973
EEMC.bin.6337	MAGs	Pseudomonadota	UBA9145	1	0.265226240635525
EEMC.bin.6338	MAGs	Pseudomonadota	Casp-alpha2	1	0.450548272192431
EEMC.bin.6345	MAGs	Planctomycetota	JADFOJ01	1	0.427361567972498
EEMC.bin.6349	MAGs	Pseudomonadota	Casp-alpha2	1	0.329168582702125
EEMC.bin.6350	MAGs	Pseudomonadota	QNFK01	1	0.272974264805237
EEMC.bin.6352	MAGs	Pseudomonadota	GCA-2721545	1	0.477478075400473
EEMC.bin.6359	MAGs	Pseudomonadota	JADFIH01	1	0.166195060483368
EEMC.bin.6360	MAGs	Pseudomonadota	JAABYT01	2	0.583934956653048
EEMC.bin.6361	MAGs	Planctomycetota		1	0.180687505115715
EEMC.bin.6362	MAGs	Myxococcota_A	UBA4427	2	0.602516893820557
EEMC.bin.6363	MAGs	Pseudomonadota	SMWN01	1	0.708957895699532
EEMC.bin.6364	MAGs	Myxococcota_A	JAJDAM01	1	0.217522669124963
EEMC.bin.6367	MAGs	Pseudomonadota	SZUA-36	1	0.484424070644531
EEMC.bin.6368	MAGs	Myxococcota_A	SMWR01	1	0.429676925919401
EEMC.bin.6369	MAGs	Pseudomonadota	B75T3L11	2	0.529171225256284
EEMC.bin.6371	MAGs	Pseudomonadota	JAPULJ01	4	1.02871794739908
EEMC.bin.6372	MAGs	Pseudomonadota	SMWC01	1	0.348200205368481
EEMC.bin.6375	MAGs	Pseudomonadota	MnTg04	1	0.409805498114485
EEMC.bin.6377	MAGs	Pseudomonadota	SZUA-36	1	0.401849956459557
EEMC.bin.6379	MAGs	Pseudomonadota	SMXP01	3	0.767914878171584
EEMC.bin.6380	MAGs	Pseudomonadota		1	0.481281286291617
EEMC.bin.6382	MAGs	Planctomycetota	N075bin59	1	0.153636263074446
EEMC.bin.6383	MAGs	Planctomycetota	JADFKK01	1	0.124042315795611
EEMC.bin.6384	MAGs	Pseudomonadota		1	0.318821431941827
EEMC.bin.6385	MAGs	Pseudomonadota	JAPYRI01	2	0.581464989411522
EEMC.bin.6388	MAGs	Planctomycetota		1	0.207823516269984
EEMC.bin.6390	MAGs	Nitrospirota	UBA8639	1	0.291665171882661
EEMC.bin.6391	MAGs	Pseudomonadota		1	0.298274986271894
EEMC.bin.6393	MAGs	Myxococcota_A	UBA4427	1	0.380647427984362
EEMC.bin.6394	MAGs	Acidobacteriota	JAOTYK01	1	0.24213813787055
EEMC.bin.6395	MAGs	Pseudomonadota		1	0.537585852460638
EEMC.bin.6398	MAGs	Pseudomonadota	JACZQZ01	2	0.764898209258557
EEMC.bin.6403	MAGs	Planctomycetota	N075bin59	2	0.558469057603012
EEMC.bin.6407	MAGs	Pseudomonadota	CALGIA01	1	0.413893065759744
EEMC.bin.6410	MAGs	Acidobacteriota		2	0.601422544745086
EEMC.bin.6412	MAGs	Actinomycetota	SZUA-87	1	0.446725723807354
EEMC.bin.6419	MAGs	Myxococcota_A	DUBZ01	2	0.253270481730587
EEMC.bin.6420	MAGs	Bacteroidota	JADFUQ01	1	0.316449887945095
EEMC.bin.6435	MAGs	Planctomycetota		1	0.311285984659827
EEMC.bin.6456	MAGs	Nitrospirota		1	0.453906271986085
EEMC.bin.6458	MAGs	Planctomycetota	CAJVYK01	1	0.450502197324467
EEMC.bin.6460	MAGs	Planctomycetota	BS750m-G60	3	0.447144001831502
EEMC.bin.6461	MAGs	Pseudomonadota	SMWN01	4	1.8151019202417
EEMC.bin.6467	MAGs	Pseudomonadota	GCA-2721545	1	0.601728163284954
EEMC.bin.6474	MAGs	Desulfobacterota	Desulfacyla	1	0.412262160806154
EEMC.bin.6497	MAGs	Acidobacteriota	JADFOI01	1	0.348720144760707
EEMC.bin.6498	MAGs	Desulfobacterota	Desulfatibia_A	2	0.924046603366394
EEMC.bin.6509	MAGs	Desulfobacterota		1	0.239551023888986
EEMC.bin.6521	MAGs	Planctomycetota		3	1.5496732255725
EEMC.bin.6535	MAGs	Pseudomonadota	JACZWL01	1	0.375221990710254
EEMC.bin.6538	MAGs	Desulfobacterota	Desulfacyla	2	0.537854176975538
EEMC.bin.6542	MAGs	Desulfobacterota	B33-G16	1	0.343118147930586
EEMC.bin.6546	MAGs	Chloroflexota	JAUUZT01	1	0.418795894795121
EEMC.bin.6548	MAGs	Planctomycetota		1	0.479422008826159
EEMC.bin.6549	MAGs	Pseudomonadota	Hyphomicrobium_A	2	0.965779067414759
EEMC.bin.6554	MAGs	Desulfobacterota	Desulfatibia_A	2	0.791405024867924
EEMC.bin.6558	MAGs	Pseudomonadota	Methyloceanibacter	1	0.776354116850611
EEMC.bin.6586	MAGs	Bacteroidota	JADFUQ01	2	0.646966117090516
EEMC.bin.6591	MAGs	Acidobacteriota	JAPUIV01	1	0.43203897337171
EEMC.bin.6597	MAGs	Pseudomonadota		2	0.940794839928462
EEMC.bin.6598	MAGs	Planctomycetota	JADFHG01	1	0.364167651133217
EEMC.bin.6602	MAGs	Verrucomicrobiota	JAFGTH01	1	0.353273877339777
EEMC.bin.6606	MAGs	Planctomycetota	JAJFFD01	1	0.263988625258115
EEMC.bin.6608	MAGs	Pseudomonadota	UBA11873	2	0.634647635699564
EEMC.bin.6613	MAGs	Acidobacteriota		1	0.322112127875938
EEMC.bin.6615	MAGs	Planctomycetota	JADFOJ01	1	0.356934305527199
EEMC.bin.6625	MAGs	Pseudomonadota	SMWN01	1	0.587485731440298
EEMC.bin.6626	MAGs	Pseudomonadota	JACZWL01	1	0.357547652163342
EEMC.bin.6629	MAGs	Pseudomonadota		1	0.2739611939448
EEMC.bin.6634	MAGs	Pseudomonadota	JADFGH01	1	0.291389640107569
EEMC.bin.6635	MAGs	Pseudomonadota		1	0.351848665666713
EEMC.bin.6636	MAGs	Pseudomonadota	SMWN01	2	0.986471529445189
EEMC.bin.6641	MAGs	Pseudomonadota	UBA9145	1	0.215705984115411
EEMC.bin.6643	MAGs	Pseudomonadota	MnTg04	1	0.398267060366931
EEMC.bin.6646	MAGs	Myxococcota_A		2	0.308595447877689
EEMC.bin.6647	MAGs	Planctomycetota	JADFIX01	2	0.270650461019229
EEMC.bin.6649	MAGs	Pseudomonadota		1	0.640959901548559
EEMC.bin.6652	MAGs	Planctomycetota		1	0.357672595805287
EEMC.bin.6653	MAGs	Pseudomonadota	SMWD01	1	0.394371685059505
EEMC.bin.6656	MAGs	Planctomycetota		1	0.388528313029491
EEMC.bin.6657	MAGs	Planctomycetota	GCA-2720975	1	0.165713839707323
EEMC.bin.6659	MAGs	Myxococcota		3	0.442355673720224
EEMC.bin.6660	MAGs	Myxococcota_A	SMWR01	5	2.54304872888252
EEMC.bin.6661	MAGs	Pseudomonadota	B75T3L11	2	0.828979807709844
EEMC.bin.6662	MAGs	Pseudomonadota	JAABYT01	2	0.628850134951239
EEMC.bin.6665	MAGs	Pseudomonadota	GCA-2721545	1	0.489801116256744
EEMC.bin.6670	MAGs	Acidobacteriota	SMYD01	1	0.653725516345099
EEMC.bin.6676	MAGs	Pseudomonadota		3	0.745342911155373
EEMC.bin.6693	MAGs	Pseudomonadota	MnTg04	1	0.435603247335088
EEMC.bin.6699	MAGs	Pseudomonadota	JACZWL01	1	0.326300789941582
EEMC.bin.6701	MAGs	Planctomycetota		1	0.423501091997566
EEMC.bin.6705	MAGs	Desulfobacterota	Desulfatibia_A	3	1.07088662630376
EEMC.bin.6709	MAGs	Pseudomonadota	SMWN01	1	0.533224697688258
EEMC.bin.6715	MAGs	Pseudomonadota	Thermohalobaculum	1	0.460269957535494
EEMC.bin.6719	MAGs	Desulfobacterota	Desulfatibia_A	1	0.579591874585592
EEMC.bin.6731	MAGs	Pseudomonadota	JACZWL01	1	0.418615671463723
EEMC.bin.6750	MAGs	Chloroflexota	E44-bin32	1	0.304974190034297
EEMC.bin.6759	MAGs	Bacteroidota	JADFUQ01	2	0.703271972853702
EEMC.bin.6779	MAGs	Pseudomonadota	Casp-alpha2	1	0.408803668767645
EEMC.bin.6782	MAGs	Planctomycetota		3	0.779208230932385
EEMC.bin.6788	MAGs	Pseudomonadota		1	0.35881982723543
EEMC.bin.6792	MAGs	Pseudomonadota	JADFGH01	1	0.408096637283709
EEMC.bin.6796	MAGs	Actinomycetota	SZUA-217	2	1.19178715634817
EEMC.bin.6801	MAGs	Planctomycetota	JADFHG01	1	0.24819752750587
EEMC.bin.6802	MAGs	Acidobacteriota	SMYD01	3	1.07919880280879
EEMC.bin.6804	MAGs	Myxococcota_A	UBA4427	2	0.892140642403712
EEMC.bin.6806	MAGs	Pseudomonadota		4	1.12139146738839
EEMC.bin.6809	MAGs	Nitrospirota	UBA8639	1	0.367466837955209
EEMC.bin.6815	MAGs	Myxococcota		1	0.20197735833813
EEMC.bin.6817	MAGs	Pseudomonadota	Hyphomicrobium_A	2	0.976342250918006
EEMC.bin.6819	MAGs	Myxococcota		1	0.254204090804752
EEMC.bin.6821	MAGs	Pseudomonadota	JAJRRA01	1	0.345266789374484
EEMC.bin.6826	MAGs	Pseudomonadota	MnTg04	1	0.378121868678275
EEMC.bin.6827	MAGs	Pseudomonadota		2	1.40286001070382
EEMC.bin.6828	MAGs	Pseudomonadota		1	0.466449891853593
EEMC.bin.6829	MAGs	Pseudomonadota		1	0.375234380775092
EEMC.bin.6834	MAGs	Myxococcota_A	DUBZ01	2	0.436104954762833
EEMC.bin.6835	MAGs	Acidobacteriota	JAPUIV01	2	0.748726042638451
EEMC.bin.6838	MAGs	Pseudomonadota	Paremcibacter	1	0.412341717477475
EEMC.bin.6839	MAGs	Planctomycetota		1	0.482586354002185
EEMC.bin.6841	MAGs	Planctomycetota	GCA-2720975	1	0.186556757374915
EEMC.bin.6846	MAGs	Planctomycetota		1	0.224980229862301
EEMC.bin.6850	MAGs	Desulfobacterota	Desulfatibia_A	4	1.18600009903101
EEMC.bin.6852	MAGs	Planctomycetota	JAJRSP01	1	0.304651510660213
EEMC.bin.6857	MAGs	Planctomycetota	GCA-2720975	1	0.195006659477421
EEMC.bin.6859	MAGs	Acidobacteriota		1	0.231609831930009
EEMC.bin.6861	MAGs	Planctomycetota		1	0.518732197759388
EEMC.bin.6862	MAGs	Patescibacteria	JADFSL01	1	0.809822171149437
EEMC.bin.6864	MAGs	Planctomycetota		1	0.489643309538301
EEMC.bin.6868	MAGs	Bacteroidota	N075bin62	2	0.567254872152097
EEMC.bin.6873	MAGs	Planctomycetota		1	0.240647939764858
EEMC.bin.6880	MAGs	Patescibacteria	JAHISC01	1	0.855672811253124
EEMC.bin.6882	MAGs	Planctomycetota	JAJRSP01	1	0.297416874957618
EEMC.bin.6884	MAGs	Omnitrophota		2	1.0845093029208
EEMC.bin.6894	MAGs	Myxococcota_A	SMWR01	2	0.82075997449078
EEMC.bin.6897	MAGs	Planctomycetota		1	0.266102954168556
EEMC.bin.6899	MAGs	Planctomycetota		2	0.274903357724592
EEMC.bin.6900	MAGs	Acidobacteriota		2	0.572686190302476
EEMC.bin.6901	MAGs	Pseudomonadota	UBA1844	1	0.487309011415701
EEMC.bin.6902	MAGs	Pseudomonadota	SZUA-36	1	0.408389963408259
EEMC.bin.6913	MAGs	Pseudomonadota	MnTg04	1	0.516153274811875
EEMC.bin.6918	MAGs	Pseudomonadota	JADFGH01	1	0.37595483128275
EEMC.bin.6920	MAGs	Desulfobacterota	Desulfatibia_A	1	0.340924006334368
EEMC.bin.6922	MAGs	Planctomycetota	NIOZ-UU13	2	0.68386238637199
EEMC.bin.6923	MAGs	Pseudomonadota	Thermohalobaculum	1	0.392545097543531
EEMC.bin.6930	MAGs	Pseudomonadota	JACZWL01	1	0.35194983729359
EEMC.bin.6946	MAGs	Bacteroidota	JADFUQ01	2	0.647878198898607
EEMC.bin.6947	MAGs	Pseudomonadota	JACZWL01	1	0.397988407393669
EEMC.bin.6955	MAGs	Chloroflexota	JAGLGG01	1	0.246078917016529
EEMC.bin.6962	MAGs	Desulfobacterota		1	0.350632611357411
EEMC.bin.6965	MAGs	Chloroflexota	E44-bin32	1	0.288510779483999
EEMC.bin.6967	MAGs	Pseudomonadota	Thermohalobaculum	3	0.715353976223541
EEMC.bin.6978	MAGs	Acidobacteriota		1	0.232313022283233
EEMC.bin.6982	MAGs	Pseudomonadota	SZUA-36	2	0.595534799182688
EEMC.bin.6988	MAGs	Pseudomonadota	JACZWL01	1	0.430432248672762
EEMC.bin.6995	MAGs	Pseudomonadota	MnTg04	1	0.492871840999544
EEMC.bin.7001	MAGs	Planctomycetota	JACZTW01	1	0.346310991426032
EEMC.bin.7004	MAGs	Pseudomonadota		1	0.61488513945595
EEMC.bin.7006	MAGs	Pseudomonadota	JAJRSS01	1	0.624898454001225
EEMC.bin.7009	MAGs	Acidobacteriota	JAPUIV01	1	0.398673056598418
EEMC.bin.7014	MAGs	Desulfobacterota	Desulfatibia_A	3	0.956488081839671
EEMC.bin.7022	MAGs	Pseudomonadota		1	0.319082064716224
EEMC.bin.7029	MAGs	Pseudomonadota	UBA1847	1	0.378501708556712
EEMC.bin.7033	MAGs	Omnitrophota		1	0.606577115665157
EEMC.bin.7040	MAGs	Acidobacteriota		2	0.596206576039292
EEMC.bin.7054	MAGs	Desulfobacterota		1	0.222399004719974
EEMC.bin.7059	MAGs	Pseudomonadota	JACZWL01	1	0.31641083795715
EEMC.bin.7064	MAGs	Omnitrophota	JAMXCX01	3	2.08649205046529
EEMC.bin.7071	MAGs	Pseudomonadota	JAJDNE01	2	1.09390579611456
EEMC.bin.7080	MAGs	Pseudomonadota	JADFGH01	1	0.332785125303583
EEMC.bin.7090	MAGs	Pseudomonadota	SMWN01	1	0.606212342847028
EEMC.bin.7091	MAGs	Planctomycetota	JAFGQA01	1	0.413985935241836
EEMC.bin.7092	MAGs	Pseudomonadota		2	0.777682684467305
EEMC.bin.7094	MAGs	Pseudomonadota	Thermohalobaculum	1	0.533469332448485
EEMC.bin.7096	MAGs	Planctomycetota	JACZTW01	1	0.415273251876101
EEMC.bin.7097	MAGs	Pseudomonadota	JAJRRA01	1	0.564032334845692
EEMC.bin.7102	MAGs	Pseudomonadota	GCA-2721545	1	0.729092542258204
EEMC.bin.7105	MAGs	Myxococcota_A	SMWR01	1	0.381867262175933
EEMC.bin.7106	MAGs	Desulfobacterota	Desulfatibia_A	3	0.891219526976324
EEMC.bin.7113	MAGs	Planctomycetota		1	0.237835827160899
EEMC.bin.7115	MAGs	Acidobacteriota	CAMYKY01	1	0.259080445773815
EEMC.bin.7116	MAGs	Planctomycetota	BS750m-G60	2	0.520379085756392
EEMC.bin.7125	MAGs	Pseudomonadota	SMWC01	1	0.48384302970893
EEMC.bin.7127	MAGs	Acidobacteriota	SMYC01	2	0.493235521441195
EEMC.bin.7130	MAGs	Pseudomonadota	SMWF01	1	0.319333334184889
EEMC.bin.7137	MAGs	Pseudomonadota	SMWN01	1	0.604973853030072
EEMC.bin.7142	MAGs	Nitrospirota	UBA8639	1	0.268736438887453
EEMC.bin.7143	MAGs	Pseudomonadota	GCA-001735895	1	0.430890357363227
EEMC.bin.7163	MAGs	Planctomycetota	BS750m-G60	1	0.169266487063639
EEMC.bin.7172	MAGs	Chloroflexota	DAOVXM01	1	0.224024323664966
EEMC.bin.7173	MAGs	Pseudomonadota	SMWN01	2	0.931849642332811
EEMC.bin.7178	MAGs	Bacteroidota	JADFUQ01	2	0.725570933628399
EEMC.bin.7182	MAGs	Desulfobacterota		1	0.187593010959746
EEMC.bin.7186	MAGs	Acidobacteriota	JADFOI01	1	0.409758648058707
EEMC.bin.7189	MAGs	Planctomycetota		1	0.357953365835499
EEMC.bin.7198	MAGs	Pseudomonadota	JACZWL01	1	0.354114169241077
EEMC.bin.7203	MAGs	Planctomycetota	OFTM174	1	0.448650392322336
EEMC.bin.7207	MAGs	Desulfobacterota	Desulfatibia_A	2	0.620798359105777
EEMC.bin.7211	MAGs	Pseudomonadota	SZUA-150	1	0.498965893186371
EEMC.bin.7231	MAGs	Pseudomonadota	Thermohalobaculum	1	0.322038062966814
EEMC.bin.7233	MAGs	Pseudomonadota		3	1.3548422060444
EEMC.bin.7238	MAGs	Pseudomonadota	JASJXV01	1	0.322160485534511
EEMC.bin.7243	MAGs	Pseudomonadota	SMWF01	2	0.551347700535497
EEMC.bin.7246	MAGs	Pseudomonadota	MnTg04	1	0.67901984842919
EEMC.bin.7252	MAGs	Pseudomonadota	SZUA-36	1	0.311484269265691
EEMC.bin.7253	MAGs	Pseudomonadota	SMWK01	1	0.183963564912188
EEMC.bin.7256	MAGs	Acidobacteriota		1	0.369108702143673
EEMC.bin.7257	MAGs	Pseudomonadota	GCA-2721545	1	0.540858916410795
EEMC.bin.7264	MAGs	Pseudomonadota	SMWC01	1	0.475317024572464
EEMC.bin.7271	MAGs	Nitrospirota	UBA8639	2	0.631390062046701
EEMC.bin.7273	MAGs	Acidobacteriota		1	0.343274918240496
EEMC.bin.7276	MAGs	Acidobacteriota		1	0.406000195692094
EEMC.bin.7285	MAGs	Pseudomonadota	Thermohalobaculum	1	0.413638659330923
EEMC.bin.7289	MAGs	Pseudomonadota	JAJDNE01	1	0.770631540253553
EEMC.bin.7293	MAGs	Desulfobacterota	Desulfatibia_A	1	0.535397254054563
EEMC.bin.7310	MAGs	Thermoproteota	CSP1-1	1	1.23769422516628
EEMC.bin.7311	MAGs	Planctomycetota	JACZTW01	1	0.389580133906484
EEMC.bin.7322	MAGs	Bacteroidota	JADFUQ01	2	0.578677247973038
EEMC.bin.7325	MAGs	Chloroflexota	DAOVXM01	1	0.225428669522247
EEMC.bin.7343	MAGs	Acidobacteriota		1	0.294229887106935
EEMC.bin.7345	MAGs	Pseudomonadota	Hyphomicrobium_A	1	0.573521433069475
EEMC.bin.7351	MAGs	Planctomycetota		2	0.757183398905416
EEMC.bin.7356	MAGs	Planctomycetota	BS750m-G60	1	0.203194584620486
EEMC.bin.7362	MAGs	Pseudomonadota	JAJDNE01	1	0.598137280879884
EEMC.bin.7367	MAGs	Actinomycetota	JACZUI01	1	0.669522851149671
EEMC.bin.7370	MAGs	Pseudomonadota	GCA-2721545	1	0.57903644860733
EEMC.bin.7375	MAGs	Acidobacteriota		1	0.408470868878809
EEMC.bin.7376	MAGs	Pseudomonadota	JAABYT01	2	1.14146716198732
EEMC.bin.7379	MAGs	Pseudomonadota	SMWK01	1	0.185931389829702
EEMC.bin.7380	MAGs	Acidobacteriota	JAPYTY01	2	0.556598094709062
EEMC.bin.7387	MAGs	Pseudomonadota		1	0.584705735144674
EEMC.bin.7390	MAGs	Acidobacteriota	CAMYKY01	6	0.951058226637809
EEMC.bin.7394	MAGs	Pseudomonadota	Hyphomicrobium_A	2	0.882531913457156
EEMC.bin.7395	MAGs	Pseudomonadota	SMWF01	1	0.310193036228375
EEMC.bin.7397	MAGs	Acidobacteriota		1	0.389527172441732
EEMC.bin.7402	MAGs	Acidobacteriota		1	0.29072683161538
EEMC.bin.7404	MAGs	Acidobacteriota		2	0.58715716993767
EEMC.bin.7413	MAGs	Acidobacteriota	SMYD01	1	0.453296211395595
EEMC.bin.7414	MAGs	Pseudomonadota	SZUA-36	1	0.299763786136524
EEMC.bin.7416	MAGs	Nitrospirota	UBA8639	1	0.304815320017984
EEMC.bin.7427	MAGs	Pseudomonadota		1	0.505478374624177
EEMC.bin.7429	MAGs	Myxococcota_A	UBA4427	1	0.317276800529979
EEMC.bin.7435	MAGs	Planctomycetota	Scalindua	1	0.684170952427541
EEMC.bin.7438	MAGs	Planctomycetota	CS2-K091	1	0.404802577782815
EEMC.bin.7447	MAGs	Pseudomonadota	JACZWL01	1	0.387694874828833
EEMC.bin.7451	MAGs	Acidobacteriota	JAPUIV01	1	0.395401949806095
EEMC.bin.7453	MAGs	Pseudomonadota	Methyloceanibacter	3	1.28075301446568
EEMC.bin.7454	MAGs	Myxococcota_A	DUBZ01	1	0.38752810547585
EEMC.bin.7455	MAGs	Pseudomonadota	JAJRRA01	1	0.507335564933372
EEMC.bin.7459	MAGs	Pseudomonadota	SMWN01	1	0.6603475805525
EEMC.bin.7467	MAGs	Actinomycetota	SZUA-217	1	0.565014845765073
EEMC.bin.7471	MAGs	Pseudomonadota	GCA-2721545	1	0.56600751318373
EEMC.bin.7478	MAGs	Pseudomonadota	Sulfuriflexus	2	0.893068848017097
EEMC.bin.7480	MAGs	Pseudomonadota	UBA7887	2	0.68436128390283
EEMC.bin.7487	MAGs	Pseudomonadota	GCA-2721545	1	0.529073375599242
EEMC.bin.7492	MAGs	Bacteroidota	JADFUQ01	1	0.296202389168471
EEMC.bin.7497	MAGs	Planctomycetota		1	0.258806070658716
EEMC.bin.7501	MAGs	Planctomycetota	BS750m-G60	1	0.184566443273596
EEMC.bin.7511	MAGs	Chloroflexota	E44-bin32	1	0.29039664115629
EEMC.bin.7537	MAGs	Desulfobacterota		1	0.258203446241397
EEMC.bin.7544	MAGs	Desulfobacterota	Desulfatibia_A	3	1.27879636276213
EEMC.bin.7545	MAGs	Desulfobacterota		2	0.995666362158704
EEMC.bin.7554	MAGs	Pseudomonadota	HyVt-429	3	1.34426429311414
EEMC.bin.7557	MAGs	Pseudomonadota	Casp-alpha2	1	0.718551859324791
EEMC.bin.7563	MAGs	Pseudomonadota	UBA1847	1	0.350988154500774
EEMC.bin.7564	MAGs	Pseudomonadota	JAJDNE01	2	0.984804951993221
EEMC.bin.7574	MAGs	Pseudomonadota		1	0.33741094459881
EEMC.bin.7581	MAGs	Acidobacteriota	UBA890	1	0.304110448048964
EEMC.bin.7595	MAGs	Myxococcota_A	DUBZ01	1	0.199002242556271
EEMC.bin.7596	MAGs	Pseudomonadota	JAJRRA01	1	0.49953243763837
EEMC.bin.7599	MAGs	Planctomycetota	Scalindua	1	0.477881265620744
EEMC.bin.7603	MAGs	Myxococcota_A	UBA4427	1	0.454914141779451
EEMC.bin.7613	MAGs	Pseudomonadota	JAUWTJ01	1	0.380799335885958
EEMC.bin.7614	MAGs	Pseudomonadota	Thermohalobaculum	2	0.876652380155045
EEMC.bin.7615	MAGs	Pseudomonadota		1	0.29459584543263
EEMC.bin.7622	MAGs	Pseudomonadota	UBA1847	1	0.26793230743839
EEMC.bin.7624	MAGs	Planctomycetota	JACZTW01	1	0.386633911041723
EEMC.bin.7625	MAGs	Pseudomonadota	Sulfuriflexus	1	0.595171492713911
EEMC.bin.7626	MAGs	Omnitrophota		1	0.862307586840841
EEMC.bin.7628	MAGs	Pseudomonadota	JAJDNE01	2	1.44396617076055
EEMC.bin.7630	MAGs	Acidobacteriota	JADFOI01	1	0.36055031515703
EEMC.bin.7643	MAGs	Pseudomonadota		2	0.672198411460714
EEMC.bin.7644	MAGs	Pseudomonadota	Thermohalobaculum	1	0.359838173576579
EEMC.bin.7648	MAGs	Acidobacteriota	WVWW01	1	0.362344966176909
EEMC.bin.7657	MAGs	Planctomycetota	JAGHCE01	2	0.75415435352569
EEMC.bin.7662	MAGs	Acidobacteriota		2	0.678614120670484
EEMC.bin.7675	MAGs	Desulfobacterota		1	0.435737631914121
EEMC.bin.7677	MAGs	Chloroflexota	Desulfolinea	1	0.307493524955098
EEMC.bin.7691	MAGs	Planctomycetota	JAUWIN01	1	0.327013577930769
EEMC.bin.7727	MAGs	Desulfobacterota	Desulfatibia_A	2	0.85080424398173
EEMC.bin.7739	MAGs	Acidobacteriota	JADFOI01	1	0.36756435684324
EEMC.bin.7742	MAGs	Bacteroidota	JADFUQ01	2	0.648516000835289
EEMC.bin.7749	MAGs	Desulfobacterota	Desulfatibia_A	3	0.773698381422986
EEMC.bin.7753	MAGs	Pseudomonadota	JASMJM01	1	0.184321026771339
EEMC.bin.7756	MAGs	Acidobacteriota	CAMYKY01	2	0.415409447283191
EEMC.bin.7761	MAGs	Pseudomonadota	JAADHU01	1	0.503802448983705
EEMC.bin.7770	MAGs	Actinomycetota	JACZUI01	2	0.94628776043022
EEMC.bin.7771	MAGs	Planctomycetota	JAFGCD01	1	0.276308965369368
EEMC.bin.7772	MAGs	Myxococcota_A	DUBZ01	1	0.219496080897476
EEMC.bin.7777	MAGs	Acidobacteriota		1	0.430105861955803
EEMC.bin.7786	MAGs	Chloroflexota	QWJF01	1	0.540196566726701
EEMC.bin.7794	MAGs	Acidobacteriota	UBA890	1	0.639124246392623
EEMC.bin.7797	MAGs	Pseudomonadota	GCA-2721545	1	0.569951907458049
EEMC.bin.7800	MAGs	Pseudomonadota	JAGLTQ01	3	1.30051244525384
EEMC.bin.7808	MAGs	Chloroflexota	SHYR01	1	0.468361918241807
EEMC.bin.7815	MAGs	Planctomycetota		1	0.166873729152256
EEMC.bin.7819	MAGs	Pseudomonadota	B93T1B8	1	0.413452076769782
EEMC.bin.7828	MAGs	Pseudomonadota	MnTg04	1	0.46795009780157
EEMC.bin.7835	MAGs	Acidobacteriota	JAPUIV01	1	0.37459216278277
EEMC.bin.7837	MAGs	Pseudomonadota	JADFGH01	1	0.468262129393938
EEMC.bin.7845	MAGs	Pseudomonadota	SMWN01	1	0.474208285556849
EEMC.bin.7846	MAGs	Pseudomonadota	Thermohalobaculum	2	0.653024548498827
EEMC.bin.7849	MAGs	Planctomycetota	JADFRH01	1	0.285252177187242
EEMC.bin.7850	MAGs	Planctomycetota	NIOZ-UU13	2	0.666941668948163
EEMC.bin.7862	MAGs	Thermoproteota	CSP1-1	1	1.55312060758078
EEMC.bin.7885	MAGs	Pseudomonadota	JACZWL01	1	0.432075934753077
EEMC.bin.7894	MAGs	Pseudomonadota	Thermohalobaculum	1	0.34034500773434
EEMC.bin.7901	MAGs	Bacteroidota	JADFUQ01	1	0.343136868031963
EEMC.bin.7906	MAGs	Planctomycetota		1	0.478988223595535
EEMC.bin.7919	MAGs	Desulfobacterota		1	0.502920206177168
EEMC.bin.7926	MAGs	Bacteroidota		1	0.585848135274678
EEMC.bin.7937	MAGs	Pseudomonadota		1	0.505951507583707
EEMC.bin.7942	MAGs	Acidobacteriota		1	0.3383487902339
EEMC.bin.7944	MAGs	Acidobacteriota	CAMYKY01	4	0.786759622316043
EEMC.bin.7947	MAGs	Bacteroidota	PRS1	1	0.525596552086618
EEMC.bin.7949	MAGs	Pseudomonadota	Hyphomicrobium_A	1	0.791613958370605
EEMC.bin.7950	MAGs	Pseudomonadota	SZUA-36	1	0.322844023398443
EEMC.bin.7953	MAGs	Planctomycetota		1	0.380004035642859
EEMC.bin.7957	MAGs	Pseudomonadota	JACZWL01	1	0.671122472468878
EEMC.bin.7960	MAGs	Desulfobacterota	Desulfatibia_A	1	0.552426367089531
EEMC.bin.7966	MAGs	Chloroflexota		1	0.272083967288977
EEMC.bin.7967	MAGs	Acidobacteriota	UBA890	2	0.665887134794201
EEMC.bin.7972	MAGs	Pseudomonadota	JADFGH01	1	0.614913118925427
EEMC.bin.7976	MAGs	Pseudomonadota	GCA-2721545	1	0.553909521095367
EEMC.bin.7990	MAGs	Bacteroidota	JADFUQ01	2	0.658314845658084
EEMC.bin.7998	MAGs	Chloroflexota	DAOVXM01	2	0.410823979384853
EEMC.bin.7999	MAGs	Desulfobacterota		2	0.823979110481591
EEMC.bin.8002	MAGs	Pseudomonadota	Thermohalobaculum	1	0.340291500505163
EEMC.bin.8029	MAGs	Pseudomonadota	Casp-alpha2	3	1.04437297065277
EEMC.bin.8030	MAGs	Pseudomonadota	B75T3L11	3	1.04867348048087
EEMC.bin.8033	MAGs	Pseudomonadota	MnTg04	1	0.439668665693533
EEMC.bin.8037	MAGs	Pseudomonadota	GCA-2721545	1	0.549556535353796
EEMC.bin.8038	MAGs	Pseudomonadota		1	0.495201007040768
EEMC.bin.8042	MAGs	Acidobacteriota	SMYD01	3	1.2729885825654
EEMC.bin.8049	MAGs	Pseudomonadota		1	0.303896407792512
EEMC.bin.8051	MAGs	Acidobacteriota	JAPUIV01	1	0.414529422054789
EEMC.bin.8056	MAGs	Pseudomonadota	SMWN01	1	0.563291741748762
EEMC.bin.8057	MAGs	Pseudomonadota	Hyphomicrobium_A	1	0.627157028203879
EEMC.bin.8062	MAGs	Acidobacteriota		2	0.57623287183803
EEMC.bin.8070	MAGs	Nitrospirota	UBA8639	1	0.305285716902449
EEMC.bin.8074	MAGs	Pseudomonadota		1	0.411105099840985
EEMC.bin.8075	MAGs	Myxococcota_A	SMWR01	2	0.752117492786253
EEMC.bin.8089	MAGs	Desulfobacterota	M0040	1	0.512155760907253
EEMC.bin.8095	MAGs	Bacteroidota	JADFUQ01	1	0.355896203584017
EEMC.bin.8108	MAGs	Pseudomonadota	Thermohalobaculum	2	0.61093960678705
EEMC.bin.8111	MAGs	Acidobacteriota	JAPUIV01	1	0.468341737725817
EEMC.bin.8116	MAGs	Acidobacteriota		2	0.587340118677944
EEMC.bin.8117	MAGs	Pseudomonadota	SMWC01	1	0.431566127583031
EEMC.bin.8121	MAGs	Myxococcota_A	SMWR01	1	0.351808436084851
EEMC.bin.8128	MAGs	Pseudomonadota	GCA-2721545	1	0.636714755609775
EEMC.bin.8143	MAGs	Acidobacteriota	SMYD01	1	0.726858814217068
EEMC.bin.8144	MAGs	Thermoproteota	CSP1-1	1	1.07159198920693
EEMC.bin.8149	MAGs	Acidobacteriota		2	0.600674377123196
EEMC.bin.8152	MAGs	Pseudomonadota	MnTg04	1	0.553772101736795
EEMC.bin.8153	MAGs	Nitrospirota	UBA8639	2	0.578542662603754
EEMC.bin.8168	MAGs	Pseudomonadota	JAJDNE01	1	0.749014858207742
EEMC.bin.8172	MAGs	Acidobacteriota	WLXD01	1	0.259865737767925
EEMC.bin.8176	MAGs	Thermoproteota	CSP1-1	1	0.764039415265355
EEMC.bin.8178	MAGs	Pseudomonadota		1	0.369794449755104
EEMC.bin.8181	MAGs	Desulfobacterota	Desulfatibia_A	3	0.91930719783828
EEMC.bin.8182	MAGs	Pseudomonadota	GCA-2721545	1	0.72690266773279
EEMC.bin.8188	MAGs	Planctomycetota		3	1.08281631861942
EEMC.bin.8192	MAGs	Acidobacteriota		1	0.421407501053519
EEMC.bin.8196	MAGs	Pseudomonadota	JADFGH01	1	0.254861158012644
EEMC.bin.8201	MAGs	Acidobacteriota	JADFOI01	1	0.353961627020015
EEMC.bin.8203	MAGs	Omnitrophota		1	0.600233250641199
EEMC.bin.8210	MAGs	Pseudomonadota	MnTg04	1	0.374262982621473
EEMC.bin.8215	MAGs	Gemmatimonadota	JARFPW01	1	0.417978422281928
EEMC.bin.8222	MAGs	Myxococcota_A	UBA4427	1	0.480708911045297
EEMC.bin.8230	MAGs	Planctomycetota		1	0.165570945742898
EEMC.bin.8231	MAGs	Pseudomonadota	JACZWL01	1	0.302780188244499
EEMC.bin.8239	MAGs	Pseudomonadota		1	0.284791642162719
EEMC.bin.8240	MAGs	Acidobacteriota		1	0.223543913189851
EEMC.bin.8241	MAGs	Planctomycetota	JAFGCD01	1	0.346585852088249
EEMC.bin.8250	MAGs	Acidobacteriota	JAPUIV01	1	0.387666769398361
EEMC.bin.8259	MAGs	Chloroflexota	Casp-Chloro-G4	1	0.286443735146102
EEMC.bin.8284	MAGs	Desulfobacterota		1	0.385060129064454
EEMC.bin.8289	MAGs	Chloroflexota	DAOVXM01	1	0.275462818855099
EEMC.bin.8298	MAGs	Desulfobacterota	Desulfacyla	1	0.376136685062258
EEMC.bin.8302	MAGs	Bacteroidota	JADFUQ01	1	0.27749157604948
EEMC.bin.8309	MAGs	Pseudomonadota	GCA-2721545	1	0.635774793309615
EEMC.bin.8315	MAGs	Desulfobacterota	Desulfatibia_A	1	0.487276480187582
EEMC.bin.8323	MAGs	Acidobacteriota	SOIV01	1	0.486034999380305
EEMC.bin.8339	MAGs	Pseudomonadota	JAJDNE01	2	1.06645053269204
EEMC.bin.8340	MAGs	Pseudomonadota	JAJRRA01	1	0.511202491396462
EEMC.bin.8347	MAGs	Pseudomonadota		1	0.347163999926401
EEMC.bin.8359	MAGs	Pseudomonadota	SMWC01	1	0.378395150487751
EEMC.bin.8372	MAGs	Patescibacteria		1	1.47885897157189
EEMC.bin.8373	MAGs	Pseudomonadota	B93T1B8	1	0.380822828652957
EEMC.bin.8381	MAGs	Myxococcota_A	DUBZ01	1	0.35198724961387
EEMC.bin.8386	MAGs	Acidobacteriota	JAPUIV01	2	0.770831133252807
EEMC.bin.8387	MAGs	Planctomycetota	NIOZ-UU13	2	0.559852579618735
EEMC.bin.8389	MAGs	Myxococcota_A	UBA4427	1	0.51543150379203
EEMC.bin.8394	MAGs	Pseudomonadota	UBA1847	1	0.274753051956901
EEMC.bin.8400	MAGs	Pseudomonadota	JAADHU01	1	0.299971862639284
EEMC.bin.8401	MAGs	Acidobacteriota		1	0.242304470590174
EEMC.bin.8404	MAGs	Pseudomonadota		2	0.770886693146625
EEMC.bin.8409	MAGs	Desulfobacterota	Desulfatibia_A	3	0.879393265547746
EEMC.bin.8410	MAGs	Planctomycetota		2	0.315645257027565
EEMC.bin.8418	MAGs	Planctomycetota		1	0.305075510765047
EEMC.bin.8428	MAGs	Planctomycetota	JADFRH01	2	0.488480172101334
EEMC.bin.8432	MAGs	Pseudomonadota	MnTg04	1	0.396586186109965
EEMC.bin.8440	MAGs	Chloroflexota	SHYR01	1	0.551564678680481
EEMC.bin.8443	MAGs	Pseudomonadota		1	0.360193568023456
EEMC.bin.8445	MAGs	Acidobacteriota	CAMYKY01	3	0.752024449818913
EEMC.bin.8447	MAGs	Planctomycetota	JACZTW01	1	0.385753505824299
EEMC.bin.8450	MAGs	Pseudomonadota		2	0.725981272587092
EEMC.bin.8452	MAGs	Planctomycetota	JAJRSP01	1	0.294192493090154
EEMC.bin.8453	MAGs	Pseudomonadota		1	0.707336637066986
EEMC.bin.8456	MAGs	Planctomycetota		1	0.277666402698473
EEMC.bin.8470	MAGs	Bacteroidota	JADFUQ01	2	0.6090046823325
EEMC.bin.8471	MAGs	Chloroflexota	DAOVXM01	3	0.682311461991044
EEMC.bin.8493	MAGs	Pseudomonadota	SZUA-150	2	0.919777469039141
EEMC.bin.8496	MAGs	Pseudomonadota	JAJRRA01	1	0.455278038297989
EEMC.bin.8503	MAGs	Pseudomonadota		2	1.15655672245704
EEMC.bin.8504	MAGs	Pseudomonadota	UBA1847	1	0.3648557779838
EEMC.bin.8512	MAGs	Acidobacteriota	JADFOI01	1	0.415642108868306
EEMC.bin.8536	MAGs	Planctomycetota	BS750m-G60	1	0.159241678388181
EEMC.bin.8539	MAGs	Bacteroidota	JADFUQ01	2	0.738293162187134
EEMC.bin.8546	MAGs	Myxococcota_A	DUBZ01	1	0.242157898088817
EEMC.bin.8548	MAGs	Pseudomonadota	SMWN01	3	1.22699587238589
EEMC.bin.8559	MAGs	Planctomycetota	Scalindua_A	1	0.551802379702943
EEMC.bin.8563	MAGs	Desulfobacterota	UBA2156	2	0.587897771632286
EEMC.bin.8567	MAGs	Pseudomonadota		1	0.531834835500826
EEMC.bin.8581	MAGs	Planctomycetota		1	0.590393006912912
EEMC.bin.8585	MAGs	Pseudomonadota	SZUA-150	1	0.496634062640454
EEMC.bin.8597	MAGs	Thermoproteota	CSP1-1	1	0.737389170407688
EEMC.bin.8603	MAGs	Acidobacteriota	SOIV01	2	1.03148558163667
EEMC.bin.8611	MAGs	Bacteroidota	JADFUQ01	2	0.597133460821327
EEMC.bin.8614	MAGs	Desulfobacterota		1	0.424647924405875
EEMC.bin.8619	MAGs	Planctomycetota	BS750m-G60	2	0.293731864811084
EEMC.bin.8622	MAGs	Pseudomonadota	GCA-2721545	1	0.592740119022216
EEMC.bin.8630	MAGs	Myxococcota	JAJRWW01	2	0.260311762382217
EEMC.bin.8640	MAGs	Chloroflexota	DAOVXM01	1	0.213641387122253
EEMC.bin.8653	MAGs	Pseudomonadota	JACZWL01	1	0.466934500296036
EEMC.bin.8655	MAGs	Chloroflexota	VRUJ01	1	0.387636564361625
EEMC.bin.8661	MAGs	Pseudomonadota		2	0.881463052374331
EEMC.bin.8668	MAGs	Pseudomonadota	SZUA-150	2	1.06938375691624
EEMC.bin.8672	MAGs	Planctomycetota	BS750m-G60	2	0.353588409654802
EEMC.bin.8673	MAGs	Planctomycetota	Scalindua	2	0.631468207785877
EEMC.bin.8675	MAGs	Desulfobacterota	Desulfatibia_A	2	0.602417985309435
EEMC.bin.8678	MAGs	Bacteroidota	S012-113	1	0.289080754997989
EEMC.bin.8679	MAGs	Pseudomonadota		1	0.687624073168702
EEMC.bin.8682	MAGs	Myxococcota_A	DUBZ01	1	0.214363558880954
EEMC.bin.8684	MAGs	Pseudomonadota	SMWN01	1	0.647256312852633
EEMC.bin.8687	MAGs	Pseudomonadota		1	0.497614188771933
EEMC.bin.8690	MAGs	Desulfobacterota	JAHEEI01	1	0.371513669288191
EEMC.bin.8703	MAGs	Planctomycetota		4	0.727632442292835
EEMC.bin.8708	MAGs	Pseudomonadota		2	0.965866751920505
EEMC.bin.8710	MAGs	Planctomycetota	Scalindua_A	1	0.504369606082294
EEMC.bin.8715	MAGs	Desulfobacterota	UBA2156	1	0.408710937962993
EEMC.bin.8724	MAGs	Acidobacteriota		1	0.257008
EEMC.bin.8725	MAGs	Pseudomonadota	UBA1847	1	0.349482573575693
EEMC.bin.8726	MAGs	Pseudomonadota	JADFGH01	1	0.36191706019115
EEMC.bin.8729	MAGs	Bacteroidota	JADFUQ01	2	0.659151026660682
EEMC.bin.8735	MAGs	Pseudomonadota	Thermohalobaculum	2	0.70015042731931
EEMC.bin.8748	MAGs	Desulfobacterota	Desulfatibia_A	2	0.643527767740532
EEMC.bin.8749	MAGs	Planctomycetota	JAJRSP01	1	0.5503222962528
EEMC.bin.8754	MAGs	Desulfobacterota		2	0.573879693582676
EEMC.bin.8757	MAGs	Pseudomonadota	JASJXV01	1	0.240999860220081
EEMC.bin.8763	MAGs	Pseudomonadota	JACZWL01	1	0.3614231397551
EEMC.bin.8779	MAGs	Nitrospirota	UBA8639	2	0.607053782840471
[truncated: 24,686 more rows]

## Sheet: Supplementary Data 13
Supplementary Data 13. Databases utilized for AMPs and their respective counts.
Database	Anti-Gram+	Anti-Gram-	Antifungal	Antiviral	AMPs (Total)
APD3	3417	2843	1479	251	4294
CAMP_R4	6352	6397	2711	342	8709
DBAASP_v3	13677	14449	5371	1257	16897
DRAMP_v3	2663	2504	1803	307	5503
dbAMP	10613	10977	5150	2340	20294
LAMP2	1053	1114	450	120	6338
BaAMPs	69	84	24	0	147
Total	37,844	38368	16988	4617	62182
Total (Non-redundant)	16,061	16451	7068	2770	28449
Total (Non-redundant and length ≤ 100 AA)	14,864	15,288	6,304	2,499	25,004

## Sheet: Supplementary Data 14
Supplementary Data 14. The performance of MAI models and published models.
Base model	Score	Dataset	Metric
PTrans	93.01	AMP global	Accuracy
PTrans	95.6	G+	Accuracy
PTrans	95.82	G-	Accuracy
PTrans	81.55	Toxicity	Accuracy
PTrans	92.16	AMP global	F1-score
PTrans	93.23	G+	F1-score
PTrans	93.68	G-	F1-score
PTrans	80.72	Toxicity	F1-score
PTrans	85.06	AMP global	MCC
PTrans	88.93	G+	MCC
PTrans	89.85	G-	MCC
PTrans	62.26	Toxicity	MCC
PTrans	92.54	AMP global	AUC
PTrans	94.32	G+	AUC
PTrans	94.56	G-	AUC
PTrans	81.02	Toxicity	AUC
ESM3	87.17	AMP global	MCC
ESM3	93.6	AMP global	AUC
ESM3	93.77	AMP global	Accuracy
ESM3	95.92	G+	Accuracy
ESM3	96.31	G-	Accuracy
ESM3	82.66	Toxicity	Accuracy
ESM3	92.93	AMP global	F1-score
ESM3	90.55	G+	MCC
ESM3	95.24	G+	AUC
ESM3	93.65	G+	F1-score
ESM3	91.66	G-	MCC
ESM3	95.78	G-	AUC
ESM3	94.1	G-	F1-score
ESM3	65.45	Toxicity	MCC
ESM3	82.41	Toxicity	AUC
ESM3	81.94	Toxicity	F1-score
ESM2-3B	96.87	G-	Accuracy
ESM2-3B	95.31	G-	F1-score
ESM2-3B	96.29	G-	AUC
ESM2-3B	92.98	G-	MCC
ESM2-3B	96.67	G+	Accuracy
ESM2-3B	94.96	G+	F1-score
ESM2-3B	96.3	G+	AUC
ESM2-3B	92.48	G+	MCC
ESM2-3B	94.56	AMP global	Accuracy
ESM2-3B	94.02	AMP global	F1-score
ESM2-3B	94.54	AMP global	AUC
ESM2-3B	89.04	AMP global	MCC
ESM2-3B	84.6569	Toxicity	Accuracy
ESM2-3B	84.367	Toxicity	F1-score
ESM2-3B	69.31	Toxicity	MCC
ESM2-3B	84.66	Toxicity	AUC
ESM-2 (650m)	93.08	AMP global	Accuracy
ESM-2 (650m)	94.86	G+	Accuracy
ESM-2 (650m)	95.56	G-	Accuracy
ESM-2 (650m)	79.55	Toxicity	Accuracy
ESM-2 (650m)	92.22	AMP global	F1-score
ESM-2 (650m)	92.02	G+	F1-score
ESM-2 (650m)	93.28	G-	F1-score
ESM-2 (650m)	78.54	Toxicity	F1-score
ESM-2 (650m)	93.51	AMP global	AUC
ESM-2 (650m)	95.33	G+	AUC
ESM-2 (650m)	95.67	G-	AUC
ESM-2 (650m)	83.32	Toxicity	AUC
ESM-2 (650m)	86.72	AMP global	MCC
ESM-2 (650m)	90.89	G+	MCC
ESM-2 (650m)	91.84	G-	MCC
ESM-2 (650m)	66.66	Toxicity	MCC
ToxinPred	86.815	Toxicity	Accuracy
ToxinPred	86.198	Toxicity	F1-score
ToxinPred	73.643	Toxicity	MCC
ToxinPred	86.75	Toxicity	AUC
Macrel	1461	AMP global	TP
Macrel	2996	AMP global	TN
Macrel	25	AMP global	FP
Macrel	1039	AMP global	FN
Macrel	80.73	AMP global	Accuracy
Macrel	98.32	AMP global	Precision
Macrel	58.44	AMP global	Recall
Macrel	73.31	AMP global	F1-score
Macrel	78.81	AMP global	AUC
Macrel	64.66	AMP global	MCC
iAMPpred	2006	AMP global	TP
iAMPpred	1618	AMP global	TN
iAMPpred	1403	AMP global	FP
iAMPpred	494	AMP global	FN
iAMPpred	65.64	AMP global	Accuracy
iAMPpred	58.84	AMP global	Precision
iAMPpred	80.24	AMP global	Recall
iAMPpred	67.9	AMP global	F1-score
iAMPpred	66.9	AMP global	AUC
iAMPpred	34.62	AMP global	MCC
cAMP model	1820	AMP global	TP
cAMP model	2842	AMP global	TN
cAMP model	179	AMP global	FP
cAMP model	680	AMP global	FN
cAMP model	84.4	AMP global	Accuracy
cAMP model	91.05	AMP global	Precision
cAMP model	72.8	AMP global	Recall
cAMP model	80.91	AMP global	F1-score
cAMP model	83.44	AMP global	AUC
cAMP model	69.26	AMP global	MCC
AMPScaner	2006	AMP global	TP
AMPScaner	1908	AMP global	TN
AMPScaner	1113	AMP global	FP
AMPScaner	494	AMP global	FN
AMPScaner	70.89	AMP global	Accuracy
AMPScaner	64.32	AMP global	Precision
AMPScaner	80.24	AMP global	Recall
AMPScaner	71.4	AMP global	F1-score
AMPScaner	71.7	AMP global	AUC
AMPScaner	43.57	AMP global	MCC
amPEPpy	1967	AMP global	TP
amPEPpy	2779	AMP global	TN
amPEPpy	242	AMP global	FP
amPEPpy	533	AMP global	FN
amPEPpy	85.96	AMP global	Accuracy
amPEPpy	89.04	AMP global	Precision
amPEPpy	78.68	AMP global	Recall
amPEPpy	83.54	AMP global	F1-score
amPEPpy	85.33	AMP global	AUC
amPEPpy	71.8	AMP global	MCC

## Sheet: Supplementary Data 15
Supplementary Data 15. The information and predicted results of 11,379 RiPP corepeptides.
Pep_id	Genome	Genome type	env_type	Kingdom	Phylum	Class	Order	Family	Genus	Species	BGC	corepeptide	RiPP type	Length of corepeptide	prediction_amp_ESM2-3B	probability_amp_ESM2-3B	prediction_amp_ESM3	probability_amp_ESM3	prediction_amp_PTRANS	probability_amp_PTRANS	prediction_Gp_ESM3	probability_Gp_ESM3	prediction_Gp_PTRANS	probability_Gp_PTRANS	prediction_Gp_ESM2-3B	probability_Gp_ESM2-3B	prediction_Gn_ESM2-3B	probability_Gn_ESM2-3B	prediction_Gn_PTRANS	probability_Gn_PTRANS	prediction_Gn_ESM3	probability_Gn_ESM3	prediction_tox_ESM2-3B	probability_tox_ESM2-3B	prediction_tox_PTRANS	probability_tox_PTRANS	prediction_tox_ESM3	probability_tox_ESM3	ToxinPred3	top_50_amp_ESM2-3B	top_50_amp_ESM3	top_50_amp_PTRANS	top_50_amp	top_50_Gp_ESM2-3B	top_50_Gp_ESM3	top_50_Gp_PTRANS	top_50_Gp	top_50_Gn_ESM2-3B	top_50_Gn_ESM3
BGIA5_1.region001_gene9	BGIA5	isolates	deepsea	Bacteria	Bacillota	Bacilli	Bacillales_G	Fictibacillaceae	Fictibacillus	NA	BGIA5_1.region001	QDPRIFVGTCVGVCVIGICFNFCGGCGGCFGCGGCAGRCGGCAGCGGCAGRCGGCGGRCGGCGGRCGGR	CLASS_I_LANTIPEPTIDE	69	0	0.3541	1	0.6919	1	0.9426	1	0.9984	1	0.8106	0	0.9872	0	0.7688	1	0.853	1	0.9936	1	0.5036	1	0.9349	0	0.8024	FALSE	FALSE	FALSE	FALSE	FALSE	FALSE	FALSE	FALSE	FALSE	FALSE	FALSE
BGIAA11_1.region001_gene15	BGIAA11	isolates	deepsea	Bacteria	Bacillota	Bacilli	Bacillales_G	Fictibacillaceae	Fictibacillus	NA	BGIAA11_1.region001	GPASQVNKTIA	CLASS_I_LANTIPEPTIDE	11	1	0.4495	0	0.2114	1	0.7376	0	0.4737	1	0.4233	0	0.884	0	0.7139	1	0.4319	1	0.1131	0	0.4882	0	0.8621	0	0.896	TRUE	FALSE	FALSE	TRUE	FALSE	FALSE	FALSE	FALSE	FALSE	FALSE	FALSE
BGIAA12_11.region001_gene14	BGIAA12	isolates	deepsea	Bacteria	Bacillota	Bacilli	Bacillales	Bacillaceae_G	Bacillus_A	Bacillus_A fungorum	BGIAA12_11.region001	HKIPDAVQPDPDD	LASSO_PEPTIDE	13	1	0.1222	1	0.3241	1	0.0522	1	0.8888	0	0.5879	0	0.2679	0	0.5229	0	0.3033	1	0.8259	0	0.9448	0	0.196	0	0.9998	FALSE	FALSE	FALSE	FALSE	FALSE	FALSE	FALSE	FALSE	FALSE	FALSE	FALSE
BGIAA16_8.region001_gene10	BGIAA16	isolates	deepsea	Bacteria	Bacillota	Bacilli	Bacillales	Bacillaceae_H	Priestia	Priestia megaterium_D	BGIAA16_8.region001	ITSVSLCTPGCGDTGSWNSFCC	CLASS_I_LANTIPEPTIDE	22	1	0.9176	1	0.2973	1	0.1746	0	0.7782	0	0.3147	1	0.9222	0	0.4292	0	0.5895	0	0.9978	1	0.995	1	0.832	1	0.922	TRUE	FALSE	FALSE	FALSE	FALSE	FALSE	FALSE	FALSE	FALSE	FALSE	FALSE
BGIAA7_10.region001_gene12	BGIAA7	isolates	deepsea	Bacteria	Bacillota	Bacilli	Paenibacillales	Paenibacillaceae	Paenibacillus	Paenibacillus silvae	BGIAA7_10.region001	GAAQPEWVEVIITSLACAAASYFMGNPGHVCTLTVECQKSCN	CLASS_II_LANTIPEPTIDE	42	0	0.1426	1	0.219	0	0.4176	1	0.4629	0	0.1208	0	0.907	0	0.9558	0	0.5593	1	0.8025	0	0.9754	0	0.2826	0	1	FALSE	FALSE	FALSE	FALSE	FALSE	FALSE	FALSE	FALSE	FALSE	FALSE	FALSE
BGIAA7_10.region001_gene7	BGIAA7	isolates	deepsea	Bacteria	Bacillota	Bacilli	Paenibacillales	Paenibacillaceae	Paenibacillus	Paenibacillus silvae	BGIAA7_10.region001	TGWNKACVGNSLLNCCPSTLNSL	CLASS_I_LANTIPEPTIDE	23	0	0.1426	1	0.219	0	0.4176	1	0.4629	0	0.1208	0	0.907	0	0.9558	0	0.5593	1	0.8025	0	0.9754	0	0.2826	0	1	FALSE	FALSE	FALSE	FALSE	FALSE	FALSE	FALSE	FALSE	FALSE	FALSE	FALSE
BGIAA7_10.region001_gene9	BGIAA7	isolates	deepsea	Bacteria	Bacillota	Bacilli	Paenibacillales	Paenibacillaceae	Paenibacillus	Paenibacillus silvae	BGIAA7_10.region001	SSWPCAIVPPVLIWTITDSANSCPSTACSSRC	CLASS_II_LANTIPEPTIDE	32	0	0.1426	1	0.219	0	0.4176	1	0.4629	0	0.1208	0	0.907	0	0.9558	0	0.5593	1	0.8025	0	0.9754	0	0.2826	0	1	TRUE	FALSE	FALSE	FALSE	FALSE	FALSE	FALSE	FALSE	FALSE	FALSE	FALSE
BGIAA7_5.region001_gene9	BGIAA7	isolates	deepsea	Bacteria	Bacillota	Bacilli	Paenibacillales	Paenibacillaceae	Paenibacillus	Paenibacillus silvae	BGIAA7_5.region001	GYRQIDWVTDHDADLYDPTTS	LASSO_PEPTIDE	21	1	0.0424	0	0.5941	0	0.1392	0	1	0	0.8038	0	0.9736	0	0.9978	0	0.8578	0	0.9998	0	0.8501	0	0.7481	0	1	FALSE	FALSE	FALSE	FALSE	FALSE	FALSE	FALSE	FALSE	FALSE	FALSE	FALSE
BGIAB1_18.region001_gene9	BGIAB1	isolates	deepsea	Bacteria	Bacillota	Bacilli	Bacillales_A	Planococcaceae	Solibacillus	NA	BGIAB1_18.region001	TIKGCTTIFHEKKVPNELLENHPF	AUTO_INDUCING_PEPTIDE	24	1	0.7746	1	0.6661	1	0.3486	1	0.927	0	0.2448	1	0.5909	0	0.1015	0	0.2136	1	0.3094	0	0.941	0	0.5473	0	1	FALSE	FALSE	TRUE	FALSE	FALSE	FALSE	FALSE	FALSE	FALSE	FALSE	FALSE
BGIAB11_3.region001_gene8	BGIAB11	isolates	deepsea	Bacteria	Bacillota	Bacilli	Bacillales_G	Fictibacillaceae	Fictibacillus	NA	BGIAB11_3.region001	QDPRIFIGTCVGVCVIGICFNFCGGCGGCFGCGGCAGRCGGCGGCGGCAGRCGGRCGGCGGRCGGH	CLASS_I_LANTIPEPTIDE	66	0	0.8318	1	0.3057	1	0.946	1	0.79	1	0.844	0	0.998	0	0.9824	1	0.8758	0	0.1953	1	0.5985	1	0.913	1	0.151	FALSE	FALSE	FALSE	FALSE	FALSE	FALSE	FALSE	FALSE	FALSE	FALSE	FALSE
BGIAB8_4.region001_gene6	BGIAB8	isolates	deepsea	Bacteria	Bacillota	Bacilli	Bacillales_D	Amphibacillaceae	Virgibacillus	Virgibacillus chiguensis	BGIAB8_4.region001	GKMNWGSVGGSCVGGAIIGGALGGLGGAGGGCITGAISSIWEQF	CLASS_II_LANTIPEPTIDE	44	1	1	1	0.9984	1	0.9978	1	1	1	0.9976	1	1	1	1	1	0.9978	1	1	0	0.6137	1	0.2287	1	1	FALSE	FALSE	FALSE	FALSE	FALSE	FALSE	FALSE	FALSE	FALSE	FALSE	FALSE
BGIAC4_18.region001_gene4	BGIAC4	isolates	deepsea	Bacteria	Bacillota	Bacilli	Bacillales	Bacillaceae_H	Priestia	Priestia megaterium	BGIAC4_18.region001	GARDVARYVADFARGLFSPWYGCGAGDLTGKTAKPSQGCSSYPAKNSRCR	CLASS_II_LANTIPEPTIDE	50	1	0.3479	1	0.848	1	0.0612	1	0.9946	1	0.2561	0	0.1482	1	0.3548	1	0.1726	1	0.9968	1	0.3521	1	0.0177	0	0.2492	FALSE	FALSE	FALSE	FALSE	FALSE	FALSE	FALSE	FALSE	FALSE	FALSE	FALSE
BGIAC4_3.region002_gene7	BGIAC4	isolates	deepsea	Bacteria	Bacillota	Bacilli	Bacillales	Bacillaceae_H	Priestia	Priestia megaterium	BGIAC4_3.region002	GPYTDEAYVPGKDVDKDNPGAWRRFTS	LASSO_PEPTIDE	27	0	0.7692	0	0.4007	0	0.4146	0	0.7744	0	0.5185	0	0.9922	0	0.9664	0	0.5849	1	0.5231	0	0.8211	0	0.4394	1	0.6702	FALSE	FALSE	FALSE	FALSE	FALSE	FALSE	FALSE	FALSE	FALSE	FALSE	FALSE
BGIAC6_2.region001_gene7	BGIAC6	isolates	deepsea	Bacteria	Bacillota	Bacilli	Bacillales_B	Bacillaceae_B	Rossellomorea	Rossellomorea marisflavi_A	BGIAC6_2.region001	GSSSSGSTSCCGSCSCVSCGACTSCGG	THIOPEPTIDE	27	1	0.5737	0	0.752	0	0.1134	0	1	0	0.6211	0	0.7477	1	0.9349	0	0.7357	0	1	1	0.4742	1	0.3906	0	0.965	FALSE	FALSE	FALSE	FALSE	FALSE	FALSE	FALSE	FALSE	FALSE	FALSE	FALSE
BGIAC9_16.region001_gene5	BGIAC9	isolates	deepsea	Bacteria	Bacillota	Bacilli	Bacillales	Bacillaceae_G	Bacillus_A	Bacillus_A wiedmannii	BGIAC9_16.region001	RKNWSSDWKDGTVGYNAGCALASSLYKKKLCLGD	CLASS_II_LANTIPEPTIDE	34	1	0.7085	1	0.891	1	0.9542	1	0.9992	1	0.9416	1	0.9486	1	0.1135	1	0.8696	1	0.9996	1	0.4972	0	0.6782	0	0.8786	FALSE	FALSE	FALSE	TRUE	FALSE	FALSE	FALSE	TRUE	FALSE	FALSE	FALSE
BGIAC9_5.region003_gene7	BGIAC9	isolates	deepsea	Bacteria	Bacillota	Bacilli	Bacillales	Bacillaceae_G	Bacillus_A	Bacillus_A wiedmannii	BGIAC9_5.region003	CGGCGGRCGGCGGGRCGGCGGRCVGCAGCFSCFNCWNWWII	CLASS_I_LANTIPEPTIDE	41	1	0.9832	1	0.8644	1	0.9914	1	0.9978	1	0.976	0	0.4821	1	0.9928	1	0.9716	1	1	1	0.9376	1	0.9035	1	0.6814	FALSE	FALSE	FALSE	FALSE	FALSE	FALSE	FALSE	FALSE	FALSE	FALSE	FALSE
BGIB4_20.region001_gene9	BGIB4	isolates	deepsea	Bacteria	Bacillota	Bacilli	Bacillales	Bacillaceae_H	Priestia	Priestia zanthoxyli	BGIB4_20.region001	TDAAFPTHTPKGDLTFES	LASSO_PEPTIDE	18	1	0.6941	0	0.4075	0	0.4278	0	0.9964	0	0.896	0	0.5535	0	0.9269	0	0.8996	0	1	0	0.8861	0	0.7713	0	1	FALSE	FALSE	FALSE	FALSE	FALSE	FALSE	FALSE	FALSE	FALSE	FALSE	FALSE
BGIC6_1.region001_gene5	BGIC6	isolates	deepsea	Bacteria	Pseudomonadota	Gammaproteobacteria	Enterobacterales	Alteromonadaceae	Pseudoalteromonas	Pseudoalteromonas lipolytica_C	BGIC6_1.region001	ITSLIGIYSLSEFITIYGSIFLVCLIFGMYRYA	BACTERIAL_HEAD_TO_TAIL_CYCLIZED	33	1	0.237	1	0.1888	0	0.2446	0	0.9844	0	0.4885	0	0.6543	0	0.9373	0	0.4067	0	0.997	0	0.9886	0	0.6748	0	1	FALSE	FALSE	FALSE	FALSE	FALSE	FALSE	FALSE	FALSE	FALSE	FALSE	FALSE
BGID21_10.region001_gene14	BGID21	isolates	deepsea	Bacteria	Pseudomonadota	Gammaproteobacteria	Pseudomonadales	Halomonadaceae	Vreelandella	Vreelandella sulfidaeris	BGID21_10.region001	GNQENSDTVNGPNGTAYIPGS	LASSO_PEPTIDE	21	1	0.9998	1	0.9898	1	0.9932	1	1	1	0.9786	1	1	1	1	1	0.9628	1	1	0	0.0879	0	0.2062	0	0.966	FALSE	FALSE	FALSE	FALSE	FALSE	FALSE	FALSE	FALSE	FALSE	FALSE	FALSE
BGID21_10.region001_gene15	BGID21	isolates	deepsea	Bacteria	Pseudomonadota	Gammaproteobacteria	Pseudomonadales	Halomonadaceae	Vreelandella	Vreelandella sulfidaeris	BGID21_10.region001	NGEDGTAHDIGS	LASSO_PEPTIDE	12	1	0.9998	1	0.9898	1	0.9932	1	1	1	0.9786	1	1	1	1	1	0.9628	1	1	0	0.0879	0	0.2062	0	0.966	TRUE	FALSE	FALSE	FALSE	FALSE	FALSE	FALSE	FALSE	FALSE	FALSE	FALSE
BGIE1_1.region001_gene10	BGIE1	isolates	deepsea	Bacteria	Bacillota	Bacilli	Bacillales	Bacillaceae_I	Sutcliffiella_A	Sutcliffiella_A horikoshii_E	BGIE1_1.region001	THCLTPLSTEPQNIFC	LASSO_PEPTIDE	16	1	0.8826	1	0.5877	1	0.934	1	0.5149	1	0.9306	1	1	1	0.9978	1	0.9318	0	0.6058	0	0.6069	0	0.1142	0	0.9942	FALSE	FALSE	FALSE	FALSE	FALSE	FALSE	FALSE	FALSE	FALSE	FALSE	FALSE
BGIE1_1.region001_gene17	BGIE1	isolates	deepsea	Bacteria	Bacillota	Bacilli	Bacillales	Bacillaceae_I	Sutcliffiella_A	Sutcliffiella_A horikoshii_E	BGIE1_1.region001	GIRTPDETQTDPDEGVHYS	LASSO_PEPTIDE	19	1	0.8826	1	0.5877	1	0.934	1	0.5149	1	0.9306	1	1	1	0.9978	1	0.9318	0	0.6058	0	0.6069	0	0.1142	0	0.9942	TRUE	FALSE	FALSE	FALSE	FALSE	FALSE	FALSE	FALSE	FALSE	FALSE	FALSE
BGIE1_1.region001_gene8	BGIE1	isolates	deepsea	Bacteria	Bacillota	Bacilli	Bacillales	Bacillaceae_I	Sutcliffiella_A	Sutcliffiella_A horikoshii_E	BGIE1_1.region001	GARVGNGRIPGPPGDGNGGPPGGGGAPPGSGGCPPGHRKKGNC	LASSO_PEPTIDE	43	1	0.8826	1	0.5877	1	0.934	1	0.5149	1	0.9306	1	1	1	0.9978	1	0.9318	0	0.6058	0	0.6069	0	0.1142	0	0.9942	FALSE	FALSE	FALSE	FALSE	FALSE	FALSE	FALSE	FALSE	FALSE	FALSE	FALSE
BGIF3_4.region001_gene10	BGIF3	isolates	deepsea	Bacteria	Bacillota	Bacilli	Bacillales_B	Jeotgalibacillaceae	Jeotgalibacillus	NA	BGIF3_4.region001	CFDESEA	LASSO_PEPTIDE	7	1	0.9652	0	0.0342	1	0.5476	0	0.9992	0	0.3019	1	0.6765	1	0.8068	0	0.1836	0	0.9992	1	0.6047	0	0.4109	1	0.3266	FALSE	FALSE	FALSE	FALSE	FALSE	FALSE	FALSE	FALSE	FALSE	FALSE	FALSE
BGIQ3_2.region001_gene6	BGIQ3	isolates	deepsea	Bacteria	Bacillota	Bacilli	Bacillales	Bacillaceae_G	Bacillus_A	Bacillus_A proteolyticus	BGIQ3_2.region001	RCGGCGGRCGGCGGGRCGGCVGCVGCVGCFSCSNCWSWWII	CLASS_I_LANTIPEPTIDE	41	1	0.87	1	0.8606	1	0.99	1	0.9998	1	0.9882	0	0.6379	1	0.9868	1	0.9866	1	1	1	0.5839	1	0.9288	1	0.9908	TRUE	FALSE	FALSE	FALSE	FALSE	FALSE	FALSE	FALSE	FALSE	FALSE	FALSE
BGIQ3_5.region001_gene11	BGIQ3	isolates	deepsea	Bacteria	Bacillota	Bacilli	Bacillales	Bacillaceae_G	Bacillus_A	Bacillus_A proteolyticus	BGIQ3_5.region001	GKRLVDQVFEDEDEQ	LASSO_PEPTIDE	15	0	0.6305	1	0.7229	1	0.179	0	0.9924	1	0.0662	0	0.8314	0	0.9922	0	0.0764	0	0.1001	0	0.7942	0	0.7807	0	0.9866	FALSE	FALSE	FALSE	FALSE	FALSE	FALSE	FALSE	FALSE	FALSE	FALSE	FALSE
BGIQ3_5.region001_gene8	BGIQ3	isolates	deepsea	Bacteria	Bacillota	Bacilli	Bacillales	Bacillaceae_G	Bacillus_A	Bacillus_A proteolyticus	BGIQ3_5.region001	TGNMIAHAWLRSGPFYITGVEEMKRFTVVGKFAKRIG	LASSO_PEPTIDE	37	0	0.6305	1	0.7229	1	0.179	0	0.9924	1	0.0662	0	0.8314	0	0.9922	0	0.0764	0	0.1001	0	0.7942	0	0.7807	0	0.9866	TRUE	FALSE	FALSE	FALSE	FALSE	FALSE	FALSE	FALSE	FALSE	FALSE	FALSE
BGIR11_1.region001_gene8	BGIR11	isolates	deepsea	Bacteria	Bacillota	Bacilli	Bacillales_G	Fictibacillaceae	Fictibacillus	NA	BGIR11_1.region001	GLDTNKMYGRHANLE	CLASS_II_LANTIPEPTIDE	15	1	0.3323	0	0.3663	0	0.0532	0	0.8072	0	0.5873	0	0.5583	0	0.6629	0	0.6137	0	0.9866	0	0.9015	0	0.8199	0	1	TRUE	FALSE	FALSE	FALSE	FALSE	FALSE	FALSE	FALSE	FALSE	FALSE	FALSE
BGIR12_1.region001_gene10	BGIR12	isolates	deepsea	Bacteria	Bacillota	Bacilli	Bacillales	Bacillaceae_H	Priestia	Priestia megaterium	BGIR12_1.region001	TGELVAHAWLRSGPFYITGAEVMERFTVVSKFAKRV	LASSO_PEPTIDE	36	1	0.3709	1	0.1088	0	0.053	1	0.3181	0	0.4497	0	0.9272	0	0.9686	0	0.5237	0	0.8589	0	0.8693	0	0.6048	0	0.9998	FALSE	FALSE	FALSE	FALSE	FALSE	FALSE	FALSE	FALSE	FALSE	FALSE	FALSE
BGIR12_1.region001_gene13	BGIR12	isolates	deepsea	Bacteria	Bacillota	Bacilli	Bacillales	Bacillaceae_H	Priestia	Priestia megaterium	BGIR12_1.region001	AAFPDNTPKGKLTFS	LASSO_PEPTIDE	15	1	0.3709	1	0.1088	0	0.053	1	0.3181	0	0.4497	0	0.9272	0	0.9686	0	0.5237	0	0.8589	0	0.8693	0	0.6048	0	0.9998	TRUE	FALSE	FALSE	FALSE	FALSE	FALSE	FALSE	FALSE	FALSE	FALSE	FALSE
BGIR4_1.region002_gene8	BGIR4	isolates	deepsea	Bacteria	Bacillota	Bacilli	Bacillales_G	Fictibacillaceae	Fictibacillus	NA	BGIR4_1.region002	HPQEQQAQDPRLIIPGCVIGICFNFCGGCAGCGGCGGCGGCAGRCGGCGGCGGCAGRCGGCGGCAGRCGGCGGRCGGR	CLASS_I_LANTIPEPTIDE	78	1	0.4909	0	0.4565	1	0.9428	0	0.978	1	0.7944	0	0.849	1	0.6869	1	0.802	0	0.98	1	0.7644	1	0.8637	0	0.4048	FALSE	FALSE	FALSE	FALSE	FALSE	FALSE	FALSE	FALSE	FALSE	FALSE	FALSE
BGIR6_5.region001_gene6	BGIR6	isolates	deepsea	Bacteria	Bacillota	Bacilli	Bacillales_G	Fictibacillaceae	Fictibacillus_C	Fictibacillus_C enclensis	BGIR6_5.region001	IFLSALGTVFGALSALLIRNVSHRVKDNLLAYSAGIMVAASAHALIPSTPTCNCS	CLASS_II_LANTIPEPTIDE	55	0	0.9564	1	0.8512	0	0.6496	0	0.5157	0	0.8922	0	0.9926	0	0.9858	0	0.8678	0	0.1269	0	0.9882	0	0.7122	0	0.9994	FALSE	FALSE	TRUE	FALSE	FALSE	FALSE	FALSE	FALSE	FALSE	FALSE	FALSE
BGIS11_2.region001_gene7	BGIS11	isolates	deepsea	Bacteria	Bacillota	Bacilli	Bacillales_G	Fictibacillaceae	Fictibacillus	Fictibacillus halophilus	BGIS11_2.region001	AKLGITYSKAYLIAQLVDSGMTIASIISIVSGVGSIVGVYMFAIKNQIMKLGMRATAAW	BACTERIAL_HEAD_TO_TAIL_CYCLIZED	59	1	0.9928	1	0.8528	1	0.783	1	0.9982	1	0.8112	1	0.9996	1	0.9994	1	0.7173	1	0.9802	0	0.7106	0	0.2366	0	0.9998	FALSE	FALSE	TRUE	FALSE	FALSE	FALSE	TRUE	FALSE	FALSE	FALSE	TRUE
BGIS23_10.region002_gene11	BGIS23	isolates	deepsea	Bacteria	Bacillota	Bacilli	Bacillales	Bacillaceae	Bacillus_P	NA	BGIS23_10.region002	KSPDAVQDDVDEMVHYS	LASSO_PEPTIDE	17	0	0.7481	1	0.1786	0	0.4716	0	0.985	0	0.8384	0	0.995	0	0.9996	0	0.8692	0	0.999	0	0.7544	0	0.7427	0	0.9998	FALSE	FALSE	FALSE	FALSE	FALSE	FALSE	FALSE	FALSE	FALSE	FALSE	FALSE
BGIS23_20.region001_gene10	BGIS23	isolates	deepsea	Bacteria	Bacillota	Bacilli	Bacillales	Bacillaceae	Bacillus_P	NA	BGIS23_20.region001	GWCCSCCCWCWVNIFN	LINEAR_AZOLE_CONTAINING_PEPTIDE	16	1	1	1	0.9942	1	0.8034	1	1	1	0.6825	1	1	1	1	1	0.6461	1	1	1	1	1	0.9467	1	0.9994	FALSE	FALSE	FALSE	FALSE	FALSE	FALSE	FALSE	FALSE	FALSE	FALSE	FALSE
BGIS7_10.region001_gene8	BGIS7	isolates	deepsea	Bacteria	Bacillota	Bacilli	Bacillales_B	DSM-25281	Falsibacillus	NA	BGIS7_10.region001	FSSIIYGAGYVVGGLFSYRSAKYSDYGPKY	CLASS_I_LANTIPEPTIDE	30	1	0.9996	1	0.9806	1	0.6948	1	1	1	0.4529	1	0.9996	1	1	1	0.3673	1	1	0	0.9259	0	0.6824	1	0.9344	FALSE	TRUE	FALSE	TRUE	FALSE	TRUE	FALSE	FALSE	FALSE	TRUE	FALSE
BGIS7_10.region001_gene9	BGIS7	isolates	deepsea	Bacteria	Bacillota	Bacilli	Bacillales_B	DSM-25281	Falsibacillus	NA	BGIS7_10.region001	SIVAGAAGAYLLARDTVDAVGEDLHTFWSGFKKGISQM	CLASS_II_LANTIPEPTIDE	38	1	0.9996	1	0.9806	1	0.6948	1	1	1	0.4529	1	0.9996	1	1	1	0.3673	1	1	0	0.9259	0	0.6824	1	0.9344	TRUE	TRUE	FALSE	TRUE	FALSE	TRUE	FALSE	FALSE	FALSE	TRUE	FALSE
BGIS9_10.region001_gene17	BGIS9	isolates	deepsea	Bacteria	Bacillota	Bacilli	Bacillales	Bacillaceae	Metabacillus_B	Metabacillus_B sp003816055	BGIS9_10.region001	GHRYPDAVQPD	LASSO_PEPTIDE	11	0	0.9772	0	0.3107	0	0.3116	0	0.6851	0	0.7389	0	1	0	1	0	0.6709	1	0.3866	0	0.8193	0	0.1867	0	0.9998	FALSE	FALSE	FALSE	FALSE	FALSE	FALSE	FALSE	FALSE	FALSE	FALSE	FALSE
BGIS9_12.region001_gene16	BGIS9	isolates	deepsea	Bacteria	Bacillota	Bacilli	Bacillales	Bacillaceae	Metabacillus_B	Metabacillus_B sp003816055	BGIS9_12.region001	TTFTVATPFTPEIATTIAAASISLCPTTKCTSKC	CLASS_II_LANTIPEPTIDE	34	1	0.7037	0	0.4565	0	0.6006	0	0.9996	0	0.822	1	0.2943	0	0.8531	0	0.8808	0	1	1	0.8345	1	0.2744	1	0.8376	FALSE	FALSE	FALSE	FALSE	FALSE	FALSE	FALSE	FALSE	FALSE	FALSE	FALSE
BGIS9_12.region001_gene20	BGIS9	isolates	deepsea	Bacteria	Bacillota	Bacilli	Bacillales	Bacillaceae	Metabacillus_B	Metabacillus_B sp003816055	BGIS9_12.region001	VTPEGLSSFLGNDGKYCTLTKECMPSCN	CLASS_II_LANTIPEPTIDE	28	1	0.7037	0	0.4565	0	0.6006	0	0.9996	0	0.822	1	0.2943	0	0.8531	0	0.8808	0	1	1	0.8345	1	0.2744	1	0.8376	FALSE	FALSE	FALSE	FALSE	FALSE	FALSE	FALSE	FALSE	FALSE	FALSE	FALSE
BGIT12_3.region001_gene6	BGIT12	isolates	deepsea	Bacteria	Bacillota	Bacilli	Bacillales	Bacillaceae	Bacillus	Bacillus xiamenensis	BGIT12_3.region001	NGSLIAANLGVSTGTAFTIVNFLDTWSSVATVITIVGMFTGVGTISAGVAASILAILKKKGKAKAAAF	BACTERIAL_HEAD_TO_TAIL_CYCLIZED	68	1	0.9872	1	0.777	1	0.9118	1	0.9966	1	0.7369	1	0.9772	1	0.975	1	0.6825	1	0.997	0	0.1892	0	0.4344	0	1	FALSE	FALSE	TRUE	FALSE	FALSE	FALSE	TRUE	FALSE	FALSE	FALSE	TRUE
BGIT4_1.region003_gene6	BGIT4	isolates	deepsea	Bacteria	Bacillota	Bacilli	Bacillales	Bacillaceae	Bacillus	Bacillus safensis	BGIT4_1.region003	LNTK	CLASS_II_LANTIPEPTIDE	4	1	0.9188	0	0.1374	0	0.2992	0	0.986	0	0.2925	1	0.181	0	0.7241	0	0.1946	0	0.8991	0	0.6317	1	0.0756	0	0.7422	FALSE	FALSE	FALSE	FALSE	FALSE	FALSE	FALSE	FALSE	FALSE	FALSE	FALSE
BGIT7_3.region001_gene8	BGIT7	isolates	deepsea	Bacteria	Bacillota	Bacilli	Bacillales_G	HB172195	Anaerobacillus_A	Anaerobacillus_A sp947387515	BGIT7_3.region001	TTQSGRRRKRDDD	LASSO_PEPTIDE	13	1	0.9672	1	0.5179	1	0.8388	0	0.0094	1	0.3395	1	0.0584	0	0.4246	1	0.4399	0	0.8771	0	0.9396	0	0.8287	0	1	FALSE	TRUE	FALSE	TRUE	FALSE	FALSE	FALSE	FALSE	FALSE	FALSE	FALSE
BGIT8_22.region001_gene14	BGIT8	isolates	deepsea	Bacteria	Bacillota	Bacilli	Bacillales	Bacillaceae_G	Bacillus_A	NA	BGIT8_22.region001	KTPDAVQPD	LASSO_PEPTIDE	9	0	0.9826	0	0.0532	0	0.7708	1	0.178	0	0.8754	0	0.9994	0	1	0	0.8418	1	0.401	1	0.4996	0	0.7268	0	0.9962	FALSE	FALSE	FALSE	FALSE	FALSE	FALSE	FALSE	FALSE	FALSE	FALSE	FALSE
BGIT8_93.region001_gene1	BGIT8	isolates	deepsea	Bacteria	Bacillota	Bacilli	Bacillales	Bacillaceae_G	Bacillus_A	NA	BGIT8_93.region001	GCSPSSNTSWFF	CLASS_III_IV_LANTIPEPTIDE	12	1	0.9464	1	0.5667	1	0.7506	1	0.9776	1	0.5589	1	0.9156	1	0.1848	1	0.4249	1	0.6898	0	0.9241	0	0.0551	0	0.9996	FALSE	TRUE	FALSE	FALSE	FALSE	FALSE	TRUE	FALSE	FALSE	FALSE	FALSE
BGIT8_93.region001_gene3	BGIT8	isolates	deepsea	Bacteria	Bacillota	Bacilli	Bacillales	Bacillaceae_G	Bacillus_A	NA	BGIT8_93.region001	VSVNCKTQSGLSLFFCVSPK	CLASS_III_IV_LANTIPEPTIDE	20	1	0.9464	1	0.5667	1	0.7506	1	0.9776	1	0.5589	1	0.9156	1	0.1848	1	0.4249	1	0.6898	0	0.9241	0	0.0551	0	0.9996	FALSE	TRUE	FALSE	FALSE	FALSE	FALSE	TRUE	FALSE	FALSE	FALSE	FALSE
BGIV4_5.region001_gene10	BGIV4	isolates	deepsea	Bacteria	Pseudomonadota	Gammaproteobacteria	Pseudomonadales	Cellvibrionaceae	Microbulbifer	NA	BGIV4_5.region001	GLAEKRLLDMAYGE	LASSO_PEPTIDE	14	0	0.9994	0	0.8964	0	0.97	0	1	0	0.9802	0	1	0	1	0	0.977	0	1	0	0.9816	0	0.8235	0	0.9978	FALSE	FALSE	FALSE	FALSE	FALSE	FALSE	FALSE	FALSE	FALSE	FALSE	FALSE
BGIV4_5.region001_gene13	BGIV4	isolates	deepsea	Bacteria	Pseudomonadota	Gammaproteobacteria	Pseudomonadales	Cellvibrionaceae	Microbulbifer	NA	BGIV4_5.region001	MEISMYGPSGDDERDGELF	MICROVIRIDIN	19	0	0.9994	0	0.8964	0	0.97	0	1	0	0.9802	0	1	0	1	0	0.977	0	1	0	0.9816	0	0.8235	0	0.9978	FALSE	FALSE	FALSE	FALSE	FALSE	FALSE	FALSE	FALSE	FALSE	FALSE	FALSE
BGIZ11_4.region001_gene8	BGIZ11	isolates	deepsea	Bacteria	Bacillota	Bacilli	Bacillales_B	Jeotgalibacillaceae	Jeotgalibacillus	NA	BGIZ11_4.region001	ILLDADSNDNDVFFNRAFGNGDGVTSFDINDQNITPPLNNFKGNKCGSSSPLGICN	CLASS_II_LANTIPEPTIDE	56	1	0.754	1	0.6845	1	0.1724	0	0.997	0	0.4775	0	0.9944	0	0.9848	0	0.5639	0	0.9992	0	0.9778	0	0.0778	1	0.746	FALSE	FALSE	FALSE	FALSE	FALSE	FALSE	FALSE	FALSE	FALSE	FALSE	FALSE
BGIZ12_5.region001_gene7	BGIZ12	isolates	deepsea	Bacteria	Bacillota	Bacilli	Bacillales_B	DSM-1321	Peribacillus	Peribacillus butanolivorans	BGIZ12_5.region001	ITIPDGVQNDPDEMVHHS	LASSO_PEPTIDE	18	0	0.3849	1	0.2569	0	0.244	0	0.9626	0	0.7385	0	0.9998	0	0.9998	0	0.786	0	0.997	0	0.8213	0	0.4579	0	0.9996	FALSE	FALSE	FALSE	FALSE	FALSE	FALSE	FALSE	FALSE	FALSE	FALSE	FALSE
BGIZ15_6.region002_gene14	BGIZ15	isolates	deepsea	Bacteria	Bacillota	Bacilli	Bacillales	Bacillaceae_G	Bacillus_A	NA	BGIZ15_6.region002	GPYTDEAYNPGHPVDPKDPNTWNRFTS	LASSO_PEPTIDE	27	1	0.4061	0	0.5707	0	0.0914	0	0.982	0	0.1948	0	0.9982	0	0.981	0	0.2831	0	0.1315	0	0.8539	1	0.0428	1	0.3902	FALSE	FALSE	FALSE	FALSE	FALSE	FALSE	FALSE	FALSE	FALSE	FALSE	FALSE
BGIZ15_8.region001_gene15	BGIZ15	isolates	deepsea	Bacteria	Bacillota	Bacilli	Bacillales	Bacillaceae_G	Bacillus_A	NA	BGIZ15_8.region001	CIGGYPESYDGYDYYK	LASSO_PEPTIDE	16	0	0.9412	1	0.6495	0	0.0246	0	0.5161	0	0.5275	0	0.991	0	0.993	0	0.6775	1	0.2646	0	0.0078	1	0.4438	0	0.9944	FALSE	FALSE	FALSE	FALSE	FALSE	FALSE	FALSE	FALSE	FALSE	FALSE	FALSE
BGIZ18_1.region001_gene8	BGIZ18	isolates	deepsea	Bacteria	Bacillota	Bacilli	Bacillales	Bacillaceae	Bacillus	Bacillus xiamenensis	BGIZ18_1.region001	VNAFKISGLLLVSIALLFAYFFVMGNLPIAYLTKEFGIPSAVGSTLTWYLGMGATASVIIGILSGFLTGGLGLIANAGRQALTLYLKEELRKRGKKAFIAW	BACTERIAL_HEAD_TO_TAIL_CYCLIZED	101	1	0.5977	0	0.3293	1	0.5634	0	0.8612	0	0.071	1	0.2531	0	0.9608	1	0.0094	0	0.4637	0	0.503	0	0.397	0	0.9998	FALSE	FALSE	FALSE	FALSE	FALSE	FALSE	FALSE	FALSE	FALSE	FALSE	FALSE
BGIZ2_1.region002_gene13	BGIZ2	isolates	deepsea	Bacteria	Bacillota	Bacilli	Bacillales	Bacillaceae	Bacillus_P	NA	BGIZ2_1.region002	IADAVQPDQDETVHYS	LASSO_PEPTIDE	16	0	0.9176	0	0.6295	0	0.5328	0	1	0	0.8662	0	0.9998	0	1	0	0.8638	0	1	0	0.8659	0	0.7797	0	1	FALSE	FALSE	FALSE	FALSE	FALSE	FALSE	FALSE	FALSE	FALSE	FALSE	FALSE
BGIZ23_16.region001_gene10	BGIZ23	isolates	deepsea	Bacteria	Bacillota	Bacilli	Bacillales_D	Amphibacillaceae	Virgibacillus	NA	BGIZ23_16.region001	KMNWGSVGGSCVGGAIIGGALGGLGGAGGGCITGAISSIWDQL	CLASS_II_LANTIPEPTIDE	43	1	1	1	0.9998	1	0.991	1	1	1	0.9856	1	1	1	1	1	0.9838	1	1	0	0.9482	1	0.1407	1	1	FALSE	TRUE	FALSE	FALSE	FALSE	TRUE	FALSE	FALSE	FALSE	TRUE	FALSE
BGIZ23_16.region001_gene9	BGIZ23	isolates	deepsea	Bacteria	Bacillota	Bacilli	Bacillales_D	Amphibacillaceae	Virgibacillus	NA	BGIZ23_16.region001	GGYSKKACLKDIGKGIGAGTMAGAAGGGIAAGLGAIPGGFVGAHVGAIAGSAACIGRILGGR	CLASS_II_LANTIPEPTIDE	62	1	1	1	0.9998	1	0.991	1	1	1	0.9856	1	1	1	1	1	0.9838	1	1	0	0.9482	1	0.1407	1	1	FALSE	TRUE	FALSE	FALSE	FALSE	TRUE	FALSE	FALSE	FALSE	TRUE	FALSE
BGIZ23_20.region001_gene1	BGIZ23	isolates	deepsea	Bacteria	Bacillota	Bacilli	Bacillales_D	Amphibacillaceae	Virgibacillus	NA	BGIZ23_20.region001	KGAGYVKTLTKDCPNVVSQVCGSLGGWISACKNC	CLASS_II_LANTIPEPTIDE	34	1	0.9994	1	0.993	1	0.8376	1	1	1	0.5919	1	1	1	0.999	1	0.5237	1	1	1	0.3811	1	0.6766	1	0.7912	FALSE	FALSE	FALSE	FALSE	FALSE	FALSE	FALSE	FALSE	FALSE	FALSE	FALSE
BGIZ23_31.region001_gene8	BGIZ23	isolates	deepsea	Bacteria	Bacillota	Bacilli	Bacillales_D	Amphibacillaceae	Virgibacillus	NA	BGIZ23_31.region001	GWWVTTATVSVSLSTISNHC	CLASS_III_IV_LANTIPEPTIDE	20	1	0.9114	0	0.033	1	0.0694	0	1	1	0.0596	1	0.0756	0	0.9814	1	0.0472	0	1	0	0.3733	0	0.2501	0	0.3616	FALSE	FALSE	FALSE	FALSE	FALSE	FALSE	FALSE	FALSE	FALSE	FALSE	FALSE
BGIZ23_31.region001_gene9	BGIZ23	isolates	deepsea	Bacteria	Bacillota	Bacilli	Bacillales_D	Amphibacillaceae	Virgibacillus	NA	BGIZ23_31.region001	PAKW	CLASS_III_IV_LANTIPEPTIDE	4	1	0.9114	0	0.033	1	0.0694	0	1	1	0.0596	1	0.0756	0	0.9814	1	0.0472	0	1	0	0.3733	0	0.2501	0	0.3616	FALSE	FALSE	FALSE	FALSE	FALSE	FALSE	FALSE	FALSE	FALSE	FALSE	FALSE
BGIZ25_1.region002_gene11	BGIZ25	isolates	deepsea	Bacteria	Bacillota	Bacilli	Bacillales	Bacillaceae	Bacillus	Bacillus sonorensis	BGIZ25_1.region002	GGMAGRVPDGMHGGRGF	LASSO_PEPTIDE	17	1	0.9372	1	0.5781	0	0.614	1	1	0	0.9074	1	0.9242	1	0.9872	0	0.8936	1	0.9994	0	0.6661	0	0.5497	0	0.985	FALSE	FALSE	FALSE	FALSE	FALSE	FALSE	FALSE	FALSE	FALSE	FALSE	FALSE
BGIZ25_12.region001_gene14	BGIZ25	isolates	deepsea	Bacteria	Bacillota	Bacilli	Bacillales	Bacillaceae	Bacillus	Bacillus sonorensis	BGIZ25_12.region001	TTPSSLPCGTLITAVWCPSNACTSDC	CLASS_II_LANTIPEPTIDE	26	1	0.904	1	0.4111	1	0.8168	0	0.9504	1	0.5243	0	0.8528	0	0.5257	1	0.5149	0	0.9714	1	0.3449	1	0.6794	1	0.6188	FALSE	FALSE	FALSE	FALSE	FALSE	FALSE	FALSE	FALSE	FALSE	FALSE	FALSE
BGIZ25_12.region001_gene16	BGIZ25	isolates	deepsea	Bacteria	Bacillota	Bacilli	Bacillales	Bacillaceae	Bacillus	Bacillus sonorensis	BGIZ25_12.region001	CAWCNISCQLGNKGS	CLASS_II_LANTIPEPTIDE	15	1	0.904	1	0.4111	1	0.8168	0	0.9504	1	0.5243	0	0.8528	0	0.5257	1	0.5149	0	0.9714	1	0.3449	1	0.6794	1	0.6188	FALSE	FALSE	FALSE	FALSE	FALSE	FALSE	FALSE	FALSE	FALSE	FALSE	FALSE
BGIZ25_12.region001_gene17	BGIZ25	isolates	deepsea	Bacteria	Bacillota	Bacilli	Bacillales	Bacillaceae	Bacillus	Bacillus sonorensis	BGIZ25_12.region001	GCEWYNISCKLGNKGQWCTLTKECQRSCK	CLASS_II_LANTIPEPTIDE	29	1	0.904	1	0.4111	1	0.8168	0	0.9504	1	0.5243	0	0.8528	0	0.5257	1	0.5149	0	0.9714	1	0.3449	1	0.6794	1	0.6188	FALSE	FALSE	FALSE	FALSE	FALSE	FALSE	FALSE	FALSE	FALSE	FALSE	FALSE
BGIZ25_4.region002_gene21	BGIZ25	isolates	deepsea	Bacteria	Bacillota	Bacilli	Bacillales	Bacillaceae	Bacillus	Bacillus sonorensis	BGIZ25_4.region002	NLGAETTSRANGSVGGEITKRLVSQAQASMGGQQ	LASSO_PEPTIDE	34	0	0.4667	0	0.5307	1	0.6072	0	0.5377	1	0.4137	0	0.9582	0	0.9081	1	0.2895	1	0.3934	0	0.8825	0	0.7423	0	1	FALSE	FALSE	FALSE	TRUE	FALSE	FALSE	FALSE	FALSE	FALSE	FALSE	FALSE
BGIZ28_1.region001_gene22	BGIZ28	isolates	deepsea	Bacteria	Bacillota	Bacilli	Bacillales	Bacillaceae	Bacillus	Bacillus glycinifermentans	BGIZ28_1.region001	AETTSRANGSVGGEITKRLVAQAQASMGGQQ	LASSO_PEPTIDE	31	0	0.1012	1	0.0618	0	0.083	1	0.8688	0	0.4521	0	0.9262	0	0.5556	0	0.4521	1	0.9494	0	0.9496	0	0.8874	0	1	TRUE	FALSE	FALSE	FALSE	FALSE	FALSE	FALSE	FALSE	FALSE	FALSE	FALSE
BGIZ5_1.region002_gene7	BGIZ5	isolates	deepsea	Bacteria	Bacillota	Bacilli	Bacillales_G	Fictibacillaceae	Fictibacillus	NA	BGIZ5_1.region002	LSHVGSYAVAYGTPAKVIRERQFGEPYLKIS	CLASS_II_LANTIPEPTIDE	31	0	0.9652	0	0.3819	1	0.5062	1	0.7992	1	0.2587	0	0.9966	0	1	1	0.0514	0	0.5593	0	0.9964	0	0.8712	0	1	FALSE	FALSE	FALSE	FALSE	FALSE	FALSE	FALSE	FALSE	FALSE	FALSE	FALSE
EEMC.bin.1_k119_94503.region001_gene12	EEMC.bin.1	MAGs	deepsea	Bacteria	Pseudomonadota	Zetaproteobacteria	Mariprofundales	Mariprofundaceae	Ghiorsea	NA	EEMC.bin.1_k119_94503.region001	IGQTKVCNLVAGGAVSIVISSGTNACCPCVPGSTKFDPVKCARDQCVKSCGTNCTPAAIANIVANNDCGKFCKACGGIPASLAGVCTCNCIVGSPNKCN	CLASS_II_LANTIPEPTIDE	99	1	0.1368	1	0.8692	1	0.3816	1	0.9998	0	0.4373	0	0.9924	0	0.9992	0	0.4939	1	0.9968	1	0.5064	1	0.48	1	0.9992	FALSE	FALSE	FALSE	FALSE	FALSE	FALSE	FALSE	FALSE	FALSE	FALSE	FALSE
EEMC.bin.10010_k141_869206.region001_gene3	EEMC.bin.10010	MAGs	deepsea	Bacteria	Planctomycetota	Phycisphaerae	UBA1845	UBA1845	OFTM174	NA	EEMC.bin.10010_k141_869206.region001	VGDVWIIQPLFQIQ	LASSO_PEPTIDE	14	1	0.9108	1	0.6181	1	0.1842	0	0.8596	0	0.3077	1	0.847	1	0.8657	0	0.4193	0	0.8231	0	0.9544	0	0.4607	0	1	TRUE	TRUE	TRUE	FALSE	FALSE	FALSE	FALSE	FALSE	FALSE	FALSE	FALSE
EEMC.bin.10049_k141_1345632.region001_gene6	EEMC.bin.10049	MAGs	deepsea	Bacteria	Myxococcota_A	UBA9160	SZUA-336	SZUA-336	SMWZ01	SMWZ01 sp004356455	EEMC.bin.10049_k141_1345632.region001	LGLMAGGLSCAPAEGGEVECAGVNGCSGKGECSAADGSHDCGGKNSCKGKGWVHTDSADECTKQGGTVRKG	LASSO_PEPTIDE	71	0	0.9998	0	0.9986	0	0.9882	0	1	0	0.9954	0	1	0	1	0	0.997	0	1	1	0.4718	0	0.719	0	0.9998	FALSE	FALSE	FALSE	FALSE	FALSE	FALSE	FALSE	FALSE	FALSE	FALSE	FALSE
EEMC.bin.10085_k141_2673611.region001_gene21	EEMC.bin.10085	MAGs	deepsea	Bacteria	Pseudomonadota	Gammaproteobacteria	GCA-001735895	GCA-001735895	GCA-001735895	NA	EEMC.bin.10085_k141_2673611.region001	VFGTYKELEVGNGKFNTVKIH	CLASS_II_LANTIPEPTIDE	21	1	0.8414	1	0.5065	1	0.7702	1	0.9864	1	0.5113	0	0.2933	0	0.3646	1	0.4491	1	0.1345	0	0.9001	0	0.801	0	0.9996	FALSE	FALSE	FALSE	TRUE	FALSE	FALSE	TRUE	FALSE	FALSE	FALSE	FALSE
EEMC.bin.10093_k141_36150.region001_gene18	EEMC.bin.10093	MAGs	deepsea	Bacteria	Pseudomonadota	Gammaproteobacteria	Acidiferrobacterales	SZUA-150	NA	NA	EEMC.bin.10093_k141_36150.region001	IIGNDGQSVNPRS	CLASS_II_LANTIPEPTIDE	13	0	0.9948	1	0.173	0	0.9012	0	0.9866	0	0.96	0	1	0	1	0	0.933	0	0.9618	0	0.9089	0	0.5246	0	0.9968	TRUE	FALSE	FALSE	FALSE	FALSE	FALSE	FALSE	FALSE	FALSE	FALSE	FALSE
EEMC.bin.10093_k141_36150.region001_gene4	EEMC.bin.10093	MAGs	deepsea	Bacteria	Pseudomonadota	Gammaproteobacteria	Acidiferrobacterales	SZUA-150	NA	NA	EEMC.bin.10093_k141_36150.region001	LVTDAASICNPGEVWVDGLGCV	CLASS_II_LANTIPEPTIDE	22	0	0.8818	1	0.03	0	0.9344	0	0.9774	0	0.9792	0	0.9998	0	1	0	0.984	1	0.345	1	0.9534	0	0.1719	1	0.6228	FALSE	FALSE	FALSE	FALSE	FALSE	FALSE	FALSE	FALSE	FALSE	FALSE	FALSE
EEMC.bin.10099_k141_1497161.region001_gene7	EEMC.bin.10099	MAGs	deepsea	Bacteria	Acidobacteriota	Polarisedimenticolia	Polarisedimenticolales	Polarisedimenticolaceae	WVWW01	NA	EEMC.bin.10099_k141_1497161.region001	GGIPSVAVKCVDTGRNTGGEGGHLDGY	LASSO_PEPTIDE	27	1	0.6181	1	0.3599	0	0.1686	0	0.6701	0	0.4913	0	0.6805	0	0.9986	0	0.5669	1	0.0194	0	0.9978	0	0.836	0	0.9854	FALSE	FALSE	FALSE	FALSE	FALSE	FALSE	FALSE	FALSE	FALSE	FALSE	FALSE
EEMC.bin.1010_k119_373554.region001_gene10	EEMC.bin.1010	MAGs	cryosphere	Bacteria	Bacillota_A	Clostridia	Lutisporales	Lutisporaceae	NA	NA	EEMC.bin.1010_k119_373554.region001	GCGECQNSCQSACKTSATVANLKCENVENTRIKKAPSINLM	CLASS_I_LANTIPEPTIDE	41	1	0.1966	1	0.7057	0	0.4084	1	0.9826	0	0.8122	0	0.996	0	0.9998	0	0.8366	1	0.9119	0	0.6613	0	0.483	0	0.3656	FALSE	FALSE	FALSE	FALSE	FALSE	FALSE	FALSE	FALSE	FALSE	FALSE	FALSE
EEMC.bin.1015_k119_323335.region001_gene7	EEMC.bin.1015	MAGs	cryosphere	Bacteria	Pseudomonadota	Gammaproteobacteria	Burkholderiales	Nitrosomonadaceae	Nitrosospira	NA	EEMC.bin.1015_k119_323335.region001	SDTVKSAHPLFEPT	LASSO_PEPTIDE	14	0	0.3859	0	0.4339	0	0.0516	0	0.9916	0	0.7678	0	0.953	0	0.9982	0	0.6165	0	0.9966	0	0.4682	0	0.8195	0	0.9996	FALSE	FALSE	FALSE	FALSE	FALSE	FALSE	FALSE	FALSE	FALSE	FALSE	FALSE
EEMC.bin.10207_k141_1088130.region001_gene10	EEMC.bin.10207	MAGs	deepsea	Bacteria	Myxococcota_A	UBA9160	UBA9160	UBA4427	UBA4427	NA	EEMC.bin.10207_k141_1088130.region001	GIGAELDHSISSGDPAEPKHFT	LASSO_PEPTIDE	22	1	0.8716	0	0.5223	1	0.7834	0	0.994	0	0.162	1	0.5333	1	0.8492	0	0.0848	0	0.9962	0	0.9071	0	0.9192	0	1	FALSE	TRUE	FALSE	TRUE	FALSE	FALSE	FALSE	FALSE	FALSE	FALSE	FALSE
EEMC.bin.10223_k141_732502.region001_gene2	EEMC.bin.10223	MAGs	deepsea	Bacteria	Planctomycetota	UBA1135	UBA1135	GCA-002686595	N075bin59	N075bin59 sp004357655	EEMC.bin.10223_k141_732502.region001	VQRAPALVRAWAEAAGAYRHARGARCRASTVRAAHRRAD	LASSO_PEPTIDE	39	1	0.9888	1	0.081	1	0.7484	1	0.5967	1	0.6843	1	1	1	0.9944	1	0.5603	0	0.9474	0	0.953	0	0.323	0	0.998	FALSE	TRUE	FALSE	FALSE	FALSE	TRUE	FALSE	FALSE	FALSE	TRUE	FALSE
EEMC.bin.10223_k141_879433.region001_gene4	EEMC.bin.10223	MAGs	deepsea	Bacteria	Planctomycetota	UBA1135	UBA1135	GCA-002686595	N075bin59	N075bin59 sp004357655	EEMC.bin.10223_k141_879433.region001	GRALSPQGRAHGAVVVDLGVARARLSAALAAFHRNWRSPFANAIEPRYRYPPERAGRPPRVLPASRVQPSVERSRRSGYTACDEALPGPSLPVPNPR	LASSO_PEPTIDE	97	0	0.7427	0	0.4449	0	0.8048	0	0.995	0	0.7858	0	0.9998	0	1	0	0.8382	0	0.992	0	0.9848	0	0.1721	0	0.9986	FALSE	FALSE	FALSE	FALSE	FALSE	FALSE	FALSE	FALSE	FALSE	FALSE	FALSE
EEMC.bin.10223_k141_879433.region001_gene5	EEMC.bin.10223	MAGs	deepsea	Bacteria	Planctomycetota	UBA1135	UBA1135	GCA-002686595	N075bin59	N075bin59 sp004357655	EEMC.bin.10223_k141_879433.region001	CATAAHHSCKGMNECAGQGGCGSGDNSCGGKNSCKGKGGCAVPIKH	CLASS_I_LANTIPEPTIDE	46	0	0.9948	0	0.9904	0	0.9296	0	1	0	0.9418	0	1	0	0.9994	0	0.9716	0	1	1	0.8389	0	0.6111	0	0.9996	FALSE	FALSE	FALSE	FALSE	FALSE	FALSE	FALSE	FALSE	FALSE	FALSE	FALSE
EEMC.bin.10224_k141_2125570.region001_gene7	EEMC.bin.10224	MAGs	deepsea	Bacteria	Bacteroidota	Rhodothermia	Rhodothermales	Rubricoccaceae	JAHEJB01	JAHEJB01 sp022564455	EEMC.bin.10224_k141_2125570.region001	RSRRADGFFGFRRRQIMPPPGS	LASSO_PEPTIDE	22	1	0.9906	1	0.6539	1	0.8866	1	0.8752	1	0.8464	1	0.9998	1	0.9996	1	0.9008	1	0.0967	0	0.8495	0	0.5268	0	1	FALSE	FALSE	TRUE	FALSE	FALSE	FALSE	FALSE	FALSE	FALSE	FALSE	FALSE
EEMC.bin.10227_k141_2482918.region001_gene9	EEMC.bin.10227	MAGs	deepsea	Bacteria	Pseudomonadota	Alphaproteobacteria	Rhodobacterales	Rhodobacteraceae	Thermohalobaculum	NA	EEMC.bin.10227_k141_2482918.region001	LVFFRQLNTFNHPGVTTVILAVLLLVLFGEIVSYYVRKAII	LASSO_PEPTIDE	41	1	0.4339	0	0.7796	1	0.5936	0	1	0	0.0924	0	0.7734	0	0.841	1	0.1082	0	0.999	0	0.9882	0	0.5626	0	0.9998	FALSE	FALSE	FALSE	FALSE	FALSE	FALSE	FALSE	FALSE	FALSE	FALSE	FALSE
EEMC.bin.10257_k141_271326.region001_gene13	EEMC.bin.10257	MAGs	deepsea	Bacteria	Acidobacteriota	Polarisedimenticolia	Polarisedimenticolales	Polarisedimenticolaceae	WVWW01	NA	EEMC.bin.10257_k141_271326.region001	FATTDGTFTDSLAGDSGVVYYRID	LASSO_PEPTIDE	24	1	0.0266	0	0.7726	1	0.2456	0	0.9998	0	0.2004	0	0.9942	0	0.9954	0	0.3313	0	1	0	0.9714	0	0.8864	0	1	FALSE	FALSE	FALSE	FALSE	FALSE	FALSE	FALSE	FALSE	FALSE	FALSE	FALSE
EEMC.bin.10262_k141_1701672.region001_gene2	EEMC.bin.10262	MAGs	deepsea	Bacteria	Gemmatimonadota	Gemmatimonadetes	Longimicrobiales	UBA6960	UBA2589	UBA2589 sp022564535	EEMC.bin.10262_k141_1701672.region001	YINSRSRGIYEDVGLGNLAPGLVMRPSGRVGLSLTIGGR	LASSO_PEPTIDE	39	1	0.9846	1	0.1466	0	0.119	1	0.6837	1	0.0676	1	0.9956	1	0.786	1	0.1264	0	0.0999	1	0.0689	0	0.966	0	0.9996	FALSE	FALSE	FALSE	FALSE	FALSE	FALSE	FALSE	FALSE	FALSE	FALSE	FALSE
EEMC.bin.1027_k119_83108.region001_gene10	EEMC.bin.1027	MAGs	cryosphere	Bacteria	Pseudomonadota	Gammaproteobacteria	Burkholderiales	Burkholderiaceae	Rhodoferax	NA	EEMC.bin.1027_k119_83108.region001	LSDSKIEAVAGGKYSEQDGIRISLGLKPLGNP	CLASS_II_LANTIPEPTIDE	32	1	0.8136	0	0.0236	1	0.7188	1	0.5497	1	0.0926	0	0.9124	0	0.8158	1	0.0302	1	0.289	0	0.9976	0	0.8917	0	0.9996	FALSE	FALSE	FALSE	TRUE	FALSE	FALSE	FALSE	FALSE	FALSE	FALSE	FALSE
EEMC.bin.1027_k119_83108.region001_gene8	EEMC.bin.1027	MAGs	cryosphere	Bacteria	Pseudomonadota	Gammaproteobacteria	Burkholderiales	Burkholderiaceae	Rhodoferax	NA	EEMC.bin.1027_k119_83108.region001	PIFGNPGTWYPKHASNV	CLASS_II_LANTIPEPTIDE	17	1	0.6181	1	0.4975	1	0.5718	1	0.4667	1	0.2683	0	0.8274	0	0.9586	1	0.1994	1	0.1595	0	0.7822	0	0.8018	0	0.9994	FALSE	FALSE	FALSE	FALSE	FALSE	FALSE	FALSE	FALSE	FALSE	FALSE	FALSE
EEMC.bin.1027_k119_83108.region001_gene9	EEMC.bin.1027	MAGs	cryosphere	Bacteria	Pseudomonadota	Gammaproteobacteria	Burkholderiales	Burkholderiaceae	Rhodoferax	NA	EEMC.bin.1027_k119_83108.region001	AGATMVWTGVGTGLGGQLGVDGIKNIVDGSK	CLASS_II_LANTIPEPTIDE	31	1	0.9962	1	0.969	1	0.98	1	0.837	1	0.9822	1	0.9992	1	0.9988	1	0.9874	1	0.4987	0	0.9406	0	0.4722	0	0.9736	FALSE	TRUE	FALSE	FALSE	FALSE	TRUE	FALSE	FALSE	FALSE	TRUE	FALSE
EEMC.bin.1029_k119_268951.region001_gene3	EEMC.bin.1029	MAGs	cryosphere	Bacteria	Pseudomonadota	Alphaproteobacteria	Sphingomonadales	Sphingomonadaceae	Sphingomicrobium	NA	EEMC.bin.1029_k119_268951.region001	ITGLNDGNGTKS	LASSO_PEPTIDE	12	0	0.5439	0	0.5179	1	0.3032	0	0.9998	0	0.216	0	0.9912	0	0.9992	0	0.3739	0	0.9996	0	0.775	0	0.5976	0	0.9944	FALSE	FALSE	FALSE	FALSE	FALSE	FALSE	FALSE	FALSE	FALSE	FALSE	FALSE
EEMC.bin.10295_k141_771655.region001_gene1	EEMC.bin.10295	MAGs	deepsea	Bacteria	Myxococcota_A	UBA9160	SZUA-336	SZUA-336	SMWZ01	SMWZ01 sp004356455	EEMC.bin.10295_k141_771655.region001	VFDAGGALYAADLLLSEGQVQR	LASSO_PEPTIDE	22	1	0.8436	0	0.2893	0	0.3964	0	0.2434	0	0.881	0	0.84	1	0.9047	0	0.8908	0	0.7983	0	0.9616	0	0.925	0	0.9972	FALSE	FALSE	FALSE	FALSE	FALSE	FALSE	FALSE	FALSE	FALSE	FALSE	FALSE
EEMC.bin.103_k119_1172809.region001_gene2	EEMC.bin.103	MAGs	deepsea	Bacteria	Bacteroidota	Bacteroidia	SpSt-205	JAADEI01	JAADEI01	JAADEI01 sp024280615	EEMC.bin.103_k119_1172809.region001	LIKENEKIYLSNDLHANAGCIEINIPC	CLASS_II_LANTIPEPTIDE	27	1	0.8184	0	0.123	1	0.7786	0	0.9764	1	0.019	0	0.3969	1	0.4432	0	0.1186	0	0.9896	0	0.8257	0	0.3835	0	0.999	TRUE	FALSE	FALSE	FALSE	FALSE	FALSE	FALSE	FALSE	FALSE	FALSE	FALSE
EEMC.bin.10347_k141_808261.region001_gene7	EEMC.bin.10347	MAGs	deepsea	Bacteria	Pseudomonadota	Gammaproteobacteria	UBA4486	UBA4486	B75T3L11	NA	EEMC.bin.10347_k141_808261.region001	LLFQPRFYLFIRIGFVFSLFSPLRHLSSPISSSYSYSSLN	LASSO_PEPTIDE	40	0	0.2348	0	0.1894	1	0.7066	1	0.5647	1	0.798	0	0.4775	0	0.8238	1	0.6959	0	0.9168	0	0.5038	0	0.4098	0	1	FALSE	FALSE	FALSE	FALSE	FALSE	FALSE	FALSE	FALSE	FALSE	FALSE	FALSE
EEMC.bin.1035_k141_336678.region001_gene28	EEMC.bin.1035	MAGs	cryosphere	Bacteria	Actinomycetota	Actinomycetes	Actinomycetales	Microbacteriaceae	Lacisediminihabitans	NA	EEMC.bin.1035_k141_336678.region001	WFCCATGRRSGRRKADTRDSRMFRSLPEVRNLPAAQVGWSPATTSRSS	LASSO_PEPTIDE	48	0	0.82	0	0.4175	1	0.7318	0	0.9888	1	0.6663	0	0.9958	0	0.9976	1	0.5727	0	0.9602	0	0.7436	0	0.2243	0	1	FALSE	FALSE	FALSE	FALSE	FALSE	FALSE	FALSE	FALSE	FALSE	FALSE	FALSE
EEMC.bin.1035_k141_336678.region001_gene4	EEMC.bin.1035	MAGs	cryosphere	Bacteria	Actinomycetota	Actinomycetes	Actinomycetales	Microbacteriaceae	Lacisediminihabitans	NA	EEMC.bin.1035_k141_336678.region001	VRSVGLPAGSHDRRSSCSVPLLRAARSSRSLRK	LASSO_PEPTIDE	33	1	0.9776	1	0.2951	1	0.8596	0	0.4787	1	0.9466	1	0.9996	1	0.9948	1	0.9254	1	0.5179	0	0.7334	0	0.5972	0	1	FALSE	FALSE	FALSE	FALSE	FALSE	FALSE	FALSE	FALSE	FALSE	FALSE	FALSE
EEMC.bin.1035_k141_38794.region001_gene15	EEMC.bin.1035	MAGs	cryosphere	Bacteria	Actinomycetota	Actinomycetes	Actinomycetales	Microbacteriaceae	Lacisediminihabitans	NA	EEMC.bin.1035_k141_38794.region001	MIAPFQLARYVGMRAPFPSGLCSITVRRWGRWRRWFSNVGYTKVLP	LASSO_PEPTIDE	46	0	0.9034	0	0.5301	0	0.8266	0	0.991	0	0.7367	0	0.9064	0	0.9516	0	0.8066	0	0.9946	0	0.1253	0	0.8141	0	0.9988	TRUE	FALSE	FALSE	FALSE	FALSE	FALSE	FALSE	FALSE	FALSE	FALSE	FALSE
EEMC.bin.1035_k141_38794.region001_gene17	EEMC.bin.1035	MAGs	cryosphere	Bacteria	Actinomycetota	Actinomycetes	Actinomycetales	Microbacteriaceae	Lacisediminihabitans	NA	EEMC.bin.1035_k141_38794.region001	WTVVETDCVDVVNTTLRGGRIAAAAGMLP	LASSO_PEPTIDE	29	0	0.9004	0	0.0534	1	0.2176	0	0.8242	0	0.4985	0	0.9996	0	0.9994	0	0.5873	0	0.998	0	0.9996	0	0.6368	0	0.9992	FALSE	FALSE	FALSE	FALSE	FALSE	FALSE	FALSE	FALSE	FALSE	FALSE	FALSE
EEMC.bin.1035_k141_38794.region001_gene18	EEMC.bin.1035	MAGs	cryosphere	Bacteria	Actinomycetota	Actinomycetes	Actinomycetales	Microbacteriaceae	Lacisediminihabitans	NA	EEMC.bin.1035_k141_38794.region001	ADQNRYLGLLCRIYPQFNRKVG	LASSO_PEPTIDE	22	1	0.9688	1	0.88	1	0.7354	1	0.9936	1	0.6015	1	0.941	1	0.7926	1	0.5759	1	0.9974	1	0.6595	0	0.836	0	0.9976	FALSE	FALSE	FALSE	TRUE	FALSE	FALSE	FALSE	TRUE	FALSE	FALSE	FALSE
EEMC.bin.1035_k141_38794.region001_gene19	EEMC.bin.1035	MAGs	cryosphere	Bacteria	Actinomycetota	Actinomycetes	Actinomycetales	Microbacteriaceae	Lacisediminihabitans	NA	EEMC.bin.1035_k141_38794.region001	GEVTTNTKSIGAGMPDCTGDAVG	LASSO_PEPTIDE	23	1	0.7808	1	0.0674	1	0.2256	0	0.8926	0	0.5991	1	0.2609	0	0.5389	0	0.6097	0	0.9998	0	0.5647	0	0.8605	0	0.6322	TRUE	FALSE	FALSE	FALSE	FALSE	FALSE	FALSE	FALSE	FALSE	FALSE	FALSE
EEMC.bin.1035_k141_38794.region001_gene3	EEMC.bin.1035	MAGs	cryosphere	Bacteria	Actinomycetota	Actinomycetes	Actinomycetales	Microbacteriaceae	Lacisediminihabitans	NA	EEMC.bin.1035_k141_38794.region001	WALAQSAAMIADVYLELSHSSA	LASSO_PEPTIDE	22	1	0.6833	1	0.9594	1	0.8438	1	1	1	0.5077	1	0.8072	1	0.4082	1	0.4131	1	0.9992	0	0.998	0	0.8318	0	1	FALSE	FALSE	TRUE	TRUE	FALSE	FALSE	TRUE	FALSE	FALSE	FALSE	TRUE
EEMC.bin.1035_k141_38794.region001_gene37	EEMC.bin.1035	MAGs	cryosphere	Bacteria	Actinomycetota	Actinomycetes	Actinomycetales	Microbacteriaceae	Lacisediminihabitans	NA	EEMC.bin.1035_k141_38794.region001	IENSERISAARAVYNSRD	LASSO_PEPTIDE	18	1	0.7295	1	0.824	1	0.4662	1	0.915	1	0.0758	0	0.7145	0	0.955	1	0.0336	1	0.7172	0	0.797	0	0.8716	0	1	FALSE	FALSE	TRUE	FALSE	FALSE	FALSE	FALSE	FALSE	FALSE	FALSE	FALSE
EEMC.bin.1035_k141_38794.region001_gene40	EEMC.bin.1035	MAGs	cryosphere	Bacteria	Actinomycetota	Actinomycetes	Actinomycetales	Microbacteriaceae	Lacisediminihabitans	NA	EEMC.bin.1035_k141_38794.region001	DSKTMTMLMAVLSARWWGAP	LASSO_PEPTIDE	20	1	0.9722	1	0.7902	1	0.7992	1	0.9944	1	0.5197	1	0.982	1	0.9632	1	0.2541	1	0.9912	1	0.0402	0	0.9286	0	0.9838	FALSE	FALSE	FALSE	TRUE	FALSE	FALSE	FALSE	FALSE	FALSE	FALSE	FALSE
EEMC.bin.1035_k141_38794.region001_gene41	EEMC.bin.1035	MAGs	cryosphere	Bacteria	Actinomycetota	Actinomycetes	Actinomycetales	Microbacteriaceae	Lacisediminihabitans	NA	EEMC.bin.1035_k141_38794.region001	SFLVSKETVLESGELSRARAWGTSVGEAAGLTVQS	LASSO_PEPTIDE	35	0	0.8658	1	0.4401	1	0.4108	0	0.8994	1	0.1258	0	0.9986	0	1	0	0.204	0	0.9115	0	0.9878	0	0.925	0	1	FALSE	FALSE	FALSE	FALSE	FALSE	FALSE	FALSE	FALSE	FALSE	FALSE	FALSE
EEMC.bin.1035_k141_38794.region001_gene5	EEMC.bin.1035	MAGs	cryosphere	Bacteria	Actinomycetota	Actinomycetes	Actinomycetales	Microbacteriaceae	Lacisediminihabitans	NA	EEMC.bin.1035_k141_38794.region001	DIAAVLFAKIKADDPFSIDSGTGRGSVADPSAPVTPAPAASVSPAPSSLASATKPPVDAISGVLGQTAADYTCSKVNK	CLASS_II_LANTIPEPTIDE	78	0	0.9386	1	0.7045	1	0.017	1	0.824	0	0.3461	0	0.9858	0	0.9874	0	0.2923	1	0.9938	0	0.9159	0	0.4653	0	1	FALSE	FALSE	TRUE	FALSE	FALSE	FALSE	FALSE	FALSE	FALSE	FALSE	TRUE
EEMC.bin.10354_k141_1091281.region001_gene7	EEMC.bin.10354	MAGs	deepsea	Bacteria	Pseudomonadota	Gammaproteobacteria	HK1	HK1	JAABYT01	NA	EEMC.bin.10354_k141_1091281.region001	HHSRNCRCRYGAHARLLHGRRGIDGLHVRVIQPISKVVYC	LASSO_PEPTIDE	40	1	0.9992	1	0.8052	1	0.9218	1	0.9998	1	0.919	1	1	1	0.9998	1	0.7986	1	0.9988	1	0.775	0	0.4034	0	0.998	TRUE	FALSE	FALSE	FALSE	FALSE	FALSE	FALSE	FALSE	FALSE	FALSE	FALSE
EEMC.bin.10354_k141_1411716.region001_gene8	EEMC.bin.10354	MAGs	deepsea	Bacteria	Pseudomonadota	Gammaproteobacteria	HK1	HK1	JAABYT01	NA	EEMC.bin.10354_k141_1411716.region001	RRDSSSRVSPLLSTAPPAWISSTRQPARLSPSLTRRKLPVAVSINSAMRSSSTMMMAESA	LASSO_PEPTIDE	60	0	0.9428	0	0.242	0	0.6934	0	0.7542	0	0.4339	0	0.9992	0	0.9994	0	0.6685	0	0.61	0	1	0	0.7982	0	1	FALSE	FALSE	FALSE	FALSE	FALSE	FALSE	FALSE	FALSE	FALSE	FALSE	FALSE
EEMC.bin.10450_k141_3937565.region001_gene8	EEMC.bin.10450	MAGs	deepsea	Bacteria	Poribacteria	DTPJ01	DTPJ01	WJIO01	NA	NA	EEMC.bin.10450_k141_3937565.region001	SEAFDL	CYANOBACTIN	6	1	0.9894	0	0.9432	0	0.67	0	1	0	0.947	1	0.9726	1	0.9996	0	0.926	0	1	0	0.957	0	0.8161	0	0.9914	FALSE	TRUE	FALSE	FALSE	FALSE	TRUE	FALSE	FALSE	FALSE	TRUE	FALSE
EEMC.bin.10473_k141_4102653.region001_gene11	EEMC.bin.10473	MAGs	deepsea	Bacteria	Pseudomonadota	Gammaproteobacteria	JAJDYQ01	JAJDYQ01	NA	NA	EEMC.bin.10473_k141_4102653.region001	GAGKGSIELDGKAGGNTEFKPHNN	CLASS_II_LANTIPEPTIDE	24	0	0.0822	1	0.221	1	0.9206	1	0.0488	1	0.7546	0	0.5161	1	0.3105	1	0.7207	1	0.0981	0	0.1793	0	0.7847	0	1	FALSE	FALSE	FALSE	TRUE	FALSE	FALSE	FALSE	TRUE	FALSE	FALSE	FALSE
EEMC.bin.10483_k141_3189490.region001_gene4	EEMC.bin.10483	MAGs	deepsea	Bacteria	Chloroflexota	Anaerolineae	Anaerolineales	NA	NA	NA	EEMC.bin.10483_k141_3189490.region001	DVRRAPAQVRASIGLVSSNENSF	LASSO_PEPTIDE	23	1	0.1332	0	0.5361	1	0.466	0	0.9998	1	0.0654	0	0.845	0	0.8068	1	0.1262	0	1	0	0.7772	0	0.9459	0	1	FALSE	FALSE	FALSE	FALSE	FALSE	FALSE	FALSE	FALSE	FALSE	FALSE	FALSE
EEMC.bin.1049_k141_368597.region001_gene16	EEMC.bin.1049	MAGs	cryosphere	Bacteria	Pseudomonadota	Alphaproteobacteria	Acetobacterales	Acetobacteraceae	CAHJXG01	NA	EEMC.bin.1049_k141_368597.region001	YDAPREAISADVIAMLAELQERQVIAA	LASSO_PEPTIDE	27	1	0.7381	0	0.4831	0	0.3236	0	0.7574	0	0.754	1	0.2068	1	0.5656	0	0.7636	0	0.9416	0	0.9738	0	0.7508	0	0.9994	TRUE	FALSE	FALSE	FALSE	FALSE	FALSE	FALSE	FALSE	FALSE	FALSE	FALSE
EEMC.bin.10492_k141_1797266.region001_gene11	EEMC.bin.10492	MAGs	deepsea	Bacteria	Myxococcota_A	UBA9160	SZUA-336	SZUA-336	SMWZ01	SMWZ01 sp004356455	EEMC.bin.10492_k141_1797266.region001	GMTSWASAVAVPTRMERASGA	LASSO_PEPTIDE	21	1	0.7045	1	0.5411	1	0.1618	0	0.1176	0	0.1208	1	0.9152	1	0.9832	0	0.2711	0	0.5181	0	0.9291	0	0.8979	0	1	FALSE	FALSE	FALSE	FALSE	FALSE	FALSE	FALSE	FALSE	FALSE	TRUE	FALSE
EEMC.bin.10531_k141_3040123.region001_gene16	EEMC.bin.10531	MAGs	deepsea	Bacteria	Nitrospirota	Nitrospiria	Nitrospirales	Nitrospiraceae	JACZQN01	JACZQN01 sp022545705	EEMC.bin.10531_k141_3040123.region001	ESVRRPGLRTLLRRRSRSPSRQGSLCSDQWYNQGNGLVASCYTGACS	CLASS_II_LANTIPEPTIDE	47	1	0.5321	1	0.5223	1	0.786	1	0.864	1	0.5471	1	0.6681	0	0.7209	1	0.5349	0	0.2245	1	0.9323	0	0.3057	0	1	FALSE	FALSE	FALSE	FALSE	FALSE	FALSE	FALSE	FALSE	FALSE	FALSE	FALSE
EEMC.bin.10531_k141_3040123.region001_gene2	EEMC.bin.10531	MAGs	deepsea	Bacteria	Nitrospirota	Nitrospiria	Nitrospirales	Nitrospiraceae	JACZQN01	JACZQN01 sp022545705	EEMC.bin.10531_k141_3040123.region001	TGSSTFSSASKTRWRLRGSSRSSFNAWSCARALNKVWLRKAASKSAVRSSCVSVLVA	CLASS_II_LANTIPEPTIDE	57	0	0.4515	1	0.5421	1	0.243	1	1	1	0.6211	0	0.7263	0	0.9716	1	0.3563	1	0.9992	0	1	0	0.5602	0	1	FALSE	FALSE	FALSE	FALSE	FALSE	FALSE	TRUE	FALSE	FALSE	FALSE	TRUE
EEMC.bin.10574_k141_3158767.region001_gene13	EEMC.bin.10574	MAGs	deepsea	Bacteria	JADFOP01	JADFOP01	JADFOP01	JADFOP01	JADFOP01	NA	EEMC.bin.10574_k141_3158767.region001	TSLTLLMTEVVGLSSMKVGLVYACVGVWIAGIGLLAGRTFDRTRRVVVVLSMALAWSGIFQAATAFAGSFASLLAFRLLHTFGDAFFFILNPILMSLIFPDTRMGGHFGFVLTVNMFSSSLFAYLAGMISQPWGHGVAFILNGAIMVAMAAAFLCLRQPIRRSLAASRVT	LASSO_PEPTIDE	170	0	0.9884	0	0.8516	0	0.702	0	0.9998	0	0.8558	0	1	0	1	0	0.8636	0	0.9165	0	0.991	0	0.3327	0	0.9966	TRUE	FALSE	FALSE	FALSE	FALSE	FALSE	FALSE	FALSE	FALSE	FALSE	FALSE
EEMC.bin.10574_k141_3158767.region001_gene2	EEMC.bin.10574	MAGs	deepsea	Bacteria	JADFOP01	JADFOP01	JADFOP01	JADFOP01	JADFOP01	NA	EEMC.bin.10574_k141_3158767.region001	TKYGPVEEFTNNDYGVPNTI	LASSO_PEPTIDE	20	0	0.5145	0	0.3823	0	0.2838	0	0.7918	0	0.8076	0	0.9996	0	0.9996	0	0.8466	0	0.9892	0	0.9624	0	0.7202	0	1	FALSE	FALSE	FALSE	FALSE	FALSE	FALSE	FALSE	FALSE	FALSE	FALSE	FALSE
EEMC.bin.10574_k141_3158767.region001_gene4	EEMC.bin.10574	MAGs	deepsea	Bacteria	JADFOP01	JADFOP01	JADFOP01	JADFOP01	JADFOP01	NA	EEMC.bin.10574_k141_3158767.region001	FGDVEEFTGNAAYDLVD	LASSO_PEPTIDE	17	1	0.4083	0	0.5275	1	0.159	0	0.9998	0	0.6831	0	0.996	0	0.9848	0	0.7469	0	0.9998	0	0.9672	0	0.9059	0	0.9998	TRUE	FALSE	FALSE	FALSE	FALSE	FALSE	FALSE	FALSE	FALSE	FALSE	FALSE
EEMC.bin.1058_k141_530127.region001_gene5	EEMC.bin.1058	MAGs	cryosphere	Bacteria	Acidobacteriota	Terriglobia	Terriglobales	Acidobacteriaceae	Granulicella_C	NA	EEMC.bin.1058_k141_530127.region001	WQADSEVDVEAIVKLACDATCNQFFCIHARASARAFR	LASSO_PEPTIDE	37	0	0.9478	1	0.6967	1	0.7022	0	0.1316	1	0.768	0	1	0	1	1	0.6413	0	0.8317	1	0.5524	0	0.1586	0	0.997	FALSE	FALSE	FALSE	FALSE	FALSE	FALSE	FALSE	FALSE	FALSE	FALSE	FALSE
EEMC.bin.1060_k141_183956.region001_gene9	EEMC.bin.1060	MAGs	cryosphere	Bacteria	Eremiobacterota	Eremiobacteria	Baltobacterales	Baltobacteraceae	JANYGA01	NA	EEMC.bin.1060_k141_183956.region001	GFEVTMYLGTQGRA	LASSO_PEPTIDE	14	1	0.4245	1	0.0808	1	0.2602	0	0.8134	0	0.4699	0	0.6685	0	0.962	0	0.5723	0	0.9982	0	0.995	0	0.9835	0	0.9996	TRUE	FALSE	FALSE	FALSE	FALSE	FALSE	FALSE	FALSE	FALSE	FALSE	FALSE
EEMC.bin.10604_k141_2505393.region001_gene12	EEMC.bin.10604	MAGs	deepsea	Bacteria	Desulfobacterota	DSM-4660	Desulfatiglandales	Desulfatiglandaceae	JABMQV01	NA	EEMC.bin.10604_k141_2505393.region001	RGTLRIKDVPRPLLFKMGKRAQERPGRF	LASSO_PEPTIDE	28	1	0.8946	1	0.832	1	0.8084	1	0.9998	1	0.7806	1	0.9994	1	0.6773	1	0.8434	1	1	0	0.9976	0	0.5715	0	0.9998	TRUE	TRUE	TRUE	FALSE	FALSE	TRUE	TRUE	FALSE	FALSE	FALSE	TRUE
EEMC.bin.10614_k141_2690163.region001_gene3	EEMC.bin.10614	MAGs	deepsea	Bacteria	Acidobacteriota	Terriglobia	Bryobacterales	Bryobacteraceae	NA	NA	EEMC.bin.10614_k141_2690163.region001	PTTGVAKFHWDSAPLGGIFVLGERSEDAGAPILNDLSPPGSPPGRGHKYLSQPVAGCSVESARSRIPESGGRLRTGEAPHAPQRPGSSR	LASSO_PEPTIDE	89	0	0.987	0	0.9438	0	0.7276	0	1	0	0.6565	0	1	0	1	0	0.6539	0	1	0	0.1411	0	0.4141	0	1	FALSE	FALSE	FALSE	FALSE	FALSE	FALSE	FALSE	FALSE	FALSE	FALSE	FALSE
EEMC.bin.10664_k141_398690.region001_gene4	EEMC.bin.10664	MAGs	deepsea	Bacteria	Myxococcota_A	UBA9160	UBA9160	SMWR01	SMWR01	SMWR01 sp004356735	EEMC.bin.10664_k141_398690.region001	SLTVFGGLNIQERPRQRPRQQRQRQHRIAR	LASSO_PEPTIDE	30	1	0.9948	1	0.1354	1	0.92	1	0.6185	1	0.9024	1	0.9414	1	0.9465	1	0.9032	0	0.6558	0	0.9622	0	0.561	0	1	TRUE	TRUE	FALSE	FALSE	FALSE	FALSE	FALSE	FALSE	FALSE	FALSE	FALSE
EEMC.bin.10692_k141_3275782.region001_gene13	EEMC.bin.10692	MAGs	deepsea	Bacteria	Planctomycetota	Phycisphaerae	Sedimentisphaerales	SG8-4	VRUG01	VRUG01 sp019456255	EEMC.bin.10692_k141_3275782.region001	IEAVTRILEEKGIKPDDIFYDKF	CLASS_II_LANTIPEPTIDE	23	1	0.6743	0	0.2885	1	0.2046	0	0.9638	0	0.8064	1	0.2725	0	0.9986	0	0.7187	0	0.6988	0	0.8665	0	0.5431	0	0.9996	FALSE	FALSE	FALSE	FALSE	FALSE	FALSE	FALSE	FALSE	FALSE	FALSE	FALSE
EEMC.bin.1071_k141_1702272.region001_gene1	EEMC.bin.1071	MAGs	cryosphere	Bacteria	Myxococcota	Myxococcia	Myxococcales	Myxococcaceae	Archangium_A	NA	EEMC.bin.1071_k141_1702272.region001	GGTMTTMRFPSDNEDNNVR	MICROVIRIDIN	19	1	0.5821	1	0.3515	0	0.4726	1	0.5049	0	0.6839	0	0.6893	0	0.7634	0	0.7441	1	0.9972	0	0.94	0	0.8507	0	0.9994	FALSE	FALSE	FALSE	FALSE	FALSE	FALSE	FALSE	FALSE	FALSE	FALSE	TRUE
EEMC.bin.10798_k141_2457412.region001_gene4	EEMC.bin.10798	MAGs	deepsea	Bacteria	JADFOP01	JADFOP01	JADFOP01	JADFOP01	JADFOP01	NA	EEMC.bin.10798_k141_2457412.region001	FSCCCDEGGPPILWSGEGR	LASSO_PEPTIDE	19	1	0.6235	0	0.2252	1	0.5284	0	0.9598	0	0.027	0	0.9044	0	0.9768	0	0.1354	0	0.9988	0	0.2536	1	0.4898	0	0.5818	FALSE	FALSE	FALSE	FALSE	FALSE	FALSE	FALSE	FALSE	FALSE	FALSE	FALSE
EEMC.bin.10829_k141_754494.region001_gene2	EEMC.bin.10829	MAGs	deepsea	Bacteria	Nitrospirota	Nitrospiria	Nitrospirales	Nitrospiraceae	JACZQN01	JACZQN01 sp022545705	EEMC.bin.10829_k141_754494.region001	GSSTFSSASKTRWRLRGSARSSFNAWSCARALSKVWLRKAASKSAVRSSCVSVLVA	CLASS_II_LANTIPEPTIDE	56	0	0.079	1	0.7662	1	0.3234	1	1	1	0.6285	0	0.6117	0	0.9077	1	0.4345	1	0.9996	0	1	0	0.4386	0	1	FALSE	FALSE	TRUE	FALSE	FALSE	FALSE	TRUE	FALSE	FALSE	FALSE	TRUE
EEMC.bin.10931_k141_1208741.region001_gene1	EEMC.bin.10931	MAGs	deepsea	Bacteria	Desulfobacterota	Desulfobacteria	Desulfobacterales	ETH-SRB1	Desulfaltia	NA	EEMC.bin.10931_k141_1208741.region001	SGEGGFIGSIGFVIVQLIFRQDKQD	LASSO_PEPTIDE	25	1	0.9756	1	0.4595	1	0.8442	0	0.1066	1	0.4775	1	0.9938	1	0.999	1	0.5935	0	0.4367	0	0.7552	0	0.4806	0	0.9996	FALSE	FALSE	FALSE	FALSE	FALSE	FALSE	FALSE	FALSE	FALSE	FALSE	FALSE
EEMC.bin.10946_k141_2762329.region001_gene8	EEMC.bin.10946	MAGs	deepsea	Bacteria	Pseudomonadota	Alphaproteobacteria	JAAXGF01	JAAXGF01	NA	NA	EEMC.bin.10946_k141_2762329.region001	TALGWDPATSPFWTGGFTQAALGRGVFRDVTSVMDFGIVVGALAAAGLAGRFAPTL	LASSO_PEPTIDE	56	1	0.7379	0	0.4273	1	0.135	0	0.9842	0	0.5629	0	0.4085	1	0.2294	0	0.6373	0	0.9952	0	0.9988	0	0.8535	0	1	FALSE	FALSE	FALSE	FALSE	FALSE	FALSE	FALSE	FALSE	FALSE	FALSE	FALSE
EEMC.bin.10969_k141_818137.region001_gene5	EEMC.bin.10969	MAGs	deepsea	Bacteria	Nitrospirota	Nitrospiria	Nitrospirales	UBA8639	SPGG5	NA	EEMC.bin.10969_k141_818137.region001	SKPGQNGPTCYPFCCCCCAAAGGNDNQP	CLASS_III_IV_LANTIPEPTIDE	28	1	0.7165	0	0.4929	1	0.1222	0	0.9998	0	0.6339	0	0.8008	1	0.7936	0	0.5975	0	0.9994	1	0.9938	1	0.9124	1	0.9842	FALSE	FALSE	FALSE	FALSE	FALSE	FALSE	FALSE	FALSE	FALSE	FALSE	FALSE
EEMC.bin.10975_k141_4399122.region001_gene5	EEMC.bin.10975	MAGs	deepsea	Bacteria	Pseudomonadota	Gammaproteobacteria	Acidiferrobacterales	SPGG2	SPGG2	SPGG2 sp001643475	EEMC.bin.10975_k141_4399122.region001	HGLLRCFRNRIRLMPPLKEDPVICDCTNGVW	LASSO_PEPTIDE	31	1	0.977	1	0.4693	1	0.8468	1	0.8854	1	0.7471	1	0.972	1	0.7353	1	0.7828	0	0.0802	1	0.6659	1	0.0531	0	0.9874	TRUE	FALSE	FALSE	FALSE	FALSE	FALSE	FALSE	FALSE	FALSE	FALSE	FALSE
EEMC.bin.10975_k141_4399122.region001_gene8	EEMC.bin.10975	MAGs	deepsea	Bacteria	Pseudomonadota	Gammaproteobacteria	Acidiferrobacterales	SPGG2	SPGG2	SPGG2 sp001643475	EEMC.bin.10975_k141_4399122.region001	CLALIDGRDRGGVDIGATADCPMT	LASSO_PEPTIDE	24	0	0.8264	0	0.7391	0	0.4658	0	1	0	0.7383	0	0.978	0	0.9926	0	0.7866	0	1	0	0.9908	0	0.7709	0	0.9926	FALSE	FALSE	FALSE	FALSE	FALSE	FALSE	FALSE	FALSE	FALSE	FALSE	FALSE
EEMC.bin.1101_k141_1465013.region001_gene9	EEMC.bin.1101	MAGs	cryosphere	Bacteria	Myxococcota	Polyangia	Polyangiales	Polyangiaceae	JANYGI01	NA	EEMC.bin.1101_k141_1465013.region001	APRLVKKRSVARATLLTAMGPMASGLTMTG	LASSO_PEPTIDE	30	0	0.3159	1	0.6321	1	0.8242	1	0.8088	1	0.5835	0	0.9164	0	0.9998	1	0.5825	1	0.4108	0	0.9994	0	0.962	0	1	FALSE	FALSE	TRUE	TRUE	FALSE	FALSE	FALSE	TRUE	FALSE	FALSE	FALSE
EEMC.bin.1101_k141_313711.region001_gene2	EEMC.bin.1101	MAGs	cryosphere	Bacteria	Myxococcota	Polyangia	Polyangiales	Polyangiaceae	JANYGI01	NA	EEMC.bin.1101_k141_313711.region001	AGHDLTVVAAKRVNERLCAFLDTQP	LASSO_PEPTIDE	25	1	0.7469	0	0.6891	1	0.073	0	0.9796	0	0.7151	0	0.3247	1	0.0741	0	0.4029	0	1	0	0.8663	0	0.9733	0	0.9998	FALSE	FALSE	FALSE	FALSE	FALSE	FALSE	FALSE	FALSE	FALSE	FALSE	FALSE
EEMC.bin.1101_k141_313711.region001_gene3	EEMC.bin.1101	MAGs	cryosphere	Bacteria	Myxococcota	Polyangia	Polyangiales	Polyangiaceae	JANYGI01	NA	EEMC.bin.1101_k141_313711.region001	PSGRLPDSAGWRPASRRR	LASSO_PEPTIDE	18	1	0.8992	0	0.06	1	0.7428	1	0	1	0.7656	1	0.9844	1	0.9966	1	0.7381	0	0.4911	0	0.1273	0	0.2046	0	1	FALSE	FALSE	FALSE	FALSE	FALSE	FALSE	FALSE	FALSE	FALSE	FALSE	FALSE
EEMC.bin.11031_k141_4811809.region001_gene15	EEMC.bin.11031	MAGs	deepsea	Bacteria	Pseudomonadota	Gammaproteobacteria	Acidiferrobacterales	JAJDNE01	JAJDNE01	NA	EEMC.bin.11031_k141_4811809.region001	PRVYDGDGALGVAGKIWAV	LASSO_PEPTIDE	19	1	0.91	1	0.0518	1	0.1378	0	0.922	0	0.3669	1	0.8436	0	0.3888	0	0.3887	0	0.9938	0	0.8975	0	0.6619	0	0.992	FALSE	FALSE	FALSE	FALSE	FALSE	FALSE	FALSE	FALSE	FALSE	FALSE	FALSE
EEMC.bin.1106_k141_413613.region001_gene3	EEMC.bin.1106	MAGs	cryosphere	Bacteria	Pseudomonadota	Gammaproteobacteria	Xanthomonadales	SZUA-5	NA	NA	EEMC.bin.1106_k141_413613.region001	MVVGDEKTAEGKCGEGKCGEGKCGADKSKTEGSCGEGKGHEGSCGADKTKTEGSCGADKTKTEGEGSCGADKTKTEGSCGGKI	CLASS_I_LANTIPEPTIDE	83	0	0.9992	0	0.9986	0	0.934	0	1	0	0.9698	0	1	0	1	0	0.9756	0	1	0	0.9994	0	0.6157	0	1	TRUE	FALSE	FALSE	FALSE	FALSE	FALSE	FALSE	FALSE	FALSE	FALSE	FALSE
EEMC.bin.11085_k141_1119986.region001_gene11	EEMC.bin.11085	MAGs	deepsea	Bacteria	Planctomycetota	Phycisphaerae	UBA1845	UBA1845	OFTM174	NA	EEMC.bin.11085_k141_1119986.region001	MGVRSDPFFMGSSTP	LASSO_PEPTIDE	15	0	0.9406	0	0.8792	0	0.9132	0	1	0	0.9632	0	0.9998	0	0.9998	0	0.964	0	1	0	0.8769	0	0.8275	0	0.9984	TRUE	FALSE	FALSE	FALSE	FALSE	FALSE	FALSE	FALSE	FALSE	FALSE	FALSE
EEMC.bin.11132_k141_1612816.region001_gene8	EEMC.bin.11132	MAGs	deepsea	Bacteria	Nitrospinota	Nitrospinia	Nitrospinales	Nitrospinaceae	SZUA-226	NA	EEMC.bin.11132_k141_1612816.region001	GTAYGYLQTPNVSITASGIETTFIGAASHVDSAKTYTINSIGSIS	CLASS_II_LANTIPEPTIDE	45	1	0.895	1	0.025	1	0.4798	1	0.8868	0	0.4271	1	0.9836	1	0.9822	0	0.5813	0	0.9972	0	0.9978	0	0.8103	0	1	FALSE	TRUE	FALSE	FALSE	FALSE	TRUE	FALSE	FALSE	FALSE	TRUE	FALSE
EEMC.bin.11204_k141_1280846.region001_gene4	EEMC.bin.11204	MAGs	deepsea	Bacteria	Poribacteria	DTPJ01	DTPJ01	WJIO01	NA	NA	EEMC.bin.11204_k141_1280846.region001	SEIPSVATSPATTVIDSLSAVML	CLASS_II_LANTIPEPTIDE	23	0	0.7219	1	0.112	1	0.5556	1	0.9962	1	0.0224	0	0.8886	0	0.9972	0	0.1532	1	0.6942	0	1	0	0.6949	0	0.9996	FALSE	FALSE	FALSE	FALSE	FALSE	FALSE	TRUE	FALSE	FALSE	FALSE	FALSE
EEMC.bin.11204_k141_5317518.region001_gene3	EEMC.bin.11204	MAGs	deepsea	Bacteria	Poribacteria	DTPJ01	DTPJ01	WJIO01	NA	NA	EEMC.bin.11204_k141_5317518.region001	LLHHLWILVLLLHLIHFWRDHLLF	LASSO_PEPTIDE	24	1	0.9978	1	0.855	1	0.9528	1	0.9988	1	0.8982	1	1	1	0.999	1	0.776	1	0.9161	0	0.7174	1	0.7134	0	0.4906	FALSE	FALSE	FALSE	FALSE	FALSE	FALSE	FALSE	FALSE	FALSE	FALSE	FALSE
EEMC.bin.11241_k141_3146323.region001_gene2	EEMC.bin.11241	MAGs	deepsea	Bacteria	Pseudomonadota	Gammaproteobacteria	Woeseiales	Woeseiaceae	JADFGH01	JADFGH01 sp022567775	EEMC.bin.11241_k141_3146323.region001	GSPLQIQRYTAADVPTFCTTQPTSVGSPPVGTSLLVTSCTV	CLASS_II_LANTIPEPTIDE	41	1	0.7876	0	0.0402	1	0.313	0	0.995	0	0.3813	0	0.6391	1	0.5786	0	0.5493	0	0.9972	0	0.9986	0	0.7184	0	0.9982	FALSE	FALSE	FALSE	FALSE	FALSE	FALSE	FALSE	FALSE	FALSE	FALSE	FALSE
EEMC.bin.11253_k141_1065125.region001_gene14	EEMC.bin.11253	MAGs	deepsea	Bacteria	Desulfobacterota	Desulfarculia	Adiutricales	JAFDHD01	NA	NA	EEMC.bin.11253_k141_1065125.region001	GTPGITGLSPPRVHIDGEVWHLDVGSSHPGAEACPKGLAVRQLKRYVSWV	LASSO_PEPTIDE	50	0	0.9656	0	0.5845	0	0.4626	0	0.9996	0	0.7636	0	0.9998	0	1	0	0.7744	0	0.9998	0	0.9774	0	0.7377	0	0.9002	FALSE	FALSE	FALSE	FALSE	FALSE	FALSE	FALSE	FALSE	FALSE	FALSE	FALSE
EEMC.bin.11274_k141_1642191.region001_gene27	EEMC.bin.11274	MAGs	deepsea	Bacteria	Poribacteria	DTPJ01	DTPJ01	WJIO01	NA	NA	EEMC.bin.11274_k141_1642191.region001	GQVECPSPPGLRERRVYSG	LASSO_PEPTIDE	19	1	0.9806	1	0.7878	1	0.7062	0	0.7692	1	0.03	1	0.7341	1	0.954	1	0.122	0	0.4515	0	0.3129	0	0.0872	0	0.9962	FALSE	FALSE	FALSE	FALSE	FALSE	FALSE	FALSE	FALSE	FALSE	FALSE	FALSE
EEMC.bin.11306_k141_1116689.region001_gene20	EEMC.bin.11306	MAGs	deepsea	Bacteria	Pseudomonadota	Gammaproteobacteria	Rariloculales	Rariloculaceae	SMWC01	SMWC01 sp004357505	EEMC.bin.11306_k141_1116689.region001	ILPPQSRMIRVRSCMTPVRSPPTAEMTMSCSMRGISWLAVCRDPQCTLI	LASSO_PEPTIDE	49	0	0.4151	0	0.2078	0	0.2224	0	0.2919	1	0.0404	0	0.981	0	0.9634	0	0.1844	0	0.3798	0	0.8487	0	0.7449	0	1	FALSE	FALSE	FALSE	FALSE	FALSE	FALSE	FALSE	FALSE	FALSE	FALSE	FALSE
EEMC.bin.11306_k141_1116689.region001_gene24	EEMC.bin.11306	MAGs	deepsea	Bacteria	Pseudomonadota	Gammaproteobacteria	Rariloculales	Rariloculaceae	SMWC01	SMWC01 sp004357505	EEMC.bin.11306_k141_1116689.region001	YPPGRAKALIAESSTIKNSKSCLPSLACPASRAPRLWMYSVSCGSSITAPAFRSWATMLRPSRASWLLVITESARLPKSGKSVPCAAAAPHAVASIRHAKDLNISEYGLRPIAQCSA	LASSO_PEPTIDE	117	0	0.9278	0	0.929	0	0.9694	0	1	0	0.9636	0	0.9992	0	0.999	0	0.9686	0	1	0	0.999	0	0.2348	0	0.9998	FALSE	FALSE	FALSE	FALSE	FALSE	FALSE	FALSE	FALSE	FALSE	FALSE	FALSE
EEMC.bin.11326_k141_1758027.region001_gene12	EEMC.bin.11326	MAGs	deepsea	Bacteria	Gemmatimonadota	Gemmatimonadetes	Longimicrobiales	UBA6960	UBA2589	UBA2589 sp022564535	EEMC.bin.11326_k141_1758027.region001	FLLVGVHRKRLIEGFDEA	LASSO_PEPTIDE	18	1	0.5957	1	0.9122	1	0.7518	1	0.9884	1	0.6493	0	0.2935	1	0.21	1	0.6563	1	0.9168	0	0.4914	0	0.0772	0	0.998	TRUE	FALSE	FALSE	FALSE	FALSE	FALSE	FALSE	FALSE	FALSE	FALSE	FALSE
EEMC.bin.11337_k141_339026.region001_gene12	EEMC.bin.11337	MAGs	deepsea	Bacteria	Myxococcota_A	UBA9160	UBA9160	SMWR01	SMWR01	SMWR01 sp004356735	EEMC.bin.11337_k141_339026.region001	VVRGVSFLRSGLCLKLQSH	LASSO_PEPTIDE	19	1	0.9996	1	0.9226	1	0.9714	1	1	1	0.9398	1	1	1	1	1	0.9228	1	0.9996	0	0.8443	0	0.6056	0	1	FALSE	FALSE	TRUE	FALSE	FALSE	FALSE	TRUE	FALSE	FALSE	FALSE	TRUE
EEMC.bin.11365_k141_1995251.region001_gene1	EEMC.bin.11365	MAGs	deepsea	Bacteria	Pseudomonadota	Gammaproteobacteria	Acidiferrobacterales	SPGG2	SPGG2	SPGG2 sp001643475	EEMC.bin.11365_k141_1995251.region001	LPRERARAMIILFVLGECLAPIDGRDHCSADIGATVDCPMT	LASSO_PEPTIDE	41	0	0.8174	0	0.6597	0	0.413	0	0.9998	0	0.7253	0	1	0	1	0	0.7371	0	0.9998	0	0.9724	0	0.6501	0	0.9932	TRUE	FALSE	FALSE	FALSE	FALSE	FALSE	FALSE	FALSE	FALSE	FALSE	FALSE
EEMC.bin.11366_k141_2474142.region001_gene2	EEMC.bin.11366	MAGs	deepsea	Bacteria	Pseudomonadota	Alphaproteobacteria	Rhodospirillales_A	JADFTO01	JACZQZ01	JACZQZ01 sp022545455	EEMC.bin.11366_k141_2474142.region001	QRFAYIKYD	LASSO_PEPTIDE	9	0	0.171	1	0.3725	1	0.8202	0	0.9712	0	0.1396	0	0.9652	0	0.8555	0	0.3561	0	0.9902	0	0.8391	0	0.684	0	0.9998	FALSE	FALSE	FALSE	TRUE	FALSE	FALSE	FALSE	FALSE	FALSE	FALSE	FALSE
EEMC.bin.11415_k141_3018419.region001_gene10	EEMC.bin.11415	MAGs	deepsea	Bacteria	Pseudomonadota	Gammaproteobacteria	GCA-2729495	GCA-2729495	JAPUGB01	JAPUGB01 sp027293165	EEMC.bin.11415_k141_3018419.region001	SRRCRGLRSCPRITMVRAEQRWPNWKRFGIFIPSLCTGLGCRSVRLTP	LASSO_PEPTIDE	48	1	0.9184	1	0.7644	1	0.4144	1	0.9984	1	0.4415	1	0.939	1	0.8066	1	0.3199	1	0.999	0	0.5809	0	0.4511	0	1	FALSE	FALSE	TRUE	FALSE	FALSE	FALSE	TRUE	FALSE	FALSE	FALSE	TRUE
EEMC.bin.11415_k141_3018419.region001_gene4	EEMC.bin.11415	MAGs	deepsea	Bacteria	Pseudomonadota	Gammaproteobacteria	GCA-2729495	GCA-2729495	JAPUGB01	JAPUGB01 sp027293165	EEMC.bin.11415_k141_3018419.region001	ISTLHWHRCSVKVSFQLINGGLASAAPPHSLSRSSVIAVETSVP	LASSO_PEPTIDE	44	0	0.6889	0	0.3381	1	0.123	1	0.208	1	0.078	0	0.9734	0	0.9954	1	0.1112	0	0.9704	0	0.8287	0	0.357	0	1	TRUE	FALSE	FALSE	FALSE	FALSE	FALSE	FALSE	FALSE	FALSE	FALSE	FALSE
EEMC.bin.1142_k141_300990.region001_gene8	EEMC.bin.1142	MAGs	cryosphere	Bacteria	Cyanobacteriota	Cyanobacteriia	Leptolyngbyales	Leptolyngbyaceae	Phormidesmis_A	Phormidesmis_A priestleyi_B	EEMC.bin.1142_k141_300990.region001	SASGNISVPCMLGSATFTGGITLGAVG	CLASS_II_LANTIPEPTIDE	27	1	0.6979	1	0.6857	1	0.8194	1	0.7221	0	0.209	1	0.6431	0	0.9257	0	0.4491	0	0.9161	0	0.8373	0	0.9479	0	1	FALSE	FALSE	TRUE	TRUE	FALSE	FALSE	FALSE	FALSE	FALSE	FALSE	FALSE
EEMC.bin.11471_k141_2369376.region001_gene15	EEMC.bin.11471	MAGs	deepsea	Bacteria	Acidobacteriota	Polarisedimenticolia	SMYD01	SMYD01	SMYD01	SMYD01 sp004356015	EEMC.bin.11471_k141_2369376.region001	GLGEGAHTPCHQFLPRPRSRWQIRQARPAGAP	LASSO_PEPTIDE	32	1	0.9964	1	0.6349	1	0.9172	1	0.9282	1	0.7804	1	1	1	0.9992	1	0.7491	1	0.6266	0	0.9035	0	0.7333	0	0.9994	FALSE	FALSE	TRUE	TRUE	FALSE	FALSE	FALSE	TRUE	FALSE	FALSE	FALSE
EEMC.bin.11485_k141_2195540.region001_gene11	EEMC.bin.11485	MAGs	deepsea	Bacteria	Planctomycetota	UBA1135	UBA1135	GCA-002686595	N075bin59	N075bin59 sp004357655	EEMC.bin.11485_k141_2195540.region001	AVQRAPALVRAWAEAAGAYRHARGARCRASTVRAAHRRAD	LASSO_PEPTIDE	40	1	0.9886	1	0.3911	1	0.3164	1	0.9148	1	0.2254	1	1	1	0.9982	1	0.044	1	0.0456	0	0.9902	0	0.3317	0	0.994	FALSE	TRUE	FALSE	FALSE	FALSE	TRUE	FALSE	FALSE	FALSE	TRUE	FALSE
EEMC.bin.11487_k141_2385973.region001_gene7	EEMC.bin.11487	MAGs	deepsea	Bacteria	Pseudomonadota	Gammaproteobacteria	Woeseiales	Woeseiaceae	JADFGH01	JADFGH01 sp004357475	EEMC.bin.11487_k141_2385973.region001	PARRLRLSRYACSSGAVLSFCAVHSSSARQSSA	LASSO_PEPTIDE	33	1	0.8252	1	0.8168	1	0.7056	1	0.9998	1	0.9078	1	0.6501	1	0.9127	1	0.8328	1	0.9956	0	0.5885	0	0.4183	0	1	FALSE	FALSE	TRUE	FALSE	FALSE	FALSE	TRUE	FALSE	FALSE	FALSE	TRUE
EEMC.bin.1151_k119_454137.region001_gene6	EEMC.bin.1151	MAGs	cryosphere	Bacteria	Pseudomonadota	Gammaproteobacteria	Burkholderiales	Burkholderiaceae	Schlegelella_A	NA	EEMC.bin.1151_k119_454137.region001	SAAGRRPCCIAVRPCTLPGEKAVGEPIRWRVATIEPRCTTFEHHDLREAPR	LASSO_PEPTIDE	51	0	0.9156	0	0.024	0	0.1058	0	0.994	0	0.2076	0	0.9992	0	1	0	0.2747	0	0.9686	0	0.1387	0	0.6092	0	0.9774	FALSE	FALSE	FALSE	FALSE	FALSE	FALSE	FALSE	FALSE	FALSE	FALSE	FALSE
EEMC.bin.11536_k141_2432209.region001_gene2	EEMC.bin.11536	MAGs	deepsea	Bacteria	Nitrospinota	Nitrospinia	Nitrospinales	Nitrospinaceae	SZUA-226	SZUA-226 sp004357365	EEMC.bin.11536_k141_2432209.region001	LMDTIHQTLNLPTK	LASSO_PEPTIDE	14	1	0.7516	1	0.1492	1	0.6058	0	0.8212	0	0.1624	1	0.9432	1	0.0727	0	0.1684	0	0.8213	0	0.9934	0	0.72	0	1	FALSE	FALSE	FALSE	TRUE	FALSE	FALSE	FALSE	FALSE	FALSE	FALSE	FALSE
EEMC.bin.11554_k141_550450.region001_gene5	EEMC.bin.11554	MAGs	deepsea	Bacteria	Myxococcota_A	UBA9160	SZUA-336	SZUA-336	SMWZ01	SMWZ01 sp004356455	EEMC.bin.11554_k141_550450.region001	PPCLVHSSAESVCTQPLPLQLFFPPQSWLPSAAEHSPLPEQPLTPAHSTSPPSAGAQLSPPAISPSAALAIRIPRSLIPPPWIPAPRDTNPPGPRRGVVRCASVTPHSTTRRQPGLRPERIAACELAARL	LASSO_PEPTIDE	130	0	0.9638	0	0.997	0	0.9832	0	1	0	0.9812	0	1	0	1	0	0.9822	0	1	0	0.9936	0	0.0812	0	1	FALSE	FALSE	FALSE	FALSE	FALSE	FALSE	FALSE	FALSE	FALSE	FALSE	FALSE
EEMC.bin.11673_k141_3217737.region001_gene1	EEMC.bin.11673	MAGs	deepsea	Bacteria	Pseudomonadota	Gammaproteobacteria	Acidiferrobacterales	SPGG2	SPGG2	SPGG2 sp001643475	EEMC.bin.11673_k141_3217737.region001	TFGDECLLWVGRRHRLTASQYRHPQQQDDD	LASSO_PEPTIDE	30	0	0.3133	0	0.2208	1	0.6032	0	0.9822	0	0.1196	0	0.9986	0	1	0	0.012	0	0.9958	0	0.8481	0	0.6919	0	1	FALSE	FALSE	FALSE	TRUE	FALSE	FALSE	FALSE	FALSE	FALSE	FALSE	FALSE
EEMC.bin.11673_k141_3217737.region001_gene2	EEMC.bin.11673	MAGs	deepsea	Bacteria	Pseudomonadota	Gammaproteobacteria	Acidiferrobacterales	SPGG2	SPGG2	SPGG2 sp001643475	EEMC.bin.11673_k141_3217737.region001	LPRERVCAVIVLFVAGECLAPIDGRDRGGVDIGATADCPMT	LASSO_PEPTIDE	41	0	0.9646	0	0.4469	0	0.9216	0	0.998	0	0.947	0	0.9996	0	1	0	0.9584	0	1	0	0.5969	0	0.8675	0	0.9328	FALSE	FALSE	FALSE	FALSE	FALSE	FALSE	FALSE	FALSE	FALSE	FALSE	FALSE
EEMC.bin.1170_k119_13868.region001_gene18	EEMC.bin.1170	MAGs	cryosphere	Bacteria	Pseudomonadota	Alphaproteobacteria	Acetobacterales	Acetobacteraceae	CAHJXG01	NA	EEMC.bin.1170_k119_13868.region001	YAIGLSGWRIGLAS	LASSO_PEPTIDE	14	1	0.6351	1	0.1308	1	0.9176	1	0.8468	1	0.9252	0	0.7762	0	0.8128	1	0.8158	0	0.3438	0	0.9398	0	0.8607	0	0.9778	FALSE	FALSE	FALSE	TRUE	FALSE	FALSE	FALSE	TRUE	FALSE	FALSE	FALSE
EEMC.bin.1170_k119_13868.region001_gene21	EEMC.bin.1170	MAGs	cryosphere	Bacteria	Pseudomonadota	Alphaproteobacteria	Acetobacterales	Acetobacteraceae	CAHJXG01	NA	EEMC.bin.1170_k119_13868.region001	ILRPSGMHQGLSRAGIVMAHPSERITHEDR	LASSO_PEPTIDE	30	0	0.6469	1	0.1204	0	0.7682	0	0.86	0	0.8142	0	0.7566	0	0.9906	0	0.8542	0	0.9051	0	0.9868	0	0.9242	0	1	FALSE	FALSE	FALSE	FALSE	FALSE	FALSE	FALSE	FALSE	FALSE	FALSE	FALSE
EEMC.bin.1170_k119_13868.region001_gene22	EEMC.bin.1170	MAGs	cryosphere	Bacteria	Pseudomonadota	Alphaproteobacteria	Acetobacterales	Acetobacteraceae	CAHJXG01	NA	EEMC.bin.1170_k119_13868.region001	GWQSDLRGCSVSARTYDSRSSINEPGSDLNGVRKPVGRLVSGGP	LASSO_PEPTIDE	44	0	0.5995	0	0.5273	0	0.314	0	0.9972	0	0.5113	0	0.9976	0	0.967	0	0.5661	0	0.9686	0	0.9508	0	0.8862	0	0.9956	FALSE	FALSE	FALSE	FALSE	FALSE	FALSE	FALSE	FALSE	FALSE	FALSE	FALSE
EEMC.bin.1170_k119_13868.region001_gene6	EEMC.bin.1170	MAGs	cryosphere	Bacteria	Pseudomonadota	Alphaproteobacteria	Acetobacterales	Acetobacteraceae	CAHJXG01	NA	EEMC.bin.1170_k119_13868.region001	VTPVFRACCPSRSHHLFRSAVRRGGAMPRYLRLLIEFVIQD	LASSO_PEPTIDE	41	0	0.6883	1	0.0588	0	0.4372	1	0.0396	0	0.3717	0	0.9998	0	1	0	0.4589	1	0.2572	0	0.991	0	0.6848	0	0.9988	TRUE	FALSE	FALSE	FALSE	FALSE	FALSE	FALSE	FALSE	FALSE	FALSE	FALSE
EEMC.bin.1170_k119_403022.region001_gene4	EEMC.bin.1170	MAGs	cryosphere	Bacteria	Pseudomonadota	Alphaproteobacteria	Acetobacterales	Acetobacteraceae	CAHJXG01	NA	EEMC.bin.1170_k119_403022.region001	SVLTTGTGNRMSDTSVGMHTA	LASSO_PEPTIDE	21	0	0.4887	0	0.3841	0	0.2086	1	0.2565	0	0.5873	0	0.9984	0	0.9998	0	0.5853	0	0.9762	0	0.9818	0	0.8334	0	1	FALSE	FALSE	FALSE	FALSE	FALSE	FALSE	FALSE	FALSE	FALSE	FALSE	FALSE
EEMC.bin.1171_k119_184542.region001_gene10	EEMC.bin.1171	MAGs	cryosphere	Bacteria	Deinococcota	Deinococci	Deinococcales	Deinococcaceae	Deinococcus	NA	EEMC.bin.1171_k119_184542.region001	LVRACCPIWRQPGMSLLMARKREPITTSASWSSTGATTVGMSRASCWASPSRQTTTR	LASSO_PEPTIDE	57	0	0.1662	0	0.4275	0	0.5274	0	0.9984	0	0.236	0	0.9252	0	0.9626	0	0.5137	0	0.9764	0	0.997	0	0.6239	0	1	FALSE	FALSE	FALSE	FALSE	FALSE	FALSE	FALSE	FALSE	FALSE	FALSE	FALSE
EEMC.bin.1171_k119_184542.region001_gene13	EEMC.bin.1171	MAGs	cryosphere	Bacteria	Deinococcota	Deinococci	Deinococcales	Deinococcaceae	Deinococcus	NA	EEMC.bin.1171_k119_184542.region001	TMPGTGFGGGQGG	LASSO_PEPTIDE	13	0	0.0988	1	0.6155	0	0.5622	1	0.3803	0	0.9142	0	0.9896	0	0.996	0	0.8838	1	0.7242	0	0.9714	0	0.5479	0	0.9998	FALSE	FALSE	TRUE	FALSE	FALSE	FALSE	FALSE	FALSE	FALSE	FALSE	FALSE
EEMC.bin.11748_k141_836359.region001_gene19	EEMC.bin.11748	MAGs	deepsea	Bacteria	Pseudomonadota	Gammaproteobacteria	Acidiferrobacterales	JAJDNE01	JAJDNE01	NA	EEMC.bin.11748_k141_836359.region001	KCGGMKKDSKMKKGKKEGQCGEGKCGGTP	CLASS_I_LANTIPEPTIDE	29	0	0.985	0	0.7109	0	0.2772	0	0.9982	0	0.4585	0	1	0	1	0	0.5137	0	0.8109	0	0.9802	0	0.6929	0	0.9968	FALSE	FALSE	FALSE	FALSE	FALSE	FALSE	FALSE	FALSE	FALSE	FALSE	FALSE
EEMC.bin.11769_k141_681192.region001_gene1	EEMC.bin.11769	MAGs	cryosphere	Bacteria	Cyanobacteriota	Cyanobacteriia	Leptolyngbyales	Leptolyngbyaceae	Phormidesmis_A	Phormidesmis_A priestleyi_B	EEMC.bin.11769_k141_681192.region001	SGNISVPCMLGSATFTGGITLGAVG	CLASS_II_LANTIPEPTIDE	25	1	0.8748	1	0.7936	1	0.0656	1	0.9944	0	0.4895	1	0.2785	0	0.7443	0	0.6461	1	0.5135	0	0.8731	0	0.8275	0	0.9994	FALSE	FALSE	TRUE	FALSE	FALSE	FALSE	TRUE	FALSE	FALSE	FALSE	FALSE
EEMC.bin.11772_k141_744201.region001_gene10	EEMC.bin.11772	MAGs	cryosphere	Bacteria	Myxococcota	Polyangia	Polyangiales	Polyangiaceae	JANYGI01	NA	EEMC.bin.11772_k141_744201.region001	LVKKRSVARATLVTAMGPTMSGLTMTG	LASSO_PEPTIDE	27	1	0.996	1	0.971	1	0.8404	1	1	1	0.8394	1	1	1	0.9998	1	0.7459	1	1	0	0.8657	0	0.9055	0	0.998	FALSE	FALSE	FALSE	TRUE	FALSE	FALSE	FALSE	TRUE	FALSE	FALSE	FALSE
EEMC.bin.11772_k141_744201.region001_gene16	EEMC.bin.11772	MAGs	cryosphere	Bacteria	Myxococcota	Polyangia	Polyangiales	Polyangiaceae	JANYGI01	NA	EEMC.bin.11772_k141_744201.region001	CRRALRDAGVKPEELDGVILVGGSTRVPAVRAYVEKVFG	LASSO_PEPTIDE	39	0	0.821	0	0.6727	0	0.8476	0	0.9994	0	0.7133	0	0.9742	1	0.0769	0	0.7708	0	0.9998	0	0.999	0	0.8372	0	1	FALSE	FALSE	FALSE	FALSE	FALSE	FALSE	FALSE	FALSE	FALSE	FALSE	FALSE
EEMC.bin.11785_k141_786863.region001_gene8	EEMC.bin.11785	MAGs	cryosphere	Bacteria	Fibrobacterota	Fibrobacteria	UBA11236	UBA11236	Chersky-265	NA	EEMC.bin.11785_k141_786863.region001	KSHDCRTQNTCAGHSFKDGVVSVQSCTGKSTCVGANCKEPAAK	CLASS_I_LANTIPEPTIDE	43	0	0.7888	1	0.2394	0	0.6876	0	0.6271	0	0.8638	0	0.9978	0	0.9994	0	0.9244	0	0.9071	0	0.5318	0	0.6448	0	0.786	FALSE	FALSE	FALSE	FALSE	FALSE	FALSE	FALSE	FALSE	FALSE	FALSE	FALSE
EEMC.bin.1179_k119_358003.region001_gene13	EEMC.bin.1179	MAGs	cryosphere	Bacteria	Pseudomonadota	Alphaproteobacteria	Sphingomonadales	Sphingomonadaceae	Sphingomicrobium	NA	EEMC.bin.1179_k119_358003.region001	SKGGLRDDSAGTGKSKS	LASSO_PEPTIDE	17	1	0.826	1	0.0158	0	0.1758	0	0.9766	0	0.4265	1	0.7694	1	0.8466	0	0.4433	0	0.9946	0	0.9642	0	0.8308	0	1	TRUE	FALSE	FALSE	FALSE	FALSE	FALSE	FALSE	FALSE	FALSE	FALSE	FALSE
EEMC.bin.11815_k141_1245591.region001_gene14	EEMC.bin.11815	MAGs	cryosphere	Bacteria	Actinomycetota	Actinomycetes	Mycobacteriales	SCTD01	JALYNK01	NA	EEMC.bin.11815_k141_1245591.region001	NGVLGDPVGASAVDGEVLLGSAVSELSALLDSWSAMTVSR	LASSO_PEPTIDE	40	0	0.753	0	0.2114	0	0.8092	0	1	0	0.8604	0	0.5773	0	0.9031	0	0.8492	0	1	0	1	0	0.799	0	0.9998	TRUE	FALSE	FALSE	FALSE	FALSE	FALSE	FALSE	FALSE	FALSE	FALSE	FALSE
EEMC.bin.11815_k141_1245591.region001_gene20	EEMC.bin.11815	MAGs	cryosphere	Bacteria	Actinomycetota	Actinomycetes	Mycobacteriales	SCTD01	JALYNK01	NA	EEMC.bin.11815_k141_1245591.region001	VSVTPADTGIVTSSTFTCAHGSPSVSR	CLASS_III_IV_LANTIPEPTIDE	27	1	0.6305	1	0.2803	1	0.1766	1	0.8232	0	0.4125	1	0.8256	1	0.8993	0	0.6083	0	0.8285	0	0.9996	0	0.3777	0	1	FALSE	FALSE	FALSE	FALSE	FALSE	FALSE	FALSE	FALSE	FALSE	FALSE	FALSE
EEMC.bin.11818_k141_301891.region001_gene3	EEMC.bin.11818	MAGs	cryosphere	Bacteria	Cyanobacteriota	Cyanobacteriia	Cyanobacteriales	Nostocaceae	Nostoc	NA	EEMC.bin.11818_k141_301891.region001	GKVILFWTSAHWSDGHGVVAGTLVAW	CLASS_II_LANTIPEPTIDE	26	1	0.9968	1	0.4887	1	0.9348	1	0.9906	1	0.841	1	0.999	1	0.9988	1	0.7149	1	0.4749	0	0.9772	0	0.9301	0	0.9992	FALSE	TRUE	FALSE	TRUE	FALSE	TRUE	TRUE	TRUE	TRUE	TRUE	FALSE
EEMC.bin.11818_k141_352227.region001_gene3	EEMC.bin.11818	MAGs	cryosphere	Bacteria	Cyanobacteriota	Cyanobacteriia	Cyanobacteriales	Nostocaceae	Nostoc	NA	EEMC.bin.11818_k141_352227.region001	GGIVTKKYPSDSDEA	MICROVIRIDIN	15	1	0.5017	1	0.3341	1	0.2224	1	0.5339	0	0.1048	0	0.1732	0	0.0823	1	0.0146	1	0.3188	0	0.702	0	0.6697	0	0.9994	FALSE	FALSE	FALSE	FALSE	FALSE	FALSE	FALSE	FALSE	FALSE	FALSE	FALSE
EEMC.bin.11825_k141_251650.region001_gene10	EEMC.bin.11825	MAGs	cryosphere	Bacteria	Actinomycetota	Acidimicrobiia	Acidimicrobiales	RAAP-2	Bog-756	NA	EEMC.bin.11825_k141_251650.region001	KPGIYFDFPGSAEGNKNPPPPGSPGTS	LASSO_PEPTIDE	27	1	0.8384	0	0.0892	0	0.5032	0	0.9968	0	0.7782	1	0.7319	1	0.9552	0	0.6613	0	0.9976	0	0.7256	0	0.1534	0	0.94	FALSE	FALSE	FALSE	FALSE	FALSE	FALSE	FALSE	FALSE	FALSE	FALSE	FALSE
EEMC.bin.11825_k141_251650.region001_gene6	EEMC.bin.11825	MAGs	cryosphere	Bacteria	Actinomycetota	Acidimicrobiia	Acidimicrobiales	RAAP-2	Bog-756	NA	EEMC.bin.11825_k141_251650.region001	PIVGIAPTIDGNGYWLVASDGGIFAFGDASFFGSMGGKHLNKPIVSAFTTPDSLGYWLVASDGGVFSFGNAGFFGSTGNINLNQPIVAGTNPGVPVPTS	LASSO_PEPTIDE	99	1	0.6797	1	0.4529	0	0.364	0	0.8954	0	0.7465	0	0.992	0	0.8887	0	0.8024	0	0.9964	0	0.9183	0	0.2776	0	1	FALSE	FALSE	FALSE	FALSE	FALSE	FALSE	FALSE	FALSE	FALSE	FALSE	FALSE
EEMC.bin.11825_k141_295750.region001_gene10	EEMC.bin.11825	MAGs	cryosphere	Bacteria	Actinomycetota	Acidimicrobiia	Acidimicrobiales	RAAP-2	Bog-756	NA	EEMC.bin.11825_k141_295750.region001	PDHHEGGSLHGNDSSPTWSTSSGIRSVPSLFVLSRASTTRSASSPASAT	LASSO_PEPTIDE	49	0	0.8834	1	0.2134	0	0.594	1	0.1132	0	0.7219	0	0.9798	0	0.9996	0	0.8278	1	0.5363	0	0.9998	0	0.7216	0	1	FALSE	FALSE	FALSE	FALSE	FALSE	FALSE	FALSE	FALSE	FALSE	FALSE	FALSE
EEMC.bin.11825_k141_295750.region001_gene16	EEMC.bin.11825	MAGs	cryosphere	Bacteria	Actinomycetota	Acidimicrobiia	Acidimicrobiales	RAAP-2	Bog-756	NA	EEMC.bin.11825_k141_295750.region001	PDYRTVASLEIRVLTSSTR	LASSO_PEPTIDE	19	1	0.5929	1	0.8842	0	0.197	1	0.0586	0	0.5685	0	0.9526	0	0.984	0	0.6321	1	0.357	0	0.8757	0	0.8722	0	0.9988	FALSE	FALSE	FALSE	FALSE	FALSE	FALSE	FALSE	FALSE	FALSE	FALSE	FALSE
EEMC.bin.11825_k141_295750.region001_gene19	EEMC.bin.11825	MAGs	cryosphere	Bacteria	Actinomycetota	Acidimicrobiia	Acidimicrobiales	RAAP-2	Bog-756	NA	EEMC.bin.11825_k141_295750.region001	TSSGRTRRFPIPKKNGNV	LASSO_PEPTIDE	18	1	0.908	1	0.8828	1	0.9024	1	0.9988	1	0.8364	1	0.9426	1	0.7467	1	0.8242	1	0.9762	0	0.8717	0	0.7134	0	0.9996	FALSE	FALSE	TRUE	TRUE	FALSE	FALSE	TRUE	TRUE	FALSE	FALSE	TRUE
EEMC.bin.11825_k141_295750.region001_gene20	EEMC.bin.11825	MAGs	cryosphere	Bacteria	Actinomycetota	Acidimicrobiia	Acidimicrobiales	RAAP-2	Bog-756	NA	EEMC.bin.11825_k141_295750.region001	KCIRCHHGLDDFLPENLHLSGGNQWDRHGPLGDVGE	LASSO_PEPTIDE	36	1	0.6141	0	0.933	0	0.1498	0	1	0	0.4541	1	0.7766	0	0.9445	0	0.4855	0	1	1	0.6327	0	0.3666	0	1	FALSE	FALSE	FALSE	FALSE	FALSE	FALSE	FALSE	FALSE	FALSE	FALSE	FALSE
EEMC.bin.1183_k119_266480.region001_gene10	EEMC.bin.1183	MAGs	cryosphere	Bacteria	Actinomycetota	Actinomycetes	Mycobacteriales	SCTD01	JALYNK01	NA	EEMC.bin.1183_k119_266480.region001	GIGAATVRALAEAGWAV	LASSO_PEPTIDE	17	1	0.7658	0	0.197	0	0.1176	0	0.9926	0	0.763	1	0.8924	1	0.9103	0	0.8234	0	0.8813	0	0.9355	0	0.9254	0	1	FALSE	FALSE	FALSE	FALSE	FALSE	FALSE	FALSE	FALSE	FALSE	FALSE	FALSE
EEMC.bin.1183_k119_266480.region001_gene9	EEMC.bin.1183	MAGs	cryosphere	Bacteria	Actinomycetota	Actinomycetes	Mycobacteriales	SCTD01	JALYNK01	NA	EEMC.bin.1183_k119_266480.region001	LGDPVGASAADGEVLLGAAVSELSALLDSWSAMTMSR	LASSO_PEPTIDE	37	0	0.5485	0	0.0226	1	0.2536	0	1	0	0.3917	0	0.9118	0	0.9874	0	0.5361	0	1	0	1	0	0.8778	0	1	FALSE	FALSE	FALSE	FALSE	FALSE	FALSE	FALSE	FALSE	FALSE	FALSE	FALSE
EEMC.bin.11830_k141_183685.region001_gene11	EEMC.bin.11830	MAGs	cryosphere	Bacteria	Myxococcota	Polyangia	Polyangiales	Polyangiaceae	JANYHY01	NA	EEMC.bin.11830_k141_183685.region001	LVYLGAVRDLTANASGSITDAGLGMKSSM	LASSO_PEPTIDE	29	0	0.9012	0	0.4217	0	0.262	0	0.9982	0	0.7123	0	1	0	1	0	0.5645	0	0.9988	0	0.9992	0	0.8963	0	1	FALSE	FALSE	FALSE	FALSE	FALSE	FALSE	FALSE	FALSE	FALSE	FALSE	FALSE
EEMC.bin.11830_k141_183685.region001_gene14	EEMC.bin.11830	MAGs	cryosphere	Bacteria	Myxococcota	Polyangia	Polyangiales	Polyangiaceae	JANYHY01	NA	EEMC.bin.11830_k141_183685.region001	CVDCRSSADCSGQTPLCD	LASSO_PEPTIDE	18	0	0.3911	1	0.7059	0	0.4704	1	0.9986	0	0.906	0	0.9994	0	0.9926	0	0.9018	1	0.9892	1	0.987	1	0.5282	1	1	FALSE	FALSE	FALSE	FALSE	FALSE	FALSE	FALSE	FALSE	FALSE	FALSE	FALSE
EEMC.bin.11830_k141_210018.region001_gene9	EEMC.bin.11830	MAGs	cryosphere	Bacteria	Myxococcota	Polyangia	Polyangiales	Polyangiaceae	JANYHY01	NA	EEMC.bin.11830_k141_210018.region001	GGTPAPAAGTPDPAASASAGKASCNGKSSCNGGAAGTKASCNGGSTAPATPPAK	CLASS_III_IV_LANTIPEPTIDE	54	0	0.9758	0	0.781	0	0.8598	0	1	0	0.919	0	0.9788	0	0.8773	0	0.927	0	1	0	0.5362	0	0.5588	0	1	TRUE	FALSE	FALSE	FALSE	FALSE	FALSE	FALSE	FALSE	FALSE	FALSE	FALSE
EEMC.bin.11838_k141_283560.region001_gene10	EEMC.bin.11838	MAGs	cryosphere	Bacteria	Eremiobacterota	Eremiobacteria	Baltobacterales	Baltobacteraceae	JANYGA01	NA	EEMC.bin.11838_k141_283560.region001	VTSAPAVATMSDDARIVSMARTRELVALPERW	LASSO_PEPTIDE	32	0	0.6521	0	0.165	0	0.6258	0	0.8892	0	0.7237	0	0.8278	0	0.8959	0	0.8286	0	0.9838	0	0.9516	0	0.9045	0	1	FALSE	FALSE	FALSE	FALSE	FALSE	FALSE	FALSE	FALSE	FALSE	FALSE	FALSE
EEMC.bin.11851_k141_347604.region001_gene7	EEMC.bin.11851	MAGs	cryosphere	Bacteria	Pseudomonadota	Gammaproteobacteria	Burkholderiales	Burkholderiaceae	Schlegelella_A	NA	EEMC.bin.11851_k141_347604.region001	GEPIRGRVATIEPRCTTFEHHDPREAPR	LASSO_PEPTIDE	28	0	0.8972	1	0.4937	1	0.1996	0	0.3791	0	0.3513	0	0.7534	0	0.9998	0	0.3525	0	0.3744	0	0.9059	0	0.5887	0	1	FALSE	FALSE	FALSE	FALSE	FALSE	FALSE	FALSE	FALSE	FALSE	FALSE	FALSE
EEMC.bin.11857_k141_81474.region001_gene7	EEMC.bin.11857	MAGs	cryosphere	Bacteria	Pseudomonadota	Gammaproteobacteria	Burkholderiales	Burkholderiaceae	Schlegelella_A	NA	EEMC.bin.11857_k141_81474.region001	GELPMQWQTPTAIDLRFGFEITMYVASR	LASSO_PEPTIDE	28	0	1	0	0.082	0	0.6778	1	0.6003	0	0.7413	0	1	0	1	0	0.8412	0	0.9702	0	0.9986	0	0.9491	0	1	FALSE	FALSE	FALSE	FALSE	FALSE	FALSE	FALSE	FALSE	FALSE	FALSE	FALSE
EEMC.bin.11892_k141_325031.region001_gene10	EEMC.bin.11892	MAGs	cryosphere	Bacteria	Pseudomonadota	Gammaproteobacteria	Burkholderiales	Burkholderiaceae	Tepidicella	Tepidicella sp030603635	EEMC.bin.11892_k141_325031.region001	FFAWRQIFRPKASCEPGQVCAAPPAQRVYKTLFWVVVALVAVALAFPYVLPLFY	LASSO_PEPTIDE	54	0	0.9676	0	0.3397	0	0.0204	1	0.7538	0	0.4021	0	1	0	0.9866	0	0.4403	1	0.9958	0	0.997	0	0.4187	0	1	FALSE	FALSE	FALSE	FALSE	FALSE	FALSE	FALSE	FALSE	FALSE	FALSE	TRUE
EEMC.bin.11896_k141_125222.region001_gene6	EEMC.bin.11896	MAGs	cryosphere	Bacteria	Pseudomonadota	Alphaproteobacteria	Sphingomonadales	Sphingomonadaceae	Allosphingosinicella	NA	EEMC.bin.11896_k141_125222.region001	GYPVPPHLREIGCLPSDGARHR	LASSO_PEPTIDE	22	1	0.911	1	0.6567	1	0.8466	1	0.3255	1	0.7451	1	0.9868	1	0.9616	1	0.7281	1	0.4409	1	0.2762	1	0.1122	0	0.1184	TRUE	FALSE	FALSE	FALSE	FALSE	FALSE	FALSE	FALSE	FALSE	FALSE	FALSE
EEMC.bin.11896_k141_30087.region001_gene13	EEMC.bin.11896	MAGs	cryosphere	Bacteria	Pseudomonadota	Alphaproteobacteria	Sphingomonadales	Sphingomonadaceae	Allosphingosinicella	NA	EEMC.bin.11896_k141_30087.region001	GWMEGHYRMVAADGRAFDAAIPRFPLVAPAVTS	LASSO_PEPTIDE	33	0	0.4695	0	0.8484	1	0.5676	0	1	1	0.129	0	0.5221	0	0.9924	0	0.1512	0	0.9992	0	0.9972	0	0.9662	0	0.9992	FALSE	FALSE	FALSE	FALSE	FALSE	FALSE	FALSE	FALSE	FALSE	FALSE	FALSE
EEMC.bin.11911_k141_1093728.region001_gene1	EEMC.bin.11911	MAGs	cryosphere	Bacteria	Pseudomonadota	Alphaproteobacteria	Sphingomonadales	Sphingomonadaceae	Allosphingosinicella	NA	EEMC.bin.11911_k141_1093728.region001	GAGPSTDRRKDPERRRDRCFADGFDHDNCAAGSLRHL	LASSO_PEPTIDE	37	1	0.3127	0	0.3519	0	0.081	0	0.9914	0	0.5041	1	0.2118	0	0.8072	0	0.5731	0	0.7537	0	1	0	0.6438	0	1	FALSE	FALSE	FALSE	FALSE	FALSE	FALSE	FALSE	FALSE	FALSE	FALSE	FALSE
EEMC.bin.11916_k141_199464.region001_gene7	EEMC.bin.11916	MAGs	cryosphere	Bacteria	Pseudomonadota	Alphaproteobacteria	Sphingomonadales	Sphingomonadaceae	Allosphingosinicella	NA	EEMC.bin.11916_k141_199464.region001	KAGGGFRVIHPHAL	LASSO_PEPTIDE	14	1	0.9216	1	0.4993	1	0.6524	1	0.7818	1	0.3057	1	0.9732	1	0.2304	1	0.2505	0	0.7697	0	0.9882	0	0.8509	0	1	FALSE	TRUE	FALSE	TRUE	FALSE	TRUE	FALSE	FALSE	FALSE	FALSE	FALSE
EEMC.bin.11916_k141_425259.region001_gene4	EEMC.bin.11916	MAGs	cryosphere	Bacteria	Pseudomonadota	Alphaproteobacteria	Sphingomonadales	Sphingomonadaceae	Allosphingosinicella	NA	EEMC.bin.11916_k141_425259.region001	SSGISSCNSCSCCASTSCCSIISLELSA	THIOPEPTIDE	28	1	0.6513	1	0.8064	1	0.4912	1	0.9972	1	0.5929	1	0.4563	0	0.7684	1	0.1852	1	0.9332	0	0.9992	1	0.6279	0	0.9994	FALSE	FALSE	TRUE	FALSE	FALSE	FALSE	TRUE	FALSE	FALSE	FALSE	FALSE
EEMC.bin.11916_k141_455671.region001_gene4	EEMC.bin.11916	MAGs	cryosphere	Bacteria	Pseudomonadota	Alphaproteobacteria	Sphingomonadales	Sphingomonadaceae	Allosphingosinicella	NA	EEMC.bin.11916_k141_455671.region001	GGGGPAAQPDGAVYNS	LASSO_PEPTIDE	16	0	0.4489	0	0.8546	0	0.7828	0	1	0	0.9386	0	0.9872	0	0.9992	0	0.8942	0	1	0	0.9221	0	0.3881	0	1	FALSE	FALSE	FALSE	FALSE	FALSE	FALSE	FALSE	FALSE	FALSE	FALSE	FALSE
EEMC.bin.11917_k141_44374.region001_gene17	EEMC.bin.11917	MAGs	cryosphere	Bacteria	Actinomycetota	Actinomycetes	Mycobacteriales	Jatrophihabitantaceae	Jatrophihabitans_A	NA	EEMC.bin.11917_k141_44374.region001	VHSGSVSLSVWKCPATRNSC	CLASS_II_LANTIPEPTIDE	20	1	0.9898	1	0.966	1	0.355	1	1	1	0.4657	1	0.9936	1	0.9221	1	0.2284	1	1	1	0.3369	1	0.3069	0	0.9974	FALSE	FALSE	FALSE	FALSE	FALSE	FALSE	FALSE	FALSE	FALSE	FALSE	FALSE
EEMC.bin.11917_k141_44374.region001_gene20	EEMC.bin.11917	MAGs	cryosphere	Bacteria	Actinomycetota	Actinomycetes	Mycobacteriales	Jatrophihabitantaceae	Jatrophihabitans_A	NA	EEMC.bin.11917_k141_44374.region001	HHGLAAGRGGERARPNRADSGARILRSSAVAPGRGHPTEV	LASSO_PEPTIDE	40	0	0.1736	1	0.1166	0	0.2176	1	0.958	0	0.6045	1	0.9502	0	0.9415	0	0.6237	1	0.8589	0	0.9996	0	0.7578	0	1	FALSE	FALSE	FALSE	FALSE	FALSE	FALSE	FALSE	FALSE	FALSE	FALSE	FALSE
EEMC.bin.11917_k141_626288.region002_gene10	EEMC.bin.11917	MAGs	cryosphere	Bacteria	Actinomycetota	Actinomycetes	Mycobacteriales	Jatrophihabitantaceae	Jatrophihabitans_A	NA	EEMC.bin.11917_k141_626288.region002	SWWIVLTDPEGNEFCLQ	LASSO_PEPTIDE	17	1	0.8616	0	0.4833	0	0.8856	0	0.9994	0	0.9238	0	0.9994	0	0.995	0	0.9264	0	1	0	0.0088	0	0.8945	0	1	TRUE	FALSE	FALSE	FALSE	FALSE	FALSE	FALSE	FALSE	FALSE	FALSE	FALSE
EEMC.bin.11917_k141_626288.region002_gene13	EEMC.bin.11917	MAGs	cryosphere	Bacteria	Actinomycetota	Actinomycetes	Mycobacteriales	Jatrophihabitantaceae	Jatrophihabitans_A	NA	EEMC.bin.11917_k141_626288.region002	WGCSVDTGSKTVHCCI	CLASS_II_LANTIPEPTIDE	16	1	0.9966	1	0.5929	1	0.8822	1	0.9896	1	0.4933	1	0.9816	1	0.8939	1	0.3137	1	0.3884	1	0.8801	1	0.7934	0	0.2286	FALSE	FALSE	FALSE	FALSE	FALSE	FALSE	FALSE	FALSE	FALSE	FALSE	FALSE
EEMC.bin.11917_k141_914138.region002_gene11	EEMC.bin.11917	MAGs	cryosphere	Bacteria	Actinomycetota	Actinomycetes	Mycobacteriales	Jatrophihabitantaceae	Jatrophihabitans_A	NA	EEMC.bin.11917_k141_914138.region002	GWLAAHVPAEARLLTGAILVCAVVAWLAHWRSAELVRHPSST	LASSO_PEPTIDE	42	1	0.9988	0	0.15	1	0.6832	0	0.985	1	0.4141	1	1	1	1	1	0.4823	0	0.9041	0	0.9904	0	0.52	0	1	FALSE	TRUE	FALSE	FALSE	FALSE	TRUE	FALSE	FALSE	FALSE	TRUE	FALSE
EEMC.bin.11917_k141_914138.region002_gene2	EEMC.bin.11917	MAGs	cryosphere	Bacteria	Actinomycetota	Actinomycetes	Mycobacteriales	Jatrophihabitantaceae	Jatrophihabitans_A	NA	EEMC.bin.11917_k141_914138.region002	GRTLANELFEVAGVSPEGWVRG	LASSO_PEPTIDE	22	1	0.8466	0	0.231	1	0.7664	0	0.9982	1	0.4065	1	0.7377	1	0.4076	1	0.3207	0	0.9994	0	0.9964	0	0.7065	0	1	FALSE	TRUE	FALSE	TRUE	FALSE	FALSE	FALSE	FALSE	FALSE	FALSE	FALSE
EEMC.bin.11917_k141_979305.region001_gene20	EEMC.bin.11917	MAGs	cryosphere	Bacteria	Actinomycetota	Actinomycetes	Mycobacteriales	Jatrophihabitantaceae	Jatrophihabitans_A	NA	EEMC.bin.11917_k141_979305.region001	GPQSVRGDSLTRGCLDRSGCGVVSGGRVGRLCV	LASSO_PEPTIDE	33	1	0.9724	1	0.4213	1	0.4948	1	0.9822	1	0.3957	1	0.9998	1	0.9912	1	0.1352	1	0.8831	0	0.9982	0	0.7395	0	0.8376	FALSE	TRUE	FALSE	FALSE	FALSE	TRUE	FALSE	FALSE	FALSE	TRUE	FALSE
EEMC.bin.11917_k141_979305.region001_gene4	EEMC.bin.11917	MAGs	cryosphere	Bacteria	Actinomycetota	Actinomycetes	Mycobacteriales	Jatrophihabitantaceae	Jatrophihabitans_A	NA	EEMC.bin.11917_k141_979305.region001	LIITGPSAPSWKRGPWSMHGGRGARDTYG	LASSO_PEPTIDE	29	1	0.9636	1	0.4461	1	0.3938	1	0.946	1	0.5067	1	0.969	1	0.9878	1	0.4105	1	0.3044	0	0.6825	1	0.1029	0	0.99	FALSE	FALSE	FALSE	FALSE	FALSE	FALSE	FALSE	FALSE	FALSE	FALSE	FALSE
EEMC.bin.11919_k119_115972.region001_gene2	EEMC.bin.11919	MAGs	saline	Archaea	Halobacteriota	Halobacteria	Halobacteriales	Haloferacaceae	Halobellus	NA	EEMC.bin.11919_k119_115972.region001	PTSVEARRLADRILSSGGRPLADGGDD	LASSO_PEPTIDE	27	0	0.928	0	0.0258	0	0.609	0	0.9514	0	0.8896	0	0.6827	0	0.9874	0	0.8934	0	0.9884	0	0.9982	0	0.8894	0	0.987	FALSE	FALSE	FALSE	FALSE	FALSE	FALSE	FALSE	FALSE	FALSE	FALSE	FALSE
EEMC.bin.11923_k119_140074.region001_gene10	EEMC.bin.11923	MAGs	saline	Archaea	Halobacteriota	Halobacteria	Halobacteriales	Haloferacaceae	Halorubrum	Halorubrum sp937146585	EEMC.bin.11923_k119_140074.region001	HADALVRNGRADLVALGRELLRHPHWPLEAAHELGADVEWPVQYRRGRFD	LASSO_PEPTIDE	50	0	0.9406	0	0.8946	0	0.9682	0	0.9992	0	0.9602	0	0.991	0	0.9992	0	0.965	0	0.998	0	0.9848	0	0.6509	0	1	FALSE	FALSE	FALSE	FALSE	FALSE	FALSE	FALSE	FALSE	FALSE	FALSE	FALSE
EEMC.bin.11935_k119_36107.region001_gene12	EEMC.bin.11935	MAGs	saline	Archaea	Halobacteriota	Halobacteria	Halobacteriales	Haloarculaceae	Natronomonas	Natronomonas salsuginis	EEMC.bin.11935_k119_36107.region001	GSVEELSESMDDGGYGDNNYNEQS	LASSO_PEPTIDE	24	1	0.9274	1	0.3809	0	0.3544	0	0.996	0	0.83	1	0.5707	1	0.3654	0	0.8898	0	1	0	0.8175	0	0.871	0	0.9996	FALSE	FALSE	FALSE	FALSE	FALSE	FALSE	FALSE	FALSE	FALSE	FALSE	FALSE
EEMC.bin.11935_k119_36107.region001_gene18	EEMC.bin.11935	MAGs	saline	Archaea	Halobacteriota	Halobacteria	Halobacteriales	Haloarculaceae	Natronomonas	Natronomonas salsuginis	EEMC.bin.11935_k119_36107.region001	YRRSTNSTICSAHVHSKKQVVGGWRAKGRQSQRSGQASESNGIGSFVSSP	LASSO_PEPTIDE	50	0	0.8864	0	0.2394	0	0.148	1	0.6569	1	0.037	0	0.9986	0	0.9938	0	0.1254	0	0.8943	0	0.9908	0	0.6155	0	1	FALSE	FALSE	FALSE	FALSE	FALSE	FALSE	FALSE	FALSE	FALSE	FALSE	FALSE
EEMC.bin.11935_k119_36107.region001_gene3	EEMC.bin.11935	MAGs	saline	Archaea	Halobacteriota	Halobacteria	Halobacteriales	Haloarculaceae	Natronomonas	Natronomonas salsuginis	EEMC.bin.11935_k119_36107.region001	GRTTPTYIRRSNPAILTSLPQNSDHSAYYRAVCWTFVWTSPNDGTP	LASSO_PEPTIDE	46	0	0.6709	0	0.133	1	0.2344	0	0.3987	1	0.0484	0	0.9922	0	0.9944	0	0.2797	0	0.8139	1	0.4181	0	0.4748	0	1	FALSE	FALSE	FALSE	FALSE	FALSE	FALSE	FALSE	FALSE	FALSE	FALSE	FALSE
EEMC.bin.11946_k119_150852.region001_gene7	EEMC.bin.11946	MAGs	saline	Bacteria	Bacteroidota	Rhodothermia	Rhodothermales	Salinibacteraceae	Salinibacter	NA	EEMC.bin.11946_k119_150852.region001	NNVTDVPQGDTQQPNEGVSA	LASSO_PEPTIDE	20	0	0.9536	0	0.8566	0	0.2802	0	1	0	0.7654	0	0.9946	0	0.9982	0	0.814	0	1	0	0.8177	0	0.8358	0	1	FALSE	FALSE	FALSE	FALSE	FALSE	FALSE	FALSE	FALSE	FALSE	FALSE	FALSE
EEMC.bin.11950_k119_141481.region001_gene46	EEMC.bin.11950	MAGs	saline	Archaea	Halobacteriota	Halobacteria	Halobacteriales	Haloarculaceae	Halosegnis	Halosegnis rubeus	EEMC.bin.11950_k119_141481.region001	GIQAISFGREPVGEVLIRAAWPDRVRDVGAHYYPRYGALIHDWRGGEWSLESSSTPVLGNDEIPTGEPLSRAVGVRGCL	LASSO_PEPTIDE	79	0	0.9958	0	0.9386	0	0.5466	0	1	0	0.7758	0	1	0	1	0	0.8726	0	1	0	1	0	0.6519	0	1	FALSE	FALSE	FALSE	FALSE	FALSE	FALSE	FALSE	FALSE	FALSE	FALSE	FALSE
EEMC.bin.11953_k119_1103.region001_gene6	EEMC.bin.11953	MAGs	saline	Archaea	Halobacteriota	Halobacteria	Halobacteriales	Haloferacaceae	Halobellus	NA	EEMC.bin.11953_k119_1103.region001	GSLGRTVGPPLAAAAYVVVYWSPFVAGALVLIPVAVLLRR	LASSO_PEPTIDE	40	1	0.8036	1	0.7283	1	0.9104	1	0.9998	1	0.851	1	0.6155	1	1	1	0.9016	1	1	0	0.9986	0	0.8488	0	0.991	TRUE	FALSE	FALSE	TRUE	FALSE	FALSE	FALSE	TRUE	FALSE	TRUE	FALSE
EEMC.bin.11964_k119_208118.region001_gene10	EEMC.bin.11964	MAGs	saline	Archaea	Halobacteriota	Halobacteria	Halobacteriales	Haloarculaceae	Salinirubellus	NA	EEMC.bin.11964_k119_208118.region001	DCRYILLRNLRHLGELGRFELRGLSCRFEPGPVPTDEIRQWIVRVIGPMFLPV	LASSO_PEPTIDE	53	0	0.9758	0	0.5723	1	0.6016	0	0.9762	1	0.2627	0	0.9994	0	0.9998	1	0.0776	0	0.9884	0	0.7248	0	0.6695	0	0.9778	TRUE	FALSE	FALSE	TRUE	FALSE	FALSE	FALSE	FALSE	FALSE	FALSE	FALSE
EEMC.bin.11964_k119_208118.region001_gene6	EEMC.bin.11964	MAGs	saline	Archaea	Halobacteriota	Halobacteria	Halobacteriales	Haloarculaceae	Salinirubellus	NA	EEMC.bin.11964_k119_208118.region001	FEGERLSAWPQGTLTPSGALIHNVQYGRVTGCSRARVAKPGQRRRIQVPFL	LASSO_PEPTIDE	51	1	0.2649	0	0.1366	0	0.0214	0	0.9512	0	0.0336	0	0.8774	0	0.9834	0	0.1544	0	0.9894	0	0.8717	0	0.8008	0	0.9996	FALSE	FALSE	FALSE	FALSE	FALSE	FALSE	FALSE	FALSE	FALSE	FALSE	FALSE
EEMC.bin.11970_k119_61707.region001_gene15	EEMC.bin.11970	MAGs	saline	Bacteria	Bacteroidota	Rhodothermia	Rhodothermales	Salinibacteraceae	Salinibacter	Salinibacter ruber	EEMC.bin.11970_k119_61707.region001	WAERPLEQKYPFLMLGCPCN	CLASS_II_LANTIPEPTIDE	20	1	0.4687	1	0.8742	1	0.8818	1	0.9956	1	0.5647	0	0.9466	0	0.9964	1	0.4859	1	0.309	0	0.7802	1	0.323	0	0.9968	FALSE	FALSE	FALSE	FALSE	FALSE	FALSE	FALSE	FALSE	FALSE	FALSE	FALSE
EEMC.bin.11970_k119_61707.region001_gene23	EEMC.bin.11970	MAGs	saline	Bacteria	Bacteroidota	Rhodothermia	Rhodothermales	Salinibacteraceae	Salinibacter	Salinibacter ruber	EEMC.bin.11970_k119_61707.region001	HGRTARLVLKPVGTVHTGFLSDSA	LASSO_PEPTIDE	24	1	0.8208	1	0.9718	1	0.7464	1	1	1	0.3119	1	0.9486	1	0.9439	1	0.3583	1	1	0	0.9806	0	0.9294	0	0.9996	FALSE	FALSE	TRUE	TRUE	FALSE	FALSE	TRUE	FALSE	FALSE	FALSE	TRUE
EEMC.bin.11970_k119_61707.region001_gene7	EEMC.bin.11970	MAGs	saline	Bacteria	Bacteroidota	Rhodothermia	Rhodothermales	Salinibacteraceae	Salinibacter	Salinibacter ruber	EEMC.bin.11970_k119_61707.region001	WICLIRLVNIASFWSRFEGGRFRHA	LASSO_PEPTIDE	25	1	0.8846	1	0.8702	1	0.9432	1	0.9998	1	0.876	1	0.7329	1	0.9171	1	0.8898	1	0.9976	0	0.0042	0	0.3106	0	0.9996	FALSE	FALSE	TRUE	FALSE	FALSE	FALSE	TRUE	FALSE	FALSE	FALSE	TRUE
EEMC.bin.11972_k119_320800.region001_gene9	EEMC.bin.11972	MAGs	saline	Archaea	Halobacteriota	Halobacteria	Halobacteriales	Haloferacaceae	Halorubrum	NA	EEMC.bin.11972_k119_320800.region001	CDACGHGEAWYTIKQTGAADEPPTRFFKCRECGHRWRGYN	LASSO_PEPTIDE	40	0	0.9998	0	0.9074	0	0.6096	0	1	0	0.6667	0	1	0	1	0	0.7624	0	0.9988	0	0.9998	0	0.9134	0	1	FALSE	FALSE	FALSE	FALSE	FALSE	FALSE	FALSE	FALSE	FALSE	FALSE	FALSE
EEMC.bin.11974_k119_307050.region001_gene11	EEMC.bin.11974	MAGs	saline	Archaea	Halobacteriota	Halobacteria	Halobacteriales	Haloarculaceae	Natronomonas	NA	EEMC.bin.11974_k119_307050.region001	TDAGIPITQSYKGSTKNGRRR	LASSO_PEPTIDE	21	1	0.7972	1	0.7656	1	0.258	1	0.9802	0	0.076	1	0.9092	1	0.9702	0	0.0208	1	0.9161	0	0.6811	0	0.7305	0	0.9994	TRUE	FALSE	TRUE	FALSE	FALSE	FALSE	TRUE	FALSE	FALSE	FALSE	FALSE
EEMC.bin.11974_k119_307050.region001_gene2	EEMC.bin.11974	MAGs	saline	Archaea	Halobacteriota	Halobacteria	Halobacteriales	Haloarculaceae	Natronomonas	NA	EEMC.bin.11974_k119_307050.region001	WLGVFARCLLFDSRGGAHPVSSMGGRSTVTATRAE	LASSO_PEPTIDE	35	0	0.969	0	0.0596	1	0.6532	1	0.6841	1	0.5663	0	0.9972	0	0.9816	1	0.4981	1	0.0026	0	0.8042	0	0.6496	0	1	FALSE	FALSE	FALSE	FALSE	FALSE	FALSE	FALSE	TRUE	FALSE	FALSE	FALSE
EEMC.bin.11980_k119_72531.region001_gene2	EEMC.bin.11980	MAGs	saline	Archaea	Halobacteriota	Halobacteria	Halobacteriales	Haloferacaceae	Haloquadratum	NA	EEMC.bin.11980_k119_72531.region001	RFAQSGPCGAHIYLSFVRYDDGREVEPVPAYEPVELAGAGPRWAPPGPRR	LASSO_PEPTIDE	50	0	0.9896	0	0.6677	1	0.0372	0	0.9986	0	0.1176	0	1	0	1	0	0.1402	0	1	0	0.8473	0	0.7785	0	1	FALSE	FALSE	FALSE	FALSE	FALSE	FALSE	FALSE	FALSE	FALSE	FALSE	FALSE
EEMC.bin.11980_k119_72531.region001_gene5	EEMC.bin.11980	MAGs	saline	Archaea	Halobacteriota	Halobacteria	Halobacteriales	Haloferacaceae	Haloquadratum	NA	EEMC.bin.11980_k119_72531.region001	GVLETTPIPQDVGRPRLRLELRPPHREQPDPDALIDAAGSVIG	LASSO_PEPTIDE	43	0	0.9326	0	0.1994	0	0.633	0	0.948	0	0.7423	0	0.999	0	1	0	0.7403	0	0.9802	0	0.9744	0	0.8625	0	1	FALSE	FALSE	FALSE	FALSE	FALSE	FALSE	FALSE	FALSE	FALSE	FALSE	FALSE
EEMC.bin.11986_k119_124573.region001_gene11	EEMC.bin.11986	MAGs	saline	Archaea	Halobacteriota	Halobacteria	Halobacteriales	Haloferacaceae	Haloquadratum	NA	EEMC.bin.11986_k119_124573.region001	PCGARIYLSFVRYEAGEEVEPVPVYDPVEIAGAGPRWGPPGPQW	LASSO_PEPTIDE	44	0	0.6707	1	0.3379	1	0.5512	1	0.8044	0	0.4071	0	0.9996	0	0.9998	0	0.3797	0	0.2814	0	0.8581	0	0.551	0	0.9992	FALSE	FALSE	FALSE	FALSE	FALSE	FALSE	FALSE	FALSE	FALSE	FALSE	FALSE
EEMC.bin.11986_k119_124573.region001_gene8	EEMC.bin.11986	MAGs	saline	Archaea	Halobacteriota	Halobacteria	Halobacteriales	Haloferacaceae	Haloquadratum	NA	EEMC.bin.11986_k119_124573.region001	HASTAVLEAQGSALTNKYAEGYPGSRYYAGCEHADTVEQKAIDRAKELWGAAHVNVQPHSGTQANRGVYLAMLEPGDKILSLDLTHGGHLSHGHPANFAGQLFEVEQYEVDPETGYVDYEQLASKAATFQPDIIVAGY	LASSO_PEPTIDE	138	0	0.9996	0	0.9986	0	0.983	0	1	0	0.9932	0	1	0	1	0	0.9932	0	1	0	0.964	0	0.6754	0	0.8456	FALSE	FALSE	FALSE	FALSE	FALSE	FALSE	FALSE	FALSE	FALSE	FALSE	FALSE
EEMC.bin.12001_k141_63760.region001_gene12	EEMC.bin.12001	MAGs	saline	Bacteria	Bacteroidota	Rhodothermia	Rhodothermales	Salinibacteraceae	Salinibacter	Salinibacter ruber	EEMC.bin.12001_k141_63760.region001	GADTGGSGDIYDANADNDHSNWLPDQSNGGNGKGTGDGS	LASSO_PEPTIDE	39	0	0.6797	0	0.8164	0	0.6242	0	1	0	0.7682	0	0.9304	0	0.6174	0	0.8198	0	1	0	0.8499	0	0.5116	0	0.9998	FALSE	FALSE	FALSE	FALSE	FALSE	FALSE	FALSE	FALSE	FALSE	FALSE	FALSE
EEMC.bin.12007_k141_13258.region001_gene1	EEMC.bin.12007	MAGs	saline	Bacteria	Bacteroidota	Rhodothermia	Rhodothermales	Salinibacteraceae	Salinibacter	Salinibacter ruber	EEMC.bin.12007_k141_13258.region001	HDGPPPTGWMETVHLDASQLPSGTYFVRLTTADRTRVQKLTVVE	LASSO_PEPTIDE	44	0	0.907	0	0.6783	1	0.6082	0	0.9994	0	0.5223	0	0.9972	0	1	0	0.5599	0	0.9996	0	0.9898	0	0.8147	0	1	FALSE	FALSE	FALSE	TRUE	FALSE	FALSE	FALSE	FALSE	FALSE	FALSE	FALSE
EEMC.bin.12009_k141_40227.region001_gene14	EEMC.bin.12009	MAGs	saline	Bacteria	Bacteroidota	Rhodothermia	Rhodothermales	Salinibacteraceae	Salinibacter	Salinibacter ruber	EEMC.bin.12009_k141_40227.region001	INPSNIDDVNEETGDEGQGSFSVVKEEG	LASSO_PEPTIDE	28	0	0.9738	1	0.2044	0	0.1698	0	0.9766	0	0.5859	0	1	0	1	0	0.7085	0	0.988	0	0.9159	0	0.6064	0	0.999	FALSE	FALSE	FALSE	FALSE	FALSE	FALSE	FALSE	FALSE	FALSE	FALSE	FALSE
EEMC.bin.12011_k141_4469.region001_gene1	EEMC.bin.12011	MAGs	saline	Bacteria	Bacteroidota	Rhodothermia	Rhodothermales	Salinibacteraceae	Salinibacter	Salinibacter ruber	EEMC.bin.12011_k141_4469.region001	HLSVLRRLVDQTRTHRLHSGRDVLNEPHTAHALLAPLLTGGPAPNAVSG	LASSO_PEPTIDE	49	0	0.5547	0	0.5101	0	0.2176	0	0.9942	0	0.4851	0	0.9992	0	0.9968	0	0.4179	0	0.9988	0	0.9986	0	0.8458	0	1	FALSE	FALSE	FALSE	FALSE	FALSE	FALSE	FALSE	FALSE	FALSE	FALSE	FALSE
EEMC.bin.12021_k119_159523.region001_gene1	EEMC.bin.12021	MAGs	cryosphere	Bacteria	Actinomycetota	Actinomycetes	Mycobacteriales	SCTD01	JALYNK01	NA	EEMC.bin.12021_k119_159523.region001	GGGTVACFTRIWVRAAALARGPSVLDVGSCFGFLPLAWA	LASSO_PEPTIDE	39	1	0.7702	0	0.141	1	0.6736	0	0.9698	1	0.5865	0	0.3397	0	0.2428	1	0.6267	0	0.9774	0	0.9724	0	0.362	0	0.9452	FALSE	FALSE	FALSE	FALSE	FALSE	FALSE	FALSE	FALSE	FALSE	FALSE	FALSE
EEMC.bin.12024_k119_51801.region001_gene4	EEMC.bin.12024	MAGs	cryosphere	Bacteria	Cyanobacteriota	Cyanobacteriia	Cyanobacteriales	Chamaesiphonaceae	Chamaesiphon	NA	EEMC.bin.12024_k119_51801.region001	GGYGCGGGSKKKGSKKGSKKGSKGGGYGYPCPPYYPCH	CLASS_II_LANTIPEPTIDE	38	1	0.2659	1	0.8396	1	0.9874	0	0.2036	1	0.9928	0	0.9374	0	0.9353	1	0.9882	0	0.8415	0	0.8665	1	0.7188	0	0.9894	FALSE	FALSE	FALSE	FALSE	FALSE	FALSE	FALSE	FALSE	FALSE	FALSE	FALSE
EEMC.bin.12024_k119_7687.region001_gene14	EEMC.bin.12024	MAGs	cryosphere	Bacteria	Cyanobacteriota	Cyanobacteriia	Cyanobacteriales	Chamaesiphonaceae	Chamaesiphon	NA	EEMC.bin.12024_k119_7687.region001	MAIEVALGGDVIEESNLSTSNSPVARTCSTLCGK	CLASS_II_LANTIPEPTIDE	34	0	0.0748	0	0.5335	0	0.5214	0	0.9956	0	0.5787	0	0.9968	0	1	0	0.6989	0	0.9998	0	0.0705	0	0.5095	0	0.9998	FALSE	FALSE	FALSE	FALSE	FALSE	FALSE	FALSE	FALSE	FALSE	FALSE	FALSE
EEMC.bin.12024_k119_7687.region001_gene15	EEMC.bin.12024	MAGs	cryosphere	Bacteria	Cyanobacteriota	Cyanobacteriia	Cyanobacteriales	Chamaesiphonaceae	Chamaesiphon	NA	EEMC.bin.12024_k119_7687.region001	SDLSTINPTKAFNLCGCTTCNKK	CLASS_II_LANTIPEPTIDE	23	1	0.9596	1	0.6591	1	0.051	1	0.9896	0	0.3399	1	0.988	0	0.4476	0	0.5533	0	0.308	1	0.3281	0	0.0462	1	0.7256	TRUE	FALSE	FALSE	FALSE	FALSE	FALSE	FALSE	FALSE	FALSE	FALSE	FALSE
EEMC.bin.1204_k119_265031.region001_gene12	EEMC.bin.1204	MAGs	cryosphere	Bacteria	Armatimonadota	Armatimonadia	Armatimonadales	Capsulimonadaceae	JANXMY01	NA	EEMC.bin.1204_k119_265031.region001	LLETAQAHAGGVRVEYKATE	LASSO_PEPTIDE	20	1	0.5889	0	0.2609	0	0.2526	0	0.9998	0	0.8736	1	0.8822	1	0.3752	0	0.8574	0	0.999	0	0.9978	0	0.9588	0	1	FALSE	FALSE	FALSE	FALSE	FALSE	FALSE	FALSE	FALSE	FALSE	FALSE	FALSE
EEMC.bin.12041_k119_164316.region001_gene4	EEMC.bin.12041	MAGs	cryosphere	Bacteria	Myxococcota	Polyangia	Polyangiales	Polyangiaceae	JANYHY01	NA	EEMC.bin.12041_k119_164316.region001	GDRFHTGRSVEPGYFVHDCACRNASADRNGHIAAS	LASSO_PEPTIDE	35	0	0.2897	0	0.2088	1	0.6538	0	0.7676	0	0.1514	0	0.9316	0	0.9838	0	0.3951	0	0.8269	0	0.3072	0	0.7749	0	0.998	FALSE	FALSE	FALSE	TRUE	FALSE	FALSE	FALSE	FALSE	FALSE	FALSE	FALSE
EEMC.bin.12041_k119_5734.region001_gene10	EEMC.bin.12041	MAGs	cryosphere	Bacteria	Myxococcota	Polyangia	Polyangiales	Polyangiaceae	JANYHY01	NA	EEMC.bin.12041_k119_5734.region001	HASERSGCVATVVAVVGAAAGATGSHATMTSAKSARFMLGSRGTA	LASSO_PEPTIDE	45	0	0.957	1	0.7215	0	0.2626	1	0.9992	0	0.3147	0	0.9908	0	1	0	0.5645	1	0.998	0	1	0	0.8533	0	0.9992	FALSE	FALSE	TRUE	FALSE	FALSE	FALSE	TRUE	FALSE	FALSE	FALSE	TRUE
EEMC.bin.12043_k119_185233.region001_gene19	EEMC.bin.12043	MAGs	cryosphere	Bacteria	Actinomycetota	Actinomycetes	Actinomycetales	Microbacteriaceae	Lacisediminihabitans	Lacisediminihabitans sp025408445	EEMC.bin.12043_k119_185233.region001	NRRLLCFWDTSRVVVDAPENPFRAALVSMATTVESRFPDMP	LASSO_PEPTIDE	41	0	0.9948	0	0.7736	0	0.1878	0	1	0	0.6345	0	0.9998	0	1	0	0.7085	0	1	0	0.9794	0	0.8133	0	1	FALSE	FALSE	FALSE	FALSE	FALSE	FALSE	FALSE	FALSE	FALSE	FALSE	FALSE
EEMC.bin.12043_k119_185233.region001_gene26	EEMC.bin.12043	MAGs	cryosphere	Bacteria	Actinomycetota	Actinomycetes	Actinomycetales	Microbacteriaceae	Lacisediminihabitans	Lacisediminihabitans sp025408445	EEMC.bin.12043_k119_185233.region001	GAAITWAPVPSFEKYAGITAELHPWPWLAEPHAGSIKSFSAWRQKLAKPREKSVRD	LASSO_PEPTIDE	56	0	0.4427	0	0.3439	0	0.3082	0	0.4269	0	0.5003	0	0.9802	0	0.9996	0	0.6023	0	0.997	1	0.8201	0	0.7737	0	1	FALSE	FALSE	FALSE	FALSE	FALSE	FALSE	FALSE	FALSE	FALSE	FALSE	FALSE
EEMC.bin.12043_k119_185233.region001_gene5	EEMC.bin.12043	MAGs	cryosphere	Bacteria	Actinomycetota	Actinomycetes	Actinomycetales	Microbacteriaceae	Lacisediminihabitans	Lacisediminihabitans sp025408445	EEMC.bin.12043_k119_185233.region001	LELLDLTRRPGRDAVRSYPPLPSRGRIRTLQGLRNTSFRVTVCKPRV	LASSO_PEPTIDE	47	1	0.9824	1	0.4529	1	0.7478	1	0.919	1	0.7982	1	0.9562	1	0.9163	1	0.82	1	0.4459	0	0.8955	0	0.7218	0	0.9998	TRUE	FALSE	FALSE	TRUE	FALSE	FALSE	FALSE	TRUE	FALSE	FALSE	FALSE
EEMC.bin.12044_k119_83784.region001_gene8	EEMC.bin.12044	MAGs	cryosphere	Bacteria	Pseudomonadota	Gammaproteobacteria	Burkholderiales	Burkholderiaceae	LMDS01	NA	EEMC.bin.12044_k119_83784.region001	RCIPLRHDQLRHEVLTLGLLELLTPTEN	LASSO_PEPTIDE	28	1	0.8808	1	0.6617	1	0.8296	0	0.6379	1	0.0946	0	0.5273	0	0.6138	0	0.0408	0	0.9264	0	0.8287	0	0.8123	0	0.9998	FALSE	FALSE	TRUE	TRUE	FALSE	FALSE	FALSE	FALSE	FALSE	FALSE	FALSE
EEMC.bin.12044_k119_83784.region001_gene9	EEMC.bin.12044	MAGs	cryosphere	Bacteria	Pseudomonadota	Gammaproteobacteria	Burkholderiales	Burkholderiaceae	LMDS01	NA	EEMC.bin.12044_k119_83784.region001	GDGLPSRFESRDPHAVPHIRRSCHGAGVLDPLRPFALSRRNPCLRFPATSSPRQFVTGWPAFMILSAAPKIFFALLPGSSRPSSQRCTK	LASSO_PEPTIDE	89	0	0.9862	0	0.8132	0	0.804	0	0.9992	0	0.7792	0	0.9998	0	1	0	0.8254	0	0.9998	0	0.7276	0	0.6113	0	0.9974	FALSE	FALSE	FALSE	FALSE	FALSE	FALSE	FALSE	FALSE	FALSE	FALSE	FALSE
EEMC.bin.12051_k119_17149.region001_gene5	EEMC.bin.12051	MAGs	cryosphere	Bacteria	Pseudomonadota	Gammaproteobacteria	Burkholderiales	Burkholderiaceae	LMDS01	NA	EEMC.bin.12051_k119_17149.region001	LLALQLVHGWMRAPTANACAASPSSTSNAGRSVSHSTSVGSGPKRRSACA	LASSO_PEPTIDE	50	1	0.3897	1	0.0998	1	0.0638	1	0.7315	1	0.3267	1	0.5951	0	0.3566	1	0.1002	0	0.2598	0	0.9872	0	0.5475	0	1	FALSE	FALSE	FALSE	FALSE	FALSE	FALSE	FALSE	FALSE	FALSE	FALSE	FALSE
EEMC.bin.12051_k119_17149.region001_gene6	EEMC.bin.12051	MAGs	cryosphere	Bacteria	Pseudomonadota	Gammaproteobacteria	Burkholderiales	Burkholderiaceae	LMDS01	NA	EEMC.bin.12051_k119_17149.region001	HAIDPATADWTADVLDGIDLGTALTRAGEGFDFAAWLATALRESWLKEVAAAPPISRGA	LASSO_PEPTIDE	59	1	0.2723	0	0.951	0	0.9332	0	0.8142	0	0.9786	0	0.9934	0	0.9986	0	0.9738	0	0.989	0	0.8319	0	0.7765	0	0.9988	FALSE	FALSE	FALSE	FALSE	FALSE	FALSE	FALSE	FALSE	FALSE	FALSE	FALSE
EEMC.bin.12060_k119_11314.region001_gene19	EEMC.bin.12060	MAGs	cryosphere	Bacteria	Actinomycetota	Actinomycetes	Actinomycetales	Microbacteriaceae	Lacisediminihabitans	Lacisediminihabitans sp025408445	EEMC.bin.12060_k119_11314.region001	TVESRFPICPDDDTRATGSMG	LASSO_PEPTIDE	21	0	0.7674	0	0.5875	0	0.709	0	0.9998	0	0.9588	0	0.9994	0	0.9996	0	0.9458	0	1	0	0.8797	0	0.9381	0	0.9988	FALSE	FALSE	FALSE	FALSE	FALSE	FALSE	FALSE	FALSE	FALSE	FALSE	FALSE
EEMC.bin.12065_k119_89355.region001_gene17	EEMC.bin.12065	MAGs	cryosphere	Bacteria	Actinomycetota	Actinomycetes	Mycobacteriales	SCTD01	JALYNK01	NA	EEMC.bin.12065_k119_89355.region001	GSTDPGAVAAVARTHGAQLLRLAVNAGPGGARNAGL	LASSO_PEPTIDE	36	0	0.2945	1	0.791	1	0.3984	1	0.7968	0	0.5143	0	0.5257	0	0.9548	0	0.4965	1	0.8063	0	0.9912	0	0.9017	0	1	FALSE	FALSE	TRUE	FALSE	FALSE	FALSE	FALSE	FALSE	FALSE	FALSE	FALSE
EEMC.bin.12065_k119_89355.region001_gene2	EEMC.bin.12065	MAGs	cryosphere	Bacteria	Actinomycetota	Actinomycetes	Mycobacteriales	SCTD01	JALYNK01	NA	EEMC.bin.12065_k119_89355.region001	HPRAPGRVPAQTAGGPSQVVARAADATMRAAL	LASSO_PEPTIDE	32	0	0.6591	1	0.2853	0	0.0394	1	0.6869	0	0.3115	0	0.839	0	0.9928	0	0.2787	0	0.0945	0	0.9966	0	0.801	0	1	FALSE	FALSE	FALSE	FALSE	FALSE	FALSE	FALSE	FALSE	FALSE	FALSE	FALSE
EEMC.bin.12082_k119_63466.region001_gene9	EEMC.bin.12082	MAGs	cryosphere	Bacteria	Pseudomonadota	Gammaproteobacteria	Burkholderiales	Burkholderiaceae	LMDS01	NA	EEMC.bin.12082_k119_63466.region001	CRAPSRRCHTKCLLLCQPPGRPAGCA	CLASS_II_LANTIPEPTIDE	26	1	0.9972	1	0.9256	1	0.9754	1	0.9996	1	0.972	1	1	1	0.9996	1	0.9608	1	0.9886	1	0.9908	1	0.7705	0	0.3168	FALSE	FALSE	FALSE	FALSE	FALSE	FALSE	FALSE	FALSE	FALSE	FALSE	FALSE
EEMC.bin.12091_k119_42948.region001_gene1	EEMC.bin.12091	MAGs	cryosphere	Bacteria	Actinomycetota	Actinomycetes	Mycobacteriales	SCTD01	JALYNK01	NA	EEMC.bin.12091_k119_42948.region001	VPLWEQPAEQVQAVLDVDLTGVL	LASSO_PEPTIDE	23	0	0.9822	1	0.3069	1	0.0104	0	0.8218	0	0.4897	0	0.9996	0	1	0	0.5503	0	0.9946	0	0.9872	0	0.9522	0	1	FALSE	FALSE	FALSE	FALSE	FALSE	FALSE	FALSE	FALSE	FALSE	FALSE	FALSE
EEMC.bin.12091_k119_42948.region001_gene12	EEMC.bin.12091	MAGs	cryosphere	Bacteria	Actinomycetota	Actinomycetes	Mycobacteriales	SCTD01	JALYNK01	NA	EEMC.bin.12091_k119_42948.region001	WHASLADADGAWLILDRPGTSPPTPSDR	LASSO_PEPTIDE	28	0	0.9018	0	0.6739	1	0.017	0	1	0	0.7489	0	1	0	0.9998	0	0.7467	0	1	0	0.0588	0	0.7534	0	1	FALSE	FALSE	FALSE	FALSE	FALSE	FALSE	FALSE	FALSE	FALSE	FALSE	FALSE
EEMC.bin.12098_k119_40629.region001_gene11	EEMC.bin.12098	MAGs	cryosphere	Bacteria	Gemmatimonadota	Gemmatimonadetes	Gemmatimonadales	Gemmatimonadaceae	JACMLX01	JACMLX01 sp014377535	EEMC.bin.12098_k119_40629.region001	GTVAMQHEGEYYPDQVQDDRRPVNVGRRIMPDRAAIV	LASSO_PEPTIDE	37	0	0.2913	0	0.9716	1	0.163	0	1	0	0.1544	0	0.9972	0	0.994	0	0.093	0	1	0	0.9241	0	0.8342	0	1	FALSE	FALSE	FALSE	FALSE	FALSE	FALSE	FALSE	FALSE	FALSE	FALSE	FALSE
EEMC.bin.12098_k119_40629.region001_gene9	EEMC.bin.12098	MAGs	cryosphere	Bacteria	Gemmatimonadota	Gemmatimonadetes	Gemmatimonadales	Gemmatimonadaceae	JACMLX01	JACMLX01 sp014377535	EEMC.bin.12098_k119_40629.region001	NVLNGSAASCDCVPGEAPPGGGSRS	LASSO_PEPTIDE	25	1	0.0788	1	0.3581	0	0.5026	0	0.9508	0	0.8516	0	0.945	0	0.9996	0	0.8538	0	0.9984	0	0.4624	1	0.3186	0	0.9998	FALSE	FALSE	FALSE	FALSE	FALSE	FALSE	FALSE	FALSE	FALSE	FALSE	FALSE
EEMC.bin.12110_k119_25231.region001_gene8	EEMC.bin.12110	MAGs	cryosphere	Bacteria	Pseudomonadota	Gammaproteobacteria	Burkholderiales	Casimicrobiaceae	Casimicrobium	NA	EEMC.bin.12110_k119_25231.region001	PTGKIDSKGLGATVPTADNNSAEGRSQNRRVVIIVQII	LASSO_PEPTIDE	38	0	0.4025	0	0.9374	0	0.257	0	1	0	0.117	0	0.9912	0	1	0	0.1854	0	1	0	0.9976	0	0.8607	0	1	FALSE	FALSE	FALSE	FALSE	FALSE	FALSE	FALSE	FALSE	FALSE	FALSE	FALSE
EEMC.bin.12121_k119_9374.region001_gene2	EEMC.bin.12121	MAGs	cryosphere	Bacteria	Cyanobacteriota	Cyanobacteriia	Cyanobacteriales	Chamaesiphonaceae	Chamaesiphon	NA	EEMC.bin.12121_k119_9374.region001	GSKKSKVKSHGGYGNGGYGYGGDDDDNNGKGKGKGYGYGYGYGHGHKGYGGDDD	CYANOBACTIN	54	1	0.9328	0	0.4353	1	0.9672	0	0.997	1	0.9758	0	0.7548	0	0.4222	1	0.9396	0	0.9986	0	0.9912	0	0.6492	0	1	FALSE	TRUE	FALSE	FALSE	FALSE	FALSE	FALSE	TRUE	FALSE	FALSE	FALSE
EEMC.bin.12121_k119_9374.region001_gene5	EEMC.bin.12121	MAGs	cryosphere	Bacteria	Cyanobacteriota	Cyanobacteriia	Cyanobacteriales	Chamaesiphonaceae	Chamaesiphon	NA	EEMC.bin.12121_k119_9374.region001	LTELDATETVAICGGGSKGGGSVPVPVIPVGGGGQILFSGGGGGKSNKGGNGVFFYTNGGFGGNQILFSGGGGGKSNKGGNGVFFYTSGSPIGVIPVGQPGHH	CLASS_II_LANTIPEPTIDE	103	0	0.2835	1	0.3809	1	0.5572	1	0.6435	1	0.5229	0	0.943	0	0.9964	1	0.3337	1	0.969	0	0.99	0	0.3033	0	0.9992	FALSE	FALSE	FALSE	FALSE	FALSE	FALSE	FALSE	FALSE	FALSE	FALSE	TRUE
EEMC.bin.12122_k119_93651.region001_gene2	EEMC.bin.12122	MAGs	cryosphere	Bacteria	Pseudomonadota	Gammaproteobacteria	Burkholderiales	Burkholderiaceae	Polaromonas	NA	EEMC.bin.12122_k119_93651.region001	TAGGWCPIQSALEYFQSVPARGDRSATPPRTRGCRGRQSPCPRW	LASSO_PEPTIDE	44	1	0.0484	0	0.1946	0	0.206	0	0.7652	0	0.3547	0	0.988	0	0.9355	0	0.4045	0	0.978	1	0.2136	0	0.4802	0	0.9998	FALSE	FALSE	FALSE	FALSE	FALSE	FALSE	FALSE	FALSE	FALSE	FALSE	FALSE
EEMC.bin.12122_k119_93651.region001_gene7	EEMC.bin.12122	MAGs	cryosphere	Bacteria	Pseudomonadota	Gammaproteobacteria	Burkholderiales	Burkholderiaceae	Polaromonas	NA	EEMC.bin.12122_k119_93651.region001	NWPNDCCRSSSRTE	LASSO_PEPTIDE	14	1	0.994	0	0.3377	1	0.2884	0	0.9998	0	0.1488	1	0.9498	1	0.8947	0	0.1744	0	0.9996	1	0.9281	1	0.5025	0	0.974	TRUE	FALSE	FALSE	FALSE	FALSE	FALSE	FALSE	FALSE	FALSE	FALSE	FALSE
EEMC.bin.12125_k119_92767.region001_gene8	EEMC.bin.12125	MAGs	cryosphere	Bacteria	Bacteroidota	Bacteroidia	Sphingobacteriales	Sphingobacteriaceae	NA	NA	EEMC.bin.12125_k119_92767.region001	IFRFKCRVSTGWI	CLASS_I_LANTIPEPTIDE	13	1	0.9996	1	0.9528	1	0.9886	1	1	1	0.9876	1	0.9996	1	0.9996	1	0.9868	1	0.966	0	0.0588	0	0.5616	0	0.9996	FALSE	FALSE	TRUE	FALSE	FALSE	FALSE	TRUE	FALSE	FALSE	FALSE	TRUE
EEMC.bin.12127_k119_55988.region001_gene8	EEMC.bin.12127	MAGs	cryosphere	Bacteria	Pseudomonadota	Alphaproteobacteria	Sphingomonadales	Sphingomonadaceae	Sphingomicrobium	NA	EEMC.bin.12127_k119_55988.region001	IVGLNDGNGTKS	LASSO_PEPTIDE	12	0	0.2853	0	0.6581	0	6e-04	0	1	0	0.2088	0	0.929	0	0.991	0	0.3577	0	1	0	0.6787	0	0.7186	0	0.898	FALSE	FALSE	FALSE	FALSE	FALSE	FALSE	FALSE	FALSE	FALSE	FALSE	FALSE
EEMC.bin.12145_k119_144279.region001_gene2	EEMC.bin.12145	MAGs	cryosphere	Bacteria	Bacillota_A	Clostridia	Acetivibrionales	JAEZXR01	JAEZXR01	NA	EEMC.bin.12145_k119_144279.region001	HACWPWQW	AUTO_INDUCING_PEPTIDE	8	1	0.999	1	0.2	1	0.8638	0	0.9772	1	0.7862	1	0.9982	1	0.9962	1	0.7944	0	0.9824	1	0.9682	1	0.7855	1	0.6906	FALSE	FALSE	FALSE	FALSE	FALSE	FALSE	FALSE	FALSE	FALSE	FALSE	FALSE
EEMC.bin.12145_k119_33341.region001_gene11	EEMC.bin.12145	MAGs	cryosphere	Bacteria	Bacillota_A	Clostridia	Acetivibrionales	JAEZXR01	JAEZXR01	NA	EEMC.bin.12145_k119_33341.region001	SEGWGSVSSRDCGNIVKKAIEMAERSLGGK	LASSO_PEPTIDE	30	0	0.9228	1	0.5583	1	0.9632	1	0.935	1	0.8954	0	0.9932	0	0.9962	1	0.8784	1	0.9049	0	0.5024	0	0.8223	0	0.9982	FALSE	FALSE	FALSE	TRUE	FALSE	FALSE	FALSE	TRUE	FALSE	FALSE	FALSE
EEMC.bin.12154_k119_150609.region001_gene8	EEMC.bin.12154	MAGs	cryosphere	Bacteria	Cyanobacteriota	Cyanobacteriia	Cyanobacteriales	Microcoleaceae	Microcoleus	NA	EEMC.bin.12154_k119_150609.region001	QTMKYPSDGDD	MICROVIRIDIN	11	0	0.8654	0	0.7489	0	0.755	0	1	0	0.9306	0	0.9998	0	1	0	0.922	0	1	0	0.971	0	0.6738	0	0.984	FALSE	FALSE	FALSE	FALSE	FALSE	FALSE	FALSE	FALSE	FALSE	FALSE	FALSE
EEMC.bin.12163_k119_48883.region001_gene10	EEMC.bin.12163	MAGs	cryosphere	Bacteria	Bacillota_A	Clostridia	Lutisporales	Lutisporaceae	GWB2-37-7	NA	EEMC.bin.12163_k119_48883.region001	GCGECQNSCQSACKTSCTVANQKCENVENGRVHKAEARKIIL	CLASS_I_LANTIPEPTIDE	42	0	0.7612	1	0.7844	1	0.6146	1	0.9958	1	0.0834	0	0.9994	0	1	0	0.0568	1	0.9534	0	0.9404	0	0.3373	0	0.2322	FALSE	FALSE	FALSE	FALSE	FALSE	FALSE	FALSE	FALSE	FALSE	FALSE	FALSE
EEMC.bin.12166_k119_37943.region001_gene10	EEMC.bin.12166	MAGs	cryosphere	Bacteria	Gemmatimonadota	Gemmatimonadetes	Gemmatimonadales	Gemmatimonadaceae	JACMLX01	JACMLX01 sp014377535	EEMC.bin.12166_k119_37943.region001	GTVAMQHEGEYHPDQVQDNRRPVNVGRRIMPDRAAIV	LASSO_PEPTIDE	37	1	0.206	0	0.5789	1	0.2426	0	0.992	0	0.0576	0	0.9588	0	0.9429	1	0.0178	0	0.99	0	0.8118	0	0.8259	0	1	FALSE	FALSE	FALSE	FALSE	FALSE	FALSE	FALSE	FALSE	FALSE	FALSE	FALSE
EEMC.bin.12175_k119_17233.region001_gene10	EEMC.bin.12175	MAGs	cryosphere	Bacteria	Pseudomonadota	Gammaproteobacteria	Burkholderiales	Casimicrobiaceae	Casimicrobium	NA	EEMC.bin.12175_k119_17233.region001	IKTTGVVRCDQPRVLDLGARNGRKVDTLPAPIMEEVLAKLAPIFG	LASSO_PEPTIDE	45	0	0.5045	1	0.6501	0	0.017	1	0.977	0	0.3721	0	0.9996	0	1	0	0.5005	1	0.6864	0	0.7596	0	0.8852	0	1	FALSE	FALSE	TRUE	FALSE	FALSE	FALSE	TRUE	FALSE	FALSE	FALSE	FALSE
EEMC.bin.12175_k119_17233.region001_gene16	EEMC.bin.12175	MAGs	cryosphere	Bacteria	Pseudomonadota	Gammaproteobacteria	Burkholderiales	Casimicrobiaceae	Casimicrobium	NA	EEMC.bin.12175_k119_17233.region001	AQGEWDPRRNASGERAPTPPRALHFCALVAARSRAFRVTKS	LASSO_PEPTIDE	41	1	0.802	1	0.6013	1	0.5632	1	0.992	1	0.5125	1	0.855	1	0.5958	1	0.4259	1	0.9826	1	0.1223	0	0.6434	0	0.9974	FALSE	FALSE	FALSE	FALSE	FALSE	FALSE	FALSE	FALSE	FALSE	FALSE	FALSE
EEMC.bin.122_k119_967874.region001_gene2	EEMC.bin.122	MAGs	deepsea	Bacteria	Campylobacterota	Campylobacteria	Campylobacterales	Sulfurovaceae	Sulfurovum	NA	EEMC.bin.122_k119_967874.region001	LGAMKDEESEEKMKAHAWSQCGDAIITGGGGHEKFTVLSVFGW	CLASS_II_LANTIPEPTIDE	43	0	0.914	0	0.8188	0	0.4238	0	1	0	0.7359	0	1	0	1	0	0.6249	0	1	1	0.4307	0	0.8945	0	0.969	FALSE	FALSE	FALSE	FALSE	FALSE	FALSE	FALSE	FALSE	FALSE	FALSE	FALSE
EEMC.bin.12201_k141_611350.region001_gene4	EEMC.bin.12201	MAGs	saline	Bacteria	Planctomycetota	Phycisphaerae	SM23-33	SM23-33	JAAAOJ01	NA	EEMC.bin.12201_k141_611350.region001	TMPTTRPARLGNLLLYVRRPAGAKPGWTPDPIVLP	LASSO_PEPTIDE	35	1	0.4099	1	0.1074	1	0.4884	0	0.5827	0	0.2859	1	0.6879	1	0.4717	0	0.149	0	0.9916	0	0.9936	0	0.8281	0	0.999	FALSE	FALSE	FALSE	FALSE	FALSE	FALSE	FALSE	FALSE	FALSE	FALSE	FALSE
EEMC.bin.12210_k141_95167.region001_gene2	EEMC.bin.12210	MAGs	saline	Bacteria	Chloroflexota	Anaerolineae	Aggregatilineales	Phototrophicaceae	CAIRDJ01	NA	EEMC.bin.12210_k141_95167.region001	ADQALEAASVHHCRRTDDAHSAGERVADKLSNP	LASSO_PEPTIDE	33	0	0.3955	0	0.5283	0	0.346	0	0.9982	0	0.7043	0	0.4365	0	0.962	0	0.7644	0	1	0	0.702	0	0.884	0	1	FALSE	FALSE	FALSE	FALSE	FALSE	FALSE	FALSE	FALSE	FALSE	FALSE	FALSE
EEMC.bin.12214_k141_922379.region001_gene10	EEMC.bin.12214	MAGs	saline	Bacteria	Bacteroidota	Bacteroidia	Bacteroidales	JAADGE01	NA	NA	EEMC.bin.12214_k141_922379.region001	TAKHLNCPIITNDPKIETSKHVKSILKK	CLASS_II_LANTIPEPTIDE	28	1	0.9208	1	0.4633	1	0.6924	1	0.9544	0	0.4915	1	0.2611	1	0.7161	0	0.203	1	0.975	0	0.9812	0	0.9013	0	0.9882	FALSE	TRUE	FALSE	TRUE	FALSE	FALSE	FALSE	FALSE	FALSE	FALSE	FALSE
EEMC.bin.12224_k141_57898.region001_gene11	EEMC.bin.12224	MAGs	saline	Bacteria	Cyanobacteriota	Cyanobacteriia	Cyanobacteriales	Coleofasciculaceae	Coleofasciculus	NA	EEMC.bin.12224_k141_57898.region001	INWASLMGCRFWRTRRGW	CLASS_II_LANTIPEPTIDE	18	1	0.9992	1	0.982	1	0.9872	1	1	1	0.9746	1	1	1	0.9998	1	0.9704	1	1	1	0.7372	1	0.2589	0	0.9992	FALSE	FALSE	TRUE	FALSE	FALSE	FALSE	TRUE	FALSE	FALSE	FALSE	TRUE
EEMC.bin.12224_k141_57898.region001_gene5	EEMC.bin.12224	MAGs	saline	Bacteria	Cyanobacteriota	Cyanobacteriia	Cyanobacteriales	Coleofasciculaceae	Coleofasciculus	NA	EEMC.bin.12224_k141_57898.region001	TDVEAELSDEALEAVAGGWAVASRRNWAAWG	CLASS_II_LANTIPEPTIDE	31	1	0.045	0	0.0714	0	0.0906	0	0.1372	0	0.6081	0	0.8384	0	0.9888	0	0.8016	0	0.9748	0	0.4075	0	0.9745	0	0.9988	TRUE	FALSE	FALSE	FALSE	FALSE	FALSE	FALSE	FALSE	FALSE	FALSE	FALSE
EEMC.bin.12228_k141_1425920.region001_gene8	EEMC.bin.12228	MAGs	saline	Bacteria	Myxococcota	WYAZ01	WYAZ01	WYAZ01	JAHQVK01	NA	EEMC.bin.12228_k141_1425920.region001	GRVPCADSPGGAFAAGAATGADPGGARRRRSPAPIPPEGPSPPVPLPALIRVGPAGVGSPAPVPQRGGPSPPSLRSLAAHTESSAPANPKLETGRLGLGLRLELRLGLGRARAGSSPPEPARARAVARAVARARAGRF	LASSO_PEPTIDE	138	0	0.9898	0	0.886	0	0.8016	0	1	0	0.828	0	0.9998	0	1	0	0.8746	0	0.9998	1	0.5334	1	0.2338	0	0.983	FALSE	FALSE	FALSE	FALSE	FALSE	FALSE	FALSE	FALSE	FALSE	FALSE	FALSE
EEMC.bin.12231_k141_1139045.region001_gene2	EEMC.bin.12231	MAGs	saline	Bacteria	Pseudomonadota	Gammaproteobacteria	Xanthomonadales	Wenzhouxiangellaceae	GCA-2722315	NA	EEMC.bin.12231_k141_1139045.region001	G	CLASS_I_LANTIPEPTIDE	1	1	0.5733	0	0.9506	0	0.6018	0	1	0	0.781	1	0.882	0	1	0	0.8584	1	0.9686	0	1	0	0.2428	0	1	FALSE	FALSE	FALSE	FALSE	FALSE	FALSE	FALSE	FALSE	FALSE	FALSE	TRUE
EEMC.bin.12235_k141_1292181.region001_gene11	EEMC.bin.12235	MAGs	saline	Bacteria	Bacteroidota	Bacteroidia	Bacteroidales	UBA10428	NA	NA	EEMC.bin.12235_k141_1292181.region001	GGTFNSNPTEDLEYPESGAS	LASSO_PEPTIDE	20	0	0.8096	0	0.4189	0	0.5274	0	0.9998	0	0.9208	0	0.9998	0	1	0	0.9144	0	0.9998	1	0.9225	0	0.7268	0	0.9986	FALSE	FALSE	FALSE	FALSE	FALSE	FALSE	FALSE	FALSE	FALSE	FALSE	FALSE
EEMC.bin.12236_k141_258237.region001_gene3	EEMC.bin.12236	MAGs	saline	Bacteria	Bacteroidota	Rhodothermia	Rhodothermales	Salinibacteraceae	Longibacter	NA	EEMC.bin.12236_k141_258237.region001	GQLLRQCNVYRLYAGRDVLHDGEAFERLMRRSLQRA	LASSO_PEPTIDE	36	0	0.0274	1	0.2488	1	0.6294	1	0.9964	1	0.6019	1	0.7121	1	0.3141	1	0.5271	1	0.9994	0	0.9936	0	0.8517	0	0.9134	FALSE	FALSE	FALSE	TRUE	FALSE	FALSE	FALSE	TRUE	FALSE	FALSE	FALSE
EEMC.bin.12245_k141_1308517.region001_gene9	EEMC.bin.12245	MAGs	saline	Bacteria	Chloroflexota	Anaerolineae	Aggregatilineales	J027	J027	NA	EEMC.bin.12245_k141_1308517.region001	STPLPGPGDLLANNLNS	LASSO_PEPTIDE	17	1	0.7387	0	0.3655	0	0.4818	0	0.9986	0	0.9112	0	0.1496	0	0.9309	0	0.9098	0	0.9998	0	0.9418	0	0.3138	0	1	FALSE	FALSE	FALSE	FALSE	FALSE	FALSE	FALSE	FALSE	FALSE	FALSE	FALSE
EEMC.bin.12249_k141_316359.region001_gene1	EEMC.bin.12249	MAGs	saline	Bacteria	Planctomycetota	Phycisphaerae	SM23-33	SM23-33	NA	NA	EEMC.bin.12249_k141_316359.region001	RVVSADGGDTHNAAAAEAIWRGVDSQR	LASSO_PEPTIDE	27	0	0.9894	0	0.1446	0	0.252	0	0.9844	0	0.7239	0	1	0	1	0	0.7862	0	0.9894	0	0.6783	0	0.7168	0	0.9996	TRUE	FALSE	FALSE	FALSE	FALSE	FALSE	FALSE	FALSE	FALSE	FALSE	FALSE
EEMC.bin.12257_k141_1189899.region001_gene12	EEMC.bin.12257	MAGs	saline	Bacteria	Chloroflexota	Chloroflexia	Chloroflexales	Chloroflexaceae	CAKZQX01	NA	EEMC.bin.12257_k141_1189899.region001	TASGGLPVFHVNGSGAFGLAQLTANLGISTYAAKQIIDIILTLSDIALILSLIAAIVGAGVVTAGIVSVAKRLALRYGKQYAIAW	BACTERIAL_HEAD_TO_TAIL_CYCLIZED	85	1	0.943	1	0.8978	1	0.9096	1	0.999	1	0.8868	1	0.9092	1	0.7558	1	0.8484	1	0.998	0	0.7414	0	0.0975	0	0.9924	FALSE	FALSE	FALSE	FALSE	FALSE	FALSE	FALSE	FALSE	FALSE	FALSE	FALSE
EEMC.bin.12257_k141_461642.region001_gene5	EEMC.bin.12257	MAGs	saline	Bacteria	Chloroflexota	Chloroflexia	Chloroflexales	Chloroflexaceae	CAKZQX01	NA	EEMC.bin.12257_k141_461642.region001	GNDDMFVFHIGRFTISGTYGTDRSS	LASSO_PEPTIDE	25	0	0.4543	0	0.7179	1	0.2684	0	0.9972	0	0.0268	0	0.4533	0	0.986	0	0.1526	0	0.9974	1	0.3849	0	0.6601	0	0.9996	FALSE	FALSE	FALSE	FALSE	FALSE	FALSE	FALSE	FALSE	FALSE	FALSE	FALSE
EEMC.bin.12265_k141_1346157.region001_gene3	EEMC.bin.12265	MAGs	saline	Bacteria	Desulfobacterota	Desulfobacteria	Desulfobacterales	JAABSP01	JAABTD01	NA	EEMC.bin.12265_k141_1346157.region001	GGDVSFLVRPLPKIGLCFIGYLADEDFPASATCLFSNNAADFMPLDGLADVGEYAARTIRRLIGAGGATE	LASSO_PEPTIDE	70	0	0.9994	0	0.0512	0	0.8376	0	0.9994	0	0.944	0	1	0	1	0	0.9452	0	1	0	0.8931	0	0.8517	0	0.9734	FALSE	FALSE	FALSE	FALSE	FALSE	FALSE	FALSE	FALSE	FALSE	FALSE	FALSE
EEMC.bin.12268_k141_1298648.region001_gene8	EEMC.bin.12268	MAGs	saline	Bacteria	Chloroflexota	Anaerolineae	B4-G1	SLSP01	JAAAOZ01	NA	EEMC.bin.12268_k141_1298648.region001	LNFGGASVVLADDDCTDPGGTDPDIC	CLASS_I_LANTIPEPTIDE	26	1	0.4915	1	0.5099	1	0.5684	0	0.6387	0	0.0662	0	0.9972	0	0.9958	0	0.2498	0	0.94	1	0.2448	0	0.8173	0	0.9996	FALSE	FALSE	FALSE	FALSE	FALSE	FALSE	FALSE	FALSE	FALSE	FALSE	FALSE
EEMC.bin.12269_k141_865560.region001_gene1	EEMC.bin.12269	MAGs	saline	Bacteria	Chloroflexota	Anaerolineae	Aggregatilineales	Phototrophicaceae	JAUZRW01	NA	EEMC.bin.12269_k141_865560.region001	RFTRGGGWRGGWGRLAHG	LASSO_PEPTIDE	18	1	0.9868	1	0.993	1	0.9754	1	1	1	0.9796	1	0.9972	1	0.9984	1	0.9712	1	1	0	0.9287	0	0.2868	0	0.9944	FALSE	TRUE	FALSE	FALSE	FALSE	TRUE	FALSE	FALSE	FALSE	TRUE	FALSE
EEMC.bin.12326_k141_428575.region001_gene6	EEMC.bin.12326	MAGs	saline	Bacteria	Myxococcota	Polyangia	JAAYKL01	JAAYKL01	NA	NA	EEMC.bin.12326_k141_428575.region001	SELAASVPCVEIRGPPDGSIVERVRSAAL	LASSO_PEPTIDE	29	0	0.9508	0	0.7101	0	0.0954	0	0.9998	0	0.8294	0	0.9878	0	0.9976	0	0.7796	0	0.9998	0	0.9948	0	0.8297	0	0.8848	FALSE	FALSE	FALSE	FALSE	FALSE	FALSE	FALSE	FALSE	FALSE	FALSE	FALSE
EEMC.bin.12331_k141_1494858.region001_gene22	EEMC.bin.12331	MAGs	saline	Bacteria	Chloroflexota	Anaerolineae	Aggregatilineales	Phototrophicaceae	NA	NA	EEMC.bin.12331_k141_1494858.region001	CSRSGPRSSQSSQSTHCAVANSRSNQIV	CLASS_III_IV_LANTIPEPTIDE	28	1	0.9166	1	0.9674	1	0.868	1	1	1	0.6531	1	0.2841	1	0.9718	1	0.5305	1	1	0	0.9642	0	0.4545	0	1	FALSE	TRUE	TRUE	FALSE	FALSE	FALSE	TRUE	FALSE	FALSE	TRUE	TRUE
EEMC.bin.12331_k141_1494858.region001_gene3	EEMC.bin.12331	MAGs	saline	Bacteria	Chloroflexota	Anaerolineae	Aggregatilineales	Phototrophicaceae	NA	NA	EEMC.bin.12331_k141_1494858.region001	RSHGAGTRRWSRRWCSDRYRRVRDGCHSRQNAACRADRPHRCRERPQ	LASSO_PEPTIDE	47	1	0.9866	0	0.832	0	0.2618	0	0.839	0	0.0208	1	0.9936	1	0.6535	0	0.3673	0	0.9972	0	0.7232	0	0.6171	0	0.9978	FALSE	FALSE	FALSE	FALSE	FALSE	FALSE	FALSE	FALSE	FALSE	FALSE	FALSE
EEMC.bin.12331_k141_1494858.region001_gene30	EEMC.bin.12331	MAGs	saline	Bacteria	Chloroflexota	Anaerolineae	Aggregatilineales	Phototrophicaceae	NA	NA	EEMC.bin.12331_k141_1494858.region001	CGRRLRWTAEPAQLVHGSALHPASHRSVPAKRGGRR	LASSO_PEPTIDE	36	0	0.5837	1	0.8108	1	0.9394	1	0.994	1	0.9022	0	0.3823	0	0.9978	1	0.8968	1	0.9928	0	0.6125	0	0.7288	0	0.9996	FALSE	FALSE	TRUE	TRUE	FALSE	FALSE	TRUE	TRUE	FALSE	FALSE	TRUE
EEMC.bin.12331_k141_1494858.region001_gene33	EEMC.bin.12331	MAGs	saline	Bacteria	Chloroflexota	Anaerolineae	Aggregatilineales	Phototrophicaceae	NA	NA	EEMC.bin.12331_k141_1494858.region001	CRDGLSVWSSRSPRHPCRS	LASSO_PEPTIDE	19	1	0.8976	1	0.8746	1	0.9522	1	1	1	0.9072	1	0.5767	1	0.8895	1	0.8822	1	0.9998	1	0.9634	1	0.2476	0	0.8548	FALSE	FALSE	FALSE	FALSE	FALSE	FALSE	FALSE	FALSE	FALSE	FALSE	FALSE
EEMC.bin.12331_k141_1494858.region001_gene4	EEMC.bin.12331	MAGs	saline	Bacteria	Chloroflexota	Anaerolineae	Aggregatilineales	Phototrophicaceae	NA	NA	EEMC.bin.12331_k141_1494858.region001	RAVFGQERGGIL	LASSO_PEPTIDE	12	1	0.914	1	0.7918	1	0.7078	1	0.9824	1	0.6391	1	0.9134	1	0.6869	1	0.5993	1	0.7835	0	0.9938	0	0.8537	0	0.9998	TRUE	TRUE	TRUE	TRUE	TRUE	FALSE	TRUE	TRUE	FALSE	FALSE	FALSE
EEMC.bin.12334_k141_1458343.region001_gene3	EEMC.bin.12334	MAGs	saline	Bacteria	Chloroflexota	Anaerolineae	B4-G1	B4-G1	DSAR01	NA	EEMC.bin.12334_k141_1458343.region001	STSHRVDVAPSADGAPSTDSASPTDDALSVKET	LASSO_PEPTIDE	33	0	0.9964	0	0.8682	1	0.6724	0	1	1	0.167	0	1	0	1	1	0.0372	0	1	0	0.9498	0	0.6901	0	1	FALSE	FALSE	FALSE	TRUE	FALSE	FALSE	FALSE	FALSE	FALSE	FALSE	FALSE
EEMC.bin.12335_k141_1554076.region001_gene8	EEMC.bin.12335	MAGs	saline	Bacteria	Bacteroidota	Rhodothermia	Rhodothermales	Salinibacteraceae	Longibacter	NA	EEMC.bin.12335_k141_1554076.region001	LDPIDYDESCCTITSEGEVMMHQ	CLASS_II_LANTIPEPTIDE	23	1	0.9604	0	0.4331	0	0.2622	0	1	0	0.8462	1	0.6823	0	0.998	0	0.876	0	0.9998	0	0.9033	0	0.6478	0	0.8978	FALSE	FALSE	FALSE	FALSE	FALSE	FALSE	FALSE	FALSE	FALSE	FALSE	FALSE
EEMC.bin.12335_k141_674196.region001_gene9	EEMC.bin.12335	MAGs	saline	Bacteria	Bacteroidota	Rhodothermia	Rhodothermales	Salinibacteraceae	Longibacter	NA	EEMC.bin.12335_k141_674196.region001	IAPGTCCNCWCCCCCCNNGDIQVTAS	LINEAR_AZOLE_CONTAINING_PEPTIDE	26	1	0.2446	0	0.4169	1	0.3394	0	0.9824	0	0.017	0	0.9836	0	0.6833	0	0.0382	0	0.9762	1	0.9886	1	0.8581	1	0.9884	FALSE	FALSE	FALSE	FALSE	FALSE	FALSE	FALSE	FALSE	FALSE	FALSE	FALSE
EEMC.bin.12342_k141_309084.region001_gene3	EEMC.bin.12342	MAGs	saline	Bacteria	Myxococcota	WYAZ01	WYAZ01	WYAZ01	JAHQVK01	NA	EEMC.bin.12342_k141_309084.region001	RLGLMKSVPPGTFARPEGAREATLPGRADGEHR	LASSO_PEPTIDE	33	0	0.8862	0	0.6381	0	0.1002	0	0.9998	0	0.0282	0	0.9868	0	0.9996	0	0.1646	0	0.9988	0	0.7486	0	0.8766	0	1	FALSE	FALSE	FALSE	FALSE	FALSE	FALSE	FALSE	FALSE	FALSE	FALSE	FALSE
EEMC.bin.12344_k141_1557814.region001_gene7	EEMC.bin.12344	MAGs	saline	Bacteria	Chloroflexota	Anaerolineae	Aggregatilineales	J027	J027	NA	EEMC.bin.12344_k141_1557814.region001	STPLPGPGDSLANNLNS	LASSO_PEPTIDE	17	0	0	0	0.3947	0	0.6654	0	1	0	0.937	0	0.8784	0	0.9862	0	0.9362	0	0.9998	0	0.9566	0	0.4167	0	0.999	TRUE	FALSE	FALSE	FALSE	FALSE	FALSE	FALSE	FALSE	FALSE	FALSE	FALSE
EEMC.bin.12347_k141_710761.region001_gene5	EEMC.bin.12347	MAGs	saline	Bacteria	Chloroflexota	Anaerolineae	Aggregatilineales	Phototrophicaceae	CAIRDJ01	NA	EEMC.bin.12347_k141_710761.region001	ISYGGTMGITSIIDIIFDIISWSQQQ	CLASS_II_LANTIPEPTIDE	26	1	0.9984	1	0.0438	1	0.8522	0	0.9494	1	0.2128	1	0.8224	1	0.8781	0	0.011	0	0.9962	0	0.4996	0	0.358	0	0.9996	FALSE	FALSE	FALSE	FALSE	FALSE	FALSE	FALSE	FALSE	FALSE	FALSE	FALSE
EEMC.bin.12350_k141_119130.region001_gene2	EEMC.bin.12350	MAGs	saline	Bacteria	Cyanobacteriota	Cyanobacteriia	Cyanobacteriales	Coleofasciculaceae	Coleofasciculus	NA	EEMC.bin.12350_k141_119130.region001	WHNNHHACQSSARYGLLWWEIDLVWLMISLLRRLGLATKVRVF	LASSO_PEPTIDE	43	1	0.5873	0	0.6957	1	0.942	0	1	1	0.9204	0	0.5917	0	0.7473	1	0.927	0	1	0	0.999	0	0.5353	0	1	FALSE	FALSE	FALSE	FALSE	FALSE	FALSE	FALSE	FALSE	FALSE	FALSE	FALSE
EEMC.bin.12350_k141_119130.region001_gene6	EEMC.bin.12350	MAGs	saline	Bacteria	Cyanobacteriota	Cyanobacteriia	Cyanobacteriales	Coleofasciculaceae	Coleofasciculus	NA	EEMC.bin.12350_k141_119130.region001	HQPNRDRTNPDSRAATPFWCHDFGYGQKRCR	LASSO_PEPTIDE	31	1	0.7612	1	0.8034	1	0.9248	1	0.9762	1	0.921	0	0.5071	0	0.0755	1	0.8912	1	0.9782	0	0.6325	0	0.1112	0	0.9996	TRUE	FALSE	TRUE	FALSE	FALSE	FALSE	TRUE	FALSE	FALSE	FALSE	TRUE
EEMC.bin.12374_k141_1058918.region001_gene3	EEMC.bin.12374	MAGs	saline	Bacteria	Bacteroidota	Rhodothermia	Rhodothermales	Salinibacteraceae	Tc-Br11-B2g6-7	NA	EEMC.bin.12374_k141_1058918.region001	FTGDDGHTLGEGSDATTLGCYS	LASSO_PEPTIDE	22	0	0.9562	0	0.3763	0	0.7894	0	1	0	0.9034	0	1	0	1	0	0.9458	0	1	0	0.5753	0	0.6571	0	0.994	TRUE	FALSE	FALSE	FALSE	FALSE	FALSE	FALSE	FALSE	FALSE	FALSE	FALSE
EEMC.bin.12374_k141_1058918.region001_gene8	EEMC.bin.12374	MAGs	saline	Bacteria	Bacteroidota	Rhodothermia	Rhodothermales	Salinibacteraceae	Tc-Br11-B2g6-7	NA	EEMC.bin.12374_k141_1058918.region001	WGDPCDYLGDNFGCDEGKSIAWAGDDRGYFQVYEPGYSA	LASSO_PEPTIDE	39	0	0.9882	0	0.4933	0	0.5028	0	0.9962	0	0.6475	0	1	0	1	0	0.8112	0	0.9918	1	0.4558	1	0.1409	0	0.9792	FALSE	FALSE	FALSE	FALSE	FALSE	FALSE	FALSE	FALSE	FALSE	FALSE	FALSE
EEMC.bin.12380_k141_521562.region001_gene5	EEMC.bin.12380	MAGs	saline	Bacteria	Bacteroidota	Bacteroidia	Bacteroidales	JAGXLC01	JAGXLC01	JAGXLC01 sp018334875	EEMC.bin.12380_k141_521562.region001	VVAIASAAIYLYNNGDDFIEGFKEGYNQ	CLASS_II_LANTIPEPTIDE	28	1	0.993	1	0.9296	1	0.9868	1	0.95	1	0.9878	0	0.2987	1	0.8543	1	0.9782	1	0.9906	1	0.3585	0	0.167	1	1	FALSE	FALSE	FALSE	FALSE	FALSE	FALSE	FALSE	FALSE	FALSE	FALSE	FALSE
EEMC.bin.12388_k141_144530.region001_gene4	EEMC.bin.12388	MAGs	saline	Bacteria	Cyanobacteriota	Cyanobacteriia	Cyanobacteriales	Coleofasciculaceae	Coleofasciculus	NA	EEMC.bin.12388_k141_144530.region001	GPNRLSLCIICR	CLASS_II_LANTIPEPTIDE	12	1	0.9922	1	0.92	1	0.8706	1	0.9964	1	0.8446	1	0.9786	1	0.997	1	0.8488	1	0.999	1	0.8571	1	0.4762	0	0.6914	FALSE	FALSE	FALSE	FALSE	FALSE	FALSE	FALSE	FALSE	FALSE	FALSE	FALSE
EEMC.bin.12388_k141_230357.region001_gene2	EEMC.bin.12388	MAGs	saline	Bacteria	Cyanobacteriota	Cyanobacteriia	Cyanobacteriales	Coleofasciculaceae	Coleofasciculus	NA	EEMC.bin.12388_k141_230357.region001	TGGQCPPYARSRF	CLASS_III_IV_LANTIPEPTIDE	13	1	0.886	1	0.6659	1	0.4412	0	0.964	0	0.2679	1	0.6089	1	0.6815	0	0.1888	0	0.8663	1	0.3863	1	0.1914	0	0.9952	TRUE	FALSE	FALSE	FALSE	FALSE	FALSE	FALSE	FALSE	FALSE	FALSE	FALSE
EEMC.bin.12388_k141_230357.region001_gene8	EEMC.bin.12388	MAGs	saline	Bacteria	Cyanobacteriota	Cyanobacteriia	Cyanobacteriales	Coleofasciculaceae	Coleofasciculus	NA	EEMC.bin.12388_k141_230357.region001	CTTCTGTTIETLHTCNPTCKISVESNDVLIA	CLASS_II_LANTIPEPTIDE	31	0	0.075	1	0.6269	1	0.4754	1	0.6905	0	0.3537	0	0.9878	0	0.9988	0	0.5319	0	0.9652	0	0.6946	1	0.324	0	0.9844	TRUE	FALSE	FALSE	FALSE	FALSE	FALSE	FALSE	FALSE	FALSE	FALSE	FALSE
EEMC.bin.12388_k141_764689.region001_gene3	EEMC.bin.12388	MAGs	saline	Bacteria	Cyanobacteriota	Cyanobacteriia	Cyanobacteriales	Coleofasciculaceae	Coleofasciculus	NA	EEMC.bin.12388_k141_764689.region001	CGFKPPKPPGPPWQWGPLRRPYFGPHSYKRG	CLASS_II_LANTIPEPTIDE	31	1	0.9998	1	0.9986	1	0.9362	1	1	1	0.8594	1	1	1	1	1	0.8736	1	1	1	0.8078	1	0.7266	1	0.7196	FALSE	FALSE	FALSE	FALSE	FALSE	FALSE	FALSE	FALSE	FALSE	FALSE	FALSE
EEMC.bin.124_k119_639055.region001_gene1	EEMC.bin.124	MAGs	deepsea	Bacteria	Campylobacterota	Campylobacteria	Campylobacterales	Sulfurimonadaceae	Sulfurimonas	NA	EEMC.bin.124_k119_639055.region001	ASKYGSPIHTQKI	LASSO_PEPTIDE	13	1	0.5933	1	0.7636	1	0.6502	0	0.3117	1	0.3221	1	0.3753	0	0.81	1	0.2727	1	0.5341	0	0.8471	0	0.6697	0	1	FALSE	FALSE	TRUE	TRUE	FALSE	FALSE	FALSE	FALSE	FALSE	FALSE	FALSE
EEMC.bin.12401_k141_608199.region001_gene7	EEMC.bin.12401	MAGs	saline	Bacteria	Bacteroidota	Bacteroidia	Bacteroidales	JAGXLC01	NA	NA	EEMC.bin.12401_k141_608199.region001	NMESGSCGETCVGYCDKTGNCPDMPSPPNLSLPICS	CLASS_I_LANTIPEPTIDE	36	1	0.2821	1	0.194	0	0.1102	1	0.1766	0	0.6555	0	0.5205	0	0.9772	0	0.6741	0	0.5369	1	0.9974	1	0.7821	1	0.8434	FALSE	FALSE	FALSE	FALSE	FALSE	FALSE	FALSE	FALSE	FALSE	FALSE	FALSE
EEMC.bin.12404_k141_321049.region001_gene4	EEMC.bin.12404	MAGs	saline	Bacteria	Bacillota_F	Halanaerobiia	Halobacteroidales	Halobacteroidaceae	Halobacteroides	NA	EEMC.bin.12404_k141_321049.region001	ICGHTVKDGTPDKCPICGAPKEEFKKFKN	CLASS_II_LANTIPEPTIDE	29	0	0.7786	0	0.9988	0	0.96	0	1	0	0.952	0	0.99	0	0.9892	0	0.9632	0	1	0	0.9618	0	0.0159	0	1	FALSE	FALSE	FALSE	FALSE	FALSE	FALSE	FALSE	FALSE	FALSE	FALSE	FALSE
EEMC.bin.12408_k141_425761.region001_gene4	EEMC.bin.12408	MAGs	saline	Bacteria	Bacteroidota	Bacteroidia	Bacteroidales	UBA10428	NA	NA	EEMC.bin.12408_k141_425761.region001	FYCGIFIDHTFGEMNDHSRTNGRNYQ	LASSO_PEPTIDE	26	1	0.0946	1	0.2909	0	0.2328	0	0.9794	0	0.7369	0	0.9856	0	0.998	0	0.7816	0	0.9912	0	0.6601	0	0.5027	0	0.9984	FALSE	FALSE	FALSE	FALSE	FALSE	FALSE	FALSE	FALSE	FALSE	FALSE	FALSE
EEMC.bin.12424_k141_49209.region001_gene5	EEMC.bin.12424	MAGs	saline	Bacteria	Spirochaetota	Spirochaetia	DSM-16054	Sediminispirochaetaceae	NA	NA	EEMC.bin.12424_k141_49209.region001	LRQVVEMVEGNGYPIVEHGETPEHLYVVGRAALRG	LASSO_PEPTIDE	35	0	0.4123	0	0.5981	0	0.686	0	1	0	0.9222	0	0.8316	0	0.9706	0	0.924	0	1	0	0.998	0	0.7807	0	1	FALSE	FALSE	FALSE	FALSE	FALSE	FALSE	FALSE	FALSE	FALSE	FALSE	FALSE
[truncated: 11,074 more rows]
[truncated: 7 more columns]

## Sheet: Supplementary Data 16
Supplementary Data 16. The detailed information of 100 cAMPs and 20 non-AMPs.
[truncated: 121 more rows]

[truncated: 6 more sheets: Supplementary Data 17, Supplementary Data 18, Supplementary Data 19, Supplementary Data 20, Supplementary Data 21, Supplementary Data 22]
