# Supplementary material for: The Extreme Environment Microbiome Catalog (EEMC): a global resource for microbial diversity and antimicrobial discovery
Source: Nat Commun. 2026 Apr 2;17:4791. doi: 10.1038/s41467-026-71145-0 (PMC13219616; doi:10.1038/s41467-026-71145-0)
Supplement: Supplementary file 8 — Source data [file 41467_2026_71145_MOESM8_ESM.xlsx]

## Sheet: Figure 5e
Group	cAMP_67	cAMP_68	cAMP_77	cAMP_78	cAMP_82	cAMP_72	cAMP_81	cAMP_84	cAMP_102	cAMP_20	cAMP_48	cAMP_25	cAMP_32	cAMP_74	cAMP_99	cAMP_83	cAMP_90	cAMP_92	cAMP_93	cAMP_8	cAMP_9	cAMP_10	cAMP_15	cAMP_17	cAMP_21	cAMP_23	cAMP_44	cAMP_59	cAMP_69	cAMP_94	cAMP_98	cAMP_55	cAMP_60	cAMP_1	cAMP_28	cAMP_30	cAMP_33	cAMP_36	cAMP_37	cAMP_38	cAMP_40	cAMP_41	cAMP_53	cAMP_56	cAMP_57	cAMP_58	cAMP_61	cAMP_62	cAMP_65
L-02	0.0186803	0.0141609	0.0268153	0.0231998	0.0485086	0.0186803	0.0602591	0.0268153	-0.000301296	0.0575475	0.00331425	0.0439892	0.0105453	0.029527	-0.00482073	0.00897935	-0.000897935	0.0359174	0.00897935	0.0359174	-0.000897935	0.0224484	0.013469	0.0314277	-0.0242442	0.0287339	0.0395091	0.00538761	0.0206525	0.0206525	0.0287339	0.0287339	0.0466926	0.0202741	0.00999429	0.0391205	0.0622501	0.0708167	0.0579669	0.0485437	0.0708167	0.00742433	0.0288407	0.0519703	0.0785266	0.00742433	0.0562536	0.0639634	0.0288407
	-0.00934016	0.029527	-0.0174751	-0.00934016	-0.0364568	-0.00934016	0.00421814	-0.00934016	-0.0644773	-0.0138596	-0.0274179	-0.0409762	-0.0599578	-0.0554384	-0.0454956	-0.014367	-0.0386112	-0.0242442	-0.0242442	0.00359174	0.00359174	-0.000897935	-0.014367	-0.014367	-0.0727327	-0.0422029	-0.0422029	-0.0520802	-0.0475905	-0.0332236	-0.0574678	-0.0287339	0.0026938	-0.0422616	-0.00542547	0.00913764	-0.0157053	0.0365505	0.0451171	0.00399772	0.0408338	-0.0217019	-0.00285551	-0.016562	-0.00713878	-0.0422616	-0.0371216	-0.00285551	0.0288407
	0.0204881	0.069298	0.0439892	0.00873757	0.0620669	0.0403736	0.0286231	0.0548358	-0.00934016	0.25821	0.0376619	0.0340464	0.0720096	0.0457969	0.013257	0.0484885	0.0206525	0.0529782	0.00448967	0.0709368	0.0601616	0.0709368	0.0709368	0.0529782	0.0197546	0.0197546	-0.0026938	0.0152649	0.0655492	0.0368153	0.0493864	0.0242442	0.041305	0.0331239	0.0374072	0.0451171	0.0691034	0.0579669	0.0733866	0.0656768	0.0733866	-0.00885208	0.0434038	0.0562536	0.0648201	0.0391205	0.0605368	0.0648201	0.0391205
293T	0.00527383	0.0356998	0.0600406	0.142799	0.158621	0.325355	0.175659	0.185396	0.0965517	0.456795	0.25355	0.148884	0.324138	0.111156	0.322921	0.0407759	0.0787807	0.0597783	0.0692795	0.340063	0.214173	0.19042	0.252177	0.160728	0.0752177	0.0894695	0.103721	0.151227	0.147664	0.106097	0.115598	0.142914	0.249802	0.0676347	0.0286588	0.0974398	0.113489	0.0779519	0.0538785	0.0538785	0.12266	0.0252197	0.0894154	0.0527321	0.0871227	0.0619029	0.0470004	0.0412686	0.0871227
	0.0369168	0.074645	0.0576065	0.128195	0.0941176	0.247465	0.185396	0.133063	0.0490872	0.476268	0.190264	0.103854	0.296146	0.0709939	0.329006	0.037213	0.0965954	0.060966	0.0455265	0.259303	0.159541	0.169042	0.253365	0.104909	0.0419636	0.0502771	0.0859066	0.113222	0.145289	0.077593	0.0692795	0.115598	0.0954078	0.0183416	-0.0068781	0.00114635	0.00802446	0.0596102	0.0217807	0.0149026	0.0492931	0.00114635	0.0538785	0.0355369	0.0573175	0.0630493	0.0183416	0.0149026	0.0183416
	0.0868154	0.13428	0.100203	0.112373	0.136714	0.29858	0.231643	0.15497	0.0758621	0.550507	0.192698	0.129412	0.270588	0.117241	0.260852	0.0502771	0.112035	0.0989707	0.0621536	0.233175	0.163104	0.199921	0.185669	0.138163	0.0669042	0.106097	0.15004	0.17023	0.106097	0.0752177	0.112035	0.122724	0.15479	0.045854	0.0320978	0.0607566	0.08483	0.0699274	0.0550248	0.0584639	0.111196	0.0401223	0.139855	0.0607566	0.0894154	0.0538785	0.0894154	0.0504394	0.0641956
Red blood cells	-0.00471106	0.0279523	0.00910804	0.0053392	-0.00219849	-0.00722362	0.0166457	-0.000942211	0.0380025	-0.0147613	-0.0336055	0.00910804	-0.00345477	0.0053392	0.0141332	-0.00346894	-0.00473037	-0.00346894	0.0242826	0.00914538	0.0154525	0.00409965	0.00283822	0.00788395	-0.000946074	0.0116682	0.00283822	0.0104068	0.00788395	0.00914538	0.0331126	0.0230211	0.0457269	0.0157035	0.00942211	0.00439698	0.000628141	0.00439698	0.00690955	0.00439698	0.00942211	0.0157035	0.0119347	0.0244975	-0.00690955	-0.00188442	-0.013191	-0.00690955	0.0031407
	-0.00219849	0.0329774	0.0153894	0.0103643	0.0116206	-0.0210427	0.0116206	0.00910804	0.0141332	-0.00596734	-0.0248116	0.0204146	0.00408291	-0.00471106	0.0053392	0.000315358	-0.00473037	-0.00346894	0.0268054	0.00788395	0.0104068	0.00157679	-0.000946074	0.00536108	-0.0110375	-0.00725323	0.00914538	-0.00220751	0.00157679	0.00914538	0.0217597	0.0192368	0.0406812	0.013191	-0.000628141	0.00816583	0.000628141	0.00188442	0.00188442	0.0031407	0.00942211	0.0144472	0.00690955	0.0307789	-0.00188442	0.000628141	-0.00816583	-0.00690955	-0.00439698
	0.00910804	0.0292085	0.0166457	0.0053392	0.00408291	-0.00596734	0.00910804	0.00031407	0.0153894	-0.000942211	-0.013505	0.0405151	0.00157035	-0.00345477	0.026696	0.0204983	0.000315358	0.0104068	0.0230211	0.016714	0.0179754	-0.0059918	-0.00220751	0.0116682	-0.00346894	0.0104068	0.0368969	0.0305897	0.000315358	0.00788395	0.0116682	0.0230211	0.0356354	0.00690955	0.0031407	0.00188442	-0.00439698	0.00439698	0.0031407	0.000628141	0.0295226	0.00942211	-0.000628141	0.0169598	0.00188442	0.00942211	-0.00565327	-0.00816583	0.00188442
	-0.000942211	0.0317211	0.0166457	0.0053392	0.00910804	-0.0210427	0.0292085	0.0053392	0.0254397	-0.00973618	-0.0235553	0.0191583	-0.000942211	0.00282663	0.0153894	-0.00220751	-0.00220751	0.000315358	0.0217597	0.0179754	0.00788395	0.00283822	-0.00220751	0.00536108	-0.00473037	0.025544	0.00662252	0.0217597	0.0204983	0.0217597	0.0242826	0.0192368	0.0305897	0.0169598	0.00690955	0.00565327	0.00188442	0.00188442	0.000628141	0.00565327	0.013191	0.0169598	0.00816583	0.0119347	-0.0031407	-0.00439698	-0.0144472	-0.00690955	0.00188442
[truncated: 1 more columns]

## Sheet: Figure 6b
λ (nm)	cAMP_15	cAMP_30	cAMP_40	cAMP_48	cAMP_68	cAMP_81	cAMP_102
260	0.157465	-0.29055	0.026944	-0.64848	-0.92481	-0.08083	-0.47509
259	0.206317	-0.22142	0.030918	-0.61081	-0.92185	-0.02641	-0.41611
258	0.252051	-0.2204	0.047642	-0.61208	-0.93708	-0.00811	-0.40054
257	0.234982	-0.23795	0.04631	-0.62885	-0.95423	-0.00495	-0.40703
256	0.236724	-0.24118	0.043164	-0.66288	-0.96284	-0.00465	-0.41204
255	0.236475	-0.26749	0.042957	-0.68398	-0.97888	-0.02079	-0.43829
254	0.241353	-0.28478	0.020951	-0.72078	-1.00522	-0.04301	-0.4707
253	0.226868	-0.3017	-0.01514	-0.74062	-1.02754	-0.08636	-0.51456
252	0.194824	-0.33214	-0.0597	-0.76017	-1.0697	-0.10684	-0.54604
251	0.179127	-0.35735	-0.08577	-0.76877	-1.10904	-0.14963	-0.58082
250	0.167413	-0.39205	-0.12353	-0.77684	-1.16485	-0.19849	-0.61995
249	0.150943	-0.4217	-0.15384	-0.79607	-1.21522	-0.26135	-0.64613
248	0.114026	-0.46594	-0.2191	-0.83037	-1.27633	-0.32374	-0.67516
247	0.04162	-0.51047	-0.29562	-0.86983	-1.33178	-0.41914	-0.72757
246	-0.05011	-0.56041	-0.40337	-0.93033	-1.39241	-0.54901	-0.7896
245	-0.16832	-0.62468	-0.53152	-0.98358	-1.4656	-0.71877	-0.88005
244	-0.33605	-0.70496	-0.71866	-1.03868	-1.5481	-0.92597	-0.97349
243	-0.53998	-0.80392	-0.94343	-1.10839	-1.64243	-1.21078	-1.09967
242	-0.82492	-0.91447	-1.2415	-1.20847	-1.75394	-1.57192	-1.24889
241	-1.16442	-1.02845	-1.57915	-1.30755	-1.87957	-2.00985	-1.42063
240	-1.58811	-1.16221	-1.99764	-1.43458	-2.01358	-2.53049	-1.63675
239	-2.11763	-1.29486	-2.51368	-1.57412	-2.14468	-3.15853	-1.8888
238	-2.74428	-1.44302	-3.08795	-1.73395	-2.27743	-3.88276	-2.16352
237	-3.45816	-1.57913	-3.74432	-1.87599	-2.41387	-4.7113	-2.46759
236	-4.30474	-1.71564	-4.50041	-2.06031	-2.53443	-5.67726	-2.80744
235	-5.28994	-1.84705	-5.34605	-2.24029	-2.64029	-6.76803	-3.1862
234	-6.42258	-1.96662	-6.28432	-2.44599	-2.7363	-7.96045	-3.57466
233	-7.65421	-2.078	-7.27763	-2.63402	-2.83033	-9.24668	-3.98892
232	-9.00303	-2.18903	-8.31397	-2.85874	-2.92103	-10.6335	-4.4298
231	-10.4109	-2.29011	-9.37714	-3.08263	-3.0066	-12.0647	-4.88604
230	-11.8634	-2.38725	-10.4584	-3.35248	-3.08699	-13.5025	-5.33654
229	-13.3614	-2.49216	-11.5513	-3.662	-3.19412	-14.9349	-5.76394
228	-14.826	-2.59362	-12.5905	-4.00305	-3.31318	-16.3205	-6.1969
227	-16.1897	-2.69793	-13.538	-4.32549	-3.47609	-17.6059	-6.59602
226	-17.4926	-2.8142	-14.4001	-4.67839	-3.64246	-18.7652	-6.94956
225	-18.6721	-2.9386	-15.14	-5.02911	-3.82354	-19.7817	-7.24653
224	-19.7058	-3.08853	-15.7577	-5.34441	-4.02018	-20.6499	-7.50354
223	-20.6194	-3.24338	-16.2654	-5.66018	-4.22739	-21.3618	-7.70632
222	-21.3516	-3.42153	-16.6389	-5.93641	-4.42759	-21.8979	-7.84794
221	-21.898	-3.62874	-16.9127	-6.19967	-4.60032	-22.297	-7.93649
220	-22.2518	-3.83573	-17.0774	-6.40817	-4.76167	-22.5582	-7.98826
219	-22.4182	-4.06069	-17.1785	-6.55483	-4.93941	-22.7246	-8.00826
218	-22.4049	-4.30231	-17.2434	-6.65246	-5.08682	-22.8548	-8.03088
217	-22.3451	-4.53189	-17.3101	-6.7813	-5.24426	-22.9724	-8.02837
216	-22.206	-4.79032	-17.4265	-6.90951	-5.3939	-23.1556	-8.06809
215	-22.0354	-5.05898	-17.643	-7.0779	-5.55739	-23.4656	-8.13178
214	-21.795	-5.3555	-17.9509	-7.29275	-5.75884	-23.9307	-8.24121
213	-21.5276	-5.68273	-18.4693	-7.51786	-5.97147	-24.6643	-8.43939
212	-21.2899	-6.06384	-19.2833	-7.87621	-6.21335	-25.7098	-8.70809
211	-21.1495	-6.51136	-20.3513	-8.29758	-6.53015	-27.1204	-9.10336
210	-21.0346	-7.03772	-21.7167	-8.79977	-6.9135	-28.8854	-9.63154
209	-20.8614	-7.65781	-23.2889	-9.36807	-7.36239	-30.8145	-10.2166
208	-20.2719	-8.38101	-24.7063	-9.96303	-7.87157	-32.668	-10.8557
207	-19.024	-9.19668	-25.7567	-10.4357	-8.44754	-34.0883	-11.4644
206	-16.9191	-10.063	-26.1696	-10.7479	-9.07918	-34.7441	-11.9808
205	-13.824	-10.9415	-25.7676	-10.7659	-9.76946	-34.4114	-12.4021
204	-9.81945	-11.8011	-24.6241	-10.5016	-10.4628	-32.9249	-12.6521
203	-5.01899	-12.5939	-22.7411	-9.88845	-11.0681	-30.2362	-12.6981
202	0.55823	-13.2997	-20.0445	-8.93767	-11.5434	-26.399	-12.4146
201	6.72065	-13.8101	-16.525	-7.66899	-11.851	-21.3296	-11.6952
200	13.3678	-14.1256	-12.0483	-6.13491	-11.9247	-15.0054	-10.5482
199	20.3881	-14.1791	-6.64709	-4.47506	-11.7739	-7.59032	-8.94093
198	27.5621	-13.9852	-0.45851	-2.73497	-11.3764	0.683748	-6.98205
197	34.6633	-13.535	6.21204	-0.95384	-10.7556	9.32727	-4.75888
196	41.2718	-12.8902	12.8795	0.798076	-9.96872	17.6559	-2.42625
195	46.7681	-12.0162	19.1005	2.36553	-9.12285	25.2695	-0.10731
194	50.7448	-10.9832	24.5032	3.73316	-8.19886	31.557	2.10054
193	53.0127	-9.87353	28.8357	4.74059	-7.29321	36.3243	4.08868
192	53.5136	-8.69674	32.0836	5.4562	-6.44536	39.5987	5.76391
191	52.424	-7.59866	34.1037	5.86665	-5.6868	41.2537	7.09943
190	49.8333	-6.57769	34.8471	5.99232	-5.09116	41.5347	8.0154
189	45.8939	-5.71912	34.3781	5.78508	-4.69501	40.6149	8.5565
188	40.9206	-4.98389	32.8439	5.32534	-4.41121	38.5741	8.74028
187	35.495	-4.33651	30.601	4.67042	-4.23743	35.9244	8.61895
186	29.9925	-3.9045	27.9951	3.92659	-4.23103	32.7209	8.21667
185	24.8979	-3.70804	25.2528	3.17868	-4.29537	29.3565	7.64865
184	20.3679	-3.67186	22.5527	2.48846	-4.45239	26.452	6.99759
183	16.4491	-3.67073	19.8638	1.84751	-4.66333	23.5719	6.29188
182	13.1962	-3.77215	17.5364	1.28407	-5.02162	21.312	5.56979
181	10.5392	-4.21268	15.5903	0.747773	-5.24323	19.7715	4.88868
180	8.82562	-5.49436	15.1548	0.400542	-6.04393	16.4035	4.17543

## Sheet: Figure 6g
Time	Control			cAMP_48 1*MIC			cAMP_48 10*MIC			cAMP_81 1*MIC			cAMP_81 10*MIC			cAMP_102 1*MIC			cAMP_102 10*MIC
00:00:00	21.969	28.302	24.335	58.193	41.749	49.479	270.39	323.862	309.396	42.206	54.063	42.726	128.049	130.238	133.232	61.825	55.062	52.469	97.284	97.219	69.514
00:00:30	20.937	25.391	22.681	55.473	37.683	44.48	267.191	310.189	300.074	42.405	52.684	41.569	119.798	119.151	127.498	60.949	52.66	50.091	83.675	79.705	60.893
00:01:00	20.438	27.769	23.505	54.617	37.526	46.435	279.908	336.883	304.493	40.424	52.136	41.948	127.911	120.766	128.897	63.628	53.44	53.85	87.475	91.238	72
00:01:30	20.813	28.317	23.781	57.425	38.501	49.068	281.966	314.743	306.672	41.742	50.93	41.434	126.172	118.543	123.981	58.792	52.11	51.831	92.986	87.775	76.221
00:02:00	19.883	28.032	21.637	53.62	41.506	48.026	283.1	320.471	307.109	41.257	56.066	46.764	133.69	121.461	130.096	62.795	52.844	53.255	87.823	84.729	73.503
00:02:30	19.607	27.89	25.422	57.642	39.046	50.813	293.588	323.324	312.13	42.34	52.214	45.512	130.204	125.169	128.995	62.554	54.408	52.319	89.553	79.203	77.08
00:03:00	20.475	29.482	24.019	57.034	35.522	50.665	296.024	325.383	307.407	42.483	53.69	44.822	134.997	124.357	128.909	62.261	56.561	50.544	95.429	83.102	72.705
00:03:30	21.255	27.888	25.771	54.515	37.634	48.932	295.004	328.21	312.568	41.072	52.227	42.889	134.971	129.408	134.702	61.052	52.249	54.076	92.099	89.129	74.562
00:04:00	19.387	31.913	25.543	54.26	39.258	51.34	299.506	328.607	313.96	41.798	49.156	48.371	136.443	131.586	130.305	65.132	55.435	55.947	94.419	87.323	67.045
00:04:30	22.669	27.733	23.027	58.209	39.719	54.504	310.172	336.848	315.633	45.105	54.717	42.504	136.926	130.39	128.977	63.493	54.188	55.511	93.672	89.06	64.353
00:05:00	20.6	27.701	23.378	56.97	38.506	53.591	309.667	327.971	314.748	42.381	55.861	43.626	138.234	131.156	129.857	62.905	53.542	53.872	99.901	88.74	68.692
00:05:30	21.583	28.088	24.809	54.712	38.495	54.174	310.809	346.896	325.773	42.917	55.075	46.82	146.563	135.364	132.399	69.103	58.158	58.845	96.763	93.268	69.606
00:06:00	20.083	30.324	23.968	57.062	38.953	51.928	315.868	350.274	330.688	44.027	53.182	44.871	144.57	129.198	132.885	66.647	56.815	57.883	99.238	96.397	71.536
00:06:30	21.983	27.075	25.081	54.796	39.475	50.817	318.298	335.315	321.905	44.313	52.14	43.661	141.283	127.45	129.687	66.99	56.572	57.909	98.902	96.215	71.069
00:07:00	20.773	28.023	24.04	58.434	38.323	52.907	329.603	345.286	324.816	45.063	52.269	43.527	140.683	132.907	131.417	69.42	56.613	59.65	99.372	98.686	74.36
00:07:30	22.48	27.815	25.392	57.149	38.02	52.429	322.55	346.804	326.278	46.551	54.288	46.701	138.562	132.787	132.494	64.867	56.36	58.889	102.246	100.575	71.331
00:08:00	22.952	28.882	23.752	61.409	39.344	51.899	335.437	353.707	339.195	46.182	55.205	46.423	140.363	141.516	136.483	70.153	57.51	58.251	102.786	106.331	82.966
00:08:30	23.088	29.853	22.672	57.848	38.899	49.6	330.352	356.081	329.551	44.62	52.127	40.811	140.216	134.86	129.899	65.55	59.282	59.528	101.438	99.843	80.801
00:09:00	21.841	27.689	24.292	58.666	38.473	51.56	317.937	351.35	329.696	43.848	52.58	44.214	135.756	133.012	127.368	65.293	55.549	55.605	95.152	96.796	85.147
00:09:30	23.464	29.389	24.058	58.728	40.954	52.33	336.785	357.203	327.609	46.377	55.124	42.284	141.304	142.467	132.565	68.402	58.714	58.326	104.262	98.748	89.805
00:10:00	21.745	27.847	24.128	56.412	38.398	49.974	338.534	350.811	328.565	45.801	55.909	39.876	136.285	132.037	130.706	64.752	56.924	56.736	99.526	99.742	84.498
00:10:30	22.018	28.183	23.262	58.748	39.528	48.515	339.547	357.872	315.694	43.491	55.216	42.768	131.592	132.396	128.513	65.821	52.312	55.248	98.087	97.265	81.508
00:11:00	24.147	29.51	26.443	57.057	39.852	50.044	334.238	347.414	339.268	45.657	56.581	46.925	138.039	140.256	133.008	68.994	57.594	58.76	100.493	100.853	78.941
00:11:30	23.049	31.107	26.824	56.755	39.393	51.687	346.06	361.926	332.18	46.812	59.247	50.444	134.961	133.42	137.407	65.773	58.344	57.928	105.005	100.817	80.259
00:12:00	19.104	27.939	24.963	55.335	40.657	49.21	342.107	358.74	331.866	46.679	58.995	42.883	136.364	141.192	130.81	68.787	59.454	55.547	102.691	104.267	82.058
00:12:30	23.858	27.625	24.404	52.374	39.255	48.29	350.432	353.401	315.672	45.526	61.14	45.242	134.947	142.311	135.582	66.919	59.158	59.333	97.62	106.282	79.908
00:13:00	23.41	31.527	25.128	58.27	42.329	52.99	348.887	366.317	334.324	48.072	60.939	44.803	139.01	139.082	129.192	70.658	61.726	59.078	107.099	107.332	83.576
00:13:30	21.62	31.207	24.153	56.525	38.797	52.144	356.256	368.377	346.057	49.563	62.546	48.489	140.484	139.063	132.779	67.26	56.769	59.757	104.469	108.973	80.493
00:14:00	23.576	29.062	23.596	57.886	39.735	48.768	344.837	361.897	324.01	48.355	58.685	47.783	137.69	138.547	133.215	68.043	62.533	56.954	104.602	100.478	78.757
00:14:30	22.427	29.112	23.895	54.625	40.792	49.966	353.727	365.032	334.243	48.568	58.538	45.901	132.722	140.329	129.396	68.475	59.544	59.175	104.851	107.025	78.78
00:15:00	21.37	27.466	25.143	54.794	38.703	47.084	341.271	354.024	311.741	46.111	57.424	40.526	132.709	133.249	125.323	70.028	58.216	61.278	101.41	97.782	72.903
00:15:30	22.898	31.928	25.156	55.535	41.128	51.785	360.89	367.503	342.845	51.284	57.739	41.235	139.043	136.778	130.649	66.583	61.515	59.469	108.805	106.529	77.732
00:16:00	21.099	27.894	27.516	56.891	41.159	51.334	349.197	349.266	331.928	50.177	58.586	42.44	132.579	138.446	129.786	64.939	58.89	59.197	108.39	105.932	77.178
00:16:30	20.24	28.513	23.881	59.736	42.232	50.55	362.026	362.388	343.997	49.733	57.738	45.565	135.656	140.048	129.341	71.572	59.79	63.92	107.766	109.043	82
00:17:00	24.692	26.682	25.045	58.01	40.853	49.112	353.026	368.049	336.31	49.336	58.534	43.872	139.879	137.768	129.632	68.414	57.613	59.215	106.859	104.827	75.736
00:17:30	23.264	29.868	23.996	58.702	39.433	53.124	363.951	375.788	346.268	49.143	55.375	43.443	138.275	139.878	130.077	66.81	61.883	56.239	108.476	107.509	77.003
00:18:00	24.825	31.449	26.551	57.029	41.276	50.161	358.662	371.492	334.705	48.24	58.577	43.328	133.891	142.414	128.558	68.099	59.064	58.937	112.163	105.811	76.489
00:18:30	23.939	31.183	25.901	57.528	40.163	53.016	357.414	384.106	339.049	48.257	58.261	45.366	140.673	140.131	126.436	67.517	60.767	60.627	110.817	105.04	75.251
00:19:00	22.244	31.773	25.325	57.588	42.055	52.034	362.408	371.739	345.143	48.02	56.931	44.46	138.221	137.368	127.846	66.251	60.652	62.378	111.572	108.53	75.317
00:19:30	24.317	30.443	24.733	57.446	40.209	52.386	366.009	360.925	329.158	48.809	54.586	41.587	133.71	135.81	125.849	65.819	60.422	60.611	105.706	101.532	72.865
00:20:00	22.002	28.726	26.277	56.935	40.156	52.438	358.602	374.22	340.526	51.575	53.801	43.615	136.327	145.185	127.051	69.443	60.385	59.596	102.528	108.483	72.407

## Sheet: SFig. 5f
datatype	plottype	Assemblage	Method	Order.q	x	y	y.lwr	y.upr
incidence	1	Pseudomonadota	Rarefaction	0	1	3.67391029690461	3.64195541180937	3.70586518199986
incidence	1	Pseudomonadota	Rarefaction	0	880	2601.16371179759	2582.42226886351	2619.90515473167
incidence	1	Pseudomonadota	Rarefaction	0	1759	4494.43096743788	4461.66752549891	4527.19440937686
incidence	1	Pseudomonadota	Rarefaction	0	2639	6037.21647113755	5990.59875554213	6083.83418673298
incidence	1	Pseudomonadota	Rarefaction	0	3518	7362.48527337325	7302.15053202398	7422.82001472253
incidence	1	Pseudomonadota	Rarefaction	0	4397	8540.75774165728	8467.07824981317	8614.43723350139
incidence	1	Pseudomonadota	Rarefaction	0	5277	9612.96303971588	9526.45758299177	9699.47
incidence	1	Pseudomonadota	Rarefaction	0	6156	10601.8365935311	10503.1236256023	10700.5495614599
incidence	1	Pseudomonadota	Rarefaction	0	7035	11525.5544705157	11415.247640455	11635.8613005764
incidence	1	Pseudomonadota	Rarefaction	0	7915	12396.9778003689	12275.6520646663	12518.3035360715
incidence	1	Pseudomonadota	Rarefaction	0	8794	13222.8215244482	13091.0305331083	13354.6125157881
incidence	1	Pseudomonadota	Rarefaction	0	9673	14010.6434678724	13868.8731816747	14152.4
incidence	1	Pseudomonadota	Rarefaction	0	10553	14766.3362007854	14615.0056721715	14917.6667293994
incidence	1	Pseudomonadota	Rarefaction	0	11432	15492.1728087184	15331.6692016057	15652.676415831
incidence	1	Pseudomonadota	Rarefaction	0	12311	16192.2355206791	16022.8861842262	16361.5848571319
incidence	1	Pseudomonadota	Rarefaction	0	13191	16869.9007036555	16691.9804268238	17047.8209804872
incidence	1	Pseudomonadota	Rarefaction	0	14070	17525.7977357691	17339.5637140949	17712.0317574433
incidence	1	Pseudomonadota	Rarefaction	0	14949	18162.5235085253	17968.1917319959	18356.8552850547
incidence	1	Pseudomonadota	Rarefaction	0	15829	18782.3052432091	18580.0568602013	18984.5536262169
incidence	1	Pseudomonadota	Observed	0	15830	18783	18580.7427207686	18985.2572792314
incidence	1	Pseudomonadota	Extrapolation	0	15831	18783.6947356719	18581.4285604351	18985.9609109088
incidence	1	Pseudomonadota	Extrapolation	0	16576	19295.4483426966	19086.6129556889	19504.2837297043
incidence	1	Pseudomonadota	Extrapolation	0	17322	19796.4066854527	19581.1007262315	20011.712644674
incidence	1	Pseudomonadota	Extrapolation	0	18068	20286.1326544282	20064.4502086843	20507.8151001722
incidence	1	Pseudomonadota	Extrapolation	0	18813	20764.243588746	20536.2743859603	20992.2127915316
incidence	1	Pseudomonadota	Extrapolation	0	19559	21232.2689392695	20998.0739239223	21466.4639546168
incidence	1	Pseudomonadota	Extrapolation	0	20305	21689.8003320581	21449.4379196818	21930.1627444343
incidence	1	Pseudomonadota	Extrapolation	0	21051	22137.0730602401	21890.5915933782	22383.554527102
incidence	1	Pseudomonadota	Extrapolation	0	21796	22573.7376349477	22321.1844751726	22826.2907947228
incidence	1	Pseudomonadota	Extrapolation	0	22542	23001.1909223953	22742.5889947563	23259.7928500342
incidence	1	Pseudomonadota	Extrapolation	0	23288	23419.0599496588	23154.4331536405	23683.686745677
incidence	1	Pseudomonadota	Extrapolation	0	24034	23827.5596128355	23556.9255662544	24098.1936594165
incidence	1	Pseudomonadota	Extrapolation	0	24779	24226.4	23949.7496696304	24502.9917692897
incidence	1	Pseudomonadota	Extrapolation	0	25525	24616.7690445622	24334.1606073898	24899.3774817346
incidence	1	Pseudomonadota	Extrapolation	0	26271	24998.4139474002	24709.8220063975	25287.0058884028
incidence	1	Pseudomonadota	Extrapolation	0	27017	25371.5016952129	25076.9270954728	25666.0762949531
incidence	1	Pseudomonadota	Extrapolation	0	27762	25735.7407656106	25435.1900212497	26036.2915099716
incidence	1	Pseudomonadota	Extrapolation	0	28508	26092.2963395603	25785.7581981715	26398.8344809491
incidence	1	Pseudomonadota	Extrapolation	0	29254	26440.8573056986	26128.3273853848	26753.3872260124
incidence	1	Pseudomonadota	Extrapolation	0	30000	26781.6029172997	26463.0762090795	27100.1296255199
incidence	1	Actinomycetota	Rarefaction	0	1	4.37612662123544	4.32101282914473	4.43124041332615
incidence	1	Actinomycetota	Rarefaction	0	253	956.372445461641	945.287886248366	967.457004674916
incidence	1	Actinomycetota	Rarefaction	0	506	1724.34814760553	1704.4512622859	1744.24503292516
incidence	1	Actinomycetota	Rarefaction	0	758	2385.4025832898	2357.55996519034	2413.24520138927
incidence	1	Actinomycetota	Rarefaction	0	1011	2981.97474027254	2946.61431472838	3017.3351658167
incidence	1	Actinomycetota	Rarefaction	0	1264	3531.22673514293	3488.67025977595	3573.78321050991
incidence	1	Actinomycetota	Rarefaction	0	1516	4043.04506240347	3993.58062032104	4092.50950448589
incidence	1	Actinomycetota	Rarefaction	0	1769	4529.07749689543	4472.90767862283	4585.24731516803
incidence	1	Actinomycetota	Rarefaction	0	2021	4990.62251771188	4927.98622503798	5053.25881038578
incidence	1	Actinomycetota	Rarefaction	0	2274	5435.03544440041	5366.11042659585	5503.96046220498
incidence	1	Actinomycetota	Rarefaction	0	2527	5863.19121106583	5788.17428890255	5938.20813322912
incidence	1	Actinomycetota	Rarefaction	0	2779	6275.57880201961	6194.68292329407	6356.47468074515
incidence	1	Actinomycetota	Rarefaction	0	3032	6677.10919337633	6590.49232208799	6763.72606466466
incidence	1	Actinomycetota	Rarefaction	0	3284	7065.90846371402	6973.76308697934	7158.0538404487
incidence	1	Actinomycetota	Rarefaction	0	3537	7446.12256793318	7348.58	7543.66142686335
incidence	1	Actinomycetota	Rarefaction	0	3790	7817.06274465111	7714.27117574067	7919.85431356156
incidence	1	Actinomycetota	Rarefaction	0	4042	8178.0426882506	8070.14000244043	8285.94537406076
incidence	1	Actinomycetota	Rarefaction	0	4295	8532.54251147536	8419.60812464755	8645.47689830317
incidence	1	Actinomycetota	Rarefaction	0	4548	8879.64211914707	8761.75219442805	8997.5320438661
incidence	1	Actinomycetota	Observed	0	4549	8881	8763.09060603193	8998.90939396807
incidence	1	Actinomycetota	Extrapolation	0	4550	8882.35777249403	8764.42891006924	9000.28663491883
incidence	1	Actinomycetota	Extrapolation	0	5889	10606.5801189561	10462.7099401345	10750.4502977777
incidence	1	Actinomycetota	Extrapolation	0	7228	12156.0605534723	11984.6311812893	12327.4899256553
incidence	1	Actinomycetota	Extrapolation	0	8568	13549.4936610641	13347.2453347068	13751.7419874214
incidence	1	Actinomycetota	Extrapolation	0	9907	14800.7235015695	14564.2016446509	15037.245358488
incidence	1	Actinomycetota	Extrapolation	0	11247	15925.9426693167	15652.2298397273	16199.6554989061
incidence	1	Actinomycetota	Extrapolation	0	12586	16936.3304605377	16623.4795534047	17249.1813676707
incidence	1	Actinomycetota	Extrapolation	0	13926	17844.9626500326	17491.9099654779	18198.0153345873
incidence	1	Actinomycetota	Extrapolation	0	15265	18660.8666954765	18267.4393954699	19054.2939954832
incidence	1	Actinomycetota	Extrapolation	0	16605	19394.6014908401	18961.2451310986	19827.9578505816
incidence	1	Actinomycetota	Extrapolation	0	17944	20053.4568502931	19581.2021964947	20525.7115040915
incidence	1	Actinomycetota	Extrapolation	0	19284	20645.9592469191	20136.1696266912	21155.748867147
incidence	1	Actinomycetota	Extrapolation	0	20623	21177.9953204058	20632.366554665	21723.6240861465
incidence	1	Actinomycetota	Extrapolation	0	21963	21656.4503319793	21076.808543978	22236.0921199806
incidence	1	Actinomycetota	Extrapolation	0	23302	22086.0778358462	21474.4093651767	22697.7463065157
incidence	1	Actinomycetota	Extrapolation	0	24642	22472.4377888243	21830.7322750293	23114.1433026193
incidence	1	Actinomycetota	Extrapolation	0	25981	22819.3687607587	22149.6665574948	23489.0709640227
incidence	1	Actinomycetota	Extrapolation	0	27321	23131.3605042965	22435.6315960321	23827.0894125609
incidence	1	Actinomycetota	Extrapolation	0	28660	23411.5127250087	22691.7117855406	24131.3136644769
incidence	1	Actinomycetota	Extrapolation	0	30000	23663.450968829	22921.4239328367	24405.4780048212
incidence	1	Bacteroidota	Rarefaction	0	1	2.60814911140009	2.56564149407007	2.6506567287301
incidence	1	Bacteroidota	Rarefaction	0	257	580.711145808891	571.833007605728	589.589284012054
incidence	1	Bacteroidota	Rarefaction	0	513	1043.35279558401	1027.39504841716	1059.31054275086
incidence	1	Bacteroidota	Rarefaction	0	769	1439.18510660105	1417.0422188429	1461.3279943592
incidence	1	Bacteroidota	Rarefaction	0	1025	1790.9685904933	1763.2838720312	1818.65330895541
incidence	1	Bacteroidota	Rarefaction	0	1282	2112.38492258113	2079.60060075033	2145.16924441193
incidence	1	Bacteroidota	Rarefaction	0	1538	2408.51911187826	2370.98014497014	2446.05807878637
incidence	1	Bacteroidota	Rarefaction	0	1794	2685.61601957914	2643.54890856889	2727.6831305894
incidence	1	Bacteroidota	Rarefaction	0	2050	2947.10056123953	2900.66401786828	2993.53710461079
incidence	1	Bacteroidota	Rarefaction	0	2307	3196.40794744587	3145.69879462842	3247.11710026332
incidence	1	Bacteroidota	Rarefaction	0	2563	3433.47814236347	3378.59679587264	3488.3594888543
incidence	1	Bacteroidota	Rarefaction	0	2819	3660.75792107087	3601.76896635174	3719.74687579001
incidence	1	Bacteroidota	Rarefaction	0	3075	3879.39924701901	3816.35468686264	3942.44380717539
incidence	1	Bacteroidota	Rarefaction	0	3331	4090.33193371922	4023.27468231891	4157.38918511953
incidence	1	Bacteroidota	Rarefaction	0	3588	4295.10084492246	4224.05083339752	4366.15085644739
incidence	1	Bacteroidota	Rarefaction	0	3844	4492.74333394908	4417.74451011626	4567.74215778191
incidence	1	Bacteroidota	Rarefaction	0	4100	4684.5931070895	4605.66673196781	4763.51948221118
incidence	1	Bacteroidota	Rarefaction	0	4356	4871.08913460258	4788.24917731113	4953.92909189404
incidence	1	Bacteroidota	Rarefaction	0	4613	5053.30039011703	4966.53811969319	5140.06266054087
incidence	1	Bacteroidota	Observed	0	4614	5054	4967.22247064558	5140.77752935442
incidence	1	Bacteroidota	Extrapolation	0	4615	5054.69953866429	4967.90675036387	5141.4923269647
incidence	1	Bacteroidota	Extrapolation	0	5951	5928.46898931056	5821.02580431788	6035.91217430324
incidence	1	Bacteroidota	Extrapolation	0	7287	6691.12560964709	6561.82752615612	6820.42369313805
incidence	1	Bacteroidota	Extrapolation	0	8623	7356.79905487103	7204.13621202648	7509.46189771558
incidence	1	Bacteroidota	Extrapolation	0	9959	7937.82218357708	7760.62923422597	8115.01513292818
incidence	1	Bacteroidota	Extrapolation	0	11295	8444.95954727016	8242.68	8647.24314665833
incidence	1	Bacteroidota	Extrapolation	0	12631	8887.60682402546	8660.29080895101	9114.92283909992
incidence	1	Bacteroidota	Extrapolation	0	13967	9273.96489118113	9022.19807861123	9525.73170375103
incidence	1	Bacteroidota	Extrapolation	0	15303	9611.19176208942	9335.95321284241	9886.43031133643
incidence	1	Bacteroidota	Extrapolation	0	16639	9905.53520184157	9608.08074313979	10202.9896605434
incidence	1	Bacteroidota	Extrapolation	0	17975	10162.4484789235	9844.20825659226	10480.6887012547
incidence	1	Bacteroidota	Extrapolation	0	19311	10386.6913973203	10049.188242801	10724.1945518396
incidence	1	Bacteroidota	Extrapolation	0	20647	10582.4184808804	10227.2055258214	10937.6314359394
incidence	1	Bacteroidota	Extrapolation	0	21983	10753.2559437212	10381.8705703845	11124.641317058
incidence	1	Bacteroidota	Extrapolation	0	23319	10902.3688726989	10516.2999244986	11288.4378208993
incidence	1	Bacteroidota	Extrapolation	0	24655	11032.5198666236	10633.1853292934	11431.8544039537
incidence	1	Bacteroidota	Extrapolation	0	25991	11146.1202186233	10734.8530035352	11557.3874337113
incidence	1	Bacteroidota	Extrapolation	0	27327	11245.2745899063	10823.314477071	11667.2347027415
incidence	1	Bacteroidota	Extrapolation	0	28663	11331.8200025873	10900.310183255	11763.3298219197
incidence	1	Bacteroidota	Extrapolation	0	30000	11407.4126551727	10967.3936425176	11847.4316678278
incidence	1	Acidobacteriota	Rarefaction	0	1	3.89544772386193	3.81608	3.97481677741086
incidence	1	Acidobacteriota	Rarefaction	0	111	372.036017466362	365.151492469479	378.920542463245
incidence	1	Acidobacteriota	Rarefaction	0	222	672.510268318799	660.077127804164	684.943408833435
incidence	1	Acidobacteriota	Rarefaction	0	333	934.892465453163	917.373351304446	952.411579601881
incidence	1	Acidobacteriota	Rarefaction	0	444	1172.63717196978	1150.24241514594	1195.03192879362
incidence	1	Acidobacteriota	Rarefaction	0	555	1392.84737229508	1365.70153682746	1419.99320776271
incidence	1	Acidobacteriota	Rarefaction	0	666	1599.82382210229	1568.02771093839	1631.61993326618
incidence	1	Acidobacteriota	Rarefaction	0	777	1796.38663309196	1760.03628334175	1832.73698284217
incidence	1	Acidobacteriota	Rarefaction	0	888	1984.49063079694	1943.68070736328	2025.30055423061
incidence	1	Acidobacteriota	Rarefaction	0	999	2165.54927744498	2120.37206583133	2210.72648905863
incidence	1	Acidobacteriota	Rarefaction	0	1110	2340.6191657608	2291.16306578452	2390.07526573709
incidence	1	Acidobacteriota	Rarefaction	0	1221	2510.51165659484	2456.86012075566	2564.16319243402
incidence	1	Acidobacteriota	Rarefaction	0	1332	2675.86391091074	2618.09480774792	2733.63301407355
incidence	1	Acidobacteriota	Rarefaction	0	1443	2837.18603320807	2775.3712320764	2899.00083433975
incidence	1	Acidobacteriota	Rarefaction	0	1554	2994.89347638377	2929.09849990867	3060.68845285887
incidence	1	Acidobacteriota	Rarefaction	0	1665	3149.32996186288	3079.61363389516	3219.04628983061
incidence	1	Acidobacteriota	Rarefaction	0	1776	3300.78406456342	3227.19813917837	3374.36998994846
incidence	1	Acidobacteriota	Rarefaction	0	1887	3449.50142449838	3372.09021023554	3526.91263876122
incidence	1	Acidobacteriota	Rarefaction	0	1998	3595.69384692346	3514.49384681201	3676.89384703492
incidence	1	Acidobacteriota	Observed	0	1999	3597	3515.76600806076	3678.23399193924
incidence	1	Acidobacteriota	Extrapolation	0	2000	3598.30596331953	3517.03798185208	3679.57394478697
incidence	1	Acidobacteriota	Extrapolation	0	3473	5329.94972297264	5198.83694826819	5461.0624976771
incidence	1	Acidobacteriota	Extrapolation	0	4947	6728.82389126491	6543.2726952725	6914.37508725732
incidence	1	Acidobacteriota	Extrapolation	0	6421	7858.02510972765	7613.46318859842	8102.58703085689
incidence	1	Acidobacteriota	Extrapolation	0	7894	8768.98596089666	8464.72846340352	9073.2434583898
incidence	1	Acidobacteriota	Extrapolation	0	9368	9504.88767042676	9143.60540637632	9866.1699344772
incidence	1	Acidobacteriota	Extrapolation	0	10842	10098.9233070163	9685.45836034997	10512.3882536827
incidence	1	Acidobacteriota	Extrapolation	0	12315	10578.1498614023	10118.3865033074	11037.9132194972
incidence	1	Acidobacteriota	Extrapolation	0	13789	10965.2835567442	10465.2929980563	11465.2741154321
incidence	1	Acidobacteriota	Extrapolation	0	15263	11277.7861752047	10743.4556369317	11812.1167134777
incidence	1	Acidobacteriota	Extrapolation	0	16736	11529.8915100651	10966.650497246	12093.1325228842
incidence	1	Acidobacteriota	Extrapolation	0	18210	11733.5498194945	11146.1935586221	12320.9060803668
incidence	1	Acidobacteriota	Extrapolation	0	19684	11897.9471730023	11290.6642063406	12505.230139664
incidence	1	Acidobacteriota	Extrapolation	0	21157	12030.5715012733	11406.9513493254	12654.1916532212
incidence	1	Acidobacteriota	Extrapolation	0	22631	12137.7094422448	11500.7581716457	12774.6607128439
incidence	1	Acidobacteriota	Extrapolation	0	24105	12224.1934850779	11576.4285648164	12871.9584053394
incidence	1	Acidobacteriota	Extrapolation	0	25578	12293.962783927	11637.4708444473	12950.4547234067
incidence	1	Acidobacteriota	Extrapolation	0	27052	12350.324532327	11686.8074247493	13013.8416399046
incidence	1	Acidobacteriota	Extrapolation	0	28526	12395.8209439489	11726.6722268388	13064.969661059
incidence	1	Acidobacteriota	Extrapolation	0	30000	12432.5466227867	11758.8970552893	13106.196190284
incidence	1	Desulfobacterota	Rarefaction	0	1	3.15120428189117	3.08000157098009	3.22240699280225
incidence	1	Desulfobacterota	Rarefaction	0	125	354.656557154329	346.99328871171	362.319825596949
incidence	1	Desulfobacterota	Rarefaction	0	249	652.581048554852	638.889596206312	666.272500903393
incidence	1	Desulfobacterota	Rarefaction	0	374	917.904312073146	899.051941430603	936.75668271569
incidence	1	Desulfobacterota	Rarefaction	0	498	1156.20343761683	1132.81998484141	1179.58689039225
incidence	1	Desulfobacterota	Rarefaction	0	623	1377.39271326734	1349.85440849165	1404.93101804304
incidence	1	Desulfobacterota	Rarefaction	0	747	1581.91105396093	1550.54538563286	1613.27672228901
incidence	1	Desulfobacterota	Rarefaction	0	872	1775.86	1740.85303113165	1810.87366251634
incidence	1	Desulfobacterota	Rarefaction	0	996	1958.16	1919.6866075284	1996.63768531161
incidence	1	Desulfobacterota	Rarefaction	0	1121	2133.27518049423	2091.41044160674	2175.13991938172
incidence	1	Desulfobacterota	Rarefaction	0	1245	2299.56343637129	2254.40369134234	2344.72318140025
incidence	1	Desulfobacterota	Rarefaction	0	1369	2459.3687739129	2410.9529923393	2507.78455548649
incidence	1	Desulfobacterota	Rarefaction	0	1494	2614.63972861683	2562.95873232899	2666.32072490466
incidence	1	Desulfobacterota	Rarefaction	0	1618	2763.4877526296	2708.56630336089	2818.4092018983
incidence	1	Desulfobacterota	Rarefaction	0	1743	2908.80960655398	2850.60422252641	2967.01499058155
incidence	1	Desulfobacterota	Rarefaction	0	1867	3048.68881450128	2987.1943190103	3110.18330999227
incidence	1	Desulfobacterota	Rarefaction	0	1992	3185.72887737728	3120.87369875628	3250.58405599828
incidence	1	Desulfobacterota	Rarefaction	0	2116	3318.02863273953	3249.78255445467	3386.27471102439
incidence	1	Desulfobacterota	Rarefaction	0	2241	3447.97368421052	3376.23996388189	3519.70740453916
incidence	1	Desulfobacterota	Observed	0	2242	3449	3377.23806701228	3520.76193298772
incidence	1	Desulfobacterota	Extrapolation	0	2243	3450.02611003182	3378.23595920261	3521.81626086103
incidence	1	Desulfobacterota	Extrapolation	0	3703	4748.6598518096	4629.26695308364	4868.05275053557
incidence	1	Desulfobacterota	Extrapolation	0	5164	5718.29955192179	5541.4528629959	5895.14624084769
incidence	1	Desulfobacterota	Extrapolation	0	6625	6441.72048911898	6206.0398223869	6677.40115585106
incidence	1	Desulfobacterota	Extrapolation	0	8086	6981.44452508275	6691.55200694396	7271.33704322155
incidence	1	Desulfobacterota	Extrapolation	0	9547	7384.11746419569	7047.30961494636	7720.92531344502
incidence	1	Desulfobacterota	Extrapolation	0	11008	7684.54043054424	7308.7300411464	8060.35081994209
incidence	1	Desulfobacterota	Extrapolation	0	12469	7908.6775650348	7501.32691568302	8316.02821438658
incidence	1	Desulfobacterota	Extrapolation	0	13930	8075.89998370752	7643.55150072917	8508.24846668587
incidence	1	Desulfobacterota	Extrapolation	0	15391	8200.6599319879	7748.79893203236	8652.52093194343
incidence	1	Desulfobacterota	Extrapolation	0	16851	8293.68498534669	7826.78301624326	8760.58695445012
incidence	1	Desulfobacterota	Extrapolation	0	18312	8363.14320281011	7884.74189405893	8841.5445115613
incidence	1	Desulfobacterota	Extrapolation	0	19773	8414.96402735723	7927.84666643146	8902.08
incidence	1	Desulfobacterota	Extrapolation	0	21234	8453.62608859077	7959.94535713992	8947.30682004162
incidence	1	Desulfobacterota	Extrapolation	0	22695	8482.47076622547	7983.87486646431	8981.06666598662
incidence	1	Desulfobacterota	Extrapolation	0	24156	8503.99096978688	8001.73148793409	9006.25045163967
incidence	1	Desulfobacterota	Extrapolation	0	25617	8520.04658903109	8015.06745953393	9025.02571852825
incidence	1	Desulfobacterota	Extrapolation	0	27078	8532.02523544954	8025.03428319637	9039.0161877027
incidence	1	Desulfobacterota	Extrapolation	0	28539	8540.96216698955	8032.48757563477	9049.43675834434
incidence	1	Desulfobacterota	Extrapolation	0	30000	8547.62976051898	8038.06401021605	9057.19551082191
incidence	1	Planctomycetota	Rarefaction	0	1	3.21869688385269	3.12967021256171	3.30772355514367
incidence	1	Planctomycetota	Rarefaction	0	98	292.590245109548	284.774231862023	300.406258357072
incidence	1	Planctomycetota	Rarefaction	0	196	549.410659640657	534.963671283827	563.857647997487
incidence	1	Planctomycetota	Rarefaction	0	294	781.039993376428	760.734491374029	801.345495378828
incidence	1	Planctomycetota	Rarefaction	0	392	993.914533735599	968.342350577431	1019.48671689377
incidence	1	Planctomycetota	Rarefaction	0	490	1192.20519633179	1161.84208260925	1222.56831005433
incidence	1	Planctomycetota	Rarefaction	0	588	1378.76303414882	1343.99890153628	1413.52716676137
incidence	1	Planctomycetota	Rarefaction	0	686	1555.62238196609	1516.78023795962	1594.46452597256
incidence	1	Planctomycetota	Rarefaction	0	784	1724.28521681039	1681.63454864483	1766.93588497595
incidence	1	Planctomycetota	Rarefaction	0	882	1885.89118591736	1839.65779864288	1932.12457319183
incidence	1	Planctomycetota	Rarefaction	0	980	2041.32424388625	1991.69752859285	2090.95095917965
incidence	1	Planctomycetota	Rarefaction	0	1078	2191.28224103309	2138.4205234763	2244.14395858987
incidence	1	Planctomycetota	Rarefaction	0	1176	2336.32394316393	2280.35842515257	2392.28946117529
incidence	1	Planctomycetota	Rarefaction	0	1274	2476.90185735857	2417.93956555307	2535.86414916407
incidence	1	Planctomycetota	Rarefaction	0	1372	2613.38588015605	2551.5119451945	2675.25981511759
incidence	1	Planctomycetota	Rarefaction	0	1470	2746.08083989635	2681.36034192495	2810.80133786775
incidence	1	Planctomycetota	Rarefaction	0	1568	2875.2398435218	2807.71938293743	2942.76030410616
incidence	1	Planctomycetota	Rarefaction	0	1666	3001.07463442311	2930.78372189353	3071.36554695269
incidence	1	Planctomycetota	Rarefaction	0	1764	3123.76373937677	3050.71604753373	3196.81143121981
incidence	1	Planctomycetota	Observed	0	1765	3125	3051.92419650528	3198.07580349472
incidence	1	Planctomycetota	Extrapolation	0	1766	3126.23594915123	3053.13203387578	3199.33986442668
incidence	1	Planctomycetota	Extrapolation	0	3252	4657.99402411571	4539.00963907602	4776.97840915541
incidence	1	Planctomycetota	Extrapolation	0	4738	5711.3443995879	5536.97944644629	5885.70935272951
incidence	1	Planctomycetota	Extrapolation	0	6224	6435.70618467797	6205.93686077877	6665.47550857717
incidence	1	Planctomycetota	Extrapolation	0	7710	6933.83103270269	6655.73479338881	7211.92727201657
incidence	1	Planctomycetota	Extrapolation	0	9196	7276.37859571197	6959.27121528539	7593.48597613856
incidence	1	Planctomycetota	Extrapolation	0	10682	7511.93968725136	7164.79800291127	7859.08137159146
incidence	1	Planctomycetota	Extrapolation	0	12168	7673.92895192386	7304.38266207652	8043.4752417712
incidence	1	Planctomycetota	Extrapolation	0	13654	7785.32477581674	7399.43633727245	8171.21321436102
incidence	1	Planctomycetota	Extrapolation	0	15140	7861.92880019984	7464.31802300032	8259.53957739936
incidence	1	Planctomycetota	Extrapolation	0	16626	7914.60740471674	7508.69605858212	8320.51875085137
incidence	1	Planctomycetota	Extrapolation	0	18112	7950.83311734993	7539.10410117935	8362.56213352051
incidence	1	Planctomycetota	Extrapolation	0	19598	7975.74460215134	7559.97186809221	8391.51733621047
incidence	1	Planctomycetota	Extrapolation	0	21084	7992.8755853647	7574.31137041003	8411.43980031936
incidence	1	Planctomycetota	Extrapolation	0	22570	8004.65611905009	7584.17590555409	8425.13633254609
incidence	1	Planctomycetota	Extrapolation	0	24056	8012.7572871024	7590.96836840865	8434.54620579615
incidence	1	Planctomycetota	Extrapolation	0	25542	8018.32825065672	7595.64915420793	8441.00734710552
incidence	1	Planctomycetota	Extrapolation	0	27028	8022.15925807728	7598.8768467797	8445.44166937486
incidence	1	Planctomycetota	Extrapolation	0	28514	8024.79374270696	7601.10372267708	8448.48376273684
incidence	1	Planctomycetota	Extrapolation	0	30000	8026.60540958778	7602.64076420686	8450.57005496871
incidence	1	Myxococcota	Rarefaction	0	1	7.84969325153374	7.63674515903617	8.06264134403131
incidence	1	Myxococcota	Rarefaction	0	37	267.50175542787	260.359649713052	274.643861142688
incidence	1	Myxococcota	Rarefaction	0	73	494.903500456446	481.697907522497	508.109093390396
incidence	1	Myxococcota	Rarefaction	0	109	700.537405116135	681.855717799037	719.219092433233
incidence	1	Myxococcota	Rarefaction	0	145	889.977204516259	866.277631941549	913.67677709097
incidence	1	Myxococcota	Rarefaction	0	181	1066.6857742892	1038.34120298494	1095.03034559345
incidence	1	Myxococcota	Rarefaction	0	217	1233.02198886797	1200.34329519115	1265.70068254479
incidence	1	Myxococcota	Rarefaction	0	253	1390.67752543838	1353.92743416926	1427.4276167075
incidence	1	Myxococcota	Rarefaction	0	289	1540.90437611616	1500.30639486932	1581.5
incidence	1	Myxococcota	Rarefaction	0	326	1688.55830239571	1644.20366931809	1732.91293547333
incidence	1	Myxococcota	Rarefaction	0	362	1826.40408124184	1778.55777285956	1874.25038962412
incidence	1	Myxococcota	Rarefaction	0	398	1959.08932283864	1907.88701592596	2010.29162975132
incidence	1	Myxococcota	Rarefaction	0	434	2087.07070000908	2032.6255054083	2141.51589460985
incidence	1	Myxococcota	Rarefaction	0	470	2210.71975511977	2153.12455064856	2268.31495959098
incidence	1	Myxococcota	Rarefaction	0	506	2330.34374898581	2269.67326445546	2391.01423351615
incidence	1	Myxococcota	Rarefaction	0	542	2446.20064239579	2382.51334296784	2509.88794182375
incidence	1	Myxococcota	Rarefaction	0	578	2558.50989376936	2491.84965930408	2625.17012823464
incidence	1	Myxococcota	Rarefaction	0	614	2667.46025866484	2597.85783222472	2737.06268510496
incidence	1	Myxococcota	Rarefaction	0	651	2776.10889570552	2703.50202041661	2848.71577099443
incidence	1	Myxococcota	Observed	0	652	2779	2706.31208453719	2851.68791546281
incidence	1	Myxococcota	Extrapolation	0	653	2781.88875493811	2709.1198048437	2854.65770503252
incidence	1	Myxococcota	Extrapolation	0	2197	5321.48754480476	5115.87319594217	5527.10189366735
incidence	1	Myxococcota	Extrapolation	0	3742	6045.56384831438	5755.24420804155	6335.88348858721
incidence	1	Myxococcota	Extrapolation	0	5286	6251.70712302292	5928.95592670297	6574.45831934286
incidence	1	Myxococcota	Extrapolation	0	6831	6310.48154870776	5977.30231714036	6643.66078027516
incidence	1	Myxococcota	Extrapolation	0	8375	6327.21452632498	5990.95030053388	6663.47875211608
incidence	1	Myxococcota	Extrapolation	0	9920	6331.98533997796	5994.8482798776	6669.12240007832
incidence	1	Myxococcota	Extrapolation	0	11465	6333.34402239182	5995.96733032989	6670.72071445375
incidence	1	Myxococcota	Extrapolation	0	13009	6333.73083693157	5996.28964724097	6671.17202662216
incidence	1	Myxococcota	Extrapolation	0	14554	6333.84112334499	5996.38278618426	6671.29946050573
incidence	1	Myxococcota	Extrapolation	0	16098	6333.87252169667	5996.40967778283	6671.33536561051
incidence	1	Myxococcota	Extrapolation	0	17643	6333.88147382033	5996.4174524257	6671.34549521497
incidence	1	Myxococcota	Extrapolation	0	19187	6333.8840224745	5996.41969558833	6671.34834936067
incidence	1	Myxococcota	Extrapolation	0	20732	6333.88474913262	5996.4203431974	6671.34915506784
incidence	1	Myxococcota	Extrapolation	0	22277	6333.88495607795	5996.42052977471	6671.3493823812
incidence	1	Myxococcota	Extrapolation	0	23821	6333.88501499493	5996.42058345698	6671.34944653289
incidence	1	Myxococcota	Extrapolation	0	25366	6333.88503179301	5996.42059890986	6671.34946467617
incidence	1	Myxococcota	Extrapolation	0	26910	6333.8850365754	5996.42060334745	6671.34946980334
incidence	1	Myxococcota	Extrapolation	0	28455	6333.88503793893	5996.42060462253	6671.34947125532
incidence	1	Myxococcota	Extrapolation	0	30000	6333.88503832725	5996.4206049882	6671.34947166629
incidence	1	Chloroflexota	Rarefaction	0	1	2.12694877505568	2.07474733167724	2.17915021843412
incidence	1	Chloroflexota	Rarefaction	0	125	238.439059624169	232.893606156096	243.984513092241
incidence	1	Chloroflexota	Rarefaction	0	250	439.315052770405	429.057127373082	449.572978167727
incidence	1	Chloroflexota	Rarefaction	0	374	616.247	601.740802402578	630.752606481421
incidence	1	Chloroflexota	Rarefaction	0	499	779.360237477086	760.903274857149	797.817200097023
incidence	1	Chloroflexota	Rarefaction	0	624	931.194717988835	909.050800827053	953.338635150617
incidence	1	Chloroflexota	Rarefaction	0	748	1073.08744369918	1047.49714662217	1098.67774077618
incidence	1	Chloroflexota	Rarefaction	0	873	1208.92524344468	1180.03656435141	1237.81392253794
incidence	1	Chloroflexota	Rarefaction	0	997	1337.64059591489	1305.62627836893	1369.65491346085
incidence	1	Chloroflexota	Rarefaction	0	1122	1462.13119972613	1427.09059853996	1497.1718009123
incidence	1	Chloroflexota	Rarefaction	0	1247	1581.96700042798	1544.00554979151	1619.92845106445
incidence	1	Chloroflexota	Rarefaction	0	1371	1696.73240906423	1655.96068524447	1737.50413288399
incidence	1	Chloroflexota	Rarefaction	0	1496	1808.67123875519	1765.13942160922	1852.20305590115
incidence	1	Chloroflexota	Rarefaction	0	1620	1916.30783948255	1870.09718791177	1962.51849105332
incidence	1	Chloroflexota	Rarefaction	0	1745	2021.6400736428	1972.77714963776	2070.50299764783
incidence	1	Chloroflexota	Rarefaction	0	1870	2124.00523319269	2072.52847687971	2175.48198950568
incidence	1	Chloroflexota	Rarefaction	0	1994	2222.8006859795	2168.76062356913	2276.84074838988
incidence	1	Chloroflexota	Rarefaction	0	2119	2319.77467003442	2263.17331411191	2376.37602595692
incidence	1	Chloroflexota	Rarefaction	0	2244	2414.25389755011	2355.10789076469	2473.39990433553
incidence	1	Chloroflexota	Observed	0	2245	2415	2355.83368835364	2474.16631164636
incidence	1	Chloroflexota	Extrapolation	0	2246	2415.74595042977	2356.55933464051	2474.93256621903
incidence	1	Chloroflexota	Extrapolation	0	3706	3357.66995194304	3267.44514977487	3447.89475411122
incidence	1	Chloroflexota	Extrapolation	0	5167	4057.61632470656	3930.63181910836	4184.60083030476
incidence	1	Chloroflexota	Extrapolation	0	6628	4577.33685227293	4410.74318485268	4743.93051969319
incidence	1	Chloroflexota	Extrapolation	0	8088	4963.01023851485	4758.32471176616	5167.69576526355
incidence	1	Chloroflexota	Extrapolation	0	9549	5249.60521575055	5010.83570340945	5488.37472809165
incidence	1	Chloroflexota	Extrapolation	0	11010	5462.40622246015	5194.5606328255	5730.25181209481
incidence	1	Chloroflexota	Extrapolation	0	12471	5620.41411531788	5328.54057201221	5912.28765862354
incidence	1	Chloroflexota	Extrapolation	0	13931	5737.66836228161	5426.39595394862	6048.94077061459
incidence	1	Chloroflexota	Extrapolation	0	15392	5824.80032273864	5498.10806624416	6151.49257923311
incidence	1	Chloroflexota	Extrapolation	0	16853	5889.49709126081	5550.71646774015	6228.27771478147
incidence	1	Chloroflexota	Extrapolation	0	18314	5937.53539816057	5589.37608798399	6285.69470833715
incidence	1	Chloroflexota	Extrapolation	0	19774	5973.18358888745	5617.81326891174	6328.55390886316
incidence	1	Chloroflexota	Extrapolation	0	21235	5999.67385960437	5638.79003017172	6360.55768903703
incidence	1	Chloroflexota	Extrapolation	0	22696	6019.34327715992	5654.27159719823	6384.41495712162
incidence	1	Chloroflexota	Extrapolation	0	24157	6033.94811042527	5665.71116741175	6402.18505343878
incidence	1	Chloroflexota	Extrapolation	0	25617	6044.78604197151	5674.16822804119	6415.40385590184
incidence	1	Chloroflexota	Extrapolation	0	27078	6052.83973936309	5680.43512524671	6425.24435347948
incidence	1	Chloroflexota	Extrapolation	0	28539	6058.81972871669	5685.07945952344	6432.55999790994
incidence	1	Chloroflexota	Extrapolation	0	30000	6063.25995920095	5688.52404738404	6437.99587101785
incidence	1	Verrucomicrobiota	Rarefaction	0	1	3.44839067702553	3.31053281474917	3.58624853930188
incidence	1	Verrucomicrobiota	Rarefaction	0	50	160.639391458508	154.616143297113	166.662639619902
incidence	1	Verrucomicrobiota	Rarefaction	0	100	302.69404588291	291.781815437019	313.606
incidence	1	Verrucomicrobiota	Rarefaction	0	150	431.360163751648	416.207551941498	446.512775561799
incidence	1	Verrucomicrobiota	Rarefaction	0	200	549.779338188122	530.789856886538	568.768819489705
incidence	1	Verrucomicrobiota	Rarefaction	0	250	660.077918058896	637.514509148836	682.641326968956
incidence	1	Verrucomicrobiota	Rarefaction	0	300	763.775800515768	737.816866723923	789.734734307614
incidence	1	Verrucomicrobiota	Rarefaction	0	350	861.997297798271	832.768353914296	891.226241682246
incidence	1	Verrucomicrobiota	Rarefaction	0	400	955.595197687711	923.187073405558	988.003321969864
incidence	1	Verrucomicrobiota	Rarefaction	0	450	1045.22861245586	1009.70804872186	1080.74917618987
incidence	1	Verrucomicrobiota	Rarefaction	0	500	1131.41423554413	1092.83017558766	1169.99829550061
incidence	1	Verrucomicrobiota	Rarefaction	0	550	1214.56163799516	1172.94908964016	1256.17418635015
incidence	1	Verrucomicrobiota	Rarefaction	0	600	1294.99857986338	1250.38110369038	1339.61605603638
incidence	1	Verrucomicrobiota	Rarefaction	0	650	1372.98976446837	1325.38117246685	1420.5983564699
incidence	1	Verrucomicrobiota	Rarefaction	0	700	1448.75105297984	1398.15663862874	1499.34546733094
incidence	1	Verrucomicrobiota	Rarefaction	0	750	1522.46037055291	1468.87784502602	1576.0428960798
incidence	1	Verrucomicrobiota	Rarefaction	0	800	1594.26609192533	1537.68631986312	1650.84586398754
incidence	1	Verrucomicrobiota	Rarefaction	0	850	1664.29	1604.70102249091	1723.88585702909
incidence	1	Verrucomicrobiota	Rarefaction	0	900	1732.64927857936	1670.02300743802	1795.27554972069
incidence	1	Verrucomicrobiota	Observed	0	901	1734	1671.31279739662	1796.68720260338
incidence	1	Verrucomicrobiota	Extrapolation	0	902	1735.35009031844	1672.60194554476	1798.09823509212
incidence	1	Verrucomicrobiota	Extrapolation	0	2433	3211.36941933408	3042.33764157562	3380.40119709254
incidence	1	Verrucomicrobiota	Extrapolation	0	3964	3933.06437627071	3665.91574725524	4200.21300528618
incidence	1	Verrucomicrobiota	Extrapolation	0	5496	4286.09257140868	3954.0148643585	4618.17027845885
incidence	1	Verrucomicrobiota	Extrapolation	0	7027	4458.54684368023	4089.28181250531	4827.81187485516
incidence	1	Verrucomicrobiota	Extrapolation	0	8559	4542.90550504913	4153.80843564674	4932.00257445153
incidence	1	Verrucomicrobiota	Extrapolation	0	10090	4584.11471087613	4184.89957022415	4983.32985152812
incidence	1	Verrucomicrobiota	Extrapolation	0	11622	4604.27282811992	4200.03048493731	5008.51517130253
incidence	1	Verrucomicrobiota	Extrapolation	0	13153	4614.12006833336	4207.43060588306	5020.80953078366
incidence	1	Verrucomicrobiota	Extrapolation	0	14685	4618.93699743371	4211.07093919339	5026.80305567402
incidence	1	Verrucomicrobiota	Extrapolation	0	16216	4621.29006728485	4212.8647352744	5029.7153992953
incidence	1	Verrucomicrobiota	Extrapolation	0	17748	4622.4411076165	4213.75158648101	5031.13
incidence	1	Verrucomicrobiota	Extrapolation	0	19279	4623.00339081508	4214.18996478889	5031.81681684127
incidence	1	Verrucomicrobiota	Extrapolation	0	20811	4623.27844029526	4214.40708415855	5032.14979643197
incidence	1	Verrucomicrobiota	Extrapolation	0	22342	4623.4128019655	4214.51449288728	5032.31111104372
incidence	1	Verrucomicrobiota	Extrapolation	0	23874	4623.47852704434	4214.56769478373	5032.38935930495
incidence	1	Verrucomicrobiota	Extrapolation	0	25405	4623.51063374516	4214.59400318613	5032.42726430418
incidence	1	Verrucomicrobiota	Extrapolation	0	26937	4623.52633923199	4214.60702481756	5032.44565364641
incidence	1	Verrucomicrobiota	Extrapolation	0	28468	4623.53401136226	4214.61345796437	5032.45456476014
incidence	1	Verrucomicrobiota	Extrapolation	0	30000	4623.53776430285	4214.6166387113	5032.45888989441
incidence	1	Bacillota	Rarefaction	0	1	7.45619335347432	7.24182703547115	7.67055967147749
incidence	1	Bacillota	Rarefaction	0	37	207.954480133337	202.560347396883	213.348612869792
incidence	1	Bacillota	Rarefaction	0	74	353.669761650576	344.572740866326	362.766782434826
incidence	1	Bacillota	Rarefaction	0	111	475.206488535247	462.830161199872	487.582815870621
incidence	1	Bacillota	Rarefaction	0	147	580.358144806361	564.938875407556	595.777414205167
incidence	1	Bacillota	Rarefaction	0	184	679.418635992571	660.954363358431	697.882908626711
incidence	1	Bacillota	Rarefaction	0	221	771.723547699991	750.276147837684	793.170947562298
incidence	1	Bacillota	Rarefaction	0	257	856.435335004002	832.135400240496	880.735269767509
incidence	1	Bacillota	Rarefaction	0	294	939.211044151013	912.024265876877	966.397822425149
incidence	1	Bacillota	Rarefaction	0	331	1018.32975840779	988.296362490625	1048.36315432495
incidence	1	Bacillota	Rarefaction	0	367	1092.30091676287	1059.53193381959	1125.06989970614
incidence	1	Bacillota	Rarefaction	0	404	1165.63686484559	1130.08715501869	1201.18657467248
incidence	1	Bacillota	Rarefaction	0	441	1236.57522563183	1198.27224880927	1274.87820245438
incidence	1	Bacillota	Rarefaction	0	477	1303.55634557771	1262.59766992597	1344.51502122945
incidence	1	Bacillota	Rarefaction	0	514	1370.52742510409	1326.86030063142	1414.19454957675
incidence	1	Bacillota	Rarefaction	0	551	1435.79796705455	1389.4414090761	1482.15452503299
incidence	1	Bacillota	Rarefaction	0	587	1497.83446052733	1448.87767699581	1546.79124405885
incidence	1	Bacillota	Rarefaction	0	624	1560.2280280976	1508.61440402051	1611.84165217469
incidence	1	Bacillota	Rarefaction	0	661	1621.36404833837	1567.10833532231	1675.61976135443
incidence	1	Bacillota	Observed	0	662	1623	1568.67307515483	1677.32692484517
incidence	1	Bacillota	Extrapolation	0	663	1624.63511567439	1570.23698899232	1679.03324235646
incidence	1	Bacillota	Extrapolation	0	2207	3370.15468471903	3193.46986251031	3546.83950692775
incidence	1	Bacillota	Extrapolation	0	3751	4162.98310204476	3875.86677382772	4450.09943026181
incidence	1	Bacillota	Extrapolation	0	5295	4523.09186877905	4170.46270948215	4875.72102807595
incidence	1	Bacillota	Extrapolation	0	6839	4686.65604110816	4301.13320861513	5072.1788736012
incidence	1	Bacillota	Extrapolation	0	8383	4760.94814655266	4360.17653213835	5161.71976096696
incidence	1	Bacillota	Extrapolation	0	9927	4794.69219240806	4387.16566852804	5202.21871628808
incidence	1	Bacillota	Extrapolation	0	11471	4810.01899764368	4399.58420336725	5220.45379192012
incidence	1	Bacillota	Extrapolation	0	13015	4816.98055049769	4405.31705440457	5228.64404659081
incidence	1	Bacillota	Extrapolation	0	14559	4820.14254136234	4407.96663027075	5232.31845245392
incidence	1	Bacillota	Extrapolation	0	16103	4821.57874193967	4409.19107248158	5233.96641139777
incidence	1	Bacillota	Extrapolation	0	17647	4822.23107529123	4409.75645926474	5234.70569131773
incidence	1	Bacillota	Extrapolation	0	19191	4822.52737011821	4410.01721776115	5235.03752247526
incidence	1	Bacillota	Extrapolation	0	20735	4822.66194950815	4410.13731959603	5235.18657942026
incidence	1	Bacillota	Extrapolation	0	22279	4822.72307650244	4410.19256136654	5235.25359163834
incidence	1	Bacillota	Extrapolation	0	23823	4822.75084085352	4410.21793674718	5235.28374495986
incidence	1	Bacillota	Extrapolation	0	25367	4822.76345163539	4410.22957859365	5235.29732467713
incidence	1	Bacillota	Extrapolation	0	26911	4822.76917954953	4410.23491367079	5235.30344542827
incidence	1	Bacillota	Extrapolation	0	28455	4822.7717812122	4410.23735607017	5235.30620635424
incidence	1	Bacillota	Extrapolation	0	30000	4822.77296340993	4410.23847365858	5235.30745316129
incidence	1	Cyanobacteriota	Rarefaction	0	1	4.71645274212369	4.56334800071456	4.86955748353282
incidence	1	Cyanobacteriota	Rarefaction	0	48	187.60340144955	182.241433233574	192.965369665526
incidence	1	Cyanobacteriota	Rarefaction	0	96	328.489065011548	318.998698637135	337.97943138596
incidence	1	Cyanobacteriota	Rarefaction	0	143	443.460679268486	430.184453064724	456.736905472247
incidence	1	Cyanobacteriota	Rarefaction	0	191	546.568959476886	529.577622382629	563.560296571142
incidence	1	Cyanobacteriota	Rarefaction	0	238	637.958957927695	617.468891838281	658.449024017109
incidence	1	Cyanobacteriota	Rarefaction	0	286	724.118324691834	700.19440772547	748.042241658198
incidence	1	Cyanobacteriota	Rarefaction	0	333	803.025033959492	775.866938982163	830.183128936822
incidence	1	Cyanobacteriota	Rarefaction	0	381	879.106155181835	848.763538777993	909.448771585676
incidence	1	Cyanobacteriota	Rarefaction	0	428	949.918559715466	916.560828346086	983.276291084845
incidence	1	Cyanobacteriota	Rarefaction	0	476	1019.02228407353	982.678002467757	1055.36656567929
incidence	1	Cyanobacteriota	Rarefaction	0	523	1083.94158612435	1044.75292353809	1123.13024871061
incidence	1	Cyanobacteriota	Rarefaction	0	571	1147.7642234881	1105.74263326428	1189.78581371192
incidence	1	Cyanobacteriota	Rarefaction	0	618	1208.08515452134	1163.35199338465	1252.81831565803
incidence	1	Cyanobacteriota	Rarefaction	0	666	1267.6859384446	1220.23992372808	1315.13195316112
incidence	1	Cyanobacteriota	Rarefaction	0	713	1324.25759143023	1274.20434838128	1374.31083447919
incidence	1	Cyanobacteriota	Rarefaction	0	761	1380.35940786358	1327.68816167156	1433.0306540556
incidence	1	Cyanobacteriota	Rarefaction	0	808	1433.78063789103	1378.58517290744	1488.97610287462
incidence	1	Cyanobacteriota	Rarefaction	0	856	1486.90781796966	1429.1706465854	1544.64498935392
incidence	1	Cyanobacteriota	Observed	0	857	1488	1430.21024216448	1545.78975783552
incidence	1	Cyanobacteriota	Extrapolation	0	858	1489.09159891126	1431.24926905717	1546.93392876536
incidence	1	Cyanobacteriota	Extrapolation	0	2391	2631.37615845982	2489.53585600014	2773.2164609195
incidence	1	Cyanobacteriota	Extrapolation	0	3925	3135.34530726983	2917.29210015939	3353.39851438026
incidence	1	Cyanobacteriota	Extrapolation	0	5459	3357.48121685046	3092.67343260519	3622.28900109573
incidence	1	Cyanobacteriota	Extrapolation	0	6993	3455.39269107806	3166.34911089347	3744.43627126265
incidence	1	Cyanobacteriota	Extrapolation	0	8526	3498.53	3197.8950552893	3799.16742148069
incidence	1	Cyanobacteriota	Extrapolation	0	10060	3517.56370869675	3211.61921478923	3823.50820260426
incidence	1	Cyanobacteriota	Extrapolation	0	11594	3525.95270455939	3217.64696655728	3834.2584425615
incidence	1	Cyanobacteriota	Extrapolation	0	13128	3529.65034603371	3220.31368749765	3838.98700456976
incidence	1	Cyanobacteriota	Extrapolation	0	14662	3531.2801659426	3221.49919685784	3841.06113502737
incidence	1	Cyanobacteriota	Extrapolation	0	16195	3531.99824381648	3222.02762653998	3841.96886109299
incidence	1	Cyanobacteriota	Extrapolation	0	17729	3532.31505550045	3222.26392223305	3842.36618876785
incidence	1	Cyanobacteriota	Extrapolation	0	19263	3532.45469748399	3222.36958336967	3842.53981159831
incidence	1	Cyanobacteriota	Extrapolation	0	20797	3532.51624787671	3222.41684522834	3842.61565052509
incidence	1	Cyanobacteriota	Extrapolation	0	22331	3532.5433776177	3222.43798310856	3842.64877212684
incidence	1	Cyanobacteriota	Extrapolation	0	23864	3532.55533063571	3222.4474294559	3842.66323181553
incidence	1	Cyanobacteriota	Extrapolation	0	25398	3532.56060423612	3222.45165443382	3842.66955403841
incidence	1	Cyanobacteriota	Extrapolation	0	26932	3532.56292869591	3222.45354107757	3842.67231631424
incidence	1	Cyanobacteriota	Extrapolation	0	28466	3532.56395325463	3222.45438295731	3842.67352355196
incidence	1	Cyanobacteriota	Extrapolation	0	30000	3532.56440485229	3222.45475835974	3842.67405134483
incidence	1	Halobacteriota	Rarefaction	0	1	2.38786673296867	2.30827842944224	2.4674550364951
incidence	1	Halobacteriota	Rarefaction	0	112	213.349975579329	207.380954077428	219.318997081229
incidence	1	Halobacteriota	Rarefaction	0	224	364.496118541464	354.792	374.199946203528
incidence	1	Halobacteriota	Rarefaction	0	335	483.654084418829	470.983048498168	496.325120339489
incidence	1	Halobacteriota	Rarefaction	0	447	585.232301942198	569.913036348922	600.551567535473
incidence	1	Halobacteriota	Rarefaction	0	559	674.298406359599	656.519244178086	692.077568541112
incidence	1	Halobacteriota	Rarefaction	0	670	753.766853072084	733.666165962262	773.867540181906
incidence	1	Halobacteriota	Rarefaction	0	782	827.31054365351	804.949631909751	849.67145539727
incidence	1	Halobacteriota	Rarefaction	0	893	895.094562470816	870.554097518625	919.635027423008
incidence	1	Halobacteriota	Rarefaction	0	1005	959.387613284468	932.693914130965	986.08131243797
incidence	1	Halobacteriota	Rarefaction	0	1117	1020.32419047169	991.511394082739	1049.13698686065
incidence	1	Halobacteriota	Rarefaction	0	1228	1077.96833693144	1047.07894764431	1108.85772621857
incidence	1	Halobacteriota	Rarefaction	0	1340	1133.79342104135	1100.82348121397	1166.76336086872
incidence	1	Halobacteriota	Rarefaction	0	1451	1187.13763702467	1152.11220373143	1222.16307031792
incidence	1	Halobacteriota	Rarefaction	0	1563	1239.23090165128	1202.13040125875	1276.3314020438
incidence	1	Halobacteriota	Rarefaction	0	1675	1289.80170795419	1250.61800490385	1328.98541100453
incidence	1	Halobacteriota	Rarefaction	0	1786	1338.59	1297.33015991301	1379.86
incidence	1	Halobacteriota	Rarefaction	0	1898	1386.62865789868	1343.24715999776	1430.01015579961
incidence	1	Halobacteriota	Rarefaction	0	2010	1433.58528095475	1388.05836951375	1479.11219239575
incidence	1	Halobacteriota	Observed	0	2011	1434	1388.45379540906	1479.54620459094
incidence	1	Halobacteriota	Extrapolation	0	2012	1434.4146413776	1388.84914104822	1479.98014170698
incidence	1	Halobacteriota	Extrapolation	0	3485	1968.12210520728	1890.28898835345	2045.95522206111
incidence	1	Halobacteriota	Extrapolation	0	4958	2373.15241290419	2256.3081250855	2489.99670072288
incidence	1	Halobacteriota	Extrapolation	0	6431	2680.52969591218	2523.17	2837.88611596435
incidence	1	Halobacteriota	Extrapolation	0	7904	2913.79815092388	2718.60841317873	3108.98788866903
incidence	1	Halobacteriota	Extrapolation	0	9377	3090.82545616599	2862.4786217149	3319.17229061708
incidence	1	Halobacteriota	Extrapolation	0	10850	3225.17138304973	2968.91553420477	3481.42723189469
incidence	1	Halobacteriota	Extrapolation	0	12323	3327.1264348174	3048.01584731759	3606.2370223172
incidence	1	Halobacteriota	Extrapolation	0	13796	3404.50006885353	3107.03965486826	3701.96048283881
incidence	1	Halobacteriota	Extrapolation	0	15269	3463.21887817355	3151.2416937006	3775.1960626465
incidence	1	Halobacteriota	Extrapolation	0	16742	3507.78055103423	3184.44921396468	3831.11188810378
incidence	1	Halobacteriota	Extrapolation	0	18215	3541.59838063837	3209.46620981634	3873.73055146041
incidence	1	Halobacteriota	Extrapolation	0	19688	3567.26271336462	3228.35819884081	3906.16722788843
incidence	1	Halobacteriota	Extrapolation	0	21161	3586.7393616887	3242.65429912197	3930.82442425543
incidence	1	Halobacteriota	Extrapolation	0	22634	3601.52017964279	3253.49164082428	3949.54871846131
incidence	1	Halobacteriota	Extrapolation	0	24107	3612.73733445078	3261.71927836239	3963.75539053918
incidence	1	Halobacteriota	Extrapolation	0	25580	3621.2500272109	3267.97345380461	3974.5266006172
incidence	1	Halobacteriota	Extrapolation	0	27053	3627.7103051752	3272.7324504276	3982.6881599228
incidence	1	Halobacteriota	Extrapolation	0	28526	3632.61300665311	3276.35680517509	3988.86920813113
incidence	1	Halobacteriota	Extrapolation	0	30000	3636.33585744123	3279.1205801527	3993.55113472976
incidence	1	Gemmatimonadota	Rarefaction	0	1	2.43446088794926	2.34189318889606	2.52702858700246
incidence	1	Gemmatimonadota	Rarefaction	0	53	107.320184045246	103.458729051987	111.181639038505
incidence	1	Gemmatimonadota	Rarefaction	0	105	189.442754542873	182.85168912624	196.033819959505
incidence	1	Gemmatimonadota	Rarefaction	0	158	260.673393821639	251.694967774078	269.652
incidence	1	Gemmatimonadota	Rarefaction	0	210	322.766534138763	311.637454548811	333.895613728714
incidence	1	Gemmatimonadota	Rarefaction	0	263	380.550964496983	367.350123853359	393.751805140606
incidence	1	Gemmatimonadota	Rarefaction	0	315	433.258510960853	418.108817932456	448.40820398925
incidence	1	Gemmatimonadota	Rarefaction	0	368	483.840079128363	466.768572991728	500.911585264999
incidence	1	Gemmatimonadota	Rarefaction	0	420	530.993116856248	512.084142325347	549.902091387149
incidence	1	Gemmatimonadota	Rarefaction	0	473	576.969	556.223083541554	597.715409546045
incidence	1	Gemmatimonadota	Rarefaction	0	525	620.346086245572	597.820484635817	642.871687855327
incidence	1	Gemmatimonadota	Rarefaction	0	577	662.242066250668	637.949103142827	686.535029358509
incidence	1	Gemmatimonadota	Rarefaction	0	630	703.607499751443	677.515503846352	729.699495656534
incidence	1	Gemmatimonadota	Rarefaction	0	682	743.028113583233	715.164395557767	770.892
incidence	1	Gemmatimonadota	Rarefaction	0	735	782.14225590673	752.457924424604	811.826587388856
incidence	1	Gemmatimonadota	Rarefaction	0	787	819.572301338637	788.080358480267	851.064244197007
incidence	1	Gemmatimonadota	Rarefaction	0	840	856.842517932115	823.480500619213	890.204535245017
incidence	1	Gemmatimonadota	Rarefaction	0	892	892.616710366149	857.387891402515	927.845529329784
incidence	1	Gemmatimonadota	Rarefaction	0	945	928.332980972516	891.164777111115	965.501184833917
incidence	1	Gemmatimonadota	Observed	0	946	929	891.794825632993	966.205174367007
incidence	1	Gemmatimonadota	Extrapolation	0	947	929.666770789422	892.424611521518	966.908930057326
incidence	1	Gemmatimonadota	Extrapolation	0	2476	1706.91904038321	1595.90648697762	1817.93159378881
incidence	1	Gemmatimonadota	Extrapolation	0	4005	2146.85352574658	1954.31479917573	2339.39225231744
incidence	1	Gemmatimonadota	Extrapolation	0	5534	2395.86	2139.44309349174	2652.28077695027
incidence	1	Gemmatimonadota	Extrapolation	0	7063	2536.80380282151	2236.6822883494	2836.92531729362
incidence	1	Gemmatimonadota	Extrapolation	0	8592	2616.57865895848	2288.44857369236	2944.70874422459
incidence	1	Gemmatimonadota	Extrapolation	0	10121	2661.73222319046	2316.29010249132	3007.17434388959
incidence	1	Gemmatimonadota	Extrapolation	0	11650	2687.28970410087	2331.3753389845	3043.20406921724
incidence	1	Gemmatimonadota	Extrapolation	0	13179	2701.75555727539	2339.58940965195	3063.92170489883
incidence	1	Gemmatimonadota	Extrapolation	0	14708	2709.94341071839	2344.0746084275	3075.81221300928
incidence	1	Gemmatimonadota	Extrapolation	0	16238	2714.58008740151	2346.5270855203	3082.63308928272
incidence	1	Gemmatimonadota	Extrapolation	0	17767	2717.20225483088	2347.86519260205	3086.53931705972
incidence	1	Gemmatimonadota	Extrapolation	0	19296	2718.6864343228	2348.5941578996	3088.77871074601
incidence	1	Gemmatimonadota	Extrapolation	0	20825	2719.52649843906	2348.98970188874	3090.06329498937
incidence	1	Gemmatimonadota	Extrapolation	0	22354	2720.00198521358	2349.20312983138	3090.80084059577
incidence	1	Gemmatimonadota	Extrapolation	0	23883	2720.27111666244	2349.31744359715	3091.22478972772
incidence	1	Gemmatimonadota	Extrapolation	0	25412	2720.42344842148	2349.37809140544	3091.46880543752
incidence	1	Gemmatimonadota	Extrapolation	0	26941	2720.50967009833	2349.40987727236	3091.6094629243
incidence	1	Gemmatimonadota	Extrapolation	0	28470	2720.55847264355	2349.42627487621	3091.69067041089
incidence	1	Gemmatimonadota	Extrapolation	0	30000	2720.58610890073	2349.43456162878	3091.73765617267
incidence	1	Nitrospirota	Rarefaction	0	1	3.03351955307263	2.87207490518016	3.19496420096509
incidence	1	Nitrospirota	Rarefaction	0	30	79.0033739908631	75.2424337645836	82.7643142171427
incidence	1	Nitrospirota	Rarefaction	0	60	141.056955523288	134.576870585889	147.537040460688
incidence	1	Nitrospirota	Rarefaction	0	90	192.894699614736	184.116716669017	201.672682560454
incidence	1	Nitrospirota	Rarefaction	0	119	236.51659295095	225.745465339286	247.287720562613
incidence	1	Nitrospirota	Rarefaction	0	149	276.859986007744	264.185328771706	289.534643243782
incidence	1	Nitrospirota	Rarefaction	0	179	313.564524545726	299.104693384438	328.024355707014
incidence	1	Nitrospirota	Rarefaction	0	209	347.451656086311	331.298175589078	363.605136583544
incidence	1	Nitrospirota	Rarefaction	0	238	378.069119487891	360.348267941998	395.789971033784
incidence	1	Nitrospirota	Rarefaction	0	268	407.93241927318	388.649611907783	427.215226638577
incidence	1	Nitrospirota	Rarefaction	0	298	436.262551566248	415.468647267826	457.056455864669
incidence	1	Nitrospirota	Rarefaction	0	327	462.414955020831	440.201749161677	484.628160879985
incidence	1	Nitrospirota	Rarefaction	0	357	488.373016530864	464.728886764003	512.017146297725
incidence	1	Nitrospirota	Rarefaction	0	387	513.35964926876	488.318040258895	538.401258278625
incidence	1	Nitrospirota	Rarefaction	0	417	537.489265819248	511.079786040666	563.89874559783
incidence	1	Nitrospirota	Rarefaction	0	446	560.08531323398	532.378473584886	587.792152883074
incidence	1	Nitrospirota	Rarefaction	0	476	582.77671711637	553.750360058401	611.803074174339
incidence	1	Nitrospirota	Rarefaction	0	506	604.830502423111	574.504297947066	635.156706899156
incidence	1	Nitrospirota	Rarefaction	0	536	626.294227188082	594.684332657393	657.904121718771
incidence	1	Nitrospirota	Observed	0	537	627	595.347550686953	658.652449313047
incidence	1	Nitrospirota	Extrapolation	0	538	627.705161873423	596.010171266327	659.400152480518
incidence	1	Nitrospirota	Extrapolation	0	2088	1228.9929660163	1115.95028617322	1342.03564585938
incidence	1	Nitrospirota	Extrapolation	0	3639	1386.12263376148	1223.48613692167	1548.75913060129
incidence	1	Nitrospirota	Extrapolation	0	5189	1427.12340701448	1248.18102246918	1606.06579155977
incidence	1	Nitrospirota	Extrapolation	0	6740	1437.83780673147	1254.3005255636	1621.37508789933
incidence	1	Nitrospirota	Extrapolation	0	8291	1440.63443420497	1255.8752463434	1625.39362206655
incidence	1	Nitrospirota	Extrapolation	0	9841	1441.36417474704	1256.28730362822	1626.44104586585
incidence	1	Nitrospirota	Extrapolation	0	11392	1441.55487192753	1256.39586441305	1626.71387944201
incidence	1	Nitrospirota	Extrapolation	0	12943	1441.60464690216	1256.42442110736	1626.78487269696
incidence	1	Nitrospirota	Extrapolation	0	14493	1441.61763498059	1256.43190748814	1626.80336247304
incidence	1	Nitrospirota	Extrapolation	0	16044	1441.62102904984	1256.43386457907	1626.80819352062
incidence	1	Nitrospirota	Extrapolation	0	17594	1441.6219146844	1256.43437296776	1626.80945640104
incidence	1	Nitrospirota	Extrapolation	0	19145	1441.6221461201	1256.43450454332	1626.80978769688
incidence	1	Nitrospirota	Extrapolation	0	20696	1441.62220652847	1256.43453837173	1626.80987468521
incidence	1	Nitrospirota	Extrapolation	0	22246	1441.62222229118	1256.43454701659	1626.80989756578
incidence	1	Nitrospirota	Extrapolation	0	23797	1441.62222641033	1256.43454921542	1626.80990360524
incidence	1	Nitrospirota	Extrapolation	0	25348	1441.62222748549	1256.43454977024	1626.80990520073
incidence	1	Nitrospirota	Extrapolation	0	26898	1441.62222776604	1256.43454990913	1626.80990562294
incidence	1	Nitrospirota	Extrapolation	0	28449	1441.62222783935	1256.43454994364	1626.80990573506
incidence	1	Nitrospirota	Extrapolation	0	30000	1441.62222785849	1256.43454995212	1626.80990576485
incidence	1	Bacillota_A	Rarefaction	0	1	2.96434937611408	2.83383452542799	3.09486422680018
incidence	1	Bacillota_A	Rarefaction	0	32	78.515115279022	75.6303052097603	81.3999253482837
incidence	1	Bacillota_A	Rarefaction	0	63	136.056861458507	131.245508160655	140.868214756358
incidence	1	Bacillota_A	Rarefaction	0	94	184.364000355809	177.834095332475	190.893905379143
incidence	1	Bacillota_A	Rarefaction	0	125	226.849764480268	218.648645483397	235.050883477139
incidence	1	Bacillota_A	Rarefaction	0	156	265.285256073924	255.429103861131	275.141408286717
incidence	1	Bacillota_A	Rarefaction	0	187	300.740797038484	289.252141510841	312.229452566126
incidence	1	Bacillota_A	Rarefaction	0	218	333.912668971729	320.824696960647	347.00064098281
incidence	1	Bacillota_A	Rarefaction	0	249	365.274066163518	350.627087595231	379.921044731805
incidence	1	Bacillota_A	Rarefaction	0	280	395.157647776206	378.995182220707	411.320113331705
incidence	1	Bacillota_A	Rarefaction	0	311	423.804475361633	406.170458340273	441.438492382993
incidence	1	Bacillota_A	Rarefaction	0	342	451.394234979237	432.331306241905	470.457163716568
incidence	1	Bacillota_A	Rarefaction	0	373	478.06438894634	457.612941719068	498.515836173611
incidence	1	Bacillota_A	Rarefaction	0	404	503.92255614613	482.120244436789	525.72486785547
incidence	1	Bacillota_A	Rarefaction	0	435	529.054661148226	505.936135720918	552.173186575534
incidence	1	Bacillota_A	Rarefaction	0	466	553.530404782282	529.127121355107	577.933688209456
incidence	1	Bacillota_A	Rarefaction	0	497	577.407028785961	551.747033381447	603.067024190474
incidence	1	Bacillota_A	Rarefaction	0	528	600.731992785755	573.839636777072	627.624348794439
incidence	1	Bacillota_A	Rarefaction	0	560	624.272727272727	596.129486873409	652.415967672046
incidence	1	Bacillota_A	Observed	0	561	625	596.817964960336	653.182035039664
incidence	1	Bacillota_A	Extrapolation	0	562	625.726776503819	597.505963001819	653.94759000582
incidence	1	Bacillota_A	Extrapolation	0	2111	1320.37678291538	1226.95924413313	1413.79432169762
incidence	1	Bacillota_A	Extrapolation	0	3660	1561.7039315228	1419.22277992727	1704.18508311833
incidence	1	Bacillota_A	Extrapolation	0	5210	1645.57342844913	1481.35136603772	1809.79549086055
incidence	1	Bacillota_A	Extrapolation	0	6759	1674.67993163654	1502.39105722055	1846.96880605252
incidence	1	Bacillota_A	Extrapolation	0	8308	1684.79177120368	1509.72842737571	1859.85511503164
incidence	1	Bacillota_A	Extrapolation	0	9858	1688.30598376696	1512.32559111934	1864.28637641457
incidence	1	Bacillota_A	Extrapolation	0	11407	1689.52557423695	1513.2492760915	1865.80187238239
incidence	1	Bacillota_A	Extrapolation	0	12956	1689.94927003753	1513.57863538907	1866.31990468598
incidence	1	Bacillota_A	Extrapolation	0	14506	1690.09651892291	1513.69602402452	1866.4970138213
incidence	1	Bacillota_A	Extrapolation	0	16055	1690.14762093626	1513.73772570678	1866.55751616575
incidence	1	Bacillota_A	Extrapolation	0	17605	1690.16538064617	1513.75252702868	1866.57823426365
incidence	1	Bacillota_A	Extrapolation	0	19154	1690.17154406758	1513.75776097991	1866.58532715525
incidence	1	Bacillota_A	Extrapolation	0	20703	1690.17368529107	1513.75960964638	1866.58776093577
incidence	1	Bacillota_A	Extrapolation	0	22253	1690.17442943999	1513.76026155064	1866.58859732934
incidence	1	Bacillota_A	Extrapolation	0	23802	1690.17468769328	1513.76049070742	1866.58888467914
incidence	1	Bacillota_A	Extrapolation	0	25351	1690.1747774126	1513.7605712198	1866.5889836054
incidence	1	Bacillota_A	Extrapolation	0	26901	1690.17480859315	1513.76059947954	1866.58901770677
incidence	1	Bacillota_A	Extrapolation	0	28450	1690.17481941422	1513.76060937322	1866.58902945521
incidence	1	Bacillota_A	Extrapolation	0	30000	1690.17482317491	1513.76061283837	1866.58903351145
incidence	1	Bdellovibrionota	Rarefaction	0	1	3.8110599078341	3.4896	4.1325245551862
incidence	1	Bdellovibrionota	Rarefaction	0	12	43.652619243755	40.0990424476885	47.2061960398215
incidence	1	Bdellovibrionota	Rarefaction	0	24	83.5290767175913	76.8109131636921	90.2472402714904
incidence	1	Bdellovibrionota	Rarefaction	0	36	120.531524662241	110.834113134199	130.228936190284
incidence	1	Bdellovibrionota	Rarefaction	0	48	155.275359992894	142.717767823019	167.832952162768
incidence	1	Bdellovibrionota	Rarefaction	0	60	188.190963134962	172.872330889457	203.509595380467
incidence	1	Bdellovibrionota	Rarefaction	0	72	219.588925490632	201.603393846763	237.574
incidence	1	Bdellovibrionota	Rarefaction	0	84	249.701184373363	229.141576177218	270.260792569508
incidence	1	Bdellovibrionota	Rarefaction	0	96	278.706635494351	255.664367494311	301.748903494391
incidence	1	Bdellovibrionota	Rarefaction	0	108	306.746993882964	281.310947405588	332.183040360341
incidence	1	Bdellovibrionota	Rarefaction	0	120	333.936682543892	306.191968721664	361.68139636612
incidence	1	Bdellovibrionota	Rarefaction	0	132	360.369146593432	330.396050148525	390.34224303834
incidence	1	Bdellovibrionota	Rarefaction	0	144	386.121060016298	353.994222100063	418.247897932534
incidence	1	Bdellovibrionota	Rarefaction	0	156	411.255286665634	377.043116488264	445.467456843004
incidence	1	Bdellovibrionota	Rarefaction	0	168	435.823079029712	399.587364554479	472.058793504946
incidence	1	Bdellovibrionota	Rarefaction	0	180	459.865773614051	421.661457804859	498.070089423242
incidence	1	Bdellovibrionota	Rarefaction	0	192	483.41611604902	443.291205213464	523.541026884576
incidence	1	Bdellovibrionota	Rarefaction	0	204	506.499283520555	464.494854606743	548.503712434368
incidence	1	Bdellovibrionota	Rarefaction	0	216	529.133640552996	485.284	572.983367126091
incidence	1	Bdellovibrionota	Observed	0	217	531	486.997830847619	575.002169152381
incidence	1	Bdellovibrionota	Extrapolation	0	218	532.863334829426	488.708911386263	577.017758272589
incidence	1	Bdellovibrionota	Extrapolation	0	1785	1590.3892915605	1353.11183001534	1827.66675310565
incidence	1	Bdellovibrionota	Extrapolation	0	3352	1673.66451841834	1398.29791220812	1949.03112462855
incidence	1	Bdellovibrionota	Extrapolation	0	4920	1680.22296172152	1401.11874108134	1959.32718236171
incidence	1	Bdellovibrionota	Extrapolation	0	6487	1680.73850011544	1401.30610069166	1960.17089953922
incidence	1	Bdellovibrionota	Extrapolation	0	8055	1680.77910197814	1401.31828403568	1960.2399199206
incidence	1	Bdellovibrionota	Extrapolation	0	9622	1680.78229356159	1401.31899566398	1960.2455914592
incidence	1	Bdellovibrionota	Extrapolation	0	11190	1680.78254491868	1401.31902656613	1960.24606327124
incidence	1	Bdellovibrionota	Extrapolation	0	12757	1680.78256467707	1401.31902641802	1960.24610293611
incidence	1	Bdellovibrionota	Extrapolation	0	14325	1680.78256623316	1401.3190261441	1960.24610632222
incidence	1	Bdellovibrionota	Extrapolation	0	15892	1680.78256635548	1401.31902609613	1960.24610661484
incidence	1	Bdellovibrionota	Extrapolation	0	17460	1680.78256636512	1401.3190260897	1960.24610664053
incidence	1	Bdellovibrionota	Extrapolation	0	19027	1680.78256636587	1401.31902608893	1960.24610664282
incidence	1	Bdellovibrionota	Extrapolation	0	20595	1680.78256636593	1401.31902608884	1960.24610664302
incidence	1	Bdellovibrionota	Extrapolation	0	22162	1680.78256636594	1401.31902608883	1960.24610664304
incidence	1	Bdellovibrionota	Extrapolation	0	23730	1680.78256636594	1401.31902608883	1960.24610664304
incidence	1	Bdellovibrionota	Extrapolation	0	25297	1680.78256636594	1401.31902608883	1960.24610664304
incidence	1	Bdellovibrionota	Extrapolation	0	26865	1680.78256636594	1401.31902608883	1960.24610664304
incidence	1	Bdellovibrionota	Extrapolation	0	28432	1680.78256636594	1401.31902608883	1960.24610664304
incidence	1	Bdellovibrionota	Extrapolation	0	30000	1680.78256636594	1401.31902608883	1960.24610664304
incidence	1	Campylobacterota	Rarefaction	0	1	1.64769230769231	1.54383283344578	1.75155178193884
incidence	1	Campylobacterota	Rarefaction	0	37	55.0667119138597	51.8973373908037	58.2360864369157
incidence	1	Campylobacterota	Rarefaction	0	73	100.212599001433	94.6462329090824	105.778965093784
incidence	1	Campylobacterota	Rarefaction	0	109	139.893434550403	132.205226179827	147.581642920978
incidence	1	Campylobacterota	Rarefaction	0	145	175.633290209787	165.969870928965	185.29670949061
incidence	1	Campylobacterota	Rarefaction	0	181	208.369741844741	196.830463848184	219.909019841298
incidence	1	Campylobacterota	Rarefaction	0	217	238.728746363629	225.393131023236	252.064361704023
incidence	1	Campylobacterota	Rarefaction	0	253	267.151515435944	252.088704188232	282.214326683657
incidence	1	Campylobacterota	Rarefaction	0	289	293.961778432779	277.233806268093	310.689750597465
incidence	1	Campylobacterota	Rarefaction	0	325	319.405080554808	301.068096328221	337.742064781395
incidence	1	Campylobacterota	Rarefaction	0	361	343.673180861845	323.778030807357	363.568330916333
incidence	1	Campylobacterota	Rarefaction	0	397	366.919761599002	345.512389241696	388.327133956307
incidence	1	Campylobacterota	Rarefaction	0	433	389.270770631214	366.392556591271	412.148984671157
incidence	1	Campylobacterota	Rarefaction	0	469	410.831339017177	386.519401669861	435.143276364494
incidence	1	Campylobacterota	Rarefaction	0	505	431.69047798805	405.977931801579	457.403024174522
incidence	1	Campylobacterota	Rarefaction	0	541	451.924324585519	424.840493203455	479.008155967584
incidence	1	Campylobacterota	Rarefaction	0	577	471.59843066854	443.169017334822	500.027844002258
incidence	1	Campylobacterota	Rarefaction	0	613	490.769411436788	461.016634023355	520.522188850221
incidence	1	Campylobacterota	Rarefaction	0	649	509.486153846154	478.428854077593	540.543453614715
incidence	1	Campylobacterota	Observed	0	650	510	478.906700578512	541.093299421488
incidence	1	Campylobacterota	Extrapolation	0	651	510.513528701635	479.384241529963	541.642815873307
incidence	1	Campylobacterota	Extrapolation	0	2195	1021.29342006318	927.687396004896	1114.89944412147
incidence	1	Campylobacterota	Extrapolation	0	3740	1218.08663570698	1070.90735020532	1365.26592120864
incidence	1	Campylobacterota	Extrapolation	0	5285	1293.83095042677	1118.57634685677	1469.08555399677
incidence	1	Campylobacterota	Extrapolation	0	6829	1322.97312364949	1135.22006529903	1510.72618199995
incidence	1	Campylobacterota	Extrapolation	0	8374	1334.20101667413	1141.23606250225	1527.16597084601
incidence	1	Campylobacterota	Extrapolation	0	9919	1338.52255316672	1143.45459927201	1533.59050706143
incidence	1	Campylobacterota	Extrapolation	0	11463	1340.18523855138	1144.28244039353	1536.08803670923
incidence	1	Campylobacterota	Extrapolation	0	13008	1340.82583777814	1144.59365623974	1537.05801931653
incidence	1	Campylobacterota	Extrapolation	0	14553	1341.07239988284	1144.71077050322	1537.43402926247
incidence	1	Campylobacterota	Extrapolation	0	16097	1341.16726318172	1144.75479854199	1537.57972782145
incidence	1	Campylobacterota	Extrapolation	0	17642	1341.2038121022	1144.77133515877	1537.63628904563
incidence	1	Campylobacterota	Extrapolation	0	19187	1341.2178795228	1144.77751814087	1537.65824090473
incidence	1	Campylobacterota	Extrapolation	0	20731	1341.22329187895	1144.77981887162	1537.66676488629
incidence	1	Campylobacterota	Extrapolation	0	22276	1341.22537715089	1144.78067173289	1537.67008256888
incidence	1	Campylobacterota	Extrapolation	0	23821	1341.22617975728	1144.78098566452	1537.67137385004
incidence	1	Campylobacterota	Extrapolation	0	25365	1341.22648855531	1144.78110037951	1537.6718767311
incidence	1	Campylobacterota	Extrapolation	0	26910	1341.22660752897	1144.7811420206	1537.67207303734
incidence	1	Campylobacterota	Extrapolation	0	28455	1341.22665332109	1144.78115697803	1537.67214966415
incidence	1	Campylobacterota	Extrapolation	0	30000	1341.22667094615	1144.78116228974	1537.67217960257
incidence	1	Patescibacteria	Rarefaction	0	1	1.12345679012346	1.02826410895867	1.21864947128825
incidence	1	Patescibacteria	Rarefaction	0	32	34.8717636981241	32.0227235313251	37.7208038649232
incidence	1	Patescibacteria	Rarefaction	0	63	66.8291396295898	61.4975760828676	72.160703176312
incidence	1	Patescibacteria	Rarefaction	0	95	98.2711544224696	90.5722499191516	105.970058925788
incidence	1	Patescibacteria	Rarefaction	0	126	127.444584366806	117.595822131261	137.293346602351
incidence	1	Patescibacteria	Rarefaction	0	157	155.500250763614	143.613634582632	167.386866944597
incidence	1	Patescibacteria	Rarefaction	0	189	183.406431191412	169.512538326667	197.300324056157
incidence	1	Patescibacteria	Rarefaction	0	220	209.511152262426	193.751426964279	225.270877560574
incidence	1	Patescibacteria	Rarefaction	0	252	235.57904713662	217.96340275097	253.19469152227
incidence	1	Patescibacteria	Rarefaction	0	283	260.04690656149	240.693030413246	279.400782709735
incidence	1	Patescibacteria	Rarefaction	0	314	283.798285036432	262.758308130604	304.83826194226
incidence	1	Patescibacteria	Rarefaction	0	346	307.616179432041	284.884390833998	330.347968030083
incidence	1	Patescibacteria	Rarefaction	0	377	330.056341435954	305.727486583601	354.385196288307
incidence	1	Patescibacteria	Rarefaction	0	409	352.60767267008	326.668295157954	378.547050182206
incidence	1	Patescibacteria	Rarefaction	0	440	373.89607820288	346.42865575294	401.36350065282
incidence	1	Patescibacteria	Rarefaction	0	471	394.666674278605	365.698377569299	423.634970987911
incidence	1	Patescibacteria	Rarefaction	0	503	415.594400917694	385.100807129588	446.088
incidence	1	Patescibacteria	Rarefaction	0	534	435.398381274711	403.446205513591	467.350557035831
incidence	1	Patescibacteria	Rarefaction	0	566	455.382716049383	421.940379405091	488.825052693675
incidence	1	Patescibacteria	Observed	0	567	456	422.511304362822	489.488695637178
incidence	1	Patescibacteria	Extrapolation	0	568	456.616854238931	423.081810869518	490.151897608344
incidence	1	Patescibacteria	Extrapolation	0	2117	1041.00860479991	933.441479720493	1148.57572987933
incidence	1	Patescibacteria	Extrapolation	0	3666	1239.72648980355	1076.91558847776	1402.53739112934
incidence	1	Patescibacteria	Extrapolation	0	5215	1307.29896628429	1117.71799093768	1496.87994163091
incidence	1	Patescibacteria	Extrapolation	0	6764	1330.27646313948	1129.6346747889	1530.91825149005
incidence	1	Patescibacteria	Extrapolation	0	8313	1338.08978284044	1133.19393396804	1542.98563171285
incidence	1	Patescibacteria	Extrapolation	0	9862	1340.74664164166	1134.2750693395	1547.21821394381
incidence	1	Patescibacteria	Extrapolation	0	11411	1341.65008588299	1134.60710349465	1548.69306827133
incidence	1	Patescibacteria	Extrapolation	0	12960	1341.95729509443	1134.70962385588	1549.20496633297
incidence	1	Patescibacteria	Extrapolation	0	14509	1342.06175920551	1134.74127628513	1549.3822421259
incidence	1	Patescibacteria	Extrapolation	0	16058	1342.09728141676	1134.75099492597	1549.44356790755
incidence	1	Patescibacteria	Extrapolation	0	17607	1342.10936046935	1134.75394469632	1549.46477624238
incidence	1	Patescibacteria	Extrapolation	0	19156	1342.11346785756	1134.75482308058	1549.47211263454
incidence	1	Patescibacteria	Extrapolation	0	20705	1342.11486454308	1134.75507695537	1549.47465213079
incidence	1	Patescibacteria	Extrapolation	0	22254	1342.11533947517	1134.75514691989	1549.47553203044
incidence	1	Patescibacteria	Extrapolation	0	23803	1342.11550097214	1134.75516467547	1549.47583726881
incidence	1	Patescibacteria	Extrapolation	0	25352	1342.11555588794	1134.75516847365	1549.47594330222
incidence	1	Patescibacteria	Extrapolation	0	26901	1342.11557456163	1134.75516893136	1549.47598019189
incidence	1	Patescibacteria	Extrapolation	0	28450	1342.11558091147	1134.75516877601	1549.47599304693
incidence	1	Patescibacteria	Extrapolation	0	30000	1342.11558307146	1134.75516860703	1549.47599753589
incidence	1	Armatimonadota	Rarefaction	0	1	2.80753968253968	2.68930898172498	2.92577038335438
incidence	1	Armatimonadota	Rarefaction	0	28	62.6138387279176	60.1294314340313	65.0982460218038
incidence	1	Armatimonadota	Rarefaction	0	56	106.111352636242	101.624341076674	110.59836419581
incidence	1	Armatimonadota	Rarefaction	0	84	140.453906923602	134.192537878843	146.715275968361
incidence	1	Armatimonadota	Rarefaction	0	112	169.519086256314	161.643727055732	177.394445456897
incidence	1	Armatimonadota	Rarefaction	0	140	195.153191578856	185.784812133334	204.521571024379
incidence	1	Armatimonadota	Rarefaction	0	168	218.363079795477	207.601426849913	229.124732741041
incidence	1	Armatimonadota	Rarefaction	0	196	239.75422708888	227.685374489587	251.823079688172
incidence	1	Armatimonadota	Rarefaction	0	224	259.717914969071	246.417204554697	273.018625383444
incidence	1	Armatimonadota	Rarefaction	0	252	278.521243629493	264.054546560374	292.987940698612
incidence	1	Armatimonadota	Rarefaction	0	279	295.732789583317	280.195960528286	311.269618638349
incidence	1	Armatimonadota	Rarefaction	0	307	312.76488085477	296.166683160843	329.363078548697
incidence	1	Armatimonadota	Rarefaction	0	335	329.072257022215	311.454742725682	346.689771318749
incidence	1	Armatimonadota	Rarefaction	0	363	344.74	326.13894627197	363.34149054983
incidence	1	Armatimonadota	Rarefaction	0	391	359.837520374547	340.282388483074	379.392652266021
incidence	1	Armatimonadota	Rarefaction	0	419	374.420887286147	353.936884212998	394.904890359296
incidence	1	Armatimonadota	Rarefaction	0	447	388.53806257715	367.145853613066	409.930271541233
incidence	1	Armatimonadota	Rarefaction	0	475	402.229889352346	379.946171266034	424.513607438659
incidence	1	Armatimonadota	Rarefaction	0	503	415.531746031746	392.36932655213	438.694165511362
incidence	1	Armatimonadota	Observed	0	504	416	392.806384892203	439.193615107797
incidence	1	Armatimonadota	Extrapolation	0	505	416.467796842923	393.242997079361	439.692596606485
incidence	1	Armatimonadota	Extrapolation	0	2057	790.049167716046	712.69875653472	867.399578897371
incidence	1	Armatimonadota	Extrapolation	0	3609	872.095245602113	767.690525961859	976.499965242368
incidence	1	Armatimonadota	Extrapolation	0	5162	890.119185884096	778.512872823393	1001.7254989448
incidence	1	Armatimonadota	Extrapolation	0	6714	894.07265974749	780.826961221629	1007.31835827335
incidence	1	Armatimonadota	Extrapolation	0	8266	894.940923129463	781.341614310371	1008.54023194856
incidence	1	Armatimonadota	Extrapolation	0	9819	895.131663841864	781.45769621023	1008.8056314735
incidence	1	Armatimonadota	Extrapolation	0	11371	895.173501997637	781.483917025536	1008.86308696974
incidence	1	Armatimonadota	Extrapolation	0	12923	895.182690508775	781.489839063017	1008.87554195453
incidence	1	Armatimonadota	Extrapolation	0	14476	895.184709047385	781.491173128007	1008.87824496676
incidence	1	Armatimonadota	Extrapolation	0	16028	895.185151805157	781.491472253721	1008.87883135659
incidence	1	Armatimonadota	Extrapolation	0	17581	895.185249070497	781.491539226153	1008.87895891484
incidence	1	Armatimonadota	Extrapolation	0	19133	895.185270405231	781.491554158471	1008.87898665199
incidence	1	Armatimonadota	Extrapolation	0	20685	895.185275090773	781.491557484327	1008.87899269722
incidence	1	Armatimonadota	Extrapolation	0	22238	895.185276120097	781.491558223848	1008.87899401635
incidence	1	Armatimonadota	Extrapolation	0	23790	895.185276345874	781.49155838776	1008.87899430399
incidence	1	Armatimonadota	Extrapolation	0	25342	895.18527639546	781.491558424084	1008.87899436683
incidence	1	Armatimonadota	Extrapolation	0	26895	895.185276406353	781.491558432127	1008.87899438058
incidence	1	Armatimonadota	Extrapolation	0	28447	895.185276408742	781.491558433903	1008.87899438358
incidence	1	Armatimonadota	Extrapolation	0	30000	895.185276409267	781.491558434295	1008.87899438424
incidence	1	Thermoproteota	Rarefaction	0	1	1.48134991119005	1.36633882357122	1.59636099880888
incidence	1	Thermoproteota	Rarefaction	0	32	38.5869264509275	35.8022666445667	41.3715862572884
incidence	1	Thermoproteota	Rarefaction	0	63	68.3364912498968	63.3310650850574	73.3419174147362
incidence	1	Thermoproteota	Rarefaction	0	94	95.0782804911409	88.1198464956226	102.036714486659
incidence	1	Thermoproteota	Rarefaction	0	125	119.754882080498	111.047057265711	128.462706895286
incidence	1	Thermoproteota	Rarefaction	0	156	142.779075338259	132.477709550568	153.08044112595
incidence	1	Thermoproteota	Rarefaction	0	188	165.109239425632	153.294180583196	176.924298268068
incidence	1	Thermoproteota	Rarefaction	0	219	185.567708815662	172.39297442834	198.742443202985
incidence	1	Thermoproteota	Rarefaction	0	250	205.037824345952	190.594299985704	219.481348706201
incidence	1	Thermoproteota	Rarefaction	0	281	223.649528083482	208.017505061687	239.281551105277
incidence	1	Thermoproteota	Rarefaction	0	312	241.506409205961	224.757582021575	258.255236390347
incidence	1	Thermoproteota	Rarefaction	0	343	258.691998968357	240.890705764215	276.493292172499
incidence	1	Thermoproteota	Rarefaction	0	375	275.799976348641	256.972812475359	294.627140221923
incidence	1	Thermoproteota	Rarefaction	0	406	291.818637202287	272.05016248259	311.587111921983
incidence	1	Thermoproteota	Rarefaction	0	437	307.338463345344	286.674694601276	328.002232089411
incidence	1	Thermoproteota	Rarefaction	0	468	322.398364262714	300.88002620734	343.916702318089
incidence	1	Thermoproteota	Rarefaction	0	499	337.030969860905	314.693719388446	359.368220333365
incidence	1	Thermoproteota	Rarefaction	0	530	351.263546013799	328.138136316877	374.388955710722
incidence	1	Thermoproteota	Rarefaction	0	562	365.559502664298	341.647682595122	389.471322733474
incidence	1	Thermoproteota	Observed	0	563	366	342.063993317923	389.936006682077
incidence	1	Thermoproteota	Extrapolation	0	564	366.44012471261	342.479953200577	390.400296224642
incidence	1	Thermoproteota	Extrapolation	0	2113	746.150234326176	681.646899297838	810.653569354514
incidence	1	Thermoproteota	Extrapolation	0	3662	848.513915994302	755.385167403599	941.642664585004
incidence	1	Thermoproteota	Extrapolation	0	5211	876.109502889044	772.289415328114	979.929590449975
incidence	1	Thermoproteota	Extrapolation	0	6761	883.551147799908	776.374558943824	990.727736655993
incidence	1	Thermoproteota	Extrapolation	0	8310	885.554971819886	777.391179747168	993.718763892604
incidence	1	Thermoproteota	Extrapolation	0	9859	886.095170247336	777.648234961154	994.542105533518
incidence	1	Thermoproteota	Extrapolation	0	11408	886.240798974265	777.713436851415	994.768161097114
incidence	1	Thermoproteota	Extrapolation	0	12958	886.280070372215	777.729889420548	994.830251323883
incidence	1	Thermoproteota	Extrapolation	0	14507	886.290645046424	777.733981417735	994.847308675114
incidence	1	Thermoproteota	Extrapolation	0	16056	886.293495806931	777.734979273701	994.852012340161
incidence	1	Thermoproteota	Extrapolation	0	17605	886.294264325687	777.735215024959	994.853313626415
incidence	1	Thermoproteota	Extrapolation	0	19155	886.294471570552	777.735268064385	994.853675076719
incidence	1	Thermoproteota	Extrapolation	0	20704	886.29452737572	777.735279021304	994.853775730135
incidence	1	Thermoproteota	Extrapolation	0	22253	886.294542419887	777.735280929257	994.853803910516
incidence	1	Thermoproteota	Extrapolation	0	23802	886.29454647555	777.735281115833	994.853811835267
incidence	1	Thermoproteota	Extrapolation	0	25352	886.294547569232	777.735281063731	994.853814074733
incidence	1	Thermoproteota	Extrapolation	0	26901	886.29454786373	777.735281017842	994.853814709618
incidence	1	Thermoproteota	Extrapolation	0	28450	886.294547943122	777.735280995578	994.853814890665
incidence	1	Thermoproteota	Extrapolation	0	30000	886.294547964531	777.735280986506	994.853814942556

## Sheet: SFig. 5g
datatype	plottype	Assemblage	Method	Order.q	x	y	y.lwr	y.upr
incidence	1	Streptomyces	Rarefaction	0	1	31.4214876033058	30.6266358432985	32.216339363313
incidence	1	Streptomyces	Rarefaction	0	7	197.219377454183	192.404374115384	202.034380792982
incidence	1	Streptomyces	Rarefaction	0	14	361.895578018667	352.829492508625	370.961663528709
incidence	1	Streptomyces	Rarefaction	0	20	489.02819818102	476.447141029353	501.609255332687
incidence	1	Streptomyces	Rarefaction	0	27	627.047557562293	610.497203848683	643.597911275904
incidence	1	Streptomyces	Rarefaction	0	34	757.287309111595	736.874995750416	777.699622472773
incidence	1	Streptomyces	Rarefaction	0	40	864.226734046413	840.557053540769	887.896414552057
incidence	1	Streptomyces	Rarefaction	0	47	984.569508272755	957.129960717157	1012.00905582835
incidence	1	Streptomyces	Rarefaction	0	53	1084.50572754167	1053.84350065822	1115.16795442513
incidence	1	Streptomyces	Rarefaction	0	60	1197.84964970008	1163.42512102439	1232.27417837578
incidence	1	Streptomyces	Rarefaction	0	67	1308.09645005763	1269.90049456526	1346.29240554999
incidence	1	Streptomyces	Rarefaction	0	73	1400.37799742003	1358.94047622867	1441.81551861139
incidence	1	Streptomyces	Rarefaction	0	80	1505.68759974181	1460.45825431245	1550.91694517117
incidence	1	Streptomyces	Rarefaction	0	86	1594.09393321124	1545.60702599204	1642.58084043044
incidence	1	Streptomyces	Rarefaction	0	93	1695.22944070366	1642.93499094852	1747.5238904588
incidence	1	Streptomyces	Rarefaction	0	100	1794.35689716509	1738.24873343289	1850.4650608973
incidence	1	Streptomyces	Rarefaction	0	106	1877.83076048807	1818.44943585715	1937.21208511898
incidence	1	Streptomyces	Rarefaction	0	113	1973.58471613017	1910.3797295212	2036.78970273915
incidence	1	Streptomyces	Rarefaction	0	120	2067.68595041322	2000.65103391773	2134.72086690872
incidence	1	Streptomyces	Observed	0	121	2081	2013.41733846106	2148.58266153894
incidence	1	Streptomyces	Extrapolation	0	122	2094.28244434986	2026.15186133985	2162.41302735987
incidence	1	Streptomyces	Extrapolation	0	157	2539.82806372638	2452.33104186995	2627.32508558282
incidence	1	Streptomyces	Extrapolation	0	193	2961.03162014962	2852.98928461848	3069.07395568076
incidence	1	Streptomyces	Extrapolation	0	229	3347.69592856773	3218.28681607063	3477.10504106483
incidence	1	Streptomyces	Extrapolation	0	264	3693.1978858306	3542.24179000087	3844.15398166033
incidence	1	Streptomyces	Extrapolation	0	300	4019.82359332595	3846.05158096249	4193.59560568941
incidence	1	Streptomyces	Extrapolation	0	336	4319.66556135853	4122.62435076516	4516.7067719519
incidence	1	Streptomyces	Extrapolation	0	371	4587.58785097619	4367.70896351814	4807.46673843423
incidence	1	Streptomyces	Extrapolation	0	407	4840.87239990729	4597.50185827959	5084.24294153499
incidence	1	Streptomyces	Extrapolation	0	443	5073.38728125609	4806.72535531445	5340.04920719773
incidence	1	Streptomyces	Extrapolation	0	478	5281.1497895864	4992.20306129867	5570.09651787414
incidence	1	Streptomyces	Extrapolation	0	514	5477.56134340798	5166.20695249968	5788.91573431628
incidence	1	Streptomyces	Extrapolation	0	550	5657.86689037121	5324.74400818123	5990.98977256119
incidence	1	Streptomyces	Extrapolation	0	585	5818.97800930537	5465.39282525799	6172.56319335276
incidence	1	Streptomyces	Extrapolation	0	621	5971.28693867911	5597.4449882777	6345.12888908053
incidence	1	Streptomyces	Extrapolation	0	657	6111.10633465549	5717.85848285037	6504.35418646062
incidence	1	Streptomyces	Extrapolation	0	692	6236.04125603674	5824.77345251951	6647.30905955396
incidence	1	Streptomyces	Extrapolation	0	728	6354.15044826912	5925.23663685666	6783.06425968159
incidence	1	Streptomyces	Extrapolation	0	764	6462.57453072504	6016.92184791556	6908.22721353452
incidence	1	Streptomyces	Extrapolation	0	800	6562.10769519946	6100.61905876399	7023.59633163492
incidence	1	Pseudomonas_E	Rarefaction	0	1	10.7161016949152	10.2679341352386	11.1642692545919
incidence	1	Pseudomonas_E	Rarefaction	0	14	103.238154742738	99.2036538974178	107.272655588058
incidence	1	Pseudomonas_E	Rarefaction	0	27	164.085127390163	157.591031806792	170.579222973534
incidence	1	Pseudomonas_E	Rarefaction	0	40	211.906680639287	203.252762723084	220.560598555491
incidence	1	Pseudomonas_E	Rarefaction	0	53	252.176243590953	241.53290596465	262.819581217257
incidence	1	Pseudomonas_E	Rarefaction	0	66	287.470162351152	274.969065530281	299.971259172024
incidence	1	Pseudomonas_E	Rarefaction	0	79	319.209123119541	304.963214853822	333.455031385261
incidence	1	Pseudomonas_E	Rarefaction	0	92	348.255001917546	332.362877065332	364.14712676976
incidence	1	Pseudomonas_E	Rarefaction	0	105	375.169292944328	357.715808755238	392.622777133417
incidence	1	Pseudomonas_E	Rarefaction	0	118	400.339612556599	381.396142864517	419.283082248682
incidence	1	Pseudomonas_E	Rarefaction	0	131	424.047082960206	403.67213736634	444.422028554073
incidence	1	Pseudomonas_E	Rarefaction	0	144	446.50456635294	424.744757310999	468.264375394881
incidence	1	Pseudomonas_E	Rarefaction	0	157	467.879427222374	444.770621632501	490.988232812247
incidence	1	Pseudomonas_E	Rarefaction	0	170	488.307590095027	463.876095409684	512.739084780369
incidence	1	Pseudomonas_E	Rarefaction	0	183	507.902466577547	482.166145362983	533.638787792112
incidence	1	Pseudomonas_E	Rarefaction	0	196	526.760742468296	499.72999119748	553.791493739112
incidence	1	Pseudomonas_E	Rarefaction	0	209	544.966184998267	516.644747186833	573.287622809701
incidence	1	Pseudomonas_E	Rarefaction	0	222	562.592173013452	532.977784089406	592.206561937497
incidence	1	Pseudomonas_E	Rarefaction	0	235	579.703389830508	548.788271802923	610.618507858094
incidence	1	Pseudomonas_E	Observed	0	236	581	549.984354300348	612.015645699652
incidence	1	Pseudomonas_E	Extrapolation	0	237	582.29391114749	551.177660215618	613.410162079362
incidence	1	Pseudomonas_E	Extrapolation	0	266	618.668150141374	584.596584824009	652.73971545874
incidence	1	Pseudomonas_E	Extrapolation	0	296	654.053640788192	616.835988314999	691.271293261385
incidence	1	Pseudomonas_E	Extrapolation	0	325	686.219913748156	645.866182760524	726.573644735789
incidence	1	Pseudomonas_E	Extrapolation	0	355	717.511822045102	673.816676384908	761.206967705297
incidence	1	Pseudomonas_E	Extrapolation	0	385	746.907465956653	699.781320837351	794.033611075955
incidence	1	Pseudomonas_E	Extrapolation	0	414	773.628822326425	723.115078243483	824.142566409366
incidence	1	Pseudomonas_E	Extrapolation	0	444	799.623821316007	745.550254366503	853.697388265512
incidence	1	Pseudomonas_E	Extrapolation	0	474	824.043544348797	766.373615559246	881.713473138348
incidence	1	Pseudomonas_E	Extrapolation	0	503	846.241667430357	785.079478259999	907.403856600715
incidence	1	Pseudomonas_E	Extrapolation	0	533	867.836386616415	803.064011791175	932.608761441654
incidence	1	Pseudomonas_E	Extrapolation	0	562	887.46651238648	819.22339346044	955.709631312519
incidence	1	Pseudomonas_E	Extrapolation	0	592	906.563039243008	834.765031517896	978.36104696812
incidence	1	Pseudomonas_E	Extrapolation	0	622	924.502331985876	849.199739649312	999.80492432244
incidence	1	Pseudomonas_E	Extrapolation	0	651	940.809586075842	862.178716783078	1019.44045536861
incidence	1	Pseudomonas_E	Extrapolation	0	681	956.673565722889	874.671446374737	1038.67568507104
incidence	1	Pseudomonas_E	Extrapolation	0	711	971.576201008004	886.285	1056.86787329091
incidence	1	Pseudomonas_E	Extrapolation	0	740	985.123059498348	896.735879646273	1073.51023935042
incidence	1	Pseudomonas_E	Extrapolation	0	770	998.301678423803	906.805078213716	1089.79827863389
incidence	1	Pseudomonas_E	Extrapolation	0	800	1010.68168367956	916.17436564884	1105.18900171027
incidence	1	Mycobacterium	Rarefaction	0	1	11.2692307692308	10.3048772533468	12.2335842851147
incidence	1	Mycobacterium	Rarefaction	0	3	31.5374660633484	29.0438561617797	34.0310759649171
incidence	1	Mycobacterium	Rarefaction	0	6	57.937480671483	53.4990569173945	62.3759044255714
incidence	1	Mycobacterium	Rarefaction	0	9	81.1556421700405	74.9243378222217	87.3869465178592
incidence	1	Mycobacterium	Rarefaction	0	12	102.23341675555	94.2690276085185	110.197805902582
incidence	1	Mycobacterium	Rarefaction	0	14	115.409089135902	106.302991500266	124.515186771538
incidence	1	Mycobacterium	Rarefaction	0	17	134.166457045943	123.355714222716	144.97719986917
incidence	1	Mycobacterium	Rarefaction	0	20	151.972491377137	139.461281530827	164.483701223447
incidence	1	Mycobacterium	Rarefaction	0	23	169.034009537558	154.825783135752	183.242235939365
incidence	1	Mycobacterium	Rarefaction	0	26	185.498586545553	169.598679574705	201.398493516402
incidence	1	Mycobacterium	Rarefaction	0	28	196.197896843976	179.174540254962	213.221253432989
incidence	1	Mycobacterium	Rarefaction	0	31	211.893951140882	193.194080666779	230.593821614984
incidence	1	Mycobacterium	Rarefaction	0	34	227.225562624737	206.861927257957	247.589197991516
incidence	1	Mycobacterium	Rarefaction	0	37	242.246222398047	220.233788456541	264.258656339553
incidence	1	Mycobacterium	Rarefaction	0	39	252.108996353893	229.006528921022	275.211463786765
incidence	1	Mycobacterium	Rarefaction	0	42	266.704306198654	241.98144175359	291.427170643718
incidence	1	Mycobacterium	Rarefaction	0	45	281.089922282512	254.764902453305	307.414942111719
incidence	1	Mycobacterium	Rarefaction	0	48	295.295007849294	267.38635908089	323.203656617698
incidence	1	Mycobacterium	Rarefaction	0	51	309.346153846154	279.872215930723	338.820091761585
incidence	1	Mycobacterium	Observed	0	52	314	284.008276909875	343.991723090125
incidence	1	Mycobacterium	Extrapolation	0	53	318.639561327203	288.13198737554	349.147135278866
incidence	1	Mycobacterium	Extrapolation	0	92	488.894369630662	439.32131230029	538.467426961034
incidence	1	Mycobacterium	Extrapolation	0	131	639.912950338513	571.829608955538	707.996291721488
incidence	1	Mycobacterium	Extrapolation	0	170	773.868707278802	686.56731276662	861.170101790985
incidence	1	Mycobacterium	Extrapolation	0	210	895.552775526211	787.581100712441	1003.52445033998
incidence	1	Mycobacterium	Extrapolation	0	249	1000.62508471654	871.883074165365	1129.36709526772
incidence	1	Mycobacterium	Extrapolation	0	288	1093.82580640975	944.175186596007	1243.47642622348
incidence	1	Mycobacterium	Extrapolation	0	328	1178.48840873656	1007.71185574615	1349.26496172698
incidence	1	Mycobacterium	Extrapolation	0	367	1251.59325521864	1060.88978443715	1442.29672600013
incidence	1	Mycobacterium	Extrapolation	0	406	1316.43835573945	1106.72633045978	1526.15038101911
incidence	1	Mycobacterium	Extrapolation	0	446	1375.34299573041	1147.26238860221	1603.4236028586
incidence	1	Mycobacterium	Extrapolation	0	485	1426.20624048395	1181.41192010145	1671.00056086645
incidence	1	Mycobacterium	Extrapolation	0	524	1471.32270509026	1211.03537580526	1731.61003437525
incidence	1	Mycobacterium	Extrapolation	0	564	1512.30604976788	1237.39578887341	1787.21631066235
incidence	1	Mycobacterium	Extrapolation	0	603	1547.6945334506	1259.73260945804	1835.65645744316
incidence	1	Mycobacterium	Extrapolation	0	642	1579.0846517822	1279.21220621124	1878.95709735315
incidence	1	Mycobacterium	Extrapolation	0	682	1607.59912095173	1296.63172622973	1918.56651567373
incidence	1	Mycobacterium	Extrapolation	0	721	1632.22092365879	1311.45862475045	1952.98322256712
incidence	1	Mycobacterium	Extrapolation	0	760	1654.06083371091	1324.44050618963	1983.68116123218
incidence	1	Mycobacterium	Extrapolation	0	800	1673.89998930975	1336.09137630143	2011.70860231807
incidence	1	Rhodococcus	Rarefaction	0	1	18.3260869565217	17.068719863515	19.5834540495284
incidence	1	Rhodococcus	Rarefaction	0	3	49.6181818181818	46.4187616737979	52.8176019625658
incidence	1	Rhodococcus	Rarefaction	0	5	75.612357870194	70.8424286019147	80.3822871384733
incidence	1	Rhodococcus	Rarefaction	0	8	107.793294484636	101.041167701824	114.545421267447
incidence	1	Rhodococcus	Rarefaction	0	10	126.009730517964	118.097503218214	133.921957817714
incidence	1	Rhodococcus	Rarefaction	0	13	149.887122688874	140.386972946755	159.387272430992
incidence	1	Rhodococcus	Rarefaction	0	15	164.051367660304	153.560767002257	174.541968318352
incidence	1	Rhodococcus	Rarefaction	0	18	183.318229090562	171.408977408073	195.227480773052
incidence	1	Rhodococcus	Rarefaction	0	20	195.115357561378	182.292779120697	207.937936002058
incidence	1	Rhodococcus	Rarefaction	0	23	211.582527575633	197.426016335125	225.739038816142
incidence	1	Rhodococcus	Rarefaction	0	25	221.889506332769	206.863347683136	236.915664982402
incidence	1	Rhodococcus	Rarefaction	0	27	231.750458767153	215.868143870619	247.632773663688
incidence	1	Rhodococcus	Rarefaction	0	30	245.833436634132	228.689741026456	262.977132241808
incidence	1	Rhodococcus	Rarefaction	0	32	254.815955110682	236.845634317762	272.786275903603
incidence	1	Rhodococcus	Rarefaction	0	35	267.766748705808	248.577241768389	286.956255643228
incidence	1	Rhodococcus	Rarefaction	0	37	276.090419272445	256.101942109992	296.078896434898
incidence	1	Rhodococcus	Rarefaction	0	40	288.161926370093	266.996176431127	309.327676309059
incidence	1	Rhodococcus	Rarefaction	0	42	295.957220332752	274.021203955129	317.893236710374
incidence	1	Rhodococcus	Rarefaction	0	45	307.304347826087	284.235803903138	330.372891749036
incidence	1	Rhodococcus	Observed	0	46	311	287.560266213981	334.439733786019
incidence	1	Rhodococcus	Extrapolation	0	47	314.653623562992	290.845734502757	338.461512623228
incidence	1	Rhodococcus	Extrapolation	0	86	428.950632498573	391.854845098259	466.046419898887
incidence	1	Rhodococcus	Extrapolation	0	126	503.596997631379	453.362637871672	553.831357391085
incidence	1	Rhodococcus	Extrapolation	0	165	549.90104322771	488.124733822908	611.677352632512
incidence	1	Rhodococcus	Extrapolation	0	205	580.141805666716	508.767229841934	651.516381491499
incidence	1	Rhodococcus	Extrapolation	0	245	599.280007362615	520.665156881116	677.894857844114
incidence	1	Rhodococcus	Extrapolation	0	284	611.151665980982	527.416406269452	694.886925692513
incidence	1	Rhodococcus	Extrapolation	0	324	618.904941173495	531.460438944694	706.349443402296
incidence	1	Rhodococcus	Extrapolation	0	364	623.811687315806	533.806462036547	713.816912595064
incidence	1	Rhodococcus	Extrapolation	0	403	626.85540145646	535.140131236314	718.570671676606
incidence	1	Rhodococcus	Extrapolation	0	443	628.843224228193	535.936063504338	721.750384952048
incidence	1	Rhodococcus	Extrapolation	0	482	630.076294801637	536.384518899223	723.768070704051
incidence	1	Rhodococcus	Extrapolation	0	522	630.881602281832	536.648356240448	725.114848323217
incidence	1	Rhodococcus	Extrapolation	0	562	631.391250046642	536.796634879464	725.98586521382
incidence	1	Rhodococcus	Extrapolation	0	601	631.707390736117	536.876951094756	726.537830377477
incidence	1	Rhodococcus	Extrapolation	0	641	631.913859422914	536.921598838449	726.906120007379
incidence	1	Rhodococcus	Extrapolation	0	681	632.044525419838	536.944647838291	727.144403001385
incidence	1	Rhodococcus	Extrapolation	0	720	632.125579122435	536.955599205084	727.295559039786
incidence	1	Rhodococcus	Extrapolation	0	760	632.178514578365	536.960457208018	727.396571948712
incidence	1	Rhodococcus	Extrapolation	0	800	632.212015368383	536.961971533646	727.46205920312
incidence	1	Telluria	Rarefaction	0	1	7.15189873417722	6.5935939509305	7.71020351742393
incidence	1	Telluria	Rarefaction	0	5	32.9388534184004	30.5431059706577	35.334600866143
incidence	1	Telluria	Rarefaction	0	9	55.4511228163938	51.5221103941464	59.3801352386412
incidence	1	Telluria	Rarefaction	0	13	75.7252168708002	70.4101594018415	81.040274339759
incidence	1	Telluria	Rarefaction	0	18	98.8109212075471	91.892764066232	105.729078348862
incidence	1	Telluria	Rarefaction	0	22	115.904624991367	107.77702901207	124.032220970664
incidence	1	Telluria	Rarefaction	0	26	132.024997841956	122.735079376518	141.314916307395
incidence	1	Telluria	Rarefaction	0	30	147.331444542116	136.914105920239	157.748783163993
incidence	1	Telluria	Rarefaction	0	35	165.499081386685	153.707047261149	177.291115512222
incidence	1	Telluria	Rarefaction	0	39	179.370861865775	166.497491524259	192.244232207291
incidence	1	Telluria	Rarefaction	0	43	192.731180397873	178.786152573145	206.676
incidence	1	Telluria	Rarefaction	0	48	208.799086368853	193.520312151346	224.077860586359
incidence	1	Telluria	Rarefaction	0	52	221.20445789051	204.858030248765	237.550885532254
incidence	1	Telluria	Rarefaction	0	56	233.252910996168	215.834167913587	250.67165407875
incidence	1	Telluria	Rarefaction	0	60	244.977107778782	226.478134509353	263.476081048211
incidence	1	Telluria	Rarefaction	0	65	259.218604378808	239.35395974536	279.083249012257
incidence	1	Telluria	Rarefaction	0	69	270.309770928522	249.337394078443	291.282147778601
incidence	1	Telluria	Rarefaction	0	73	281.154800814359	259.059025974012	303.250575654706
incidence	1	Telluria	Rarefaction	0	78	294.392405063291	270.867817933255	317.916992193328
incidence	1	Telluria	Observed	0	79	297	273.18614541393	320.81385458607
incidence	1	Telluria	Extrapolation	0	80	299.594676457954	275.490355533218	323.69899738269
incidence	1	Telluria	Extrapolation	0	117	387.075714755042	351.395123862183	422.756
incidence	1	Telluria	Extrapolation	0	155	461.659572893377	412.712091894986	510.607053891767
incidence	1	Telluria	Extrapolation	0	193	523.415973160941	460.548363152766	586.283583169116
incidence	1	Telluria	Extrapolation	0	231	574.551072218619	497.845000799922	651.257143637316
incidence	1	Telluria	Extrapolation	0	269	616.891596347451	526.956839854729	706.826352840172
incidence	1	Telluria	Extrapolation	0	307	651.95009856101	549.718019610487	754.182177511532
incidence	1	Telluria	Extrapolation	0	345	680.978992339421	567.544799245885	794.413185432957
incidence	1	Telluria	Extrapolation	0	383	705.015292260767	581.529176383428	828.501408138107
incidence	1	Telluria	Extrapolation	0	421	724.917659823205	592.514270578189	857.321049068222
incidence	1	Telluria	Extrapolation	0	458	741.00206484483	600.950850886043	881.053278803618
incidence	1	Telluria	Extrapolation	0	496	754.715173487854	607.791984849785	901.638362125922
incidence	1	Telluria	Extrapolation	0	534	766.069805004775	613.178084659795	918.961525349754
incidence	1	Telluria	Extrapolation	0	572	775.471586923177	617.419007973629	933.524165872725
incidence	1	Telluria	Extrapolation	0	610	783.256384088058	620.757302603699	945.755465572417
incidence	1	Telluria	Extrapolation	0	648	789.702296939932	623.383302747251	956.021291132613
incidence	1	Telluria	Extrapolation	0	686	795.039596244451	625.446707682161	964.632484806742
incidence	1	Telluria	Extrapolation	0	724	799.458949177178	627.065494640922	971.852403713433
incidence	1	Telluria	Extrapolation	0	762	803.118230628278	628.332804536116	977.90365672044
incidence	1	Telluria	Extrapolation	0	800	806.14816305101	629.322280518958	982.974045583062
incidence	1	Polaromonas	Rarefaction	0	1	2.86057692307692	2.66925344850887	3.05190039764498
incidence	1	Polaromonas	Rarefaction	0	24	51.3083993430848	48.5430530106285	54.0737456755412
incidence	1	Polaromonas	Rarefaction	0	47	82.8071326238179	78.4323954071414	87.1818698404944
incidence	1	Polaromonas	Rarefaction	0	70	107.075479534713	101.357477649862	112.793481419564
incidence	1	Polaromonas	Rarefaction	0	93	127.337698087162	120.42883691558	134.246559258744
incidence	1	Polaromonas	Rarefaction	0	116	145.025268422467	137.023108636796	153.027428208139
incidence	1	Polaromonas	Rarefaction	0	139	160.917411178794	151.887181388971	169.947640968616
incidence	1	Polaromonas	Rarefaction	0	162	175.488297196031	165.476091940049	185.500502452013
incidence	1	Polaromonas	Rarefaction	0	185	189.044790843843	178.085913447179	200.003668240507
incidence	1	Polaromonas	Rarefaction	0	208	201.794182489994	189.91812787596	213.670237104028
incidence	1	Polaromonas	Rarefaction	0	231	213.881895300802	201.114947165688	226.648843435916
incidence	1	Polaromonas	Rarefaction	0	254	225.413767932054	211.780005082654	239.047530781454
incidence	1	Polaromonas	Rarefaction	0	277	236.469630132326	221.990964141426	250.948296123226
incidence	1	Polaromonas	Rarefaction	0	300	247.111750151252	231.807439657606	262.416060644899
incidence	1	Polaromonas	Rarefaction	0	323	257.390194659902	241.276126101269	273.504263218535
incidence	1	Polaromonas	Rarefaction	0	346	267.346296285824	250.434201186864	284.258391384785
incidence	1	Polaromonas	Rarefaction	0	369	277.014937390088	259.311633817779	294.718240962397
incidence	1	Polaromonas	Rarefaction	0	392	286.426075316481	267.932769094048	304.919381538915
incidence	1	Polaromonas	Rarefaction	0	415	295.605769230769	276.317419666732	314.894118794807
incidence	1	Polaromonas	Observed	0	416	296	276.676865533719	315.323134466281
incidence	1	Polaromonas	Extrapolation	0	417	296.393837279149	277.035895230373	315.751779327924
incidence	1	Polaromonas	Extrapolation	0	437	304.188551923808	284.129203742945	324.247900104671
incidence	1	Polaromonas	Extrapolation	0	457	311.829131809672	291.056716142406	332.601547476938
incidence	1	Polaromonas	Extrapolation	0	477	319.318624838421	297.819272811824	340.817976865017
incidence	1	Polaromonas	Extrapolation	0	497	326.660018641719	304.417948424829	348.902088858608
incidence	1	Polaromonas	Extrapolation	0	517	333.856241773006	310.854064277446	356.858419268566
incidence	1	Polaromonas	Extrapolation	0	537	340.910164875729	317.129190255998	364.69113949546
incidence	1	Polaromonas	Extrapolation	0	558	348.166711874699	323.546793281578	372.786630467819
incidence	1	Polaromonas	Extrapolation	0	578	354.937655938685	329.497806648808	380.377505228561
incidence	1	Polaromonas	Extrapolation	0	598	361.575	335.294056698102	387.855362412698
incidence	1	Polaromonas	Extrapolation	0	618	368.08052031013	340.937998758581	395.223041861678
incidence	1	Polaromonas	Extrapolation	0	638	374.457683434104	346.432256333786	402.483110534422
incidence	1	Polaromonas	Extrapolation	0	658	380.708742839761	351.779597560793	409.637888118729
incidence	1	Polaromonas	Extrapolation	0	679	387.139363887073	357.239349824345	417.039377949801
incidence	1	Polaromonas	Extrapolation	0	699	393.13965237335	362.294651792612	423.984652954088
incidence	1	Polaromonas	Extrapolation	0	719	399.021289560549	367.21213200094	430.830447120158
incidence	1	Polaromonas	Extrapolation	0	739	404.786621690988	371.994911907869	437.578331474106
incidence	1	Polaromonas	Extrapolation	0	759	410.437948611767	376.646149155581	444.229748067953
incidence	1	Polaromonas	Extrapolation	0	779	415.977524692198	381.169020774325	450.786028610071
incidence	1	Polaromonas	Extrapolation	0	800	421.676225060295	385.783363509496	457.569086611094
incidence	1	Flavobacterium	Rarefaction	0	1	3.07317073170732	2.9038151274426	3.24252633597204
incidence	1	Flavobacterium	Rarefaction	0	16	39.5443566897391	37.4330796929134	41.6556336865648
incidence	1	Flavobacterium	Rarefaction	0	32	66.6712355663191	62.8585559524374	70.4839151802007
incidence	1	Flavobacterium	Rarefaction	0	48	87.7257273437994	82.2586104158262	93.1928442717727
incidence	1	Flavobacterium	Rarefaction	0	64	105.362503454837	98.279864441693	112.445142467981
incidence	1	Flavobacterium	Rarefaction	0	80	120.882964138598	112.244911335079	129.521016942117
incidence	1	Flavobacterium	Rarefaction	0	96	134.994167993634	124.869537603515	145.118798383754
incidence	1	Flavobacterium	Rarefaction	0	111	147.312663617901	135.856987692213	158.768339543588
incidence	1	Flavobacterium	Rarefaction	0	127	159.725230550204	146.913238650779	172.537222449628
incidence	1	Flavobacterium	Rarefaction	0	143	171.551332524809	157.443965614276	185.658699435342
incidence	1	Flavobacterium	Rarefaction	0	159	182.904822070289	167.558193409231	198.251450731346
incidence	1	Flavobacterium	Rarefaction	0	175	193.865400220251	177.330994521217	210.399805919284
incidence	1	Flavobacterium	Rarefaction	0	191	204.490663476264	186.815628211415	222.165698741113
incidence	1	Flavobacterium	Rarefaction	0	206	214.185436749302	195.480266527191	232.890606971413
incidence	1	Flavobacterium	Rarefaction	0	222	224.273210320161	204.507405402473	244.03901523785
incidence	1	Flavobacterium	Rarefaction	0	238	234.124000629899	213.333369191847	254.914632067952
incidence	1	Flavobacterium	Rarefaction	0	254	243.757258571901	221.974038054806	265.540479088996
incidence	1	Flavobacterium	Rarefaction	0	270	253.18814795242	230.441053348292	275.935242556549
incidence	1	Flavobacterium	Rarefaction	0	286	262.428571428571	238.742788767994	286.114354089149
incidence	1	Flavobacterium	Observed	0	287	263	239.256304228894	286.743695771106
incidence	1	Flavobacterium	Extrapolation	0	288	263.570722833659	239.769197711644	287.372247955674
incidence	1	Flavobacterium	Extrapolation	0	314	278.164636051948	252.886811597487	303.44246050641
incidence	1	Flavobacterium	Extrapolation	0	341	292.831626531266	266.068130261058	319.595122801473
incidence	1	Flavobacterium	Extrapolation	0	368	307.017302269441	278.804784778572	335.229819760311
incidence	1	Flavobacterium	Extrapolation	0	395	320.737458182301	291.101876947637	350.373039416964
incidence	1	Flavobacterium	Extrapolation	0	422	334.007370856717	302.965247740155	365.049493973279
incidence	1	Flavobacterium	Extrapolation	0	449	346.84181556019	314.401548898277	379.282082222104
incidence	1	Flavobacterium	Extrapolation	0	476	359.255082692242	325.41825374736	393.091911637124
incidence	1	Flavobacterium	Extrapolation	0	503	371.260993695931	336.023625700769	406.498361691092
incidence	1	Flavobacterium	Extrapolation	0	530	382.872916447219	346.226657190994	419.519175703445
incidence	1	Flavobacterium	Extrapolation	0	557	394.103780139318	356.036988579727	432.17057169891
incidence	1	Flavobacterium	Extrapolation	0	584	404.966089678581	365.464814620223	444.467364736939
incidence	1	Flavobacterium	Extrapolation	0	611	415.471939607982	374.52078461044	456.423094605525
incidence	1	Flavobacterium	Extrapolation	0	638	425.633027573682	383.215901182915	468.050153964449
incidence	1	Flavobacterium	Extrapolation	0	665	435.460667349665	391.561421607416	479.359913091913
incidence	1	Flavobacterium	Extrapolation	0	692	444.965801434961	399.568764504398	490.362838365524
incidence	1	Flavobacterium	Extrapolation	0	719	454.15901323748	407.249423988123	501.068602486838
incidence	1	Flavobacterium	Extrapolation	0	746	463.05053885801	414.614892494378	511.486185221641
incidence	1	Flavobacterium	Extrapolation	0	773	471.650278487511	421.676592911588	521.623964063434
incidence	1	Flavobacterium	Extrapolation	0	800	479.967807430403	428.445820129179	531.489794731627
incidence	1	Bacillus	Rarefaction	0	1	12.6666666666667	12.2374769442405	13.0958563890928
incidence	1	Bacillus	Rarefaction	0	10	76.2714171681674	74.0558214089323	78.4870129274025
incidence	1	Bacillus	Rarefaction	0	19	107.628630474922	104.325746779626	110.931514170217
incidence	1	Bacillus	Rarefaction	0	29	130.609113554396	126.261642844175	134.956584264616
incidence	1	Bacillus	Rarefaction	0	38	146.329919603602	141.119142786698	151.540696420505
incidence	1	Bacillus	Rarefaction	0	47	159.39704987597	153.362347654744	165.431752097196
incidence	1	Bacillus	Rarefaction	0	57	171.90040389136	164.976669694997	178.824138087723
incidence	1	Bacillus	Rarefaction	0	66	181.876652979058	174.168600835314	189.584705122802
incidence	1	Bacillus	Rarefaction	0	76	191.914821336644	183.348900140668	200.480742532621
incidence	1	Bacillus	Rarefaction	0	85	200.217806576269	190.890315886311	209.545297266228
incidence	1	Bacillus	Rarefaction	0	94	207.967	197.886564462443	218.046825502956
incidence	1	Bacillus	Rarefaction	0	104	216.043537065207	205.136774364968	226.950299765446
incidence	1	Bacillus	Rarefaction	0	113	222.911654661772	211.269057485437	234.554251838107
incidence	1	Bacillus	Rarefaction	0	123	230.166555328153	217.714953023651	242.618157632655
incidence	1	Bacillus	Rarefaction	0	132	236.404501636989	223.23219657103	249.576806702948
incidence	1	Bacillus	Rarefaction	0	141	242.402513463424	228.516195413695	256.288831513153
incidence	1	Bacillus	Rarefaction	0	151	248.820384084223	234.14811093219	263.492657236256
incidence	1	Bacillus	Rarefaction	0	160	254.400794665612	239.02730985095	269.774279480273
incidence	1	Bacillus	Rarefaction	0	170	260.409356725146	244.262863498837	276.555849951455
incidence	1	Bacillus	Observed	0	171	261	244.77652691406	277.223473085939
incidence	1	Bacillus	Extrapolation	0	172	261.588859890213	245.28845924104	277.889260539385
incidence	1	Bacillus	Extrapolation	0	205	280.055165006162	261.226966285333	298.883363726992
incidence	1	Bacillus	Extrapolation	0	238	296.767665990115	275.380343100977	318.154988879253
incidence	1	Bacillus	Extrapolation	0	271	311.89292723674	287.874305931516	335.911548541964
incidence	1	Bacillus	Extrapolation	0	304	325.581693986751	298.857848646471	352.30553932703
incidence	1	Bacillus	Extrapolation	0	337	337.970394722614	308.489428205864	367.451361239365
incidence	1	Bacillus	Extrapolation	0	370	349.182500876931	316.925148660978	381.439853092884
incidence	1	Bacillus	Extrapolation	0	403	359.329757404949	324.311258219706	394.348256590192
incidence	1	Bacillus	Extrapolation	0	436	368.513296485674	330.780428319484	406.246164651865
incidence	1	Bacillus	Extrapolation	0	469	376.824645451214	336.450594700653	417.198696201775
incidence	1	Bacillus	Extrapolation	0	502	384.346638989845	341.425285139187	427.267992840503
incidence	1	Bacillus	Extrapolation	0	535	391.154244714234	345.79469528564	436.513794142829
incidence	1	Bacillus	Extrapolation	0	568	397.315310322803	349.637066444494	444.993554201112
incidence	1	Bacillus	Extrapolation	0	601	402.891239800784	353.020118824186	452.762360777382
incidence	1	Bacillus	Extrapolation	0	634	407.937605400295	356.002415570695	459.872795229894
incidence	1	Bacillus	Extrapolation	0	667	412.50470149871	358.634602271495	466.374800725925
incidence	1	Bacillus	Extrapolation	0	700	416.638045855328	360.961	472.315587593855
incidence	1	Bacillus	Extrapolation	0	733	420.378833262079	363.018082070793	477.739584453366
incidence	1	Bacillus	Extrapolation	0	766	423.76434610959	364.840258403811	482.688433815369
incidence	1	Bacillus	Extrapolation	0	800	426.916484831626	366.501618984759	487.331350678493
incidence	1	Sphingomonas	Rarefaction	0	1	3.8894472361809	3.62236669732649	4.15652777503532
incidence	1	Sphingomonas	Rarefaction	0	11	34.3646179918379	32.1666728628649	36.562563120811
incidence	1	Sphingomonas	Rarefaction	0	22	58.1761853596647	54.3816240344877	61.9707466848418
incidence	1	Sphingomonas	Rarefaction	0	33	77.0208031480155	71.7425820389772	82.2990242570538
incidence	1	Sphingomonas	Rarefaction	0	44	93.0623405960347	86.3291795129208	99.7955016791487
incidence	1	Sphingomonas	Rarefaction	0	55	107.352660060223	99.1852547131016	115.520065407344
incidence	1	Sphingomonas	Rarefaction	0	66	120.463433635739	110.884249259539	130.042618011938
incidence	1	Sphingomonas	Rarefaction	0	77	132.730732463457	121.764204869087	143.697260057827
incidence	1	Sphingomonas	Rarefaction	0	88	144.364829783602	132.036790292826	156.692869274379
incidence	1	Sphingomonas	Rarefaction	0	99	155.504	141.841289940091	169.167100896109
incidence	1	Sphingomonas	Rarefaction	0	110	166.243972328716	151.273103620735	181.214841036697
incidence	1	Sphingomonas	Rarefaction	0	121	176.651870389713	160.399727883053	192.904012896372
incidence	1	Sphingomonas	Rarefaction	0	132	186.777481678819	169.27021144448	204.284751913159
incidence	1	Sphingomonas	Rarefaction	0	143	196.657992723987	177.921014721626	215.394970726349
incidence	1	Sphingomonas	Rarefaction	0	154	206.321841491463	186.37978826173	226.263894721195
incidence	1	Sphingomonas	Rarefaction	0	165	215.791156379651	194.667895730182	236.914417029119
incidence	1	Sphingomonas	Rarefaction	0	176	225.083448275813	202.802154779165	247.36474177246
incidence	1	Sphingomonas	Rarefaction	0	187	234.21283290207	210.79608020816	257.629585595979
incidence	1	Sphingomonas	Rarefaction	0	198	243.190954773869	218.661	267.721102249138
incidence	1	Sphingomonas	Observed	0	199	244	219.369713426842	268.630286573158
incidence	1	Sphingomonas	Extrapolation	0	200	244.807879454912	220.07763101212	269.538127897703
incidence	1	Sphingomonas	Extrapolation	0	231	269.282986720569	241.533806408122	297.032167033016
incidence	1	Sphingomonas	Extrapolation	0	263	293.425853034902	262.692664646449	324.159041423355
incidence	1	Sphingomonas	Extrapolation	0	294	315.775555492334	282.241381551089	349.309729433578
incidence	1	Sphingomonas	Extrapolation	0	326	337.821868619305	301.45586469736	374.187872541251
incidence	1	Sphingomonas	Extrapolation	0	357	358.230735249142	319.154031630958	397.307438867326
incidence	1	Sphingomonas	Extrapolation	0	389	378.362558710548	336.501914990082	420.223202431014
incidence	1	Sphingomonas	Extrapolation	0	421	397.586550237508	352.942600279433	442.230500195584
incidence	1	Sphingomonas	Extrapolation	0	452	415.382717646872	368.034727624244	462.730707669501
incidence	1	Sphingomonas	Extrapolation	0	484	432.937308358499	382.785639123559	483.088977593438
incidence	1	Sphingomonas	Extrapolation	0	515	449.188066410947	396.30715996197	502.068972859925
incidence	1	Sphingomonas	Extrapolation	0	547	465.218226152775	409.507731814931	520.928720490619
incidence	1	Sphingomonas	Extrapolation	0	578	480.05777734402	421.597175236973	538.518379451067
incidence	1	Sphingomonas	Extrapolation	0	610	494.696	433.391604326471	556.00016939393
incidence	1	Sphingomonas	Extrapolation	0	642	508.673900021762	444.526268826046	572.821531217477
incidence	1	Sphingomonas	Extrapolation	0	673	521.613723779204	454.717368210978	588.51007934743
incidence	1	Sphingomonas	Extrapolation	0	705	534.37789399166	464.65589428236	604.099893700961
incidence	1	Sphingomonas	Extrapolation	0	736	546.19403059492	473.751576023817	618.636485166024
incidence	1	Sphingomonas	Extrapolation	0	768	557.849767310105	482.622076032899	633.077458587311
incidence	1	Sphingomonas	Extrapolation	0	800	568.979895898941	490.995620303825	646.964171494056
incidence	1	JANYGI01	Rarefaction	0	1	22.25	20.3266009152511	24.1733990847489
incidence	1	JANYGI01	Rarefaction	0	2	40.5449735449735	37.4150923648479	43.6748547250991
incidence	1	JANYGI01	Rarefaction	0	3	55.9878	52.0011004010181	59.974479574562
incidence	1	JANYGI01	Rarefaction	0	5	81.147557997558	75.9047439166666	86.3903720784494
incidence	1	JANYGI01	Rarefaction	0	6	91.7719037001646	86.0131571546589	97.5306502456702
incidence	1	JANYGI01	Rarefaction	0	8	110.462502071198	103.792424296128	117.132579846268
incidence	1	JANYGI01	Rarefaction	0	9	118.851848151848	111.769974340632	125.933721963065
incidence	1	JANYGI01	Rarefaction	0	11	134.223091219315	126.382546328561	142.06363611007
incidence	1	JANYGI01	Rarefaction	0	12	141.333131602697	133.139298144056	149.526965061339
incidence	1	JANYGI01	Rarefaction	0	14	154.616380102002	145.754848609286	163.477911594718
incidence	1	JANYGI01	Rarefaction	0	15	160.848453668272	151.667980793644	170.028926542899
incidence	1	JANYGI01	Rarefaction	0	16	166.837131158279	157.344975943863	176.329286372694
incidence	1	JANYGI01	Rarefaction	0	18	178.150004991195	168.049277741974	188.250732240416
incidence	1	JANYGI01	Rarefaction	0	19	183.500460698721	173.099715298631	193.901206098812
incidence	1	JANYGI01	Rarefaction	0	21	193.64112107699	182.641911421058	204.640330732922
incidence	1	JANYGI01	Rarefaction	0	22	198.448030471944	187.147840452437	209.74822049145
incidence	1	JANYGI01	Rarefaction	0	24	207.569816849817	195.658217410938	219.481416288695
incidence	1	JANYGI01	Rarefaction	0	25	211.89652014652	199.672188663757	224.120851629284
incidence	1	JANYGI01	Rarefaction	0	27	220.107142857143	207.237560074742	232.976725639544
incidence	1	JANYGI01	Observed	0	28	224	210.795578008462	237.204421991538
incidence	1	JANYGI01	Extrapolation	0	29	227.757520029986	214.209431574346	241.305608485627
incidence	1	JANYGI01	Extrapolation	0	69	306.748139063378	275.649380538913	337.846897587842
incidence	1	JANYGI01	Extrapolation	0	110	326.143799969081	282.303974000084	369.983625938079
incidence	1	JANYGI01	Extrapolation	0	150	330.639893879249	281.088116099551	380.191671658947
incidence	1	JANYGI01	Extrapolation	0	191	331.743882098976	279.765207435108	383.722556762844
incidence	1	JANYGI01	Extrapolation	0	231	331.99979679741	279.070115471561	384.929478123258
incidence	1	JANYGI01	Extrapolation	0	272	332.062635078365	278.740927853282	385.384342303447
incidence	1	JANYGI01	Extrapolation	0	313	332.077363989529	278.599	385.556074232458
incidence	1	JANYGI01	Extrapolation	0	353	332.080778287609	278.539330896586	385.622225678632
incidence	1	JANYGI01	Extrapolation	0	394	332.081616647513	278.51337785268	385.649855442346
incidence	1	JANYGI01	Extrapolation	0	434	332.081810987107	278.502571824383	385.661050149831
incidence	1	JANYGI01	Extrapolation	0	475	332.081858705999	278.497802674721	385.665914737277
incidence	1	JANYGI01	Extrapolation	0	515	332.081869767681	278.495791223395	385.667948311966
incidence	1	JANYGI01	Extrapolation	0	556	332.081872483809	278.494891236637	385.66885373098
incidence	1	JANYGI01	Extrapolation	0	597	332.081873120452	278.494500448566	385.669245792339
incidence	1	JANYGI01	Extrapolation	0	637	332.081873268032	278.494332507783	385.669414028282
incidence	1	JANYGI01	Extrapolation	0	678	332.08187330427	278.494256114823	385.669490493716
incidence	1	JANYGI01	Extrapolation	0	718	332.08187331267	278.494222997124	385.669523628216
incidence	1	JANYGI01	Extrapolation	0	759	332.081873314732	278.494207822408	385.669538807056
incidence	1	JANYGI01	Extrapolation	0	800	332.081873315216	278.494201096103	385.669545534329
incidence	1	Luteolibacter	Rarefaction	0	1	3.44117647058824	3.04602307890784	3.83632986226864
incidence	1	Luteolibacter	Rarefaction	0	6	19.8099263378646	17.6468029666451	21.9730497090842
incidence	1	Luteolibacter	Rarefaction	0	12	37.8012422096534	33.8398402494621	41.7626441698446
incidence	1	Luteolibacter	Rarefaction	0	17	51.6085501996448	46.3181150844416	56.898985314848
incidence	1	Luteolibacter	Rarefaction	0	23	66.9658065902863	60.2091791058229	73.7224340747498
incidence	1	Luteolibacter	Rarefaction	0	28	78.8970112512421	70.9912357315045	86.8027867709796
incidence	1	Luteolibacter	Rarefaction	0	34	92.3316399740112	83.1075699185059	101.555710029517
incidence	1	Luteolibacter	Rarefaction	0	39	102.896864377907	92.6119480556286	113.181780700186
incidence	1	Luteolibacter	Rarefaction	0	45	114.933174342517	103.409996709814	126.45635197522
incidence	1	Luteolibacter	Rarefaction	0	51	126.373977732826	113.642867035333	139.105088430319
incidence	1	Luteolibacter	Rarefaction	0	56	135.520387150471	121.801710883938	149.239063417004
incidence	1	Luteolibacter	Rarefaction	0	62	146.097820177496	131.21320343171	160.982436923282
incidence	1	Luteolibacter	Rarefaction	0	67	154.623871481835	138.781190339574	170.466552624097
incidence	1	Luteolibacter	Rarefaction	0	73	164.554393852319	147.575579234666	181.533208469972
incidence	1	Luteolibacter	Rarefaction	0	78	172.608147755172	154.691810899854	190.524484610489
incidence	1	Luteolibacter	Rarefaction	0	84	182.036233681239	163.003379903603	201.069087458875
incidence	1	Luteolibacter	Rarefaction	0	89	189.714272223605	169.755971380914	209.672573066296
incidence	1	Luteolibacter	Rarefaction	0	95	198.731517537474	177.66583215935	219.797202915599
incidence	1	Luteolibacter	Rarefaction	0	101	207.549019607843	185.376108233868	229.721930981819
incidence	1	Luteolibacter	Observed	0	102	209	186.64231002155	231.35768997845
incidence	1	Luteolibacter	Extrapolation	0	103	210.445757559123	187.903184670057	232.988330448188
incidence	1	Luteolibacter	Extrapolation	0	139	259.16834192103	229.852811104306	288.483872737754
incidence	1	Luteolibacter	Extrapolation	0	176	303.070420787196	266.445891879599	339.694949694792
incidence	1	Luteolibacter	Extrapolation	0	213	341.488922475072	297.20276162101	385.775083329134
incidence	1	Luteolibacter	Extrapolation	0	249	374.25786313039	322.308916965305	426.206809295476
incidence	1	Luteolibacter	Extrapolation	0	286	403.784716762056	343.919903920467	463.649529603645
incidence	1	Luteolibacter	Extrapolation	0	323	429.62352679982	361.965648930278	497.281404669362
incidence	1	Luteolibacter	Extrapolation	0	359	451.662658872447	376.666185287304	526.65913245759
incidence	1	Luteolibacter	Extrapolation	0	396	471.521287618561	389.327140553477	553.715434683646
incidence	1	Luteolibacter	Extrapolation	0	433	488.89947976129	399.920440673605	577.878518848975
incidence	1	Luteolibacter	Extrapolation	0	469	503.722154306184	408.573380575745	598.870928036622
incidence	1	Luteolibacter	Extrapolation	0	506	517.078305984094	416.048487865222	618.108124102965
incidence	1	Luteolibacter	Extrapolation	0	543	528.766211182059	422.322861933084	635.209560431033
incidence	1	Luteolibacter	Extrapolation	0	579	538.735373304223	427.464021340419	650.006725268028
incidence	1	Luteolibacter	Extrapolation	0	616	547.718208419576	431.918746805644	663.517670033508
incidence	1	Luteolibacter	Extrapolation	0	653	555.579044966591	435.668680017635	675.489409915547
incidence	1	Luteolibacter	Extrapolation	0	689	562.283920872555	438.749433059036	685.818408686075
incidence	1	Luteolibacter	Extrapolation	0	726	568.325431081149	441.42524249256	695.225619669737
incidence	1	Luteolibacter	Extrapolation	0	763	573.612328106087	443.682590399926	703.542065812248
incidence	1	Luteolibacter	Extrapolation	0	800	578.238866701114	445.587946738916	710.889786663313
incidence	1	Paenibacillus	Rarefaction	0	1	14.5789473684211	12.6682282863911	16.489666450451
incidence	1	Paenibacillus	Rarefaction	0	2	28.5497076023392	24.9959162265176	32.1034989781608
incidence	1	Paenibacillus	Rarefaction	0	3	41.9587203302372	36.9652183078619	46.9522223526126
incidence	1	Paenibacillus	Rarefaction	0	4	54.8490712074303	48.5750650098944	61.1230774049661
incidence	1	Paenibacillus	Rarefaction	0	5	67.2606639146884	59.8328741437856	74.6884536855912
incidence	1	Paenibacillus	Rarefaction	0	6	79.2303921568626	70.7503621445579	87.7104221691674
incidence	1	Paenibacillus	Rarefaction	0	7	90.7923116615064	81.3414249850048	100.243198338008
incidence	1	Paenibacillus	Rarefaction	0	8	101.977812177502	91.6210176741583	112.334606680847
incidence	1	Paenibacillus	Rarefaction	0	9	112.815789473684	101.604513175367	124.027065772001
incidence	1	Paenibacillus	Rarefaction	0	10	123.332817337461	111.307304781466	135.358329893457
incidence	1	Paenibacillus	Rarefaction	0	11	133.553319573443	120.744547960674	146.362091186212
incidence	1	Paenibacillus	Rarefaction	0	12	143.499742002064	129.930993883522	157.068490120606
incidence	1	Paenibacillus	Rarefaction	0	13	153.192724458204	138.880889075232	167.504559841176
incidence	1	Paenibacillus	Rarefaction	0	14	162.651272789817	147.607924530492	177.694621049142
incidence	1	Paenibacillus	Rarefaction	0	15	171.892930856553	156.125222110416	187.660639602689
incidence	1	Paenibacillus	Rarefaction	0	16	180.933952528379	164.445349265839	197.42255579092
incidence	1	Paenibacillus	Rarefaction	0	17	189.78947368421	172.580355716552	206.998591651869
incidence	1	Paenibacillus	Rarefaction	0	18	198.473684210526	180.541827367121	216.405541053931
incidence	1	Paenibacillus	Observed	0	19	207	188.340952955669	225.659047044331
incidence	1	Paenibacillus	Extrapolation	0	20	215.371291866029	195.978651108783	234.763932623275
incidence	1	Paenibacillus	Extrapolation	0	61	454.381556031661	394.240132279698	514.522979783624
incidence	1	Paenibacillus	Extrapolation	0	102	567.020983765963	465.324877687869	668.717089844057
incidence	1	Paenibacillus	Extrapolation	0	143	620.105066680154	490.684706454619	749.525426905688
incidence	1	Paenibacillus	Extrapolation	0	184	645.122237980843	499.576124104653	790.668351857033
incidence	1	Paenibacillus	Extrapolation	0	225	656.912191306395	502.511492170027	811.312890442763
incidence	1	Paenibacillus	Extrapolation	0	266	662.468494924737	503.340366319581	821.596623529893
incidence	1	Paenibacillus	Extrapolation	0	307	665.087038785491	503.470935869661	826.70314170132
incidence	1	Paenibacillus	Extrapolation	0	348	666.321091569802	503.404841863509	829.237341276094
incidence	1	Paenibacillus	Extrapolation	0	389	666.902669101227	503.308955261092	830.496382941361
incidence	1	Paenibacillus	Extrapolation	0	430	667.176751725048	503.230159903037	831.12334354706
incidence	1	Paenibacillus	Extrapolation	0	471	667.305919859342	503.175303390932	831.436536327752
incidence	1	Paenibacillus	Extrapolation	0	512	667.366793499137	503.140006597329	831.593580400946
incidence	1	Paenibacillus	Extrapolation	0	553	667.395481689474	503.11830424857	831.672659130377
incidence	1	Paenibacillus	Extrapolation	0	594	667.409001700229	503.105344609676	831.712658790782
incidence	1	Paenibacillus	Extrapolation	0	635	667.415373335689	503.09775994076	831.732986730618
incidence	1	Paenibacillus	Extrapolation	0	676	667.418376124605	503.09338514689	831.74336710232
incidence	1	Paenibacillus	Extrapolation	0	717	667.419791262261	503.090889150257	831.748693374264
incidence	1	Paenibacillus	Extrapolation	0	758	667.420458180463	503.089476960969	831.751439399958
incidence	1	Paenibacillus	Extrapolation	0	800	667.420777575593	503.088669008724	831.752886142463
incidence	1	LMDS01	Rarefaction	0	1	6.0507614213198	5.67105111711458	6.43047172552502
incidence	1	LMDS01	Rarefaction	0	11	44.5959795876999	42.530906477388	46.6610526980117
incidence	1	LMDS01	Rarefaction	0	22	68.2148806864129	65.0586429123046	71.3711184605211
incidence	1	LMDS01	Rarefaction	0	33	85.2412313715941	81.0949906691225	89.3874720740657
incidence	1	LMDS01	Rarefaction	0	44	99.1127379683839	94.0770869520227	104.148388984745
incidence	1	LMDS01	Rarefaction	0	55	111.08572305648	105.24642255571	116.92502355725
incidence	1	LMDS01	Rarefaction	0	66	121.754898241049	115.178102255994	128.331694226105
incidence	1	LMDS01	Rarefaction	0	76	130.604182478969	123.400858383399	137.807506574539
incidence	1	LMDS01	Rarefaction	0	87	139.597548048804	131.742179288489	147.452916809118
incidence	1	LMDS01	Rarefaction	0	98	147.952978088351	139.47554058349	156.430415593211
incidence	1	LMDS01	Rarefaction	0	109	155.773711006804	146.696932323451	164.850489690158
incidence	1	LMDS01	Rarefaction	0	120	163.137975906182	153.478741552559	172.797210259806
incidence	1	LMDS01	Rarefaction	0	131	170.107698740625	159.878070454404	180.337327026845
incidence	1	LMDS01	Rarefaction	0	141	176.14426032792	165.40312101423	186.885399641611
incidence	1	LMDS01	Rarefaction	0	152	182.494619744594	171.195271476098	193.793968013089
incidence	1	LMDS01	Rarefaction	0	163	188.576874679313	176.720924310635	200.432825047991
incidence	1	LMDS01	Rarefaction	0	174	194.422783736554	182.008947968616	206.836619504492
incidence	1	LMDS01	Rarefaction	0	185	200.059985304977	187.084261662763	213.035708947192
incidence	1	LMDS01	Rarefaction	0	196	205.51269035533	191.96845327275	219.05692743791
incidence	1	LMDS01	Observed	0	197	206	192.403662033251	219.596337966749
incidence	1	LMDS01	Extrapolation	0	198	206.485966624661	192.837449589168	220.134483660155
incidence	1	LMDS01	Extrapolation	0	229	220.904577789042	205.589373298281	236.219782279802
incidence	1	LMDS01	Extrapolation	0	261	234.549330096097	217.383180036031	251.715480156163
incidence	1	LMDS01	Extrapolation	0	293	247.040745026199	227.868552635845	266.212937416553
incidence	1	LMDS01	Extrapolation	0	324	258.134023832969	236.874498951806	279.393548714131
incidence	1	LMDS01	Extrapolation	0	356	268.631917136688	245.090541191807	292.17329308157
incidence	1	LMDS01	Extrapolation	0	388	278.242464708218	252.320556647877	304.164372768559
incidence	1	LMDS01	Extrapolation	0	419	286.777325193861	258.486508914179	315.068141473544
incidence	1	LMDS01	Extrapolation	0	451	294.854112616327	264.084071610068	325.624153622585
incidence	1	LMDS01	Extrapolation	0	483	302.248200887469	268.992459204256	335.503942570682
incidence	1	LMDS01	Extrapolation	0	514	308.814685402845	273.167485890678	344.461884915012
incidence	1	LMDS01	Extrapolation	0	546	315.028741231034	276.949378700451	353.108103761618
incidence	1	LMDS01	Extrapolation	0	578	320.717547301086	280.258776383968	361.176318218205
incidence	1	LMDS01	Extrapolation	0	609	325.769618036537	283.06782313491	368.471412938163
incidence	1	LMDS01	Extrapolation	0	641	330.550539932346	285.606537994094	375.494541870597
incidence	1	LMDS01	Extrapolation	0	673	334.927349258381	287.822221968213	382.032476548548
incidence	1	LMDS01	Extrapolation	0	704	338.814272109752	289.697300484092	387.931243735413
incidence	1	LMDS01	Extrapolation	0	736	342.492580577812	291.38608936322	393.599071792404
incidence	1	LMDS01	Extrapolation	0	768	345.859976063011	292.854023498026	398.865928627996
incidence	1	LMDS01	Extrapolation	0	800	348.942738819916	294.127676378696	403.757801261135
incidence	1	Novosphingobium	Rarefaction	0	1	2.77178423236515	2.59228932879213	2.95127913593816
incidence	1	Novosphingobium	Rarefaction	0	14	32.2634176747235	30.4293987906228	34.0974365588242
incidence	1	Novosphingobium	Rarefaction	0	27	53.5517160298688	50.6175098029581	56.4859222567796
incidence	1	Novosphingobium	Rarefaction	0	40	70.098903557319	66.2031288357227	73.9946782789154
incidence	1	Novosphingobium	Rarefaction	0	54	84.6977557013111	79.7984769051586	89.5970344974636
incidence	1	Novosphingobium	Rarefaction	0	67	96.3278486336235	90.5118548288833	102.143842438364
incidence	1	Novosphingobium	Rarefaction	0	80	106.693936857743	99.9831736097951	113.404700105691
incidence	1	Novosphingobium	Rarefaction	0	93	116.141515185674	108.565195898606	123.717834472742
incidence	1	Novosphingobium	Rarefaction	0	107	125.537305665929	117.06550042615	134.009110905708
incidence	1	Novosphingobium	Rarefaction	0	120	133.690017460573	124.420914951065	142.95911997008
incidence	1	Novosphingobium	Rarefaction	0	133	141.390937889001	131.355500480004	151.426375297998
incidence	1	Novosphingobium	Rarefaction	0	147	149.256940577425	138.427303347561	160.08657780729
incidence	1	Novosphingobium	Rarefaction	0	160	156.217628635337	144.675632309777	167.759624960896
incidence	1	Novosphingobium	Rarefaction	0	173	162.887	150.652887727661	175.120526559739
incidence	1	Novosphingobium	Rarefaction	0	186	169.294167358344	156.385670702025	182.202664014663
incidence	1	Novosphingobium	Rarefaction	0	200	175.929772671572	162.310248387909	189.549296955236
incidence	1	Novosphingobium	Rarefaction	0	213	181.867033721502	167.598565496762	196.135501946242
incidence	1	Novosphingobium	Rarefaction	0	226	187.605772534996	172.696379028893	202.515166041099
incidence	1	Novosphingobium	Rarefaction	0	240	193.580912863071	177.987177110926	209.174648615215
incidence	1	Novosphingobium	Observed	0	241	194	178.357531671861	209.642468328139
incidence	1	Novosphingobium	Extrapolation	0	242	194.418086764309	178.726899517293	210.109274011324
incidence	1	Novosphingobium	Extrapolation	0	271	206.117997463815	189.015662831825	223.220332095804
incidence	1	Novosphingobium	Extrapolation	0	300	217.03448924829	198.510563767259	235.55841472932
incidence	1	Novosphingobium	Extrapolation	0	330	227.55880902909	207.536959164339	247.580658893841
incidence	1	Novosphingobium	Extrapolation	0	359	237.039637092254	215.534508134828	258.544766049681
incidence	1	Novosphingobium	Extrapolation	0	388	245.885634666058	222.859832779169	268.911436552948
incidence	1	Novosphingobium	Extrapolation	0	418	254.413842178594	229.777721379961	279.049962977227
incidence	1	Novosphingobium	Extrapolation	0	447	262.096473531249	235.873158483937	288.319788578561
incidence	1	Novosphingobium	Extrapolation	0	476	269.264680554226	241.431500663531	297.097860444921
incidence	1	Novosphingobium	Extrapolation	0	506	276.175371685976	246.66180120578	305.688942166172
incidence	1	Novosphingobium	Extrapolation	0	535	282.40086423869	251.257239415536	313.544489061844
incidence	1	Novosphingobium	Extrapolation	0	565	288.402707661586	255.575940277345	321.229475045827
incidence	1	Novosphingobium	Extrapolation	0	594	293.809465223089	259.366691949105	328.252238497073
incidence	1	Novosphingobium	Extrapolation	0	623	298.854189581821	262.813377517591	334.895001646052
incidence	1	Novosphingobium	Extrapolation	0	653	303.717683587542	266.049228891816	341.386138283267
incidence	1	Novosphingobium	Extrapolation	0	682	308.098959661896	268.887254581945	347.310664741846
incidence	1	Novosphingobium	Extrapolation	0	711	312.186868151079	271.466081248435	352.907655053723
incidence	1	Novosphingobium	Extrapolation	0	741	316.127919637601	273.885896370715	358.369942904487
incidence	1	Novosphingobium	Extrapolation	0	770	319.678213842835	276.007257959851	363.349169725819
incidence	1	Novosphingobium	Extrapolation	0	800	323.100964692603	277.997297053829	368.204632331376
incidence	1	Ferruginibacter	Rarefaction	0	1	3.08960573476703	2.87052104811269	3.30869042142137
incidence	1	Ferruginibacter	Rarefaction	0	16	39.0288402698945	36.5916378371162	41.4660427026728
incidence	1	Ferruginibacter	Rarefaction	0	31	62.7019610151857	58.8320026202343	66.571919410137
incidence	1	Ferruginibacter	Rarefaction	0	47	80.9377814774508	75.8249544100481	86.0506085448535
incidence	1	Ferruginibacter	Rarefaction	0	62	94.3100025986315	88.1742781119874	100.445727085276
incidence	1	Ferruginibacter	Rarefaction	0	77	105.474248523184	98.4113058135681	112.537191232799
incidence	1	Ferruginibacter	Rarefaction	0	93	115.77548507871	107.807425634927	123.743544522493
incidence	1	Ferruginibacter	Rarefaction	0	108	124.375346218657	115.624981654405	133.125710782909
incidence	1	Ferruginibacter	Rarefaction	0	124	132.719604043922	123.195348042918	142.243860044927
incidence	1	Ferruginibacter	Rarefaction	0	139	139.941877190054	129.741203590271	150.142550789836
incidence	1	Ferruginibacter	Rarefaction	0	154	146.699086032639	135.863086341323	157.535085723954
incidence	1	Ferruginibacter	Rarefaction	0	170	153.483942789671	142.009372533645	164.958513045698
incidence	1	Ferruginibacter	Rarefaction	0	185	159.509809870237	147.468163994024	171.551455746449
incidence	1	Ferruginibacter	Rarefaction	0	201	165.630271643544	153.012550969704	178.247992317385
incidence	1	Ferruginibacter	Rarefaction	0	216	171.115556114497	157.980757967825	184.250354261169
incidence	1	Ferruginibacter	Rarefaction	0	231	176.383218461905	162.750034904511	190.016
incidence	1	Ferruginibacter	Rarefaction	0	247	181.785870911572	167.638003221125	195.933738602018
incidence	1	Ferruginibacter	Rarefaction	0	262	186.666327059421	172.048512924364	201.284141194478
incidence	1	Ferruginibacter	Rarefaction	0	278	191.691756272402	176.582586043795	206.800926501008
incidence	1	Ferruginibacter	Observed	0	279	192	176.860380181028	207.139619818972
incidence	1	Ferruginibacter	Extrapolation	0	280	192.307574751228	177.137530980083	207.477618522374
incidence	1	Ferruginibacter	Extrapolation	0	307	200.364451060665	184.380488869902	216.348413251428
incidence	1	Ferruginibacter	Extrapolation	0	334	207.962295533267	191.171791144774	224.75279992176
incidence	1	Ferruginibacter	Extrapolation	0	362	215.38464304395	197.756298575128	233.012987512773
incidence	1	Ferruginibacter	Extrapolation	0	389	222.126728280479	203.682879689425	240.570576871533
incidence	1	Ferruginibacter	Extrapolation	0	416	228.484690483296	209.214261085353	247.755119881239
incidence	1	Ferruginibacter	Extrapolation	0	444	234.695794843127	214.554902040493	254.836687645761
incidence	1	Ferruginibacter	Extrapolation	0	471	240.338	219.345	261.33
incidence	1	Ferruginibacter	Extrapolation	0	498	245.658062730396	223.802403178414	267.513722282378
incidence	1	Ferruginibacter	Extrapolation	0	526	250.856	228.096193515935	273.614976723665
incidence	1	Ferruginibacter	Extrapolation	0	553	255.57675169381	231.94024235109	279.213261036531
incidence	1	Ferruginibacter	Extrapolation	0	581	260.188867550418	235.640313653304	284.737421447532
incidence	1	Ferruginibacter	Extrapolation	0	608	264.37828042569	238.951246132145	289.805314719234
incidence	1	Ferruginibacter	Extrapolation	0	635	268.329006021482	242.027672895593	294.630339147371
incidence	1	Ferruginibacter	Extrapolation	0	663	272.188476743352	244.988077792265	299.388875694438
incidence	1	Ferruginibacter	Extrapolation	0	690	275.694224828749	247.637044971402	303.751404686096
incidence	1	Ferruginibacter	Extrapolation	0	717	279.000236698606	250.098763885824	307.901709511389
incidence	1	Ferruginibacter	Extrapolation	0	745	282.229885457674	252.468357180353	311.991413734994
incidence	1	Ferruginibacter	Extrapolation	0	772	285.163535113169	254.589547720694	315.737522505643
incidence	1	Ferruginibacter	Extrapolation	0	800	288.029422575882	256.632095256872	319.426749894893
incidence	1	JAKAGC01	Rarefaction	0	1	35.6	29.3667535584269	41.8332464415731
incidence	1	JAKAGC01	Rarefaction	0	2	71.2	58.785235888366	83.614764111634
incidence	1	JAKAGC01	Rarefaction	0	3	106.8	88.2508850095288	125.349114990471
incidence	1	JAKAGC01	Rarefaction	0	4	142.4	117.759066830229	167.040933169771
incidence	1	JAKAGC01	Observed	0	5	178	147.305079547966	208.694920452034
incidence	1	JAKAGC01	Extrapolation	0	6	213.499718309859	176.770235778749	250.229200840969
incidence	1	JAKAGC01	Extrapolation	0	47	1586.0356831978	1296.4747257352	1875.5966406604
incidence	1	JAKAGC01	Extrapolation	0	89	2836.75494371751	2234.25443529402	3439.25545214101
incidence	1	JAKAGC01	Extrapolation	0	131	3947.7343651213	2974.95062721044	4920.51810303217
incidence	1	JAKAGC01	Extrapolation	0	173	4934.58674178481	3557.61870898261	6311.55477458701
incidence	1	JAKAGC01	Extrapolation	0	214	5791.49342754763	4008.28731616903	7574.69953892624
incidence	1	JAKAGC01	Extrapolation	0	256	6572.34706181956	4376.5504121982	8768.14371144092
incidence	1	JAKAGC01	Extrapolation	0	298	7265.95780740286	4671.46654364925	9860.44907115648
incidence	1	JAKAGC01	Extrapolation	0	340	7882.07310132373	4909.12061652621	10855.0255861212
incidence	1	JAKAGC01	Extrapolation	0	382	8429.35132303576	5101.66316263187	11757.0394834397
incidence	1	JAKAGC01	Extrapolation	0	423	8904.56562889069	5254.97617632513	12554.1550814563
incidence	1	JAKAGC01	Extrapolation	0	465	9337.60323257622	5383.53461320219	13291.6718519502
incidence	1	JAKAGC01	Extrapolation	0	507	9722.25859175627	5488.76488663981	13955.7522968727
incidence	1	JAKAGC01	Extrapolation	0	549	10063.9373376358	5575.03169294983	14552.8429823217
incidence	1	JAKAGC01	Extrapolation	0	591	10367.4411433143	5645.79384968673	15089.0884369419
incidence	1	JAKAGC01	Extrapolation	0	632	10630.9804997475	5702.56612591185	15559.3948735831
incidence	1	JAKAGC01	Extrapolation	0	674	10871.1299438626	5750.31011623637	15991.9497714888
incidence	1	JAKAGC01	Extrapolation	0	716	11084.4480711957	5789.32079043601	16379.5753519554
incidence	1	JAKAGC01	Extrapolation	0	758	11273.9326799008	5821.08854451711	16726.7768152844
incidence	1	JAKAGC01	Extrapolation	0	800	11442.2466313918	5846.83975433222	17037.6535084514
incidence	1	Thiomonas	Rarefaction	0	1	4.52447552447553	4.17269589604189	4.87625515290916
incidence	1	Thiomonas	Rarefaction	0	8	30.7525212339235	28.6101624050686	32.8948800627784
incidence	1	Thiomonas	Rarefaction	0	16	52.6855434797415	49.076253762748	56.2948331967351
incidence	1	Thiomonas	Rarefaction	0	24	69.4881742956229	64.6136699646678	74.3626786265779
incidence	1	Thiomonas	Rarefaction	0	32	83.0915989557625	77.0761298985212	89.1070680130037
incidence	1	Thiomonas	Rarefaction	0	40	94.5512962007913	87.4969037411904	101.605688660392
incidence	1	Thiomonas	Rarefaction	0	48	104.480536505169	96.4729338827589	112.48813912758
incidence	1	Thiomonas	Rarefaction	0	55	112.21737069841	103.434047760867	121.000693635953
incidence	1	Thiomonas	Rarefaction	0	63	120.206839884633	110.591241325218	129.822438444049
incidence	1	Thiomonas	Rarefaction	0	71	127.465230854102	117.063890755682	137.866570952521
incidence	1	Thiomonas	Rarefaction	0	79	134.130922827452	122.980750884241	145.281094770664
incidence	1	Thiomonas	Rarefaction	0	87	140.30879060867	128.439278872822	152.178302344517
incidence	1	Thiomonas	Rarefaction	0	95	146.080042760627	133.515182042308	158.644903478946
incidence	1	Thiomonas	Rarefaction	0	102	150.846901938616	137.690145520281	164.00365835695
incidence	1	Thiomonas	Rarefaction	0	110	156.017713712741	142.20083323787	169.834594187612
incidence	1	Thiomonas	Rarefaction	0	118	160.933283899857	146.471742339982	175.394825459732
incidence	1	Thiomonas	Rarefaction	0	126	165.628313433037	150.536078858339	180.720548007735
incidence	1	Thiomonas	Rarefaction	0	134	170.131808407218	154.421669889481	185.841946924956
incidence	1	Thiomonas	Rarefaction	0	142	174.468531468532	158.152191629768	190.784871307295
incidence	1	Thiomonas	Observed	0	143	175	158.608650642901	191.391349357099
incidence	1	Thiomonas	Extrapolation	0	144	175.529212806017	159.063013306036	191.995412305997
incidence	1	Thiomonas	Extrapolation	0	178	192.246320159304	173.295524722893	211.197115595716
incidence	1	Thiomonas	Extrapolation	0	213	207.107185318625	185.614228607754	228.600142029495
incidence	1	Thiomonas	Extrapolation	0	247	219.572511308484	195.543314486536	243.601708130432
incidence	1	Thiomonas	Extrapolation	0	282	230.653706445144	203.939720476044	257.367692414243
incidence	1	Thiomonas	Extrapolation	0	316	239.948637006375	210.591445580695	269.305828432056
incidence	1	Thiomonas	Extrapolation	0	351	248.211472604458	216.149272894331	280.273672314584
incidence	1	Thiomonas	Extrapolation	0	385	255.142357060139	220.515436624247	289.769277496031
incidence	1	Thiomonas	Extrapolation	0	420	261.303646639371	224.141038828641	298.466
incidence	1	Thiomonas	Extrapolation	0	454	266.47174972756	226.974572600036	305.968926855084
incidence	1	Thiomonas	Extrapolation	0	489	271.065994503283	229.315906556618	312.816082449949
incidence	1	Thiomonas	Extrapolation	0	523	274.919657004936	231.136030540009	318.703283469863
incidence	1	Thiomonas	Extrapolation	0	558	278.345414679175	232.630769809831	324.06005954852
incidence	1	Thiomonas	Extrapolation	0	592	281.218947660858	233.784184883553	328.653710438163
incidence	1	Thiomonas	Extrapolation	0	627	283.77340790743	234.722846186854	332.823969628006
incidence	1	Thiomonas	Extrapolation	0	661	285.916094713365	235.439051418503	336.393138008227
incidence	1	Thiomonas	Extrapolation	0	696	287.820860832809	236.013764573228	339.627957092391
incidence	1	Thiomonas	Extrapolation	0	730	289.418582793056	236.444538727258	342.392626858854
incidence	1	Thiomonas	Extrapolation	0	765	290.838896135043	236.782422470786	344.895369799301
incidence	1	Thiomonas	Extrapolation	0	800	292.06275634779	237.034410839372	347.091101856208
incidence	1	Micromonospora	Rarefaction	0	1	20	18.0950604638419	21.9049395361581
incidence	1	Micromonospora	Rarefaction	0	2	35.4725274725275	31.9765082517822	38.9685466932729
incidence	1	Micromonospora	Rarefaction	0	3	49.0824175824176	44.0518261322893	54.113009032546
incidence	1	Micromonospora	Rarefaction	0	4	61.6113886113886	55.0921114532785	68.1306657694988
incidence	1	Micromonospora	Rarefaction	0	5	73.435064935065	65.4608933273193	81.4092365428107
incidence	1	Micromonospora	Rarefaction	0	6	84.7522477522479	75.3507314104815	94.1537640940142
incidence	1	Micromonospora	Rarefaction	0	7	95.6841491841492	84.8788934407777	106.489404927521
incidence	1	Micromonospora	Rarefaction	0	8	106.31302031302	94.1239992793332	118.502041346707
incidence	1	Micromonospora	Rarefaction	0	9	116.696803196803	103.140289385792	130.253317007815
incidence	1	Micromonospora	Rarefaction	0	10	126.876123876124	111.964680784657	141.78756696759
incidence	1	Micromonospora	Rarefaction	0	11	136.879120879121	120.621576637386	153.136665120856
incidence	1	Micromonospora	Rarefaction	0	12	146.725274725275	129.126640185216	164.323909265333
incidence	1	Micromonospora	Rarefaction	0	13	156.428571428571	137.489918196338	175.367224660805
incidence	1	Micromonospora	Observed	0	14	166	145.718281277292	186.281718722708
incidence	1	Micromonospora	Extrapolation	0	15	175.441352531953	153.810553610504	197.072151453401
incidence	1	Micromonospora	Extrapolation	0	56	469.681285515047	377.486338564066	561.876232466027
incidence	1	Micromonospora	Extrapolation	0	97	637.583769647506	467.299922502103	807.867616792909
incidence	1	Micromonospora	Extrapolation	0	138	733.39416455903	501.090306272164	965.698022845896
incidence	1	Micromonospora	Extrapolation	0	180	789.054011341622	511.644957599565	1066.46306508368
incidence	1	Micromonospora	Extrapolation	0	221	819.82780935614	512.422951579605	1127.23266713268
incidence	1	Micromonospora	Extrapolation	0	262	837.388298445583	509.787109482962	1164.98948740821
incidence	1	Micromonospora	Extrapolation	0	304	847.58984424913	506.21745962713	1188.96222887113
incidence	1	Micromonospora	Extrapolation	0	345	853.23018155046	502.937928854383	1203.52243424654
incidence	1	Micromonospora	Extrapolation	0	386	856.448733956441	500.208425759408	1212.68904215347
incidence	1	Micromonospora	Extrapolation	0	428	858.318511593242	498.030262050159	1218.60676113632
incidence	1	Micromonospora	Extrapolation	0	469	859.352293801657	496.436699063088	1222.26788854023
incidence	1	Micromonospora	Extrapolation	0	510	859.942202177061	495.267400162131	1224.61700419199
incidence	1	Micromonospora	Extrapolation	0	552	860.28490204612	494.406613558227	1226.16319053401
incidence	1	Micromonospora	Extrapolation	0	593	860.474377532663	493.810480892058	1227.13827417327
incidence	1	Micromonospora	Extrapolation	0	634	860.582498155688	493.389538390498	1227.77545792088
incidence	1	Micromonospora	Extrapolation	0	676	860.645309475035	493.088336269301	1228.20228268077
incidence	1	Micromonospora	Extrapolation	0	717	860.68003725397	492.884132276577	1228.47594223136
incidence	1	Micromonospora	Extrapolation	0	758	860.699854007911	492.742215834231	1228.65749218159
incidence	1	Micromonospora	Extrapolation	0	800	860.711366302471	492.641912835238	1228.7808197697
incidence	1	Aquabacterium_A	Rarefaction	0	1	4.35071090047393	4.09632199999209	4.60509980095578
incidence	1	Aquabacterium_A	Rarefaction	0	12	38.9167051499594	37.1722645372787	40.6611457626402
incidence	1	Aquabacterium_A	Rarefaction	0	24	61.5718978465223	58.9837233424587	64.1600723505858
incidence	1	Aquabacterium_A	Rarefaction	0	35	76.0137972131664	72.8224461799935	79.2051482463392
incidence	1	Aquabacterium_A	Rarefaction	0	47	88.1117113291022	84.3239761405367	91.8994465176678
incidence	1	Aquabacterium_A	Rarefaction	0	59	97.9340045229945	93.5731344290591	102.29487461693
incidence	1	Aquabacterium_A	Rarefaction	0	70	105.643039695969	100.768520903881	110.517558488058
incidence	1	Aquabacterium_A	Rarefaction	0	82	113.068900592998	107.647913497989	118.489887688007
incidence	1	Aquabacterium_A	Rarefaction	0	93	119.204161016247	113.297917725101	125.110404307393
incidence	1	Aquabacterium_A	Rarefaction	0	105	125.329852479578	118.914074159857	131.746
incidence	1	Aquabacterium_A	Rarefaction	0	117	130.978794640607	124.075669443256	137.881919837959
incidence	1	Aquabacterium_A	Rarefaction	0	128	135.809404894119	128.479175553394	143.139634234844
incidence	1	Aquabacterium_A	Rarefaction	0	140	140.75640399672	132.980692081401	148.532115912039
incidence	1	Aquabacterium_A	Rarefaction	0	151	145.033256459743	136.866261394296	153.200251525191
incidence	1	Aquabacterium_A	Rarefaction	0	163	149.451	140.872795559786	158.028507553014
incidence	1	Aquabacterium_A	Rarefaction	0	175	153.636123333828	144.660661440656	162.611585227001
incidence	1	Aquabacterium_A	Rarefaction	0	186	157.288081050796	147.956281415208	166.619880686385
incidence	1	Aquabacterium_A	Rarefaction	0	198	161.086967007759	151.371033613202	170.802900402317
incidence	1	Aquabacterium_A	Rarefaction	0	210	164.706161137441	154.606080216967	174.806242057914
incidence	1	Aquabacterium_A	Observed	0	211	165	154.867744821736	175.132255178264
incidence	1	Aquabacterium_A	Extrapolation	0	212	165.292669980915	155.128201340481	175.457138621349
incidence	1	Aquabacterium_A	Extrapolation	0	242	173.55165173882	162.388780558403	184.714522919238
incidence	1	Aquabacterium_A	Extrapolation	0	273	181.109310908945	168.811019741672	193.407602076218
incidence	1	Aquabacterium_A	Extrapolation	0	304	187.788513228712	174.223335269093	201.353691188332
incidence	1	Aquabacterium_A	Extrapolation	0	335	193.69136523939	178.734838321134	208.647892157645
incidence	1	Aquabacterium_A	Extrapolation	0	366	198.908105231954	182.461709695691	215.354500768216
incidence	1	Aquabacterium_A	Extrapolation	0	397	203.518482741129	185.516507828701	221.520457653558
incidence	1	Aquabacterium_A	Extrapolation	0	428	207.592977695336	188.001970627062	227.183984763611
incidence	1	Aquabacterium_A	Extrapolation	0	459	211.193877859979	190.008534534396	232.379221185563
incidence	1	Aquabacterium_A	Extrapolation	0	490	214.37623104521	191.614127535408	237.138334555012
incidence	1	Aquabacterium_A	Extrapolation	0	521	217.188686634784	192.885085882137	241.492287387431
incidence	1	Aquabacterium_A	Extrapolation	0	552	219.674239300665	193.877497893369	245.47098070796
incidence	1	Aquabacterium_A	Extrapolation	0	583	221.870886272717	194.63861521263	249.103157332804
incidence	1	Aquabacterium_A	Extrapolation	0	614	223.812208211319	195.208170010048	252.41624641259
incidence	1	Aquabacterium_A	Extrapolation	0	645	225.527882562841	195.619539396675	255.436225729007
incidence	1	Aquabacterium_A	Extrapolation	0	676	227.044137245765	195.900746991399	258.187527500132
incidence	1	Aquabacterium_A	Extrapolation	0	707	228.384151603066	196.075312374398	260.692990831733
incidence	1	Aquabacterium_A	Extrapolation	0	738	229.568410750287	196.162966488128	262.973855012445
incidence	1	Aquabacterium_A	Extrapolation	0	769	230.615018736341	196.180252253843	265.049785218839
incidence	1	Aquabacterium_A	Extrapolation	0	800	231.53997530437	196.141028333381	266.93892227536
incidence	1	CAHJXG01	Rarefaction	0	1	6.47727272727273	6.13553586822615	6.8190095863193
incidence	1	CAHJXG01	Rarefaction	0	8	38.3481588058242	36.6445377726871	40.0517798389614
incidence	1	CAHJXG01	Rarefaction	0	15	58.4123433158537	55.6573260047447	61.1673606269627
incidence	1	CAHJXG01	Rarefaction	0	22	73.1995221992724	69.5128180634877	76.8862263350571
incidence	1	CAHJXG01	Rarefaction	0	29	84.9208143400359	80.3968946441032	89.4447340359687
incidence	1	CAHJXG01	Rarefaction	0	37	95.8405031937998	90.4415448111282	101.239461576471
incidence	1	CAHJXG01	Rarefaction	0	44	103.858485107399	97.7488020259113	109.968168188886
incidence	1	CAHJXG01	Rarefaction	0	51	110.816055631041	104.039149320415	117.592961941667
incidence	1	CAHJXG01	Rarefaction	0	58	116.955611302412	109.550684344727	124.360538260097
incidence	1	CAHJXG01	Rarefaction	0	66	123.191142110239	115.112244167423	131.270040053054
incidence	1	CAHJXG01	Rarefaction	0	73	128.104026214487	119.470267135435	136.737785293539
incidence	1	CAHJXG01	Rarefaction	0	80	132.606632643773	123.44739396968	141.765871317865
incidence	1	CAHJXG01	Rarefaction	0	87	136.767931124899	127.109628435612	146.426233814186
incidence	1	CAHJXG01	Rarefaction	0	94	140.640466197249	130.506654727826	150.774277666671
incidence	1	CAHJXG01	Rarefaction	0	102	144.763939892679	134.112078925122	155.415800860236
incidence	1	CAHJXG01	Rarefaction	0	109	148.141955576365	137.056220890382	159.227690262348
incidence	1	CAHJXG01	Rarefaction	0	116	151.330264480334	139.826386948448	162.83414201222
incidence	1	CAHJXG01	Rarefaction	0	123	154.347642487123	142.439248411326	166.256036562919
incidence	1	CAHJXG01	Rarefaction	0	131	157.60606060606	145.249513820263	169.962607391858
incidence	1	CAHJXG01	Observed	0	132	158	145.58836149095	170.41163850905
incidence	1	CAHJXG01	Extrapolation	0	133	158.391068952421	145.924522390305	170.857615514538
incidence	1	CAHJXG01	Extrapolation	0	168	170.42301798793	156.089838941761	184.756
incidence	1	CAHJXG01	Extrapolation	0	203	179.737814645057	163.514774026966	195.960855263149
incidence	1	CAHJXG01	Extrapolation	0	238	186.949068325368	168.778546176446	205.11959047429
incidence	1	CAHJXG01	Extrapolation	0	273	192.531818175522	172.424227659225	212.63940869182
incidence	1	CAHJXG01	Extrapolation	0	308	196.853826146827	174.898909044687	218.808743248966
incidence	1	CAHJXG01	Extrapolation	0	343	200.199803202112	176.543498837423	223.856107566801
incidence	1	CAHJXG01	Extrapolation	0	378	202.790164563968	177.607591557858	227.972737570078
incidence	1	CAHJXG01	Extrapolation	0	413	204.795549500602	178.270143832963	231.320955168241
incidence	1	CAHJXG01	Extrapolation	0	448	206.348062135828	178.658038430885	234.038085840771
incidence	1	CAHJXG01	Extrapolation	0	484	207.579996569491	178.864357415492	236.295635723489
incidence	1	CAHJXG01	Extrapolation	0	519	208.504	178.941394909556	238.066010630444
incidence	1	CAHJXG01	Extrapolation	0	554	209.218810139826	178.940261782869	239.497358496783
incidence	1	CAHJXG01	Extrapolation	0	589	209.772426159832	178.890740631697	240.654111687966
incidence	1	CAHJXG01	Extrapolation	0	624	210.201020117241	178.813208571178	241.588831663304
incidence	1	CAHJXG01	Extrapolation	0	659	210.532825508866	178.721419417829	242.344231599904
incidence	1	CAHJXG01	Extrapolation	0	694	210.789699914136	178.624480213222	242.954919615049
incidence	1	CAHJXG01	Extrapolation	0	729	210.988564856502	178.528255056044	243.448874656961
incidence	1	CAHJXG01	Extrapolation	0	764	211.142520503664	178.436361498691	243.848679508637
incidence	1	CAHJXG01	Extrapolation	0	800	211.264685862381	178.34854068958	244.180831035182

## Sheet: SFig. 10c
Type	cAMP_15	cAMP_40	cAMP_81	cAMP_102	cAMP_68	cAMP_30	cAMP_48
Helix	83.3	28.9	29.5	29.2	17.8	17	30.7
Antiparallel	0.1	18.1	17.6	24.4	49	49.7	21
Parallel	2	8.2	8	7.1	11.2	11.5	7
Beta Turn	9.1	18.7	18.6	19.4	21.6	21.8	19.1
Others	5.5	26.1	26.3	19.9	0.4	0	22.2
